# Supplementary material for: Genome-wide DNA methylation profiles of colorectal tumors in Lynch syndrome and familial adenomatous polyposis
Source: Clin Epigenetics. 2025 Aug 2;17:137. doi: 10.1186/s13148-025-01940-x (PMC12317532; doi:10.1186/s13148-025-01940-x)
Supplement: Supplementary file 1 — Additional file 1. [file 13148_2025_1940_MOESM1_ESM.xlsx]

## Sheet: LS
Sample_ID	Sex	Germline_mutation	Sample_group	RNA-seq available	1st_tumor	Colon_location_1	Colon_location_2	CIMP_MSMLPA	MSI_status	Age	DNAm_age	LINE1	AvgB_hyperMethCGIprobes_tumor	TMB
LS5_AdL_1	F	MLH1	Adenoma_LG			Caecum	Proximal	neg	MSI	51.15	42.196	0.59776	0.313092	11.25
LS5_AdL_3	F	MLH1	Adenoma_LG			Transverse	Proximal	neg	MSI	57.15	49.9717	0.705409	0.132133	8.59375
LS8_AdL_2	M	MSH6	Adenoma_LG			Descending	Distal	neg	MSI	68.72	69.7468	0.714166	0.344753	14.2188
LS13_AdL_2	M	MSH2	Adenoma_LG	yes	yes	Ascending	Proximal	neg	MSI	56.31	50.499	0.701737	0.203215	16.875
LS15_AdL_3	F	MLH1	Adenoma_LG		yes	Rectum	Distal	neg	MSI	33.42	35.4532	0.625738	0.411484	12.8125
LS21_AdL_2	M	MLH1	Adenoma_LG		yes	Ascending	Proximal	pos	MSI	43.57	68.4301	0.654381	0.538483	15.9375
LS25_AdL_3	M	MLH1	Adenoma_LG			Descending	Distal	neg	MSI	59.12	61.3242	0.698713	0.497595	25.625
LS27_AdL_1	M	MLH1	Adenoma_LG		yes	Sigmoid	Distal	pos	MSI	37.64	62.3871	0.677751	0.479715	19.6875
LS30_AdL_2	M	MLH1	Adenoma_LG		yes	Transverse	Proximal	pos	MSI	45.06	35.6616	0.601592	0.610809	23.5938
LS30_AdL_3	M	MLH1	Adenoma_LG	yes		Ascending	Proximal	neg	MSI	47	56.1913	0.653564	0.382048	14.8438
LS32_AdL_2	M	MLH1	Adenoma_LG			Ascending	Proximal	neg	MSI	49.52	46.8345	0.691071	0.296617	12.8125
LS7_AdL_3	F	MSH2	Adenoma_LG			Rectum	Distal	neg	MSS	65.82	70.2975	0.758485	0.153206	0.15625
LS18_AdL_3	M	MLH1	Adenoma_LG		yes	Sigmoid	Distal	neg	MSS	42.51	47.4831	0.727476	0.23291	0.46875
LS20_AdL_3	M	MSH6	Adenoma_LG	yes		Ascending	Proximal	neg	MSS	62.57	58.6597	0.699467	0.326145	1.875
LS23_AdL_1	F	MLH1	Adenoma_LG			Ascending	Proximal	neg	MSS	62.64	63.0453	0.72824	0.247363	0.15625
LS25_AdL_1	M	MLH1	Adenoma_LG	yes		Ascending	Proximal	pos	MSS	55.07	62.6411	0.692126	0.368342	0.3125
LS32_AdL_1	M	MLH1	Adenoma_LG			Transverse	Proximal	neg	MSS	46.53	48.4558	0.7458	0.125141	0
LS33_AdL_1	F	MLH1	Adenoma_LG			Transverse	Proximal	neg	MSS	62.57	62.3725	0.718048	0.203063	0
LS34_AdL_2	M	MLH1	Adenoma_LG			Transverse	Proximal	neg	MSS	60.41	58.0099	0.720369	0.184911	0.625
LS34_AdL_3	M	MLH1	Adenoma_LG			Transverse	Proximal	neg	MSS	62.07	57.0365	0.732321	0.135724	0
LS8_AdL_3	M	MSH6	Adenoma_LG			Descending	Distal	neg	MSS	72.75	74.5719	0.721837	0.343266	0.46875
LS2_AdL_1	M	MLH1	Adenoma_HG	yes		Ascending	Proximal	neg	MSI	75.27	57.4556	0.665207	0.490749	15.4688
LS6_AdH_3	M	MLH1	Adenoma_HG			Descending	Distal	neg	MSI	55.05	75.8954	0.696047	0.467508	18.2812
LS7_AdH_2	F	MSH2	Adenoma_HG			Rectum	Distal	neg	MSI	62.87	62.9715	0.642487	0.490256	26.4062
LS12_AdH_2	M	MLH1	Adenoma_HG	yes	yes	Transverse	Proximal	neg	MSI	33.21	34.9934	0.63377	0.53535	17.8125
LS26_AdH_2	M	MLH1	Adenoma_HG	yes		Transverse	Proximal	pos	MSI	58.12	44.7219	0.646353	0.63424	23.5938
LS31_AdH_2	F	MLH1	Adenoma_HG	yes	yes	Caecum	Proximal	neg	MSS	52.94	51.2564	0.723068	0.104758	0
LS4_AdH_1	F	MSH6	Adenoma_HG			Rectum	Distal	neg	MSS	48.22	58.9719	0.668165	0.451677	3.125
LS9_CA_1	M	MLH1	Carcinoma			Transverse	Proximal	neg	MSI	45.83	53.5412	0.711519	0.252911	7.34375
LS14_CA_1	M	MLH1	Carcinoma	yes	yes	Ascending	Proximal	pos	MSI	50.79	48.5261	0.673922	0.351201	16.4062
LS25_CA_2	M	MLH1	Carcinoma	yes		Caecum	Proximal	neg	MSI	57.11	47.292	0.669582	0.451909	17.3438
LS28_CA_1	F	MSH2	Carcinoma	yes		Descending	Distal	neg	MSI	74.18	57.7204	0.660264	0.525047	39.0625
LS31_CA_2	F	MLH1	Carcinoma	yes	yes	Ascending	Proximal	neg	MSI	52.94	55.3	0.701702	0.441384	19.6875
LS6_N_3	M	MLH1	Normal			Transverse	Proximal			55.05	82.8174	0.738248	0
LS12_N_2	M	MLH1	Normal	yes	yes	Caecum	Proximal			33.21	55.4801	0.716835	0
LS27_N_1	M	MLH1	Normal		yes	Sigmoid	Distal			37.64	50.9958	0.738908	0
LS29_N_2	M	MLH1	Normal		yes	Transverse	Proximal			45.06	55.4266	0.72994	0
LS29_N_3	M	MLH1	Normal	yes		Transverse	Proximal			47.07	57.1838	0.712869	0
LS32_N_1	M	MLH1	Normal			Transverse	Proximal			46.53	56.2616	0.743304	0
LS9_N_1	M	MLH1	Normal	yes	yes	Transverse	Proximal			45.96	54.9891	0.743646	0
LS21_N_2	M	MLH1	Normal	yes	yes	Transverse	Proximal			43.57	51.6265	0.742422	0
LS15_N_3	F	MLH1	Normal	yes	yes	Sigmoid	Distal			33.42	40.5824	0.751032	0
LS4_N_1	F	MSH6	Normal		yes	Sigmoid	Distal			48.22	53.0685	0.734538	0
LS18_N_3	M	MLH1	Normal		yes	Sigmoid	Distal			42.51	46.9159	0.746172	0
LS32_N_2	M	MLH1	Normal			Transverse	Proximal			49.52	51.794	0.740482	0
LS7_N_3	F	MSH2	Normal			Sigmoid	Distal			65.82	67.6615	0.748232	0
LS13_N_2	M	MSH2	Normal		yes	Transverse	Proximal			56.31	58.1356	0.732449	0
LS25_N_1	M	MLH1	Normal			Transverse	Proximal			55.07	56.6906	0.724204	0
LS14_N_	M	MLH1	Normal		yes	NA	Proximal			50.79	52.0809	0.733439	0
LS25_N_3	M	MLH1	Normal			Transverse	Proximal			59.12	59.8637	0.737124	0
LS8_N_2	M	MSH6	Normal			Descending	Distal			68.72	69.3604	0.724595	0
LS7_N_2	F	MSH2	Normal			Sigmoid	Distal			62.87	63.4464	0.742973	0
LS5_N_1	F	MLH1	Normal			Transverse	Proximal			51.15	50.988	0.728549	0
LS8_N_3	M	MSH6	Normal			Transverse	Proximal			72.75	72.4903	0.71966	0
LS31_N_2	F	MLH1	Normal	yes	yes	Ascending	Proximal			52.94	51.9767	0.745776	0
LS20_N_3	M	MSH6	Normal			Transverse	Proximal			62.57	61.4661	0.729693	0
LS26_N_2	M	MLH1	Normal	yes		Transverse	Proximal			58.12	55.9871	0.723354	0
LS31_N_2	F	MLH1	Normal	yes	yes	Caecum	Proximal			52.94	50.6893	0.719185	0
LS28_N_1	F	MSH2	Normal	yes	yes	Transverse	Proximal			74.18	71.2791	0.713907	0
LS34_N_3	M	MLH1	Normal			Transverse	Proximal			62.07	57.759	0.732884	0
LS25_N_2	M	MLH1	Normal	yes		Caecum	Proximal			57.11	52.4748	0.730225	0
LS2_N_1	M	MLH1	Normal			Caecum	Proximal			75.27	69.1254	0.715718	0
LS34_N_2	M	MLH1	Normal			Transverse	Proximal			60.41	53.4461	0.737371	0
LS5_N_3	F	MLH1	Normal			Transverse	Proximal			57.15	49.2433	0.727857	0
LS33_N_1	F	MLH1	Normal			Caecum	Proximal			62.57	53.5953	0.717214	0
LS35_N_2	F	MLH1	UA_Normal	yes		Transverse	Proximal			37.08	50.7311	0.721138	0
LS11_N_2	M	MSH2	UA_Normal			Sigmoid	Distal			34.1	46.4489	0.738869	0
LS24_N_2	F	MLH1	UA_Normal	yes		Transverse	Proximal			34.77	44.3827	0.726657	0
LS22_N_2	M	MSH2	UA_Normal	yes	yes	Transverse	Proximal			32.41	41.859	0.737413	0
LS10_N_2	M	MSH2	UA_Normal	yes		Transverse	Proximal			34.1	43.2142	0.734298	0
LS22_N_2	M	MSH2	UA_Normal			Sigmoid	Distal			32.41	40.9386	0.74946	0
LS3_N_2	F	MLH1	UA_Normal	yes		Transverse	Proximal			42.82	50.6313	0.729752	0
LS19_N_1	M	MLH1	UA_Normal	yes		Caecum	Proximal			34.49	41.4807	0.726127	0
LS17_N_2	F	MLH1	UA_Normal	yes		Transverse	Proximal			34.05	40.2406	0.743769	0
LS17_N_2	F	MLH1	UA_Normal	yes		Sigmoid	Distal			34.05	38.9005	0.743343	0
LS19_N_1	M	MLH1	UA_Normal	yes		Descending	Distal			34.49	38.8687	0.739999	0
LS3_N_2	F	MLH1	UA_Normal	yes		Sigmoid	Distal			42.82	46.9934	0.733378	0
LS1_N_2	M	MLH1	UA_Normal	yes		Sigmoid	Distal			51.97	55.3918	0.742022	0
LS16_N_1	F	MLH1	UA_Normal	yes		Sigmoid	Distal			49.59	53.0066	0.730929	0
LS1_N_2	M	MLH1	UA_Normal	yes		Caecum	Proximal			51.97	53.598	0.720841	0
LS16_N_1	F	MLH1	UA_Normal	yes		Caecum	Proximal			49.59	51.1201	0.722174	0

## Sheet: FAP
Sample_ID	Sex	Sample_group	Colon_location_1	Colon_location_2	CIMP_MSMLPA	Age	DNAm_age	LINE1	AvgB_hyperMethCGIprobes_tumor
FAP1_P_1	F	Adenoma	Rectum	Distal	neg	62.68	60.9503	0.740387	0.211126
FAP3_P_1	M	Adenoma	Sigmoid	Distal	neg	49.55	53.8428	0.706152	0.262681
FAP4_P_1	F	Adenoma	Rectum	Distal	neg	51.51	56.414	0.719026	0.272963
FAP5_P_1	F	Adenoma	Rectum	Distal	neg	43.36	51.2255	0.718979	0.300627
FAP6_P_1	M	Adenoma	Sigmoid	Distal	neg	17.58	29.329	0.739702	0.38342
FAP7_P_1	F	Adenoma	Rectum	Distal	neg	69.89	70.8375	0.724968	0.276744
FAP8_P_1	M	Adenoma	Rectum	Distal	neg	39.2	47.8112	0.738913	0.270258
FAP9_P_1	F	Adenoma	Rectum	Distal	neg	42.38	53.9674	0.720467	0.40893
FAP10_P_1	M	Adenoma	Rectum	Distal	neg	50.62	53.9443	0.728076	0.221441
FAP11_P_1	F	Adenoma	Rectum	Distal	neg	46.56	51.9824	0.691542	0.305231
FAP12_P_1	F	Adenoma	Rectum	Distal	neg	45.27	46.0085	0.698956	0.270525
FAP13_P_1	M	Adenoma	Rectum	Distal	neg	50.55	58.8686	0.719631	0.265275
FAP14_P_2	F	Adenoma	Rectum	Distal	neg	64.72	56.4156	0.702249	0.499101
FAP15_P_1	F	Adenoma	Sigmoid	Distal	neg	19.34	28.9972	0.736436	0.227862
FAP16_P_1	M	Adenoma	Rectum	Distal	neg	49.01	61.2505	0.700425	0.416612
FAP18_P_1	M	Adenoma	Rectum	Distal	neg	63.95	64.6427	0.728078	0.267336
FAP19_P_1	M	Adenoma	Rectum	Distal	neg	54.65	63.5213	0.716383	0.407663
FAP22_P_1	M	Adenoma	Rectum	Distal	neg	80.1	64.1546	0.708306	0.297777
FAP23_P_1	M	Adenoma	Rectum	Distal	neg	54.53	65.8639	0.682811	0.466852
FAP24_P_1	F	Adenoma	Rectum	Distal	neg	38.58	48.9186	0.72284	0.293533
FAP25_P_1	F	Adenoma	Rectum	Distal	neg	49.58	56.5791	0.704275	0.370418
FAP26_P_1	F	Adenoma	Sigmoid	Distal	neg	19.09	30.1431	0.724836	0.348951
FAP27_P_1	F	Adenoma	Rectum	Distal	neg	57.72	70.299	0.713747	0.421338
FAP28_P_1	M	Adenoma	Sigmoid	Distal	neg	21.11	31.9047	0.740046	0.244194
FAP30_P_1	F	Adenoma	Rectum	Distal	neg	72.26	74.032	0.640989	0.525602
FAP21_CA_1	F	Carcinoma	Rectum	Distal	pos	69.97	63.5962	0.634591	0.668582
FAP1_N_1	F	Normal	Rectum	Distal	neg	62.68	64.1569	0.736858
FAP2_N_1	F	Normal	Descending	Distal	neg	78.66	75.9952	0.734522
FAP3_N_1	M	Normal	Sigmoid	Distal	neg	49.55	60.3201	0.73904
FAP4_N_2	F	Normal	Rectum	Distal	neg	53.64	60.6845	0.736379
FAP4_N_1	F	Normal	Rectum	Distal	neg	51.51	58.49	0.73565
FAP5_N_1	F	Normal	Rectum	Distal	neg	43.36	51.229	0.720032
FAP6_N_1	M	Normal	Sigmoid	Distal	neg	17.58	24.9974	0.739362
FAP7_N_1	F	Normal	Descending	Distal	neg	69.89	74.1412	0.740161
FAP8_N_1	M	Normal	Rectum	Distal	neg	39.2	45.8336	0.742448
FAP9_N_1	F	Normal	Rectum	Distal	neg	42.38	49.1821	0.735533
FAP10_N_1	M	Normal	Rectum	Distal	neg	50.62	55.2117	0.721947
FAP11_N_1	F	Normal	Descending	Distal	neg	46.56	51.7672	0.718636
FAP12_N_1	F	Normal	Rectum	Distal	neg	45.27	52.1728	0.712837
FAP13_N_1	M	Normal	Rectum	Distal	neg	50.55	56.7723	0.722325
FAP14_N_2	F	Normal	Rectum	Distal	neg	64.72	64.2938	0.719828
FAP15_N_1	F	Normal	Sigmoid	Distal	neg	19.34	32.5822	0.731666
FAP16_N_1	M	Normal	Rectum	Distal	neg	49.01	61.3159	0.734813
FAP17_N_1	M	Normal	Rectum	Distal	neg	27.4	42.0554	0.730367
FAP18_N_1	M	Normal	Rectum	Distal	neg	63.95	61.8704	0.734372
FAP19_N_1	M	Normal	Rectum	Distal	neg	54.65	61.8349	0.732812
FAP20_N_1	F	Normal	Rectum	Distal	neg	60.48	73.422	0.704476
FAP21_N_1	F	Normal	Rectum	Distal	neg	69.97	65.1861	0.699588
FAP22_N_1	M	Normal	Rectum	Distal	neg	80.1	63.2376	0.709897
FAP23_N_1	M	Normal	Rectum	Distal	neg	54.53	64.2818	0.697466
FAP24_N_1	F	Normal	Rectum	Distal	neg	38.58	47.7842	0.738843
FAP25_N_1	F	Normal	Rectum	Distal	neg	49.58	53.4883	0.733848
FAP26_N_1	F	Normal	Sigmoid	Distal	neg	19.09	27.4969	0.745873
FAP27_N_1	F	Normal	Rectum	Distal	neg	57.72	58.2202	0.720704
FAP28_N_1	M	Normal	Sigmoid	Distal	neg	21.11	23.8592	0.751421
FAP29_N_1	F	Normal	Rectum	Distal	neg	51.85	61.6189	0.724214
FAP30_N_1	F	Normal	Rectum	Distal	neg	72.26	77.0806	0.721066
