# Supplementary material for: Genome-wide DNA methylation profiles of colorectal tumors in Lynch syndrome and familial adenomatous polyposis
Source: Clin Epigenetics. 2025 Aug 2;17:137. doi: 10.1186/s13148-025-01940-x (PMC12317532; doi:10.1186/s13148-025-01940-x)
Supplement: Supplementary file 2 — Additional file 2. [file 13148_2025_1940_MOESM2_ESM.xlsx]

## Sheet: READ_ME
Additional Table 2
This table presents all the resulted DMPs between all the comparisons fullfilling the cut-off criteria, presented on separate sheets.
Abbreviations used:
LSn	LS normal
LSUAn	LS unaffected normal
LSadl	LS adenoma with low-grade dysplasia
LSadh	LS adenoma with high-grade dysplasia
LSca	LS carcinoma
FAPn	FAP normal
FAPad	FAP adenoma
pval	P value
bval	beta value
DMP tables:
logFC, AveExpr, t, P.value, adj.P.Val, B	limma statistics values
MethDiff	methylation difference (tumor minus normal counterparts; or FAP normal/LS unaffected normal minus LS normal)
avgBeta	average of beta values in the sample group
absDiff	absolute value of methylation difference

## Sheet: dmp_LSn_LSadl_pval001_bval010
chr	pos	Name	Islands_Name	Relation_to_Island	UCSC_RefGene_Name	UCSC_RefGene_Accession	UCSC_RefGene_Group	logFC	AveExpr	t	P.Value	adj.P.Val	B	MethDiff (hypomethylation in tumor=-1;hypermethylation=1)	Normal_avgBeta	Adenoma_LG_avgBeta	Diff_avgBeta	AbsDiff_avgBeta
chr22	50720552	cg00143809	chr22:50718979-50721884	Island	PLXNB2	NM_012401	Body	-1.65631	1.45297	-9.50178	9.8809e-14	7.15017e-08	20.4755	-1	0.834332	0.609231	-0.225101	0.225101
chr15	69740262	cg25142045		OpenSea	KIF23;KIF23	NM_004856;NM_138555	3'UTR;3'UTR	1.15252	1.71236	8.74537	1.95894e-12	4.2261e-07	17.7173	1	0.670873	0.81559	0.144717	0.144717
chr1	6333843	cg06834177		OpenSea	ACOT7;ACOT7;ACOT7;ACOT7	NM_181864;NM_181865;NM_007274;NM_181866	Body;Body;Body;Body	-2.8968	2.49178	-8.73617	2.03196e-12	4.2261e-07	17.6834	-1	0.937597	0.647095	-0.290502	0.290502
chr1	26611311	cg00768487		OpenSea	UBXN11;UBXN11;UBXN11	NM_001077262;NM_145345;NM_183008	Body;Body;Body	-1.95612	-1.65777	-8.70109	2.33603e-12	4.2261e-07	17.5542	-1	0.409488	0.151957	-0.257531	0.257531
chr1	32560545	cg27213772		OpenSea	TMEM39B	NM_018056	Body	-1.11107	1.79081	-8.31434	1.09153e-11	1.12762e-06	16.1242	-1	0.839788	0.699023	-0.140765	0.140765
chr8	145107012	cg22882523	chr8:145103285-145108027	Island	OPLAH	NM_017570	Body	2.68702	-1.97604	8.26945	1.30599e-11	1.12762e-06	15.9576	1	0.106803	0.389745	0.282942	0.282942
chr22	50720813	cg00682553	chr22:50718979-50721884	Island	PLXNB2	NM_012401	Body	-1.12599	1.42685	-8.2383	1.47915e-11	1.12762e-06	15.8419	-1	0.805801	0.646144	-0.159657	0.159657
chr1	173031587	cg12640435		OpenSea				-1.73741	0.407944	-8.22405	1.56583e-11	1.12762e-06	15.789	-1	0.717966	0.4411	-0.276866	0.276866
chr20	22327527	cg08145377		OpenSea				-1.61501	-1.33147	-8.21466	1.62575e-11	1.12762e-06	15.7541	-1	0.435069	0.20245	-0.232619	0.232619
chr19	1993100	cg12219311	chr19:1993000-1993273	Island	BTBD2	NM_017797	Body	-2.43686	2.60277	-8.20143	1.7141e-11	1.12762e-06	15.705	-1	0.936239	0.708731	-0.227509	0.227509
chr22	50720468	cg00243272	chr22:50718979-50721884	Island	PLXNB2	NM_012401	Body	-0.9022	0.585841	-8.17524	1.90333e-11	1.14776e-06	15.6076	-1	0.680961	0.528221	-0.15274	0.15274
chr10	79273865	cg03299991		OpenSea	KCNMA1;KCNMA1;KCNMA1;KCNMA1	NM_001161353;NM_001161352;NM_002247;NM_001014797	Body;Body;Body;Body	-0.962809	1.60303	-8.13869	2.20296e-11	1.22626e-06	15.4717	-1	0.808599	0.678809	-0.12979	0.12979
chr3	184301468	cg09591072	chr3:184301117-184302134	Island				2.84808	-2.58489	8.10495	2.52139e-11	1.30327e-06	15.3462	1	0.0609624	0.32915	0.268187	0.268187
chr11	47359017	cg14642259	chr11:47359953-47360216	N_Shore	MYBPC3	NM_000256	Body	-2.87381	1.86971	-8.04796	3.16741e-11	1.52803e-06	15.1341	-1	0.909095	0.576603	-0.332492	0.332492
chr1	59943123	cg12936304		OpenSea	FGGY;FGGY;FGGY;FGGY	NM_018291;NM_001244714;NM_001113411;NR_103473	Body;Body;Body;Body	-0.87311	0.34083	-7.94664	4.75209e-11	2.14924e-06	14.7567	-1	0.639747	0.493545	-0.146202	0.146202
chr8	142241069	cg04173864	chr8:142237037-142237360	S_Shelf				-2.20251	2.22908	-7.79782	8.62628e-11	3.67193e-06	14.2016	-1	0.906102	0.683299	-0.222803	0.222803
chr4	38165520	cg08523438		OpenSea				-1.52248	1.14558	-7.73587	1.10571e-10	4.21121e-06	13.9703	-1	0.797876	0.568314	-0.229562	0.229562
chr8	145105829	cg06319475	chr8:145103285-145108027	Island				2.26334	-2.36686	7.6696	1.44206e-10	4.79821e-06	13.7229	1	0.0762183	0.297062	0.220843	0.220843
chr1	15672633	cg06207778		OpenSea	FHAD1	NM_052929	Body	-1.23144	-0.187264	-7.6684	1.449e-10	4.79821e-06	13.7184	-1	0.590267	0.382779	-0.207489	0.207489
chr10	5654125	cg14576763		OpenSea				-1.83751	1.79644	-7.65627	1.52118e-10	4.79821e-06	13.6731	-1	0.876665	0.641938	-0.234727	0.234727
chr22	50720288	cg00012194	chr22:50718979-50721884	Island	PLXNB2	NM_012401	Body	-0.87292	1.52991	-7.65564	1.52506e-10	4.79821e-06	13.6707	-1	0.800701	0.679124	-0.121577	0.121577
chr1	153540430	cg14683186		OpenSea				-1.21893	1.14793	-7.62799	1.70373e-10	4.93152e-06	13.5675	-1	0.784144	0.598153	-0.185991	0.185991
chr2	159037958	cg06252359		OpenSea	CCDC148-AS1;CCDC148;CCDC148	NR_038850;NM_001301684;NM_138803	Body;Body;Body	-1.41908	1.51172	-7.61684	1.78161e-10	4.95862e-06	13.5258	-1	0.825074	0.626094	-0.19898	0.19898
chr8	100885056	cg02613289		OpenSea	VPS13B;VPS13B	NM_152564;NM_017890	Body;Body	0.958314	0.20759	7.58764	2.00282e-10	5.36142e-06	13.4167	1	0.441228	0.602875	0.161646	0.161646
chr3	28181837	cg08741885		OpenSea				-1.9148	1.64188	-7.56524	2.19088e-10	5.36142e-06	13.333	-1	0.863608	0.609619	-0.253988	0.253988
chr8	144656271	cg20127859	chr8:144659745-144660635	N_Shelf	C8orf73	NM_001100878	TSS1500	-0.991588	0.396087	-7.56237	2.21621e-10	5.36142e-06	13.3223	-1	0.66937	0.50017	-0.169201	0.169201
chr9	133715238	cg14102055	chr9:133710260-133711285	S_Shelf	ABL1;ABL1	NM_005157;NM_007313	Body;Body	1.1878	0.811597	7.5547	2.28539e-10	5.36142e-06	13.2936	1	0.521398	0.706816	0.185418	0.185418
chr9	132382463	cg18973112	chr9:132382432-132383004	Island	NTMT1;NTMT1;C9orf50	NM_001286797;NM_001286796;NM_199350	TSS200;5'UTR;1stExon	3.16594	-3.28795	7.52148	2.61082e-10	5.90401e-06	13.1695	1	0.0297231	0.293224	0.263501	0.263501
chr9	95544497	cg23488060		OpenSea				-1.37088	1.53532	-7.49642	2.88659e-10	6.32982e-06	13.0759	-1	0.827182	0.638731	-0.188451	0.188451
chr17	6964051	cg27642976		OpenSea				-0.934162	0.573946	-7.48159	3.06333e-10	6.51982e-06	13.0204	-1	0.684396	0.52803	-0.156366	0.156366
chr8	145107199	cg04366687	chr8:145103285-145108027	Island	OPLAH	NM_017570	Body	1.59874	-1.8785	7.45878	3.35656e-10	6.91285e-06	12.9352	1	0.124687	0.308642	0.183955	0.183955
chr8	145106582	cg26256223	chr8:145103285-145108027	Island	OPLAH	NM_017570	Body	2.74172	-2.74368	7.45272	3.43906e-10	6.91285e-06	12.9125	1	0.049074	0.291437	0.242363	0.242363
chr21	45724906	cg10231115		OpenSea	PFKL;PFKL	NM_001002021;NM_002626	5'UTR;Body	0.75514	0.0713227	7.44529	3.54293e-10	6.92917e-06	12.8848	1	0.439358	0.567738	0.12838	0.12838
chr7	131223393	cg14500206		OpenSea	PODXL;PODXL	NM_005397;NM_001018111	Body;Body	-1.42994	1.56459	-7.4332	3.71873e-10	6.9601e-06	12.8396	-1	0.841624	0.648027	-0.193597	0.193597
chr7	151585552	cg07630265		OpenSea				-1.68329	1.78917	-7.43104	3.75111e-10	6.9601e-06	12.8315	-1	0.8742	0.660089	-0.214112	0.214112
chr3	185245491	cg15463692		OpenSea	LIPH	NM_139248	Body	-1.72025	2.16612	-7.41862	3.9424e-10	7.13216e-06	12.7851	-1	0.898972	0.708639	-0.190334	0.190334
chr8	145106299	cg17698295	chr8:145103285-145108027	Island	OPLAH	NM_017570	Body	2.86881	-3.2053	7.40588	4.14886e-10	7.3226e-06	12.7375	1	0.0368163	0.256248	0.219431	0.219431
chr6	33688951	cg26384439		OpenSea				-0.768084	0.124508	-7.36904	4.80854e-10	7.90825e-06	12.5998	-1	0.588908	0.455967	-0.132941	0.132941
chr14	79478040	cg03557417		OpenSea	NRXN3;NRXN3	NR_073547;NM_004796	Body;Body	-1.1958	2.09543	-7.35406	5.1059e-10	8.02996e-06	12.5438	-1	0.86406	0.728968	-0.135092	0.135092
chr5	111166163	cg12185067		OpenSea	NREP;NREP	NM_001142475;NM_001142474	Body;Body	-1.25518	1.27122	-7.35174	5.15356e-10	8.02996e-06	12.5351	-1	0.793062	0.609435	-0.183627	0.183627
chr17	75369484	cg20275528	chr17:75368688-75370506	Island	SEPT9;SEPT9;SEPT9;SEPT9;SEPT9	NM_001113492;NM_001113491;NM_001113493;NM_006640;NM_001113493	5'UTR;Body;5'UTR;Body;1stExon	3.03437	-3.25193	7.34876	5.21544e-10	8.02996e-06	12.524	1	0.0449094	0.259246	0.214337	0.214337
chr17	10018631	cg15661389		OpenSea	GAS7	NM_201433	Body	-1.45563	-0.956584	-7.33383	5.53676e-10	8.34709e-06	12.4682	-1	0.476467	0.254942	-0.221526	0.221526
chr3	100245062	cg06186245		OpenSea	TMEM45A	NM_018004	5'UTR	-1.0826	1.04305	-7.32103	5.82794e-10	8.55301e-06	12.4204	-1	0.755437	0.592149	-0.163288	0.163288
chr16	8420802	cg11658968		OpenSea				-1.06882	0.602379	-7.31755	5.90974e-10	8.55301e-06	12.4074	-1	0.699456	0.521209	-0.178247	0.178247
chr20	56589578	cg16385383		OpenSea				-1.20056	1.0893	-7.30514	6.21067e-10	8.66019e-06	12.361	-1	0.769308	0.589066	-0.180242	0.180242
chr1	66812767	cg24344000		OpenSea	PDE4B;PDE4B;PDE4B;PDE4B;PDE4B;PDE4B	NM_001037339;NM_001037341;NM_002600;NM_001297440;NM_001297441;NM_001037340	Body;Body;Body;Body;Body;Body	-0.924501	1.14257	-7.30464	6.22315e-10	8.66019e-06	12.3591	-1	0.739866	0.601684	-0.138182	0.138182
chr8	109799518	cg08372619	chr8:109799429-109799847	Island	TMEM74	NM_153015	5'UTR	1.77315	-3.94081	7.28478	6.73827e-10	9.08938e-06	12.2849	1	0.0380394	0.147815	0.109776	0.109776
chr3	23484279	cg08004406		OpenSea	UBE2E2;MIR548AC	NM_152653;NR_039621	Body;Body	-1.17465	-1.81943	-7.27752	6.93677e-10	9.08938e-06	12.2578	-1	0.312805	0.170607	-0.142198	0.142198
chr4	25487963	cg22399387		OpenSea				-1.56568	1.8186	-7.27405	7.034e-10	9.08938e-06	12.2448	-1	0.864778	0.66497	-0.199808	0.199808
chr3	5470788	cg23056703		OpenSea				-1.71967	-1.64119	-7.25012	7.74082e-10	9.56916e-06	12.1554	-1	0.400665	0.1949	-0.205765	0.205765
chr8	145106246	cg26199906	chr8:145103285-145108027	Island	OPLAH	NM_017570	Body	1.91767	-2.52092	7.24816	7.80199e-10	9.56916e-06	12.1481	1	0.0796012	0.253351	0.17375	0.17375
chr17	17465682	cg18465945	chr17:17465135-17465397	S_Shore	PEMT;PEMT;PEMT	NM_148172;NM_148173;NM_007169	Body;Body;Body	-0.752082	1.39967	-7.23143	8.34204e-10	9.89921e-06	12.0856	-1	0.773809	0.665921	-0.107889	0.107889
chr8	71017302	cg13754610		OpenSea				-1.76528	2.21819	-7.23135	8.34469e-10	9.89921e-06	12.0853	-1	0.900093	0.700448	-0.199646	0.199646
chr4	37667583	cg09241455		OpenSea	RELL1;RELL1	NM_001085400;NM_001085399	Body;Body	0.703795	-1.22743	7.19284	9.73506e-10	1.09594e-05	11.9414	1	0.247952	0.352881	0.104929	0.104929
chr10	3797471	cg02272851		OpenSea				-1.86638	1.17092	-7.18717	9.9582e-10	1.09594e-05	11.9203	-1	0.821212	0.549861	-0.271351	0.271351
chr2	230948575	cg00283655		OpenSea				-1.04432	1.57537	-7.18247	1.01471e-09	1.09594e-05	11.9027	-1	0.810454	0.665432	-0.145021	0.145021
chr17	48175734	cg06647382	chr17:48172460-48172994	S_Shelf	PDK2	NM_002611	Body	0.917902	2.05169	7.17433	1.04832e-09	1.09594e-05	11.8723	1	0.736246	0.843821	0.107575	0.107575
chr4	140566734	cg07327781		OpenSea				-1.53132	1.66835	-7.17365	1.05117e-09	1.09594e-05	11.8698	-1	0.849798	0.64816	-0.201638	0.201638
chr21	16421119	cg25602176		OpenSea	NRIP1	NM_003489	5'UTR	0.90274	1.74582	7.16754	1.07719e-09	1.09594e-05	11.8469	1	0.700852	0.814613	0.113762	0.113762
chr3	141196360	cg16498856		OpenSea				-1.53998	1.85923	-7.16118	1.10493e-09	1.09594e-05	11.8232	-1	0.869378	0.675306	-0.194073	0.194073
chr16	78274468	cg01125152		OpenSea	WWOX;WWOX;WWOX;WWOX	NR_120436;NM_130791;NM_016373;NM_001291997	Body;Body;Body;Body	-1.43977	1.5249	-7.15527	1.13135e-09	1.09594e-05	11.8011	-1	0.820995	0.617936	-0.203059	0.203059
chr10	80339031	cg11601093		OpenSea				-1.02336	0.129379	-7.1551	1.1321e-09	1.09594e-05	11.8005	-1	0.6183	0.44292	-0.17538	0.17538
chr9	134183545	cg14224196	chr9:134183330-134183613	Island	PPAPDC3	NM_032728	Body	-2.2167	2.93836	-7.15507	1.13226e-09	1.09594e-05	11.8004	-1	0.943465	0.755296	-0.188169	0.188169
chr13	98144536	cg21486829		OpenSea				-1.53446	1.78741	-7.15129	1.14952e-09	1.09594e-05	11.7862	-1	0.85434	0.657082	-0.197258	0.197258
chr7	156799393	cg08622757	chr7:156795355-156799394	Island	MNX1;MNX1	NM_001165255;NM_005515	Body;Body	1.47141	-2.30116	7.14852	1.16231e-09	1.09594e-05	11.7759	1	0.108175	0.26439	0.156215	0.156215
chr8	128306948	cg13393327		OpenSea				-1.84432	2.23508	-7.14769	1.16616e-09	1.09594e-05	11.7728	-1	0.906762	0.703186	-0.203576	0.203576
chr8	140227505	cg04540097		OpenSea				-1.24356	0.949691	-7.13483	1.22773e-09	1.12459e-05	11.7248	-1	0.760895	0.565199	-0.195697	0.195697
chr14	50374625	cg26897365		OpenSea				-1.5728	-2.80918	-7.12493	1.27728e-09	1.15535e-05	11.6878	-1	0.221975	0.096896	-0.125079	0.125079
chr11	120302922	cg05099464		OpenSea	ARHGEF12	NM_015313	Body	-1.71256	-2.733	-7.10765	1.36864e-09	1.22272e-05	11.6233	-1	0.243775	0.0984157	-0.14536	0.14536
chr4	57306194	cg08990543	chr4:57301340-57302670	S_Shelf	PAICS;PAICS;PAICS	NM_006452;NM_001079525;NM_001079524	Body;Body;Body	1.03462	0.61079	7.10024	1.4098e-09	1.24412e-05	11.5956	1	0.51198	0.671673	0.159694	0.159694
chr9	132382433	cg14015706	chr9:132382432-132383004	Island	C9orf50	NM_199350	1stExon	2.53666	-3.13063	7.08743	1.48387e-09	1.25443e-05	11.5478	1	0.0407753	0.253495	0.212719	0.212719
chr15	42210119	cg07202353	chr15:42211419-42211701	N_Shore	EHD4	NM_139265	Body	-0.801393	0.162973	-7.08626	1.49081e-09	1.25443e-05	11.5434	-1	0.610066	0.46806	-0.142006	0.142006
chr9	85745577	cg25554570		OpenSea				-1.28939	1.10831	-7.07179	1.57952e-09	1.29886e-05	11.4895	-1	0.780069	0.582885	-0.197185	0.197185
chr17	38657310	cg08696192		OpenSea	TNS4	NM_032865	5'UTR	-1.42481	1.5763	-7.0678	1.60494e-09	1.30494e-05	11.4745	-1	0.838932	0.643841	-0.195091	0.195091
chr11	70079989	cg23111945		OpenSea				-1.29208	1.1885	-7.03592	1.82293e-09	1.45415e-05	11.3556	-1	0.791461	0.600335	-0.191126	0.191126
chr8	93089634	cg26419469		OpenSea	RUNX1T1;RUNX1T1;RUNX1T1;RUNX1T1;RUNX1T1;RUNX1T1;RUNX1T1;RUNX1T1;RUNX1T1;RUNX1T1;RUNX1T1;RUNX1T1;RUNX1T1	NM_001198632;NM_001198625;NM_001198629;NM_001198630;NM_001198631;NM_001198626;NM_001198627;NM_001198628;NM_175634;NM_001198634;NM_001198679;NM_001198633;NM_175635	5'UTR;5'UTR;5'UTR;5'UTR;5'UTR;5'UTR;5'UTR;5'UTR;5'UTR;Body;Body;Body;5'UTR	-0.797437	-0.152122	-7.03514	1.82865e-09	1.45415e-05	11.3527	-1	0.550236	0.415454	-0.134782	0.134782
chr6	3912160	cg23581088		OpenSea				-1.03036	0.896236	-7.03181	1.85309e-09	1.45757e-05	11.3402	-1	0.73362	0.569642	-0.163978	0.163978
chr7	76962052	cg10653480		OpenSea	GSAP	NM_017439	Body	-0.955202	-0.0531973	-7.02282	1.92088e-09	1.49465e-05	11.3067	-1	0.590031	0.429001	-0.16103	0.16103
chr3	107471352	cg21026002		OpenSea	BBX;BBX;BBX	NM_001142568;NM_020235;NM_001276286	Body;Body;Body	-1.27762	2.28788	-7.01096	2.01405e-09	1.55047e-05	11.2624	-1	0.887603	0.749334	-0.138269	0.138269
chr4	15789251	cg12580743		OpenSea	CD38	NM_001775	Body	-2.38951	2.66711	-7.00324	2.07705e-09	1.58214e-05	11.2337	-1	0.937827	0.710989	-0.226838	0.226838
chr1	51800535	cg06061240	chr1:51796097-51796589	S_Shelf	TTC39A	NM_001144832	Body	-0.775124	1.42913	-6.98696	2.21654e-09	1.6708e-05	11.1729	-1	0.788736	0.681045	-0.10769	0.10769
chr20	34416433	cg06217333		OpenSea	PHF20	NM_016436	Body	0.822197	0.594116	6.98202	2.26074e-09	1.68444e-05	11.1545	1	0.520039	0.660466	0.140428	0.140428
chr1	114000078	cg12336358		OpenSea	MAGI3;MAGI3	NM_152900;NM_001142782	Body;Body	-1.57266	1.74082	-6.97976	2.28119e-09	1.68444e-05	11.1461	-1	0.856594	0.652891	-0.203703	0.203703
chr22	29471100	cg13013297	chr22:29468639-29470233	S_Shore	KREMEN1;KREMEN1	NM_001039570;NM_032045	Body;Body	1.35041	0.483198	6.97387	2.33545e-09	1.70709e-05	11.1241	1	0.439837	0.66675	0.226912	0.226912
chr11	59634218	cg00187686		OpenSea	TCN1	NM_001062	TSS200	-1.30168	0.706091	-6.95121	2.55658e-09	1.81376e-05	11.0396	-1	0.736959	0.525258	-0.211701	0.211701
chr5	118873708	cg02428556		OpenSea	HSD17B4;HSD17B4;HSD17B4;HSD17B4;HSD17B4	NM_000414;NM_001199292;NM_001199291;NM_001292027;NM_001292028	Body;Body;Body;Body;Body	-1.09897	1.11888	-6.94414	2.62969e-09	1.82975e-05	11.0132	-1	0.760341	0.594368	-0.165973	0.165973
chr12	1650026	cg15559248		OpenSea				-1.50143	1.78571	-6.93787	2.69633e-09	1.84786e-05	10.9899	-1	0.86442	0.672132	-0.192287	0.192287
chr9	38388574	cg05817502	chr9:38392509-38393187	N_Shelf				0.783104	0.122863	6.9369	2.70679e-09	1.84786e-05	10.9862	1	0.433873	0.57575	0.141877	0.141877
chr1	207271346	cg19707677		OpenSea	C4BPB;C4BPB;C4BPB;C4BPB;C4BPB	NM_001017364;NM_001017365;NM_001017366;NM_000716;NM_001017367	Body;Body;Body;Body;Body	-1.19432	0.336113	-6.92325	2.8582e-09	1.92548e-05	10.9354	-1	0.669026	0.466863	-0.202163	0.202163
chr19	1429696	cg02405662	chr19:1428803-1429303	S_Shore	DAZAP1;DAZAP1	NM_018959;NM_170711	Body;Body	-0.891549	1.65758	-6.9219	2.87371e-09	1.92548e-05	10.9303	-1	0.81054	0.686778	-0.123761	0.123761
chr13	112075959	cg22725830		OpenSea				-1.19349	0.79723	-6.91785	2.92048e-09	1.93886e-05	10.9152	-1	0.737108	0.54289	-0.194218	0.194218
chr13	41936259	cg05980458		OpenSea	NAA16	NM_024561	Body	1.0779	1.50019	6.90892	3.02642e-09	1.9862e-05	10.8819	1	0.651679	0.790991	0.139311	0.139311
chr11	59634191	cg23741006		OpenSea	TCN1	NM_001062	TSS200	-1.31387	-1.2445	-6.90724	3.04667e-09	1.9862e-05	10.8757	-1	0.428294	0.239774	-0.18852	0.18852
chr8	62438754	cg13488788		OpenSea	ASPH;ASPH	NM_001164750;NM_004318	Body;Body	1.2432	-0.353843	6.90213	3.10947e-09	1.99369e-05	10.8566	1	0.330637	0.535284	0.204647	0.204647
chr7	138574528	cg13387211		OpenSea	KIAA1549;KIAA1549	NM_001164665;NM_020910	Body;Body	-1.50554	1.83108	-6.89479	3.20181e-09	1.99369e-05	10.8293	-1	0.865947	0.677753	-0.188194	0.188194
chr14	93160451	cg01784477		OpenSea				-1.22015	1.71715	-6.89457	3.20466e-09	1.99369e-05	10.8285	-1	0.847426	0.688096	-0.15933	0.15933
chr6	11180077	cg01565584		OpenSea				-1.46569	1.48673	-6.89079	3.2533e-09	1.99369e-05	10.8144	-1	0.819395	0.615869	-0.203525	0.203525
chr4	174173455	cg24556382		OpenSea	GALNT7	NM_017423	Body	-1.04426	0.78267	-6.88698	3.30313e-09	1.99369e-05	10.8002	-1	0.715212	0.545154	-0.170058	0.170058
chr15	80729093	cg08942191		OpenSea	ARNT2	NM_014862	Body	-1.47798	0.127347	-6.88658	3.30836e-09	1.99369e-05	10.7987	-1	0.661617	0.415231	-0.246386	0.246386
chr1	6333867	cg15100947		OpenSea	ACOT7;ACOT7;ACOT7;ACOT7	NM_181864;NM_181865;NM_007274;NM_181866	Body;Body;Body;Body	-1.33944	1.74216	-6.8853	3.32528e-09	1.99369e-05	10.7939	-1	0.846068	0.671616	-0.174452	0.174452
chr15	75133623	cg18503694	chr15:75135186-75135905	N_Shore	ULK3;ULK3;ULK3;ULK3;ULK3;ULK3;MIR6882	NR_104309;NR_104308;NR_104307;NM_001284365;NM_001099436;NM_001284364;NR_106942	Body;Body;Body;Body;Body;Body;TSS1500	0.670558	-0.120299	6.88332	3.35158e-09	1.99369e-05	10.7866	1	0.418717	0.530803	0.112086	0.112086
chr7	108075435	cg08944114		OpenSea	NRCAM;NRCAM;NRCAM;NRCAM	NM_001193583;NM_001193584;NM_001193582;NM_005010	5'UTR;5'UTR;5'UTR;5'UTR	-1.06267	-0.582456	-6.87889	3.41138e-09	1.99369e-05	10.77	-1	0.498719	0.326328	-0.172391	0.172391
chr15	72083818	cg26306105		OpenSea				-1.16742	0.758264	-6.87441	3.47278e-09	2.01042e-05	10.7534	-1	0.723474	0.535145	-0.188328	0.188328
chr16	53815126	cg03312170		OpenSea	FTO	NM_001080432	Body	-1.39011	1.71166	-6.87226	3.50265e-09	2.01162e-05	10.7454	-1	0.848409	0.666104	-0.182305	0.182305
chr2	171923587	cg25907043		OpenSea	TLK1;TLK1;TLK1	NM_012290;NM_001136555;NM_001136554	Body;TSS200;Body	0.855392	1.3127	6.8691	3.5471e-09	2.01315e-05	10.7336	1	0.634347	0.755435	0.121088	0.121088
chr1	223283205	cg06155710		OpenSea	TLR5	NM_003268	3'UTR	-0.980835	0.38056	-6.86325	3.63078e-09	2.01315e-05	10.7118	-1	0.657306	0.491191	-0.166115	0.166115
chr6	119665694	cg10153341	chr6:119669589-119671424	N_Shelf	MAN1A1	NM_005907	Body	0.819258	0.042764	6.86312	3.63258e-09	2.01315e-05	10.7113	1	0.424507	0.561685	0.137178	0.137178
chr5	123919649	cg21887530		OpenSea				-0.788117	-1.19629	-6.85737	3.7168e-09	2.03759e-05	10.6899	-1	0.367376	0.254202	-0.113174	0.113174
chr9	100434781	cg27602909		OpenSea	NCBP1	NM_002486	3'UTR	1.0869	1.44164	6.84979	3.83089e-09	2.06551e-05	10.6617	1	0.629045	0.775011	0.145966	0.145966
chr17	37926322	cg13686952		OpenSea	IKZF3;IKZF3;IKZF3;IKZF3;IKZF3;IKZF3;IKZF3;IKZF3;IKZF3;IKZF3;IKZF3;IKZF3;IKZF3;IKZF3;IKZF3;IKZF3	NM_001284516;NM_001284515;NM_001284514;NM_001257410;NM_001257409;NM_001257408;NM_183230;NM_012481;NM_001257412;NM_183232;NM_001257411;NM_001257414;NM_001257413;NM_183231;NM_183229;NM_183228	Body;Body;Body;Body;Body;Body;Body;Body;Body;Body;Body;Body;Body;Body;Body;Body	-1.40182	-0.566306	-6.84929	3.83844e-09	2.06551e-05	10.6598	-1	0.526571	0.300408	-0.226164	0.226164
chr3	98250181	cg01690878		OpenSea	GPR15	NM_005290	TSS1500	-0.863086	-0.353546	-6.84714	3.87155e-09	2.06551e-05	10.6518	-1	0.517985	0.371045	-0.146939	0.146939
chr14	75105221	cg21415890		OpenSea				-1.25069	1.76103	-6.84234	3.94625e-09	2.0801e-05	10.6339	-1	0.835495	0.671068	-0.164427	0.164427
chr3	23710303	cg21646392		OpenSea				-1.15659	0.284877	-6.83972	3.98764e-09	2.0801e-05	10.6242	-1	0.660203	0.462459	-0.197743	0.197743
chr15	84587919	cg11051306		OpenSea	ADAMTSL3;ADAMTSL3	NM_207517;NM_001301110	Body;Body	-1.19468	1.64388	-6.83742	4.02432e-09	2.0801e-05	10.6156	-1	0.834398	0.673609	-0.160789	0.160789
chr17	38470900	cg25362050	chr17:38472958-38473201	N_Shelf	RARA	NM_000964	5'UTR	-0.963009	1.18423	-6.81667	4.37119e-09	2.24337e-05	10.5383	-1	0.776683	0.628235	-0.148449	0.148449
chr2	173508040	cg04505972		OpenSea				-1.38754	0.932114	-6.8108	4.47451e-09	2.27e-05	10.5165	-1	0.764724	0.550323	-0.214401	0.214401
chr2	47149459	cg23277684		OpenSea	MCFD2;MCFD2;TTC7A	NM_001171511;NM_001171508;NM_001288953	Body;5'UTR;Body	-1.15202	0.989521	-6.81017	4.48581e-09	2.27e-05	10.5141	-1	0.764579	0.583586	-0.180992	0.180992
chr11	19463903	cg19323289		OpenSea	NAV2	NM_001111018	Body	-0.94009	-0.227165	-6.80232	4.62824e-09	2.28266e-05	10.4849	-1	0.555369	0.397343	-0.158027	0.158027
chr13	80792236	cg08543630		OpenSea				-1.44653	1.8502	-6.79675	4.73197e-09	2.28266e-05	10.4642	-1	0.863468	0.682639	-0.180829	0.180829
chr22	23262424	cg05801818		OpenSea				-1.65256	2.29426	-6.79592	4.74773e-09	2.28266e-05	10.4611	-1	0.899125	0.719454	-0.179671	0.179671
chr20	6678936	cg09452250		OpenSea				-0.941147	0.663651	-6.79465	4.7718e-09	2.28266e-05	10.4564	-1	0.700303	0.538932	-0.161372	0.161372
chr10	34694675	cg05248544		OpenSea	PARD3;PARD3;PARD3;PARD3;PARD3;PARD3;PARD3;PARD3;PARD3;PARD3;PARD3	NM_001184786;NM_001184791;NM_019619;NM_001184789;NM_001184790;NM_001184788;NM_001184787;NM_001184785;NM_001184794;NM_001184793;NM_001184792	Body;Body;Body;Body;Body;Body;Body;Body;Body;Body;Body	-1.01442	1.72249	-6.79293	4.80458e-09	2.28266e-05	10.45	-1	0.82346	0.691846	-0.131614	0.131614
chr13	40677131	cg15243488		OpenSea				-1.05087	1.15183	-6.79218	4.81892e-09	2.28266e-05	10.4472	-1	0.771454	0.613757	-0.157697	0.157697
chr8	145106438	cg17301223	chr8:145103285-145108027	Island	OPLAH	NM_017570	Body	2.49681	-2.72658	6.79157	4.83061e-09	2.28266e-05	10.4449	1	0.0508565	0.280689	0.229833	0.229833
chr16	81725899	cg08186892		OpenSea	CMIP;CMIP	NM_030629;NM_198390	Body;Body	-1.08072	2.49306	-6.78493	4.96011e-09	2.28266e-05	10.4202	-1	0.891455	0.78443	-0.107024	0.107024
chr10	127589636	cg23993337		OpenSea	FANK1	NM_145235	Body	-1.51186	1.28153	-6.77976	5.06311e-09	2.28266e-05	10.401	-1	0.811314	0.5921	-0.219214	0.219214
chr19	42771843	cg14518761	chr19:42772332-42773525	N_Shore	CIC	NM_001304815	TSS1500	0.686976	-0.603803	6.77954	5.06756e-09	2.28266e-05	10.4002	1	0.336464	0.447365	0.110901	0.110901
chr11	102826469	cg22658979		OpenSea	MMP13	NM_002427	TSS200	-1.48342	1.98659	-6.77841	5.09045e-09	2.28266e-05	10.396	-1	0.876272	0.697506	-0.178766	0.178766
chr5	17169414	cg04187907		OpenSea	LOC285696	NR_027253	Body	1.00177	0.836099	6.77693	5.12053e-09	2.28266e-05	10.3904	1	0.535926	0.700697	0.164771	0.164771
chr8	101450454	cg27404198		OpenSea				1.17351	-2.0342	6.77504	5.15924e-09	2.28266e-05	10.3834	1	0.136206	0.274653	0.138446	0.138446
chr18	72782810	cg15738473		OpenSea				-0.997936	0.4807	-6.77435	5.17326e-09	2.28266e-05	10.3809	-1	0.673117	0.505931	-0.167185	0.167185
chr12	117097879	cg22335681		OpenSea				-1.52122	1.3977	-6.75866	5.50657e-09	2.39418e-05	10.3225	-1	0.821796	0.60907	-0.212726	0.212726
chr4	57154812	cg01656641		OpenSea	KIAA1211	NM_020722	5'UTR	-1.28713	0.879516	-6.75828	5.51507e-09	2.39418e-05	10.3211	-1	0.747321	0.541417	-0.205904	0.205904
chr21	36689434	cg18099556		OpenSea				-1.11637	1.68768	-6.75612	5.56256e-09	2.39418e-05	10.3131	-1	0.831715	0.683925	-0.14779	0.14779
chr18	3209947	cg10404078		OpenSea	MYOM1;MYOM1	NM_003803;NM_019856	Body;Body	-0.892882	1.2651	-6.75525	5.58193e-09	2.39418e-05	10.3098	-1	0.770096	0.641223	-0.128873	0.128873
chr1	113850991	cg22728606		OpenSea				-1.61009	1.21471	-6.75366	5.61734e-09	2.39418e-05	10.3039	-1	0.808354	0.573517	-0.234837	0.234837
chr10	30676907	cg09187774		OpenSea				-1.06011	1.25593	-6.75334	5.62452e-09	2.39418e-05	10.3027	-1	0.781811	0.62559	-0.156221	0.156221
chr2	226602427	cg04986145		OpenSea				-1.06162	-2.33864	-6.74937	5.71412e-09	2.4038e-05	10.2879	-1	0.239317	0.132993	-0.106325	0.106325
chr6	138151074	cg02527531		OpenSea	LOC100130476	NR_049793	Body	-1.82916	1.70852	-6.7483	5.73834e-09	2.4038e-05	10.284	-1	0.869632	0.629838	-0.239794	0.239794
chr1	16064182	cg10483611		OpenSea	SLC25A34	NM_207348	Body	0.648052	-0.435312	6.74703	5.76754e-09	2.4038e-05	10.2792	1	0.36317	0.476321	0.113151	0.113151
chr5	61572895	cg23050219		OpenSea				-1.03988	-0.0363568	-6.74648	5.77999e-09	2.4038e-05	10.2772	-1	0.595122	0.424383	-0.170739	0.170739
chr3	169759041	cg17882160	chr3:169755594-169756847	S_Shelf	GPR160	NM_014373	5'UTR	1.24125	1.79913	6.74373	5.84377e-09	2.41643e-05	10.2669	1	0.667613	0.827864	0.160251	0.160251
chr14	39739199	cg08267072	chr14:39735802-39736902	S_Shelf	CTAGE5;CTAGE5;CTAGE5;CTAGE5	NM_203355;NM_005930;NM_203354;NM_203356	Body;Body;Body;5'UTR	-0.975881	2.20712	-6.73724	5.9964e-09	2.46546e-05	10.2428	-1	0.864604	0.755497	-0.109107	0.109107
chr8	100885041	cg02464112		OpenSea	VPS13B;VPS13B	NM_152564;NM_017890	Body;Body	0.702988	0.475875	6.72561	6.28039e-09	2.56266e-05	10.1996	1	0.508398	0.626972	0.118574	0.118574
chr18	54309322	cg17438600	chr18:54305419-54306087	S_Shelf				-1.27373	1.76979	-6.72468	6.30362e-09	2.56266e-05	10.1961	-1	0.84803	0.681762	-0.166268	0.166268
chr16	67977865	cg26924825		OpenSea	SLC12A4;SLC12A4;SLC12A4;LCAT;SLC12A4;SLC12A4	NM_001145962;NM_005072;NM_001145963;NM_000229;NM_001145961;NM_001145964	3'UTR;3'UTR;3'UTR;1stExon;3'UTR;3'UTR	1.03393	-0.564439	6.72137	6.38726e-09	2.58215e-05	10.1838	1	0.304633	0.471818	0.167185	0.167185
chr3	40964878	cg00299719		OpenSea				-1.02526	-1.36372	-6.71686	6.50266e-09	2.6142e-05	10.1671	-1	0.383772	0.237	-0.146772	0.146772
chr17	68030429	cg18922941		OpenSea				-1.00624	0.714241	-6.71331	6.59521e-09	2.63441e-05	10.1539	-1	0.704496	0.535795	-0.168702	0.168702
chr1	223853928	cg27235315		OpenSea	CAPN8	NM_001143962	TSS1500	-1.41118	2.17336	-6.71215	6.62573e-09	2.63441e-05	10.1495	-1	0.886282	0.722566	-0.163716	0.163716
chr10	5653948	cg26567480		OpenSea				-1.01054	0.842753	-6.70906	6.7075e-09	2.65234e-05	10.1381	-1	0.727721	0.567216	-0.160505	0.160505
chr16	69564735	cg05336982		OpenSea				-1.56148	-1.49952	-6.6994	6.97e-09	2.73046e-05	10.1022	-1	0.408471	0.207347	-0.201124	0.201124
chr2	103420442	cg21028473		OpenSea	TMEM182	NM_144632	Body	-1.08504	0.802718	-6.69902	6.98052e-09	2.73046e-05	10.1008	-1	0.715257	0.542427	-0.17283	0.17283
chr22	30606815	cg01468523		OpenSea				-1.09874	1.09043	-6.69629	7.05666e-09	2.73907e-05	10.0906	-1	0.759427	0.59217	-0.167257	0.167257
chr21	31986906	cg05480278		OpenSea	KRTAP6-1	NM_181602	TSS1500	-0.99345	-0.471058	-6.69474	7.10037e-09	2.73907e-05	10.0849	-1	0.512852	0.350777	-0.162075	0.162075
chr7	31036614	cg22838432		OpenSea				-0.787268	0.882441	-6.69419	7.11609e-09	2.73907e-05	10.0828	-1	0.710675	0.589376	-0.121299	0.121299
chr1	204677873	cg11162104		OpenSea				-0.815996	0.129627	-6.69273	7.15746e-09	2.74042e-05	10.0774	-1	0.602236	0.460587	-0.141649	0.141649
chr15	74676231	cg15903956		OpenSea				-0.882839	0.182102	-6.68836	7.28273e-09	2.77371e-05	10.0612	-1	0.612299	0.463733	-0.148566	0.148566
chr9	38395561	cg13984005	chr9:38392509-38393187	S_Shelf	ALDH1B1	NM_000692	5'UTR	0.691053	0.542804	6.68139	7.48738e-09	2.82195e-05	10.0352	1	0.516808	0.638555	0.121747	0.121747
chr19	7257340	cg08949398		OpenSea	INSR;INSR	NM_000208;NM_001079817	Body;Body	-1.21767	2.48684	-6.67652	7.63353e-09	2.86212e-05	10.0172	-1	0.89934	0.7763	-0.12304	0.12304
chr15	39876248	cg00836101	chr15:39872527-39873567	S_Shelf	THBS1	NM_003246	Body	1.54273	0.597818	6.67063	7.81433e-09	2.91481e-05	9.99529	1	0.456212	0.689725	0.233513	0.233513
chr14	94855034	cg02126235		OpenSea	SERPINA1;SERPINA1;SERPINA1;SERPINA1;SERPINA1;SERPINA1;SERPINA1;SERPINA1;SERPINA1;SERPINA1;SERPINA1;SERPINA1	NM_001127701;NM_001127703;NM_001002236;NM_001127702;NM_000295;NM_001127704;NM_001127706;NM_001127700;NM_001127705;NM_001002235;NM_000295;NM_001127707	5'UTR;5'UTR;5'UTR;5'UTR;5'UTR;5'UTR;5'UTR;5'UTR;5'UTR;5'UTR;1stExon;5'UTR	-0.854448	0.938871	-6.66763	7.90783e-09	2.93456e-05	9.98417	-1	0.72859	0.592609	-0.135981	0.135981
chr12	122017052	cg03241244	chr12:122016170-122017693	Island	KDM2B;KDM2B	NM_032590;NM_001005366	Body;Body	2.69363	-3.83791	6.66375	8.03071e-09	2.96495e-05	9.96976	1	0.0212061	0.192009	0.170803	0.170803
chr10	33860839	cg24199177		OpenSea				-0.908584	1.24494	-6.65727	8.24021e-09	2.99504e-05	9.94568	-1	0.769239	0.635876	-0.133363	0.133363
chr4	170193375	cg09178384	chr4:170191357-170192844	S_Shore	SH3RF1	NM_020870	TSS1500	0.63983	-0.174073	6.65435	8.33637e-09	2.99504e-05	9.93483	1	0.41227	0.521628	0.109359	0.109359
chr1	204591505	cg19908827		OpenSea	LRRN2;LRRN2	NM_006338;NM_201630	5'UTR;5'UTR	-0.812925	-0.278894	-6.65403	8.34685e-09	2.99504e-05	9.93366	-1	0.530381	0.394797	-0.135585	0.135585
chr13	27751161	cg17238848		OpenSea	USP12-AS2	NR_046548	Body	-0.990544	-0.421878	-6.65362	8.36054e-09	2.99504e-05	9.93212	-1	0.529186	0.36753	-0.161656	0.161656
chr22	43040685	cg10108828		OpenSea	CYB5R3;CYB5R3;CYB5R3;CYB5R3;CYB5R3	NM_000398;NM_007326;NM_001171661;NM_001129819;NM_001171660	Body;5'UTR;5'UTR;5'UTR;TSS200	0.69717	-0.333022	6.64877	8.52325e-09	3.03635e-05	9.9141	1	0.37666	0.493009	0.116349	0.116349
chr4	77231677	cg26919347	chr4:77227354-77228482	S_Shelf	STBD1	NM_003943	3'UTR	0.918067	0.0217761	6.64454	8.66739e-09	3.03635e-05	9.89842	1	0.399383	0.560259	0.160876	0.160876
chr3	72778048	cg20965143		OpenSea				-0.874222	1.41284	-6.64316	8.71494e-09	3.03635e-05	9.89331	-1	0.781163	0.650219	-0.130944	0.130944
chr1	47911940	cg21535606	chr1:47909712-47911020	S_Shore				1.48446	-1.87464	6.64191	8.7586e-09	3.03635e-05	9.88864	1	0.133215	0.312764	0.179549	0.179549
chr14	38069435	cg22731882	chr14:38067446-38069207	S_Shore	TTC6	NM_001310135	5'UTR	1.51129	-2.76536	6.63958	8.83978e-09	3.03635e-05	9.88001	1	0.0750802	0.207827	0.132747	0.132747
chr3	184301239	cg17342973	chr3:184301117-184302134	Island				1.66669	-1.84747	6.63753	8.91194e-09	3.03635e-05	9.87241	1	0.127034	0.32706	0.200026	0.200026
chr19	1184165	cg08305193		OpenSea				-0.72681	0.658656	-6.63724	8.92248e-09	3.03635e-05	9.8713	-1	0.678757	0.558944	-0.119813	0.119813
chr1	173098018	cg16910972		OpenSea				-1.05452	1.54734	-6.63688	8.93508e-09	3.03635e-05	9.86998	-1	0.816835	0.670618	-0.146218	0.146218
chr8	129103558	cg19508622		OpenSea	PVT1	NR_003367	Body	0.874858	0.00482805	6.63663	8.94394e-09	3.03635e-05	9.86906	1	0.407177	0.563213	0.156036	0.156036
chr12	19373325	cg08179485		OpenSea	PLEKHA5;PLEKHA5	NM_001143821;NM_019012	5'UTR;Body	-1.17316	2.06888	-6.63562	8.97988e-09	3.03635e-05	9.86531	-1	0.863244	0.724547	-0.138697	0.138697
chr10	69579653	cg22799702		OpenSea	DNAJC12;DNAJC12	NM_021800;NM_201262	Body;Body	-0.69098	0.298579	-6.63446	9.02133e-09	3.03635e-05	9.861	-1	0.614785	0.49111	-0.123675	0.123675
chr17	7712861	cg26194889		OpenSea	DNAH2	NM_020877	Body	-1.15214	0.64666	-6.62272	9.4517e-09	3.10054e-05	9.81743	-1	0.71305	0.520012	-0.193038	0.193038
chr11	44068709	cg08403064		OpenSea	ACCSL	NM_001031854	TSS1500	-0.917577	0.425566	-6.62236	9.46518e-09	3.10054e-05	9.8161	-1	0.644124	0.490494	-0.15363	0.15363
chr1	154981829	cg22505006		OpenSea	ZBTB7B	NM_015872	5'UTR	0.696378	0.155149	6.62009	9.55107e-09	3.10054e-05	9.80765	1	0.465535	0.58912	0.123585	0.123585
chr14	23013104	cg21208154		OpenSea				-1.05802	1.56837	-6.61811	9.62637e-09	3.10054e-05	9.80031	-1	0.82	0.67765	-0.142349	0.142349
chr18	56208955	cg19917507		OpenSea	ALPK2	NM_052947	Body	-1.50696	1.17685	-6.61487	9.75086e-09	3.10054e-05	9.78829	-1	0.807252	0.583605	-0.223646	0.223646
chr4	6695377	cg14900031		OpenSea	S100P	NM_005980	TSS200	-0.81909	0.518961	-6.61392	9.78753e-09	3.10054e-05	9.78478	-1	0.668612	0.526111	-0.142502	0.142502
chr12	89338212	cg25445465		OpenSea				-1.41789	-0.753562	-6.61208	9.85954e-09	3.10054e-05	9.77793	-1	0.525114	0.304084	-0.22103	0.22103
chr20	19895029	cg18954093		OpenSea	RIN2;RIN2	NM_001242581;NM_018993	Body;Body	-1.03072	0.537047	-6.6109	9.90557e-09	3.10054e-05	9.77357	-1	0.683355	0.514005	-0.16935	0.16935
chr16	1052756	cg00779056		OpenSea				-1.42513	1.32669	-6.6109	9.90577e-09	3.10054e-05	9.77356	-1	0.809379	0.610737	-0.198642	0.198642
chr1	164532029	cg25781627		OpenSea	PBX1;PBX1;PBX1	NM_001204961;NM_002585;NM_001204963	Body;Body;Body	1.45589	0.74695	6.61044	9.92384e-09	3.10054e-05	9.77185	1	0.475318	0.704227	0.22891	0.22891
chr11	9682641	cg10649130	chr11:9685520-9686050	N_Shelf				-1.27197	0.570926	-6.61028	9.93003e-09	3.10054e-05	9.77127	-1	0.704841	0.493916	-0.210924	0.210924
chr2	9276514	cg20341998		OpenSea				-0.735348	1.31715	-6.60965	9.95472e-09	3.10054e-05	9.76895	-1	0.765741	0.655773	-0.109968	0.109968
chr12	53013467	cg23842060		OpenSea	KRT73	NM_175068	TSS1500	-1.15387	0.799523	-6.6086	9.99661e-09	3.10054e-05	9.76502	-1	0.721951	0.541151	-0.180801	0.180801
chr7	116416924	cg24247923		OpenSea	MET;MET	NM_000245;NM_001127500	Body;Body	-1.4817	0.461539	-6.60644	1.00825e-08	3.10054e-05	9.75702	-1	0.713309	0.475049	-0.238259	0.238259
chr3	101825361	cg02721678		OpenSea				-1.24239	2.04693	-6.60504	1.01388e-08	3.10054e-05	9.75182	-1	0.870242	0.724658	-0.145585	0.145585
chr2	69428235	cg16190888		OpenSea	ANTXR1	NM_032208	Body	-1.29081	-0.167156	-6.60009	1.03397e-08	3.13734e-05	9.73347	-1	0.597843	0.390564	-0.207279	0.207279
chr5	153667063	cg11208869		OpenSea	GALNT10	NM_198321	Body	-1.42103	2.40315	-6.59863	1.03998e-08	3.13734e-05	9.72805	-1	0.89972	0.751651	-0.148069	0.148069
chr1	52442668	cg07142936		OpenSea	RAB3B	NM_002867	Body	-1.30701	2.13786	-6.5985	1.04053e-08	3.13734e-05	9.72756	-1	0.875261	0.72087	-0.154392	0.154392
chr7	36726344	cg07439961		OpenSea	AOAH;AOAH;AOAH	NM_001177506;NM_001177507;NM_001637	Body;Body;Body	-0.796724	1.53842	-6.59193	1.06798e-08	3.20677e-05	9.70321	-1	0.799128	0.691632	-0.107496	0.107496
chr6	137557979	cg04233089		OpenSea				-1.4272	1.65881	-6.58795	1.085e-08	3.23104e-05	9.68843	-1	0.852919	0.659617	-0.193302	0.193302
chr7	46691564	cg00749953		OpenSea				-1.15549	0.308328	-6.58507	1.09746e-08	3.25475e-05	9.67775	-1	0.665527	0.47238	-0.193147	0.193147
chr11	47359115	cg05649391	chr11:47359953-47360216	N_Shore	MYBPC3	NM_000256	Body	-1.40545	1.19899	-6.5815	1.1131e-08	3.27429e-05	9.66452	-1	0.790354	0.59025	-0.200104	0.200104
chr6	422935	cg12671632	chr6:423846-424313	N_Shore				-1.29539	-0.16628	-6.56997	1.16516e-08	3.3998e-05	9.62178	-1	0.598976	0.381286	-0.217691	0.217691
chr1	182584520	cg07144296	chr1:182584177-182584545	Island				1.56511	-3.15483	6.56382	1.1939e-08	3.4534e-05	9.59899	1	0.0591095	0.175786	0.116677	0.116677
chr7	30756766	cg22694929		OpenSea				-0.985736	1.2775	-6.56205	1.20233e-08	3.4534e-05	9.59241	-1	0.790946	0.650714	-0.140233	0.140233
chr3	24001171	cg05609780		OpenSea	NR1D2;NR1D2	NM_001145425;NM_005126	Body;Body	-1.3525	1.08873	-6.56131	1.20586e-08	3.4534e-05	9.58967	-1	0.775396	0.562849	-0.212546	0.212546
chr17	37926608	cg17009628		OpenSea	IKZF3;IKZF3;IKZF3;IKZF3;IKZF3;IKZF3;IKZF3;IKZF3;IKZF3;IKZF3;IKZF3;IKZF3;IKZF3;IKZF3;IKZF3;IKZF3	NM_001284516;NM_001284515;NM_001284514;NM_001257410;NM_001257409;NM_001257408;NM_183230;NM_012481;NM_001257412;NM_183232;NM_001257411;NM_001257414;NM_001257413;NM_183231;NM_183229;NM_183228	Body;Body;Body;Body;Body;Body;Body;Body;Body;Body;Body;Body;Body;Body;Body;Body	-1.05202	-0.425624	-6.55852	1.21926e-08	3.47361e-05	9.57934	-1	0.52189	0.34289	-0.179	0.179
chr15	72581722	cg15193953	chr15:72581710-72582317	Island	BRUNOL6	NM_052840	Body	-1.83423	2.46897	-6.55599	1.23157e-08	3.49492e-05	9.56995	-1	0.918663	0.733677	-0.184986	0.184986
chr8	8864470	cg14227037	chr8:8860200-8860742	S_Shelf	ERI1	NM_153332	Body	-1.35636	1.28862	-6.54632	1.27968e-08	3.58095e-05	9.53411	-1	0.812511	0.610208	-0.202304	0.202304
chr13	74276630	cg13240204		OpenSea	KLF12	NM_007249	Body	-1.59517	1.20926	-6.54606	1.281e-08	3.58095e-05	9.53315	-1	0.822689	0.591411	-0.231278	0.231278
chr10	91852861	cg02703563		OpenSea				-1.6606	0.9818	-6.54592	1.28168e-08	3.58095e-05	9.53265	-1	0.781593	0.535268	-0.246325	0.246325
chr15	72530044	cg00754989		OpenSea				-1.54153	-1.31555	-6.54413	1.2908e-08	3.58804e-05	9.52602	-1	0.425948	0.228781	-0.197167	0.197167
chr15	42313231	cg16167478		OpenSea	PLA2G4E	NM_001206670	Body	-0.99	1.60102	-6.54348	1.29413e-08	3.58804e-05	9.52361	-1	0.822113	0.687414	-0.1347	0.1347
chr12	11002197	cg07658646		OpenSea	PRR4;PRR4	NM_007244;NM_001098538	TSS200;Body	-0.931006	1.9607	-6.5376	1.32463e-08	3.63073e-05	9.50183	-1	0.836406	0.724197	-0.112209	0.112209
chr12	31899879	cg19019403		OpenSea				-1.67753	-1.03562	-6.53666	1.3296e-08	3.63073e-05	9.49833	-1	0.500146	0.264964	-0.235182	0.235182
chr2	191217711	cg13421372		OpenSea	INPP1;INPP1	NM_001128928;NM_002194	5'UTR;5'UTR	-0.784361	1.16718	-6.53136	1.35779e-08	3.68575e-05	9.47871	-1	0.754053	0.633239	-0.120815	0.120815
chr7	25312085	cg19875370		OpenSea				-1.4668	0.950619	-6.53071	1.36129e-08	3.68575e-05	9.4763	-1	0.78361	0.558127	-0.225483	0.225483
chr2	192623925	cg07974890		OpenSea				-0.95833	-2.17122	-6.53002	1.36503e-08	3.68575e-05	9.47374	-1	0.250281	0.147817	-0.102464	0.102464
chr3	49938721	cg01917209	chr3:49940099-49940431	N_Shore	MST1R	NM_002447	Body	-1.12844	1.59929	-6.52787	1.37669e-08	3.6923e-05	9.46578	-1	0.829855	0.671836	-0.158019	0.158019
chr10	93771581	cg07969739		OpenSea	BTAF1	NM_003972	Body	-1.23763	1.90971	-6.52742	1.37915e-08	3.6923e-05	9.46411	-1	0.859617	0.707614	-0.152004	0.152004
chr5	34683127	cg23313157		OpenSea	RAI14;RAI14;RAI14;RAI14;RAI14	NM_001145521;NM_001145525;NM_001145522;NM_015577;NM_001145520	TSS1500;TSS1500;5'UTR;5'UTR;5'UTR	-0.82242	0.705225	-6.52603	1.38676e-08	3.6923e-05	9.45896	-1	0.685445	0.548119	-0.137325	0.137325
chr9	80200673	cg12196315		OpenSea	GNA14	NM_004297	Body	-0.77318	1.30353	-6.52583	1.38786e-08	3.6923e-05	9.45822	-1	0.771523	0.658034	-0.113489	0.113489
chr4	38839586	cg07995225		OpenSea	TLR6	NM_006068	5'UTR	-0.978734	0.391907	-6.52011	1.41968e-08	3.74209e-05	9.43703	-1	0.647353	0.488624	-0.158729	0.158729
chr6	168616391	cg00467592	chr6:168613132-168613346	S_Shelf				-0.721185	1.25741	-6.51968	1.42209e-08	3.74209e-05	9.43544	-1	0.749486	0.64442	-0.105066	0.105066
chr1	153540401	cg21607308		OpenSea				-1.09356	1.14407	-6.51629	1.44132e-08	3.75832e-05	9.42288	-1	0.775525	0.6074	-0.168125	0.168125
chr20	34682459	cg25841279	chr20:34680003-34681001	S_Shore	EPB41L1;EPB41L1;EPB41L1;EPB41L1	NM_001258330;NM_001258331;NM_001258329;NM_177996	5'UTR;5'UTR;5'UTR;5'UTR	0.914929	-0.11713	6.51597	1.44314e-08	3.75832e-05	9.4217	1	0.395904	0.541555	0.145652	0.145652
chr14	94855174	cg09022733		OpenSea	SERPINA1;SERPINA1;SERPINA1;SERPINA1;SERPINA1;SERPINA1;SERPINA1;SERPINA1;SERPINA1;SERPINA1;SERPINA1;SERPINA1;SERPINA1;SERPINA1	NM_001127706;NM_001127705;NM_001127703;NM_001127702;NM_001127704;NM_001127707;NM_001002236;NM_001002235;NM_001127701;NM_001127700;NM_001127703;NM_001127704;NM_001127701;NM_000295	5'UTR;5'UTR;5'UTR;5'UTR;5'UTR;5'UTR;5'UTR;5'UTR;5'UTR;5'UTR;ExonBnd;ExonBnd;ExonBnd;TSS200	-0.855971	0.354054	-6.51434	1.45246e-08	3.75832e-05	9.41568	-1	0.639758	0.495073	-0.144685	0.144685
chr15	72082664	cg14515000		OpenSea				-0.815942	0.493155	-6.51415	1.4536e-08	3.75832e-05	9.41495	-1	0.657416	0.518226	-0.13919	0.13919
chr2	101954508	cg21389333		OpenSea				-0.673306	0.277969	-6.51404	1.45422e-08	3.75832e-05	9.41454	-1	0.60588	0.489715	-0.116166	0.116166
chr12	3783474	cg27127003		OpenSea	EFCAB4B;EFCAB4B;EFCAB4B	NM_001144958;NM_032680;NM_001144959	Body;Body;Body	0.851753	0.398288	6.51194	1.46634e-08	3.76527e-05	9.40679	1	0.487664	0.626297	0.138633	0.138633
chr7	31147341	cg22963629		OpenSea				-1.33788	0.589923	-6.51003	1.4775e-08	3.76527e-05	9.39969	-1	0.714984	0.503331	-0.211653	0.211653
chr1	19407878	cg23332713		OpenSea	UBR4	NM_020765	Body	-1.19858	1.39528	-6.50923	1.48218e-08	3.76527e-05	9.39674	-1	0.813817	0.643269	-0.170548	0.170548
chr7	150688166	cg19963510		OpenSea	NOS3;NOS3	NM_000603;NM_000603	1stExon;5'UTR	-0.82345	0.509722	-6.50875	1.48499e-08	3.76527e-05	9.39497	-1	0.664456	0.521798	-0.142658	0.142658
chr11	73802588	cg25945322		OpenSea	C2CD3;C2CD3	NM_001286577;NM_015531	Body;Body	0.895641	2.14757	6.50844	1.48682e-08	3.76527e-05	9.39382	1	0.748252	0.849599	0.101347	0.101347
chr7	158799748	cg10874111	chr7:158798591-158799434	S_Shore	LOC154822	NR_024394	TSS1500	-1.07107	1.54203	-6.50178	1.52655e-08	3.84902e-05	9.36915	-1	0.816777	0.672225	-0.144552	0.144552
chr3	45725686	cg25772986		OpenSea	LIMD1-AS1	NR_033947	Body	-1.06269	1.43082	-6.49948	1.54051e-08	3.87073e-05	9.36064	-1	0.796461	0.644372	-0.152089	0.152089
chr3	58174153	cg11175627		OpenSea				-1.33982	2.17629	-6.49731	1.55377e-08	3.89054e-05	9.35263	-1	0.886378	0.734645	-0.151733	0.151733
chr5	95429329	cg21396536		OpenSea	LOC101929710	NR_130776	Body	-0.956556	2.18228	-6.49396	1.57453e-08	3.92892e-05	9.34022	-1	0.861585	0.759409	-0.102176	0.102176
chr9	38388645	cg16365615	chr9:38392509-38393187	N_Shelf				0.60994	0.73909	6.49179	1.5881e-08	3.94916e-05	9.33219	1	0.555598	0.664389	0.108791	0.108791
chr15	68647337	cg01410779		OpenSea	ITGA11	NM_001004439	Body	-1.02557	1.21611	-6.49045	1.59657e-08	3.95578e-05	9.32722	-1	0.7744	0.62292	-0.15148	0.15148
chr16	7777171	cg08754439		OpenSea				-1.3437	-0.00199858	-6.48964	1.6017e-08	3.95578e-05	9.32422	-1	0.620692	0.40363	-0.217062	0.217062
chr7	44583544	cg21070300		OpenSea				-1.48845	1.89195	-6.48264	1.64665e-08	4.05297e-05	9.29834	-1	0.863809	0.674322	-0.189486	0.189486
chr14	93160501	cg16351077		OpenSea				-1.21019	1.37083	-6.47575	1.69217e-08	4.15089e-05	9.27284	-1	0.810472	0.635706	-0.174766	0.174766
chr7	27172631	cg23766724	chr7:27169572-27170638	S_Shore				1.10564	0.350627	6.47434	1.70165e-08	4.16006e-05	9.26761	1	0.453031	0.632781	0.179751	0.179751
chr7	150091053	cg11209394	chr7:150093636-150095229	N_Shelf	ZNF775	NM_173680	Body	1.31337	0.813057	6.46649	1.7553e-08	4.23561e-05	9.23858	1	0.497206	0.69533	0.198123	0.198123
chr15	39875777	cg01637789	chr15:39872527-39873567	S_Shelf	THBS1	NM_003246	Body	1.41211	-0.326796	6.46518	1.76442e-08	4.23561e-05	9.23374	1	0.31749	0.539386	0.221895	0.221895
chr8	37243416	cg16008467		OpenSea	MIR1268A	NR_031672	Body	-1.12453	1.91259	-6.46444	1.76961e-08	4.23561e-05	9.23099	-1	0.854926	0.717436	-0.13749	0.13749
chr18	55758855	cg07985898		OpenSea	NEDD4L;NEDD4L;NEDD4L;NEDD4L	NM_015277;NM_001243960;NM_001144967;NM_001144964	Body;Body;Body;5'UTR	-1.4211	1.7846	-6.4642	1.77124e-08	4.23561e-05	9.23013	-1	0.854727	0.677692	-0.177035	0.177035
chr12	121115695	cg20576363		OpenSea				-1.08316	0.967617	-6.46305	1.77932e-08	4.23561e-05	9.22587	-1	0.752989	0.584345	-0.168644	0.168644
chr2	106013885	cg00004700	chr2:106014878-106015884	N_Shore	FHL2;FHL2;FHL2;FHL2	NM_201557;NM_001039492;NM_001450;NM_201555	5'UTR;5'UTR;5'UTR;5'UTR	-1.45281	0.991054	-6.46265	1.78217e-08	4.23561e-05	9.22437	-1	0.766128	0.538211	-0.227917	0.227917
chr6	4299961	cg03555751		OpenSea				-0.636516	0.835817	-6.46248	1.78337e-08	4.23561e-05	9.22375	-1	0.698897	0.59665	-0.102248	0.102248
chr12	5287095	cg01363774		OpenSea				-1.47481	1.6817	-6.46208	1.78621e-08	4.23561e-05	9.22226	-1	0.856392	0.660318	-0.196074	0.196074
chr14	34521952	cg16949536		OpenSea				-1.30649	1.51343	-6.46139	1.79109e-08	4.23561e-05	9.21971	-1	0.826603	0.648544	-0.178059	0.178059
chr2	197561341	cg25559664		OpenSea	CCDC150	NM_001080539	Body	-1.43691	2.1346	-6.45898	1.80824e-08	4.24096e-05	9.21079	-1	0.887269	0.721986	-0.165283	0.165283
chr4	87981092	cg22079151		OpenSea	AFF1;AFF1	NM_001166693;NM_005935	Body;Body	1.13149	1.01884	6.45817	1.81399e-08	4.24096e-05	9.20783	1	0.555125	0.719292	0.164167	0.164167
chr12	44383073	cg04849506		OpenSea	TMEM117;TMEM117;TMEM117;TMEM117	NM_001286213;NM_001286211;NM_032256;NM_001286212	5'UTR;Body;Body;Body	-1.19377	0.381578	-6.458	1.81527e-08	4.24096e-05	9.20716	-1	0.679745	0.488622	-0.191122	0.191122
chr12	121165630	cg16422856	chr12:121163472-121163913	S_Shore	ACADS;ACADS	NM_001302554;NM_000017	Body;Body	0.923889	1.10305	6.44977	1.8753e-08	4.33819e-05	9.17674	1	0.603971	0.736889	0.132918	0.132918
chr2	103126336	cg19114721		OpenSea	SLC9A4	NM_001011552	Body	-1.51285	-0.383268	-6.44923	1.87932e-08	4.33819e-05	9.17474	-1	0.581436	0.342766	-0.23867	0.23867
chr6	150574391	cg15542570		OpenSea				-0.958171	0.638696	-6.44916	1.87982e-08	4.33819e-05	9.17449	-1	0.686826	0.535146	-0.15168	0.15168
chr11	43856925	cg16540215		OpenSea	HSD17B12	NM_016142	Body	1.15402	0.18226	6.44881	1.88243e-08	4.33819e-05	9.17319	1	0.404632	0.598186	0.193555	0.193555
chr6	20631070	cg03253505		OpenSea	CDKAL1	NM_017774	Body	-1.32438	2.23367	-6.44614	1.90237e-08	4.36318e-05	9.16334	-1	0.887394	0.741325	-0.146069	0.146069
chr16	85518792	cg16739544	chr16:85519109-85519357	N_Shore				-0.683181	1.10405	-6.44575	1.90533e-08	4.36318e-05	9.16188	-1	0.734559	0.633153	-0.101406	0.101406
chr1	219452682	cg24488389		OpenSea				-1.23212	1.01094	-6.44386	1.91962e-08	4.38204e-05	9.15489	-1	0.762722	0.570894	-0.191828	0.191828
chr1	207261803	cg12334987		OpenSea	C4BPB;C4BPB;C4BPB;C4BPB;C4BPB	NM_001017366;NM_001017365;NM_000716;NM_001017364;NM_001017367	TSS1500;TSS1500;TSS1500;TSS1500;TSS1500	-1.54522	2.32439	-6.44251	1.92989e-08	4.38309e-05	9.1499	-1	0.905878	0.739729	-0.166149	0.166149
chr12	102251130	cg00604768		OpenSea				0.872793	-0.863285	6.44098	1.94156e-08	4.3891e-05	9.14427	1	0.2914	0.431553	0.140153	0.140153
chr18	59057418	cg12771774		OpenSea				-1.33843	0.469889	-6.4397	1.95147e-08	4.3891e-05	9.1395	-1	0.704301	0.491246	-0.213055	0.213055
chr10	11755736	cg00824155		OpenSea				-0.7592	1.15393	-6.43816	1.96334e-08	4.39859e-05	9.13383	-1	0.751485	0.634687	-0.116798	0.116798
chr3	111629747	cg26506751		OpenSea	PHLDB2;PHLDB2;PHLDB2;PHLDB2	NM_001134437;NM_145753;NM_001134438;NM_001134439	Body;Body;Body;Body	-1.07185	-2.14766	-6.43674	1.97438e-08	4.40014e-05	9.12859	-1	0.27089	0.155532	-0.115358	0.115358
chr15	64736348	cg18711535		OpenSea	TRIP4	NM_016213	Body	-1.08163	0.363222	-6.43581	1.98165e-08	4.40014e-05	9.12515	-1	0.650459	0.472699	-0.17776	0.17776
chr1	200644124	cg10461928		OpenSea	LOC101929224	NR_110787	Body	-0.938949	1.02298	-6.43573	1.98228e-08	4.40014e-05	9.12486	-1	0.745615	0.598375	-0.147239	0.147239
chr10	64193068	cg14701867		OpenSea	ZNF365;ZNF365	NM_199450;NM_199451	Body;Body	-1.42113	-1.7934	-6.43439	1.99287e-08	4.41012e-05	9.11988	-1	0.346442	0.183348	-0.163094	0.163094
chr22	26867696	cg27320117		OpenSea	HPS4;HPS4;HPS4;HPS4	NR_073136;NR_073135;NM_152841;NM_022081	Body;Body;Body;Body	-1.29064	1.64522	-6.43308	2.00315e-08	4.41508e-05	9.11506	-1	0.843457	0.668191	-0.175266	0.175266
chr7	134050578	cg05363192		OpenSea				-0.927418	0.34404	-6.43256	2.00731e-08	4.41508e-05	9.11312	-1	0.648152	0.49027	-0.157883	0.157883
chr4	93199562	cg09714595		OpenSea	LOC101929194	NR_125920	TSS1500	-0.963747	-0.190025	-6.43158	2.01505e-08	4.41866e-05	9.10952	-1	0.554563	0.396454	-0.15811	0.15811
chr1	197740882	cg22597058	chr1:197743931-197744788	N_Shelf	DENND1B;DENND1B	NM_001142795;NM_144977	Body;Body	0.788937	1.67264	6.43048	2.02383e-08	4.42452e-05	9.10546	1	0.6885	0.797681	0.10918	0.10918
chr2	39719089	cg01433813		OpenSea	LOC728730	NR_037875	Body	-1.11051	0.300925	-6.42549	2.06418e-08	4.43212e-05	9.08699	-1	0.648588	0.46492	-0.183668	0.183668
chr8	103252842	cg02947585	chr8:103251480-103251751	S_Shore	RRM2B;RRM2B;UBR5-AS1	NM_001172478;NM_015713;NR_125415	TSS1500;TSS1500;Body	0.948004	0.502473	6.42439	2.07318e-08	4.43212e-05	9.08293	1	0.497594	0.656253	0.15866	0.15866
chr11	122714131	cg02763813		OpenSea	CRTAM	NM_019604	Body	-0.782754	-0.407307	-6.42411	2.07545e-08	4.43212e-05	9.0819	-1	0.50445	0.374902	-0.129548	0.129548
chr22	50721368	cg20811788	chr22:50718979-50721884	Island	PLXNB2	NM_012401	Body	-0.617526	0.115937	-6.4238	2.07801e-08	4.43212e-05	9.08075	-1	0.581622	0.472369	-0.109252	0.109252
chr18	56747174	cg21821332		OpenSea				-1.04147	1.0372	-6.42268	2.08723e-08	4.43212e-05	9.07661	-1	0.754577	0.591343	-0.163233	0.163233
chr6	135548995	cg13358642		OpenSea				-1.49202	1.72292	-6.42207	2.09224e-08	4.43212e-05	9.07437	-1	0.856481	0.663562	-0.192919	0.192919
chr10	62371606	cg11415826		OpenSea	ANK3	NM_001204403	Body	-0.971615	2.18322	-6.42049	2.10538e-08	4.43212e-05	9.06851	-1	0.864137	0.753134	-0.111003	0.111003
chr5	141909727	cg03079679		OpenSea				-0.864138	0.605223	-6.42013	2.10836e-08	4.43212e-05	9.06719	-1	0.681765	0.539153	-0.142611	0.142611
chr1	160783054	cg13904520		OpenSea	LY9	NM_002348	Body	-1.30016	1.17459	-6.42004	2.10912e-08	4.43212e-05	9.06685	-1	0.79372	0.601683	-0.192037	0.192037
chr9	114606306	cg19223812		OpenSea				-0.756706	0.778701	-6.41899	2.1179e-08	4.43212e-05	9.06297	-1	0.696419	0.57183	-0.12459	0.12459
chr9	127555815	cg04156764		OpenSea	OLFML2A	NM_182487	Body	-0.721745	0.899254	-6.41867	2.12057e-08	4.43212e-05	9.06179	-1	0.713578	0.596807	-0.116771	0.116771
chr4	37654566	cg21304766		OpenSea	RELL1;RELL1	NM_001085400;NM_001085399	Body;Body	-1.22761	1.79655	-6.41783	2.12759e-08	4.43212e-05	9.0587	-1	0.843496	0.688901	-0.154595	0.154595
chr5	95048297	cg00486883		OpenSea				-1.09075	1.60482	-6.41769	2.12876e-08	4.43212e-05	9.05819	-1	0.82847	0.680933	-0.147537	0.147537
chr17	43482735	cg09492169	chr17:43483097-43483454	N_Shore	ARHGAP27;ARHGAP27	NM_199282;NM_001159330	Body;Body	0.592884	0.0975931	6.41729	2.1321e-08	4.43212e-05	9.05672	1	0.469521	0.572185	0.102664	0.102664
chr1	167487396	cg05799811		OpenSea	CD247;CD247	NM_198053;NM_000734	Body;Body	-0.772437	0.581271	-6.41579	2.14482e-08	4.43212e-05	9.05116	-1	0.669013	0.545501	-0.123512	0.123512
chr15	39875655	cg04827020	chr15:39872527-39873567	S_Shelf	THBS1	NM_003246	Body	1.36734	-0.110066	6.41452	2.15556e-08	4.43212e-05	9.04649	1	0.351223	0.569549	0.218326	0.218326
chr3	8661247	cg12026594		OpenSea	SSUH2;SSUH2;SSUH2;SSUH2	NM_015931;NM_001256748;NM_001256749;NR_046358	3'UTR;3'UTR;3'UTR;Body	-1.42594	1.64264	-6.4145	2.1558e-08	4.43212e-05	9.04638	-1	0.845108	0.650918	-0.19419	0.19419
chr3	72570318	cg04892766		OpenSea				-0.978727	0.0371047	-6.41423	2.15806e-08	4.43212e-05	9.0454	-1	0.59326	0.428167	-0.165094	0.165094
chr5	12099434	cg15686096		OpenSea				-1.09767	-0.0337092	-6.41376	2.16205e-08	4.43212e-05	9.04367	-1	0.608758	0.431013	-0.177745	0.177745
chr2	201809306	cg21575197		OpenSea	ORC2;ORC2	NR_033915;NM_006190	Body;Body	-0.968817	1.90065	-6.41215	2.17583e-08	4.44776e-05	9.03773	-1	0.845148	0.72592	-0.119228	0.119228
chr12	95711891	cg11994053		OpenSea				-1.40985	1.7992	-6.41068	2.18854e-08	4.46115e-05	9.03228	-1	0.854708	0.668637	-0.186071	0.186071
chr9	94262767	cg20170059		OpenSea				-0.698704	0.127035	-6.40899	2.20322e-08	4.4617e-05	9.02603	-1	0.595443	0.471633	-0.12381	0.12381
chr13	112076036	cg21886042		OpenSea				-1.64694	1.858	-6.40854	2.20708e-08	4.4617e-05	9.02439	-1	0.872969	0.666245	-0.206725	0.206725
chr5	31941750	cg11582794		OpenSea	PDZD2	NM_178140	Body	-1.30523	1.33409	-6.40781	2.21347e-08	4.4617e-05	9.02169	-1	0.811823	0.625423	-0.1864	0.1864
chr2	232155178	cg06771950		OpenSea	ARMC9;ARMC9;ARMC9	NM_001291656;NM_025139;NM_001271466	Body;Body;Body	0.942107	-0.89519	6.40663	2.22385e-08	4.46871e-05	9.01732	1	0.267128	0.40925	0.142122	0.142122
chr7	155755236	cg23337386		OpenSea	LOC389602	NM_001291913	TSS200	-1.15	0.211945	-6.40472	2.24071e-08	4.46871e-05	9.01025	-1	0.648235	0.457343	-0.190892	0.190892
chr20	62846699	cg04312244		OpenSea	MYT1	NM_004535	Body	-0.8981	0.544846	-6.40466	2.24122e-08	4.46871e-05	9.01004	-1	0.665501	0.520506	-0.144994	0.144994
chr1	200003342	cg15198094	chr1:200004474-200004933	N_Shore	NR5A2;NR5A2	NM_205860;NM_003822	Body;Body	1.19229	-1.43121	6.40265	2.25905e-08	4.46871e-05	9.00263	1	0.193032	0.354336	0.161305	0.161305
chr6	45446117	cg04056837		OpenSea	RUNX2;RUNX2;RUNX2	NM_001015051;NM_001024630;NM_001278478	Body;Body;Body	-1.4895	-0.742321	-6.40204	2.2645e-08	4.46871e-05	9.00038	-1	0.530567	0.31039	-0.220177	0.220177
chr4	144262077	cg15561778	chr4:144256931-144258527	S_Shelf	GAB1;GAB1	NM_002039;NM_207123	Body;Body	1.05924	0.298725	6.40182	2.26645e-08	4.46871e-05	8.99957	1	0.443134	0.619751	0.176617	0.176617
chr10	75636861	cg23577033	chr10:75633600-75634796	S_Shelf				-1.03227	1.52897	-6.39986	2.28406e-08	4.4792e-05	8.99233	-1	0.812247	0.668001	-0.144246	0.144246
chr1	111007736	cg19288389		OpenSea				-1.12472	2.05601	-6.39765	2.30414e-08	4.50638e-05	8.98414	-1	0.861724	0.729402	-0.132322	0.132322
chr8	42577242	cg05913072		OpenSea	CHRNB3	NM_000749	Body	-0.647098	0.974536	-6.39457	2.33225e-08	4.53888e-05	8.97281	-1	0.717399	0.613597	-0.103802	0.103802
chr19	10870992	cg13461342		OpenSea	DNM2;DNM2;DNM2;DNM2;DNM2	NM_001005362;NM_001005360;NM_004945;NM_001190716;NM_001005361	Body;Body;Body;Body;Body	-0.841773	0.676313	-6.39174	2.35851e-08	4.57562e-05	8.96233	-1	0.694315	0.557745	-0.13657	0.13657
chr17	59134848	cg19788128		OpenSea	BCAS3;BCAS3	NM_001099432;NM_017679	Body;Body	-1.09585	1.02517	-6.38877	2.38628e-08	4.6116e-05	8.95139	-1	0.759228	0.588615	-0.170612	0.170612
chr10	16686421	cg26724312		OpenSea	RSU1;RSU1	NM_152724;NM_012425	Body;Body	-1.10796	0.895765	-6.3884	2.38981e-08	4.6116e-05	8.95001	-1	0.741786	0.564965	-0.176821	0.176821
chr20	48334346	cg18301955	chr20:48329645-48330682	S_Shelf				-0.938446	1.13569	-6.38627	2.40999e-08	4.61214e-05	8.94214	-1	0.765265	0.621318	-0.143947	0.143947
chr12	122016779	cg01029623	chr12:122016170-122017693	Island	KDM2B;KDM2B	NM_032590;NM_001005366	Body;Body	1.1881	-1.79047	6.38558	2.4166e-08	4.61214e-05	8.93958	1	0.15056	0.297646	0.147087	0.147087
chr14	81797568	cg13070332		OpenSea	STON2;STON2	NM_001256430;NM_033104	Body;Body	0.822554	1.09913	6.38512	2.4209e-08	4.61214e-05	8.93792	1	0.59358	0.718768	0.125188	0.125188
chr4	6695203	cg14323984		OpenSea	S100P	NM_005980	TSS1500	-1.21019	1.34824	-6.38501	2.42196e-08	4.61214e-05	8.93751	-1	0.807964	0.631922	-0.176042	0.176042
chr1	114661534	cg01412109		OpenSea	SYT6;SYT6	NM_205848;NM_001270805	Body;Body	-0.949532	0.71999	-6.38369	2.43464e-08	4.62412e-05	8.93263	-1	0.695055	0.542587	-0.152468	0.152468
chr14	23126705	cg11286871		OpenSea				-1.10236	2.15243	-6.38133	2.45739e-08	4.63088e-05	8.92392	-1	0.875082	0.749487	-0.125594	0.125594
chr13	115094006	cg26798870		OpenSea				1.16587	0.851436	6.37629	2.50682e-08	4.66607e-05	8.9053	1	0.529115	0.704588	0.175473	0.175473
chr1	27819060	cg22226904	chr1:27816342-27816853	S_Shelf				0.873471	-1.1057	6.37614	2.50831e-08	4.66607e-05	8.90475	1	0.257137	0.382805	0.125668	0.125668
chr10	4169941	cg15349661		OpenSea				-1.01186	0.877555	-6.37373	2.53229e-08	4.67398e-05	8.89585	-1	0.725214	0.565355	-0.159859	0.159859
chr3	16285707	cg27482821		OpenSea				-0.879115	0.815724	-6.37328	2.53676e-08	4.67398e-05	8.8942	-1	0.702534	0.560248	-0.142286	0.142286
chr10	80763945	cg26539501		OpenSea	ZMIZ1-AS1;ZMIZ1-AS1;ZMIZ1-AS1	NR_024429;NR_015429;NR_024431	Body;Body;Body	-1.12388	2.13622	-6.37286	2.54096e-08	4.67398e-05	8.89265	-1	0.869195	0.738368	-0.130827	0.130827
chr10	100250135	cg26214635		OpenSea	HPSE2;HPSE2;HPSE2;HPSE2	NM_001166245;NM_001166244;NM_021828;NM_001166246	Body;Body;Body;Body	-0.833385	0.51937	-6.3706	2.56375e-08	4.67398e-05	8.8843	-1	0.667366	0.523773	-0.143593	0.143593
chr16	73768983	cg26200734		OpenSea				-1.19243	0.21988	-6.36898	2.58014e-08	4.67398e-05	8.87834	-1	0.646697	0.450541	-0.196156	0.196156
chr6	31632248	cg26467528	chr6:31632815-31634093	N_Shore	BAT4;CSNK2B	NM_033177;NM_001320	Body;TSS1500	0.959749	-1.02328	6.36821	2.58802e-08	4.67398e-05	8.87549	1	0.250199	0.396628	0.146429	0.146429
chr1	5708649	cg13989614		OpenSea				-0.620169	-0.198992	-6.36801	2.59007e-08	4.67398e-05	8.87475	-1	0.518967	0.413198	-0.105768	0.105768
chr5	138032270	cg09476006		OpenSea				-1.14411	1.69201	-6.36695	2.60093e-08	4.67425e-05	8.87083	-1	0.833316	0.680501	-0.152815	0.152815
chr12	116941069	cg20032209		OpenSea				-1.34278	0.96505	-6.36611	2.60957e-08	4.67425e-05	8.86773	-1	0.766486	0.556345	-0.21014	0.21014
chr6	45980766	cg01363710	chr6:45982877-45983742	N_Shelf	CLIC5;CLIC5;CLIC5	NM_001256023;NM_016929;NM_001114086	Body;Body;Body	-0.866515	1.0408	-6.36571	2.61367e-08	4.67425e-05	8.86626	-1	0.744838	0.608998	-0.135839	0.135839
chr11	72682460	cg02773698		OpenSea	FCHSD2	NM_014824	Body	0.921357	0.0862405	6.36447	2.62648e-08	4.68132e-05	8.86169	1	0.43805	0.59571	0.157661	0.157661
chr7	73265946	cg19453938	chr7:73269934-73270232	N_Shelf				-1.35311	-1.94228	-6.36259	2.646e-08	4.70452e-05	8.85477	-1	0.323675	0.171839	-0.151836	0.151836
chr6	136885086	cg20011788		OpenSea	MAP3K5	NM_005923	Body	-0.969913	-0.839055	-6.36053	2.66759e-08	4.72226e-05	8.84717	-1	0.443311	0.291976	-0.151334	0.151334
chr2	237458369	cg11549880		OpenSea				-1.39497	1.7512	-6.35893	2.68447e-08	4.72226e-05	8.84127	-1	0.858002	0.682561	-0.175441	0.175441
chr3	17082105	cg21767191		OpenSea	PLCL2;PLCL2	NM_015184;NM_001144382	Body;Body	-1.3117	2.56576	-6.35763	2.69834e-08	4.72226e-05	8.83645	-1	0.90629	0.776082	-0.130208	0.130208
chr12	49180849	cg11661914	chr12:49182421-49182658	N_Shore	ADCY6	NM_020983	5'UTR	0.677275	-0.837756	6.35721	2.70281e-08	4.72226e-05	8.8349	1	0.302869	0.410404	0.107535	0.107535
chr9	113040737	cg10320334		OpenSea				-1.40151	2.14047	-6.35616	2.714e-08	4.72226e-05	8.83103	-1	0.882358	0.722476	-0.159883	0.159883
chr16	5072765	cg27292772		OpenSea				-0.93038	2.03611	-6.35549	2.72123e-08	4.72226e-05	8.82855	-1	0.85185	0.737024	-0.114826	0.114826
chr1	16084758	cg07846167	chr1:16085147-16085862	N_Shore	FBLIM1	NM_017556	TSS1500	1.19283	-1.46193	6.35181	2.76102e-08	4.77984e-05	8.81497	1	0.177751	0.34083	0.163079	0.163079
chr16	88947068	cg08688816	chr16:88947776-88948015	N_Shore	CBFA2T3;CBFA2T3	NM_175931;NM_005187	Body;Body	0.987233	0.577164	6.35045	2.77586e-08	4.79405e-05	8.80996	1	0.504817	0.658	0.153183	0.153183
chr11	58343791	cg23641267	chr11:58345673-58347321	N_Shore	LPXN;LPXN	NM_001143995;NM_004811	Body;TSS1500	0.824972	0.148792	6.34862	2.79587e-08	4.79547e-05	8.80324	1	0.436374	0.574576	0.138202	0.138202
chr15	89179302	cg16919130		OpenSea	ISG20;ISG20;ISG20;ISG20	NM_001303234;NM_001303233;NM_001303235;NR_130134	5'UTR;5'UTR;5'UTR;Body	-0.696552	0.619059	-6.34836	2.79884e-08	4.79547e-05	8.80225	-1	0.668426	0.551449	-0.116977	0.116977
chr15	70022989	cg09132868		OpenSea				-0.631008	0.757643	-6.34817	2.80092e-08	4.79547e-05	8.80155	-1	0.688752	0.583038	-0.105715	0.105715
chr1	214755489	cg22159939		OpenSea				-0.766837	1.185	-6.34796	2.80318e-08	4.79547e-05	8.8008	-1	0.752238	0.63543	-0.116808	0.116808
chr2	7966002	cg04580625		OpenSea				-0.853378	0.118778	-6.34331	2.85507e-08	4.87272e-05	8.78364	-1	0.596607	0.454486	-0.142121	0.142121
chr5	123920010	cg22850158		OpenSea				-0.864866	0.427217	-6.34113	2.87969e-08	4.89166e-05	8.77561	-1	0.658958	0.518108	-0.140851	0.140851
chr11	34366391	cg02213365		OpenSea	ABTB2	NM_145804	Body	-0.953628	0.913065	-6.34013	2.89108e-08	4.8995e-05	8.77192	-1	0.730328	0.580701	-0.149627	0.149627
chr2	31215102	cg21908458		OpenSea	GALNT14;GALNT14;GALNT14;GALNT14	NR_045602;NM_001253827;NM_024572;NM_001253826	Body;Body;Body;Body	-1.06721	1.02116	-6.33841	2.91079e-08	4.90714e-05	8.76557	-1	0.745169	0.581529	-0.163639	0.163639
chr1	205897159	cg06437052		OpenSea	SLC26A9;SLC26A9;SLC26A9;SLC26A9	NM_052934;NM_134325;NM_001142600;NM_001142600	Body;Body;5'UTR;1stExon	-0.684134	0.942122	-6.33678	2.92949e-08	4.90714e-05	8.75958	-1	0.714771	0.606376	-0.108394	0.108394
chr10	96974815	cg17859521		OpenSea	ACSM6	NM_207321	Body	-1.15316	1.47926	-6.33557	2.94358e-08	4.91935e-05	8.75509	-1	0.806984	0.649223	-0.157761	0.157761
chr17	25879250	cg18303242		OpenSea	KSR1	NM_014238	5'UTR	-1.27064	1.58111	-6.33497	2.95048e-08	4.91952e-05	8.7529	-1	0.833302	0.660354	-0.172948	0.172948
chr9	18238547	cg16495504		OpenSea				-1.25267	1.71048	-6.33382	2.96391e-08	4.93056e-05	8.74865	-1	0.8402	0.675442	-0.164759	0.164759
chr18	45918902	cg11320779		OpenSea				0.655134	-0.528238	6.33133	2.99316e-08	4.96779e-05	8.73947	1	0.343633	0.455481	0.111847	0.111847
chr11	123170253	cg04391666	chr11:123172454-123173104	N_Shelf				-0.950298	0.658193	-6.32669	3.04845e-08	5.02498e-05	8.72235	-1	0.697135	0.537337	-0.159797	0.159797
chr16	85654213	cg04847043		OpenSea	KIAA0182;KIAA0182	NM_001134473;NM_014615	5'UTR;Body	-1.47105	2.3567	-6.32558	3.06175e-08	5.03131e-05	8.71828	-1	0.902864	0.742174	-0.160691	0.160691
chr12	124579588	cg21382698		OpenSea	ZNF664-FAM101A	NM_001204299	5'UTR	-0.691533	-0.280001	-6.32521	3.0662e-08	5.03131e-05	8.71692	-1	0.509968	0.397372	-0.112596	0.112596
chr2	33032061	cg26016587		OpenSea	TTC27;TTC27	NM_017735;NM_001193509	Body;Body	-0.791785	0.358238	-6.3214	3.11267e-08	5.08451e-05	8.70285	-1	0.641633	0.501045	-0.140587	0.140587
chr3	72778427	cg12834558		OpenSea				-0.989946	0.422204	-6.31353	3.21063e-08	5.19761e-05	8.67387	-1	0.656704	0.486212	-0.170492	0.170492
chr10	115955087	cg04348441		OpenSea	TDRD1	NM_198795	Body	-1.03326	-0.313033	-6.31243	3.22454e-08	5.20024e-05	8.66983	-1	0.539489	0.367424	-0.172065	0.172065
chr8	101912325	cg08679800		OpenSea				-0.920965	-0.230815	-6.3117	3.23382e-08	5.20024e-05	8.66714	-1	0.551731	0.392549	-0.159183	0.159183
chr1	200010626	cg18203366	chr1:200010625-200010832	Island	NR5A2;NR5A2	NM_205860;NM_003822	Body;Body	1.71869	-2.6021	6.30955	3.26132e-08	5.23284e-05	8.65922	1	0.0769348	0.240775	0.16384	0.16384
chr9	133700022	cg21195763		OpenSea	ABL1	NM_007313	Body	0.694687	-0.133249	6.30624	3.3042e-08	5.28991e-05	8.64701	1	0.414692	0.526586	0.111893	0.111893
chr4	154036828	cg21449597		OpenSea				-1.00429	-0.485391	-6.30509	3.31913e-08	5.29662e-05	8.64279	-1	0.517418	0.355105	-0.162314	0.162314
chr1	20078842	cg17908377		OpenSea	TMCO4	NM_181719	Body	-1.41706	2.6062	-6.30446	3.3274e-08	5.29662e-05	8.64046	-1	0.909768	0.76817	-0.141598	0.141598
chr21	45724746	cg04665109		OpenSea	PFKL;PFKL	NM_001002021;NM_002626	5'UTR;Body	0.886668	0.373879	6.30424	3.33035e-08	5.29662e-05	8.63963	1	0.476964	0.627024	0.15006	0.15006
chr2	47762972	cg14182562		OpenSea	KCNK12	NM_022055	Body	-0.74179	1.46682	-6.29872	3.40349e-08	5.37982e-05	8.61932	-1	0.781762	0.680151	-0.101612	0.101612
chr8	144650918	cg13671044	chr8:144649331-144649742	S_Shore	MROH6	NM_001100878	Body	2.34938	-3.26868	6.29861	3.40497e-08	5.37982e-05	8.61891	1	0.0387765	0.223609	0.184832	0.184832
chr16	85515594	cg16514255	chr16:85519109-85519357	N_Shelf				-1.19539	2.59318	-6.29678	3.42966e-08	5.40617e-05	8.61215	-1	0.901446	0.786558	-0.114888	0.114888
chr3	150019285	cg26868659		OpenSea	LINC01214	NR_110186	Body	-1.0095	0.0792392	-6.29595	3.44088e-08	5.40617e-05	8.6091	-1	0.621034	0.449193	-0.171841	0.171841
chr9	117481307	cg13012330		OpenSea				-0.645821	-0.923668	-6.29571	3.44405e-08	5.40617e-05	8.60824	-1	0.398748	0.29693	-0.101818	0.101818
chr1	223854447	cg02313130		OpenSea	CAPN8	NM_001143962	TSS1500	-0.771881	1.45607	-6.2915	3.50161e-08	5.43722e-05	8.59274	-1	0.783029	0.676739	-0.106291	0.106291
chr8	39957279	cg23538418		OpenSea				-1.31687	-0.613194	-6.2896	3.52795e-08	5.45502e-05	8.58573	-1	0.542737	0.327451	-0.215285	0.215285
chr2	14816158	cg17188461		OpenSea				-0.769734	0.376022	-6.28797	3.55063e-08	5.46614e-05	8.57973	-1	0.632534	0.507152	-0.125382	0.125382
chr10	92221538	cg07086770		OpenSea	LOC101926942	NR_110657	Body	-0.956095	-0.646992	-6.28666	3.56908e-08	5.46614e-05	8.57489	-1	0.484324	0.335496	-0.148828	0.148828
chr14	101927997	cg08172927	chr14:101923575-101925995	S_Shelf				-0.635778	0.466191	-6.28585	3.58046e-08	5.46614e-05	8.57191	-1	0.639591	0.529022	-0.110569	0.110569
chr1	9450158	cg23212050		OpenSea				-0.776405	0.312967	-6.28478	3.59553e-08	5.4776e-05	8.56798	-1	0.628265	0.495728	-0.132536	0.132536
chr7	23389622	cg18792116		OpenSea	IGF2BP3	NM_006547	Body	-1.39155	2.24639	-6.28292	3.62198e-08	5.48659e-05	8.56112	-1	0.885759	0.725918	-0.159841	0.159841
chr13	102399548	cg22579071		OpenSea	FGF14;FGF14	NM_004115;NM_175929	Body;Body	-1.35293	1.59628	-6.28276	3.62419e-08	5.48659e-05	8.56056	-1	0.842845	0.656572	-0.186273	0.186273
chr6	52794869	cg11585357		OpenSea				-1.52668	2.11729	-6.28117	3.64694e-08	5.48748e-05	8.5547	-1	0.886149	0.705175	-0.180974	0.180974
chr6	162603057	cg24693245		OpenSea	PARK2;PARK2;PARK2	NM_013988;NM_013987;NM_004562	Body;Body;Body	-1.69662	0.0376303	-6.28113	3.64752e-08	5.48748e-05	8.55455	-1	0.678982	0.409344	-0.269637	0.269637
chr8	49320596	cg23138413		OpenSea				-0.903279	0.0979938	-6.27826	3.68903e-08	5.50605e-05	8.54397	-1	0.608065	0.455307	-0.152758	0.152758
chr11	34999346	cg18600899		OpenSea	PDHX;PDHX;PDHX	NM_001135024;NM_001166158;NM_003477	Body;Body;Body	-1.38034	-0.113285	-6.27796	3.69334e-08	5.50605e-05	8.54288	-1	0.620549	0.389799	-0.23075	0.23075
chr4	54424764	cg14724298		OpenSea	LNX1;LNX1	NM_001126328;NM_032622	Body;TSS1500	-1.01588	1.73994	-6.27788	3.69447e-08	5.50605e-05	8.54259	-1	0.833954	0.704183	-0.129771	0.129771
chr1	172715611	cg09221888		OpenSea				-1.34432	-2.60082	-6.27746	3.70068e-08	5.50605e-05	8.54102	-1	0.236114	0.115393	-0.120721	0.120721
chr1	52035928	cg02964349		OpenSea				-0.910607	0.559853	-6.27712	3.70552e-08	5.50605e-05	8.5398	-1	0.681289	0.531378	-0.149911	0.149911
chr6	15776970	cg01414654		OpenSea				-0.905004	0.333725	-6.27635	3.71683e-08	5.51154e-05	8.53695	-1	0.641642	0.4888	-0.152841	0.152841
chr2	206138514	cg23011561		OpenSea	PARD3B;PARD3B;PARD3B;PARD3B	NM_001302769;NM_205863;NM_152526;NM_057177	Body;Body;Body;Body	-1.29766	2.24015	-6.27528	3.73256e-08	5.51393e-05	8.533	-1	0.883168	0.73501	-0.148157	0.148157
chr21	31041666	cg01494139		OpenSea	GRIK1;GRIK1	NM_175611;NM_000830	Body;Body	-1.47239	1.9267	-6.27203	3.78052e-08	5.52862e-05	8.52106	-1	0.870469	0.68731	-0.183159	0.183159
chr14	57816324	cg21868269		OpenSea				-1.5438	2.1298	-6.27147	3.78896e-08	5.52862e-05	8.51897	-1	0.890706	0.711653	-0.179053	0.179053
chr4	152877091	cg22681370		OpenSea				-1.49282	1.56915	-6.27122	3.7926e-08	5.52862e-05	8.51808	-1	0.838283	0.635875	-0.202408	0.202408
chr14	55603957	cg06001396		OpenSea	LGALS3;LGALS3;LGALS3	NM_001177388;NM_002306;NR_003225	5'UTR;5'UTR;Body	0.7202	1.38105	6.2711	3.79437e-08	5.52862e-05	8.51764	1	0.658997	0.760382	0.101385	0.101385
chr15	91022107	cg13976007		OpenSea	IQGAP1	NM_003870	Body	-0.842743	0.637959	-6.27022	3.80756e-08	5.52862e-05	8.51439	-1	0.676089	0.535069	-0.14102	0.14102
chr10	34062234	cg11147278		OpenSea				-0.856005	0.233355	-6.26984	3.81322e-08	5.52862e-05	8.513	-1	0.614334	0.469084	-0.14525	0.14525
chr8	90814320	cg01988887		OpenSea				-0.80174	0.465078	-6.26948	3.81862e-08	5.52862e-05	8.51168	-1	0.654713	0.518036	-0.136676	0.136676
chr18	41775815	cg10984119		OpenSea				-1.20812	1.32865	-6.26811	3.83933e-08	5.53475e-05	8.50662	-1	0.803475	0.632057	-0.171419	0.171419
chr1	64058523	cg15590153	chr1:64058937-64059913	N_Shore	PGM1	NM_002633	TSS1500	0.975338	0.220128	6.26794	3.84192e-08	5.53475e-05	8.50599	1	0.454552	0.617521	0.162968	0.162968
chr1	204597392	cg00415613		OpenSea	LRRN2;LRRN2	NM_006338;NM_201630	5'UTR;5'UTR	-0.749497	0.523711	-6.26594	3.87217e-08	5.53475e-05	8.49866	-1	0.657676	0.535021	-0.122655	0.122655
chr14	34672819	cg16487367		OpenSea				-0.888796	0.543135	-6.26558	3.8778e-08	5.53475e-05	8.4973	-1	0.673832	0.525467	-0.148366	0.148366
chr1	1475265	cg08738570	chr1:1476093-1476669	N_Shore	C1orf70	NM_001114748	Body	2.45662	-2.0134	6.26494	3.88759e-08	5.53779e-05	8.49494	1	0.0977261	0.367006	0.26928	0.26928
chr5	149462180	cg20754844		OpenSea	CSF1R	NM_005211	Body	-0.676544	0.22114	-6.26278	3.92066e-08	5.55608e-05	8.48702	-1	0.613419	0.497365	-0.116054	0.116054
chr6	46315740	cg14180318		OpenSea	RCAN2;RCAN2;LOC101926915	NM_001251974;NM_001251973;NR_125838	Body;Body;Body	-1.33941	1.97828	-6.26249	3.92513e-08	5.55608e-05	8.48595	-1	0.868168	0.703229	-0.164939	0.164939
chr11	59634276	cg03928812		OpenSea	TCN1	NM_001062	TSS1500	-1.21087	0.219169	-6.2621	3.93114e-08	5.55608e-05	8.48452	-1	0.659928	0.45458	-0.205348	0.205348
chr20	6594147	cg26447976		OpenSea				-1.04226	1.32849	-6.26067	3.95334e-08	5.56572e-05	8.47925	-1	0.786494	0.635506	-0.150988	0.150988
chr1	212408203	cg02155448		OpenSea	LOC101929541;LOC101929541;LOC101929541	NR_125982;NR_125983;NR_125984	TSS200;TSS200;Body	-1.19248	-1.86646	-6.25912	3.97752e-08	5.57795e-05	8.47355	-1	0.312589	0.173188	-0.139401	0.139401
chr6	157504176	cg16106092		OpenSea	ARID1B;ARID1B	NM_020732;NM_017519	Body;Body	-1.10046	1.66869	-6.25906	3.97846e-08	5.57795e-05	8.47333	-1	0.824585	0.673471	-0.151113	0.151113
chr9	34979547	cg26617734		OpenSea	PHF24	NM_015297	3'UTR	-0.916713	1.00695	-6.25556	4.03363e-08	5.62624e-05	8.46045	-1	0.743722	0.603214	-0.140508	0.140508
chr16	84611287	cg23531897		OpenSea	COTL1	NM_021149	Body	-0.831868	0.744698	-6.25546	4.0352e-08	5.62624e-05	8.46008	-1	0.694142	0.556597	-0.137545	0.137545
chr11	69795560	cg25217977		OpenSea				-0.819562	0.661856	-6.25123	4.10296e-08	5.70841e-05	8.44451	-1	0.693007	0.554813	-0.138195	0.138195
chr1	245499904	cg09979763	chr1:245498883-245499218	S_Shore	KIF26B	NM_018012	Body	-1.29245	2.29743	-6.2508	4.10991e-08	5.70841e-05	8.44293	-1	0.891233	0.755932	-0.135302	0.135302
chr10	3805252	cg00206063		OpenSea				-1.14021	0.857461	-6.24783	4.15819e-08	5.75111e-05	8.43201	-1	0.738817	0.5523	-0.186517	0.186517
chr6	47148594	cg13489843		OpenSea				-0.870785	1.65933	-6.24768	4.16061e-08	5.75111e-05	8.43146	-1	0.817726	0.704762	-0.112964	0.112964
chr17	65499554	cg15364185		OpenSea	PITPNC1;PITPNC1	NM_181671;NM_012417	Body;Body	-1.21384	0.963972	-6.24531	4.19956e-08	5.75111e-05	8.42275	-1	0.760997	0.567998	-0.192999	0.192999
chr3	5134159	cg12030301	chr3:5137548-5137977	N_Shelf				-0.962868	2.34021	-6.24478	4.20837e-08	5.75111e-05	8.42079	-1	0.878112	0.774841	-0.103271	0.103271
chr1	145652389	cg13952663		OpenSea	RNF115;NBPF20;NBPF10;NBPF10	NM_014455;NM_001278267;NM_001039703;NM_001302371	Body;Body;Body;Body	-1.09773	0.777653	-6.2441	4.21965e-08	5.75111e-05	8.41828	-1	0.727357	0.547495	-0.179862	0.179862
chr11	14972907	cg12707614		OpenSea				-1.12554	1.69661	-6.24386	4.22349e-08	5.75111e-05	8.41743	-1	0.830632	0.679163	-0.15147	0.15147
chr5	118372020	cg02589406		OpenSea				-0.870405	-1.00596	-6.24354	4.22883e-08	5.75111e-05	8.41625	-1	0.407763	0.274427	-0.133337	0.133337
chr17	76569921	cg12979394		OpenSea	DNAH17	NM_173628	Body	-1.15552	1.11972	-6.24306	4.23685e-08	5.75111e-05	8.41448	-1	0.757908	0.582373	-0.175534	0.175534
chr9	88918863	cg02677777		OpenSea	ZCCHC6;ZCCHC6;ZCCHC6	NM_001185074;NM_001185059;NM_024617	Body;Body;Body	0.989817	0.275765	6.24292	4.23924e-08	5.75111e-05	8.41395	1	0.453837	0.6158	0.161963	0.161963
chr10	4163881	cg04322026		OpenSea				-1.03907	0.0741268	-6.24288	4.2398e-08	5.75111e-05	8.41383	-1	0.610126	0.424881	-0.185244	0.185244
chr2	96852984	cg15859856		OpenSea	STARD7	NM_020151	Body	1.17852	1.346	6.24263	4.24397e-08	5.75111e-05	8.41291	1	0.613457	0.771172	0.157716	0.157716
chr8	142841965	cg00084798	chr8:142841912-142842157	Island				-1.54965	2.75746	-6.24211	4.25266e-08	5.7521e-05	8.411	-1	0.92267	0.779191	-0.14348	0.14348
chr2	19249137	cg09936919		OpenSea				-1.1228	2.54082	-6.23997	4.28869e-08	5.79002e-05	8.4031	-1	0.888818	0.772682	-0.116135	0.116135
chr10	75692227	cg19034132		OpenSea				-1.08522	-1.57972	-6.23538	4.36667e-08	5.88116e-05	8.38625	-1	0.349182	0.206024	-0.143158	0.143158
chr2	204732687	cg05074138		OpenSea	CTLA4;CTLA4	NM_001037631;NM_005214	1stExon;1stExon	-0.747114	1.49001	-6.23504	4.37258e-08	5.88116e-05	8.38499	-1	0.781858	0.677879	-0.103979	0.103979
chr2	127423290	cg22841052		OpenSea	GYPC;GYPC;GYPC	NM_001256584;NM_002101;NM_016815	5'UTR;Body;Body	-0.769999	1.25788	-6.23457	4.38058e-08	5.88116e-05	8.38328	-1	0.765848	0.650137	-0.115711	0.115711
chr4	20811822	cg06971670		OpenSea	KCNIP4;KCNIP4;KCNIP4;KCNIP4;KCNIP4;KCNIP4	NM_147181;NM_001035004;NM_147182;NM_025221;NM_147183;NM_001035003	Body;Body;Body;Body;Body;Body	-0.884128	0.595469	-6.2333	4.40261e-08	5.89979e-05	8.37859	-1	0.676056	0.525788	-0.150268	0.150268
chr11	123364580	cg04949502		OpenSea				-1.00753	0.189888	-6.23271	4.41287e-08	5.90261e-05	8.37641	-1	0.637034	0.464007	-0.173027	0.173027
chr4	186768730	cg27368606		OpenSea	SORBS2	NM_021069	5'UTR	-1.14285	1.34074	-6.22874	4.48211e-08	5.98416e-05	8.36185	-1	0.803528	0.637431	-0.166097	0.166097
chr15	101466291	cg26182842		OpenSea	LRRK1	NM_024652	Body	0.949129	1.47907	6.22616	4.52791e-08	6.01203e-05	8.35234	1	0.644197	0.777061	0.132864	0.132864
chr8	22844396	cg17466952		OpenSea	RHOBTB2	NM_001160036	TSS1500	-1.21159	1.98644	-6.22522	4.54458e-08	6.01389e-05	8.3489	-1	0.861628	0.711989	-0.149639	0.149639
chr17	29921160	cg18358007		OpenSea				-0.72301	1.53255	-6.22515	4.54593e-08	6.01389e-05	8.34863	-1	0.789795	0.689347	-0.100448	0.100448
chr3	63062593	cg24961322		OpenSea				-1.16125	1.3411	-6.22429	4.56119e-08	6.01424e-05	8.34549	-1	0.791173	0.621917	-0.169257	0.169257
chr9	97562340	cg09886276		OpenSea	C9orf3;C9orf3;C9orf3	NM_001193331;NM_032823;NM_001193329	Body;Body;Body	-0.868973	1.04547	-6.2242	4.56282e-08	6.01424e-05	8.34516	-1	0.740712	0.607494	-0.133219	0.133219
chr5	131409159	cg08324925		OpenSea	CSF2	NM_000758	TSS1500	-0.608968	0.734339	-6.2233	4.57897e-08	6.02456e-05	8.34185	-1	0.677053	0.576873	-0.100179	0.100179
chr19	9988889	cg15313416		OpenSea	OLFM2;OLFM2	NM_001304347;NM_058164	Body;Body	-0.824593	1.28301	-6.22162	4.60939e-08	6.05357e-05	8.33566	-1	0.773319	0.648319	-0.125	0.125
chr1	206836194	cg08753999		OpenSea				-0.648625	-0.276888	-6.22103	4.62005e-08	6.05524e-05	8.3335	-1	0.518144	0.405288	-0.112856	0.112856
chr22	24861780	cg01595413		OpenSea	ADORA2A-AS1;ADORA2A-AS1	NR_028484;NR_028483	Body;Body	-0.891412	1.0427	-6.22032	4.63305e-08	6.05524e-05	8.33087	-1	0.747563	0.610197	-0.137365	0.137365
chr3	23094542	cg11436166		OpenSea				-0.852909	0.719727	-6.22017	4.63576e-08	6.05524e-05	8.33032	-1	0.696606	0.558689	-0.137917	0.137917
chr10	50122576	cg12906234		OpenSea	LRRC18;WDFY4	NM_001006939;NM_020945	TSS1500;Body	-1.237	1.30278	-6.21698	4.69423e-08	6.09858e-05	8.3186	-1	0.803733	0.624437	-0.179296	0.179296
chr14	22572358	cg10881322		OpenSea				-0.900503	0.033752	-6.21404	4.7487e-08	6.14754e-05	8.30781	-1	0.585098	0.429615	-0.155484	0.155484
chr1	42836436	cg10105501		OpenSea				-1.02651	1.53068	-6.21403	4.7489e-08	6.14754e-05	8.30777	-1	0.816322	0.67586	-0.140462	0.140462
chr3	159926186	cg16440429		OpenSea	IL12A-AS1	NR_108088	TSS1500	-1.06997	1.12112	-6.21315	4.76535e-08	6.15601e-05	8.30454	-1	0.757256	0.594641	-0.162615	0.162615
chr1	12648410	cg06062946		OpenSea	DHRS3	NM_004753	Body	-1.0256	2.14245	-6.21003	4.82414e-08	6.18958e-05	8.29307	-1	0.871297	0.753372	-0.117924	0.117924
chr2	58797233	cg10416784		OpenSea				-0.976448	-0.552128	-6.20926	4.83862e-08	6.19717e-05	8.29027	-1	0.499801	0.339559	-0.160243	0.160243
chr19	46051977	cg25749344		OpenSea	OPA3;OPA3	NM_001017989;NM_025136	Body;3'UTR	-1.2926	2.11784	-6.20846	4.85389e-08	6.20574e-05	8.28732	-1	0.876767	0.720136	-0.156631	0.156631
chr4	167096245	cg26809041		OpenSea				-0.830168	1.91779	-6.20533	4.91393e-08	6.2566e-05	8.27582	-1	0.836391	0.735745	-0.100646	0.100646
chr2	47031639	cg18429374		OpenSea				-1.41148	1.05615	-6.20504	4.9196e-08	6.2566e-05	8.27474	-1	0.777447	0.55823	-0.219216	0.219216
chr20	16596495	cg16019352		OpenSea				-1.05423	1.23642	-6.20384	4.94274e-08	6.27499e-05	8.27036	-1	0.78007	0.625804	-0.154266	0.154266
chr15	90880158	cg11465213		OpenSea				-0.861342	-0.418164	-6.20245	4.96976e-08	6.28724e-05	8.26526	-1	0.514093	0.376057	-0.138036	0.138036
chr7	105705154	cg01083148		OpenSea				-0.94417	1.69468	-6.19956	5.02658e-08	6.33148e-05	8.25463	-1	0.826186	0.705226	-0.12096	0.12096
chr14	71673696	cg02784989		OpenSea				-0.783033	0.473396	-6.19888	5.04003e-08	6.33148e-05	8.25213	-1	0.658298	0.525605	-0.132693	0.132693
chr18	52405283	cg10170707		OpenSea				-1.11376	2.19618	-6.19813	5.05484e-08	6.33148e-05	8.24938	-1	0.877172	0.756809	-0.120363	0.120363
chr1	164532096	cg14342938		OpenSea	PBX1;PBX1;PBX1	NM_001204961;NM_002585;NM_001204963	Body;Body;Body	1.33059	-0.651562	6.19798	5.05785e-08	6.33148e-05	8.24883	1	0.27547	0.489047	0.213577	0.213577
chr8	26009364	cg10900402		OpenSea				-1.29649	1.13117	-6.19797	5.05795e-08	6.33148e-05	8.24881	-1	0.788146	0.593152	-0.194995	0.194995
chr12	71085294	cg12922773		OpenSea	PTPRR;PTPRR;PTPRR;PTPRR;PTPRR	NR_073474;NM_130846;NM_001207016;NM_001207015;NM_002849	Body;Body;Body;Body;Body	-1.17049	2.24003	-6.19734	5.07063e-08	6.33148e-05	8.24646	-1	0.885031	0.757541	-0.12749	0.12749
chr8	27138829	cg16267913		OpenSea				-1.00591	0.238603	-6.19474	5.1225e-08	6.33148e-05	8.23695	-1	0.638665	0.472325	-0.16634	0.16634
chr11	103742582	cg07347746		OpenSea				-1.37693	1.65049	-6.1945	5.1274e-08	6.33148e-05	8.23605	-1	0.844007	0.657532	-0.186475	0.186475
chr6	75812392	cg02213497		OpenSea	COL12A1;COL12A1;COL12A1;COL12A1	NM_004370;NM_080645;NM_004370;NM_080645	ExonBnd;ExonBnd;Body;Body	-1.36199	0.170278	-6.19445	5.12836e-08	6.33148e-05	8.23588	-1	0.6576	0.437847	-0.219753	0.219753
chr1	200007863	cg21851672	chr1:200008392-200009047	N_Shore	NR5A2;NR5A2	NM_205860;NM_003822	Body;Body	1.04545	-0.296092	6.19413	5.13487e-08	6.33148e-05	8.23469	1	0.345788	0.520957	0.175169	0.175169
chr15	81143837	cg04397457		OpenSea	CEMIP;CEMIP;CEMIP	NM_001293304;NM_018689;NM_001293298	5'UTR;5'UTR;5'UTR	-1.19798	1.84133	-6.19344	5.1489e-08	6.33148e-05	8.23214	-1	0.850592	0.700287	-0.150305	0.150305
chr12	57445013	cg13309775		OpenSea	MYO1A;MYO1A	NM_005379;NM_001256041	TSS1500;TSS1500	0.741828	0.260834	6.19336	5.15033e-08	6.33148e-05	8.23188	1	0.472556	0.598708	0.126153	0.126153
chr11	120793558	cg27295668		OpenSea	GRIK4;GRIK4;GRIK4	NM_001282473;NM_001282470;NM_014619	Body;Body;Body	-1.18555	1.40372	-6.19336	5.15046e-08	6.33148e-05	8.23186	-1	0.815343	0.644585	-0.170758	0.170758
chr12	56732615	cg19951006		OpenSea	IL23A	NM_016584	TSS200	-0.869656	-0.0686456	-6.19332	5.15113e-08	6.33148e-05	8.23173	-1	0.566411	0.421579	-0.144832	0.144832
chr5	141475540	cg01015210		OpenSea				-0.938119	-0.0796199	-6.19321	5.15348e-08	6.33148e-05	8.23131	-1	0.580634	0.425712	-0.154922	0.154922
chr20	5042256	cg11284027		OpenSea				-1.33567	2.3689	-6.19218	5.17439e-08	6.34639e-05	8.22752	-1	0.89958	0.753682	-0.145898	0.145898
chr4	40380351	cg09232596		OpenSea				-1.48164	2.16269	-6.19051	5.2083e-08	6.36803e-05	8.22141	-1	0.892071	0.721623	-0.170448	0.170448
chr15	39877954	cg14084207		OpenSea	THBS1	NM_003246	Body	1.23706	-0.0049456	6.18944	5.23027e-08	6.36803e-05	8.21747	1	0.379702	0.578179	0.198478	0.198478
chr5	163897111	cg09078466		OpenSea	LOC102546299	NR_105065	TSS200	-1.0822	-0.832078	-6.18687	5.28341e-08	6.38421e-05	8.20802	-1	0.453176	0.286079	-0.167097	0.167097
chr2	181156429	cg24990255		OpenSea				-1.12388	1.76172	-6.18656	5.28974e-08	6.38421e-05	8.2069	-1	0.835484	0.691097	-0.144387	0.144387
chr3	153189943	cg23792066		OpenSea				-1.14852	1.03108	-6.18638	5.29345e-08	6.38421e-05	8.20625	-1	0.752174	0.576012	-0.176162	0.176162
chr12	116941140	cg17204962		OpenSea				-1.15538	0.749018	-6.18187	5.38795e-08	6.45516e-05	8.1897	-1	0.727723	0.537014	-0.190709	0.190709
chr2	172167559	cg02403171		OpenSea				-1.03507	2.45104	-6.18122	5.40171e-08	6.46095e-05	8.18731	-1	0.889709	0.783312	-0.106397	0.106397
chr3	87383039	cg04693080		OpenSea				-0.865625	1.00504	-6.18016	5.42429e-08	6.46991e-05	8.18341	-1	0.734826	0.597838	-0.136988	0.136988
chr13	42600412	cg01206193		OpenSea				-1.23196	2.11528	-6.17939	5.44078e-08	6.47456e-05	8.18057	-1	0.876127	0.730314	-0.145813	0.145813
chr9	117150338	cg07922719		OpenSea	AKNA	NM_030767	5'UTR	1.66444	-3.60137	6.17862	5.45711e-08	6.47456e-05	8.17777	1	0.039604	0.144519	0.104915	0.104915
chr3	142677860	cg27409991	chr3:142681137-142683268	N_Shelf				-0.74338	0.846536	-6.17859	5.45783e-08	6.47456e-05	8.17764	-1	0.701545	0.583011	-0.118534	0.118534
chr2	5679308	cg17144548		OpenSea				-0.927687	1.51639	-6.17723	5.48705e-08	6.48796e-05	8.17265	-1	0.810092	0.680604	-0.129488	0.129488
chr8	142241208	cg27259731	chr8:142237037-142237360	S_Shelf				-1.19327	1.69739	-6.17653	5.50208e-08	6.49512e-05	8.17009	-1	0.846195	0.691213	-0.154982	0.154982
chr3	10390474	cg11438825		OpenSea	ATP2B2;ATP2B2	NM_001683;NM_001001331	Body;Body	-0.620205	0.274851	-6.1743	5.55037e-08	6.53516e-05	8.16192	-1	0.605518	0.497659	-0.107859	0.107859
chr16	71447549	cg13146909		OpenSea				-0.740659	-0.15971	-6.17409	5.555e-08	6.53516e-05	8.16114	-1	0.54284	0.417433	-0.125406	0.125406
chr6	3900170	cg06530356		OpenSea				-1.12271	2.09169	-6.17367	5.56422e-08	6.53516e-05	8.15959	-1	0.863503	0.725186	-0.138316	0.138316
chr2	220455869	cg11387026		OpenSea				-1.25231	0.446814	-6.17289	5.58116e-08	6.53516e-05	8.15675	-1	0.682192	0.486899	-0.195292	0.195292
chr10	105505713	cg09225052		OpenSea	SH3PXD2A-AS1;SH3PXD2A	NR_038940;NM_014631	TSS1500;Body	-0.78079	-0.162902	-6.1716	5.60962e-08	6.55787e-05	8.15199	-1	0.553177	0.419888	-0.133288	0.133288
chr1	1475209	cg00813378	chr1:1474962-1475220	Island	C1orf70	NM_001114748	Body	2.04891	-1.72504	6.16862	5.67562e-08	6.59776e-05	8.14105	1	0.132683	0.373616	0.240933	0.240933
chr18	46776004	cg16354430		OpenSea	DYM	NM_017653	Body	-1.28648	-0.914865	-6.16841	5.68021e-08	6.59776e-05	8.14029	-1	0.472656	0.274782	-0.197875	0.197875
chr15	33306169	cg16173140		OpenSea	FMN1;FMN1	NM_001103184;NM_001277313	Body;Body	-1.32009	-0.00443681	-6.16771	5.69593e-08	6.60542e-05	8.13771	-1	0.629863	0.407107	-0.222755	0.222755
chr1	156784869	cg25630380	chr1:156783523-156784037	S_Shore	SH2D2A;SH2D2A;NTRK1;SH2D2A;SH2D2A;SH2D2A	NM_001161443;NM_001161442;NM_001007792;NM_003975;NM_001161441;NM_001161444	Body;Body;TSS1500;Body;Body;Body	-0.653589	0.334214	-6.16697	5.71237e-08	6.60825e-05	8.13501	-1	0.619322	0.508054	-0.111268	0.111268
chr3	112817087	cg16085430		OpenSea				-0.92754	1.4432	-6.16677	5.71694e-08	6.60825e-05	8.13427	-1	0.799529	0.668058	-0.131471	0.131471
chr6	170753313	cg01291375	chr6:170755650-170755892	N_Shelf				-0.903348	1.29193	-6.16597	5.7349e-08	6.60825e-05	8.13133	-1	0.776855	0.642098	-0.134757	0.134757
chr12	110367524	cg06016028		OpenSea				0.687271	0.0557974	6.1643	5.77249e-08	6.64099e-05	8.12522	1	0.433831	0.557856	0.124025	0.124025
chr3	5372022	cg20536215		OpenSea				-1.10477	1.39188	-6.16301	5.80174e-08	6.65103e-05	8.12049	-1	0.800661	0.643908	-0.156753	0.156753
chr7	133621014	cg09505476		OpenSea	EXOC4	NM_021807	Body	-1.12708	1.83599	-6.16269	5.80912e-08	6.65103e-05	8.11931	-1	0.848882	0.703228	-0.145654	0.145654
chr6	3912299	cg27103194		OpenSea				-0.638817	-0.517728	-6.1609	5.84997e-08	6.67561e-05	8.11275	-1	0.471475	0.361058	-0.110417	0.110417
chr22	31933466	cg14575131		OpenSea	SFI1;SFI1;SFI1;SFI1;SFI1	NM_001007467;NM_014775;NM_001258325;NM_001258327;NM_001258326	Body;Body;Body;Body;Body	-1.07065	2.38913	-6.16055	5.85794e-08	6.67561e-05	8.11148	-1	0.877772	0.764262	-0.11351	0.11351
chr15	42232601	cg12399183		OpenSea	EHD4	NM_139265	Body	-0.984343	0.942036	-6.15846	5.9063e-08	6.70774e-05	8.10379	-1	0.73991	0.586011	-0.1539	0.1539
chr11	44527562	cg12901592		OpenSea				-0.855108	0.632662	-6.15813	5.91394e-08	6.70774e-05	8.10258	-1	0.688159	0.547318	-0.140841	0.140841
chr18	41921816	cg01051503		OpenSea	LINC01478	NR_110792	Body	-0.989058	1.00586	-6.15624	5.95785e-08	6.73016e-05	8.09566	-1	0.752075	0.599805	-0.152269	0.152269
chr2	131566727	cg00349493		OpenSea				-0.834666	0.418467	-6.15596	5.96451e-08	6.73016e-05	8.09462	-1	0.655533	0.514108	-0.141425	0.141425
chr3	39680881	cg20041670		OpenSea				-1.45252	-1.58352	-6.15574	5.96959e-08	6.73016e-05	8.09382	-1	0.382243	0.204511	-0.177731	0.177731
chr1	234867300	cg26314722		OpenSea				-0.82473	-0.597691	-6.15467	5.99466e-08	6.74164e-05	8.0899	-1	0.488569	0.354713	-0.133856	0.133856
chr1	94721141	cg22961082		OpenSea				-1.10215	1.32134	-6.15446	5.99973e-08	6.74164e-05	8.08911	-1	0.787909	0.620605	-0.167305	0.167305
chr2	158039725	cg13587823		OpenSea				-1.21474	-0.417982	-6.15367	6.01834e-08	6.75208e-05	8.08621	-1	0.556416	0.360291	-0.196124	0.196124
chr7	45196400	cg17539824	chr7:45197181-45197807	N_Shore	RAMP3	NM_005856	TSS1500	-0.914742	0.578727	-6.15242	6.04775e-08	6.75354e-05	8.08166	-1	0.684532	0.532681	-0.151851	0.151851
chr14	52000941	cg16237204		OpenSea	FRMD6	NM_001042481	5'UTR	-1.26791	1.52581	-6.15203	6.05698e-08	6.75354e-05	8.08023	-1	0.821981	0.641178	-0.180803	0.180803
chr2	143886882	cg06784292		OpenSea	ARHGAP15	NM_018460	TSS200	-0.745243	-0.803057	-6.15163	6.06649e-08	6.75374e-05	8.07876	-1	0.43211	0.313468	-0.118643	0.118643
chr16	68509072	cg25547221		OpenSea				-1.24591	1.03241	-6.15109	6.07938e-08	6.75769e-05	8.07678	-1	0.775477	0.583743	-0.191734	0.191734
chr14	62001072	cg08077807		OpenSea	PRKCH	NM_006255	Body	-1.2565	1.90366	-6.14944	6.11876e-08	6.76595e-05	8.07074	-1	0.857878	0.703257	-0.15462	0.15462
chr14	52379761	cg19518242		OpenSea	GNG2;GNG2;GNG2	NM_001243774;NM_001243773;NM_053064	5'UTR;5'UTR;5'UTR	-1.16927	1.70649	-6.14871	6.13652e-08	6.76595e-05	8.06803	-1	0.841079	0.677802	-0.163277	0.163277
chr11	63398704	cg10731424		OpenSea	ATL3;ATL3	NM_001290048;NM_015459	Body;Body	-1.1529	1.46842	-6.14826	6.14716e-08	6.76595e-05	8.06641	-1	0.817883	0.650555	-0.167328	0.167328
chr6	30132471	cg23784132		OpenSea	TRIM15	NM_033229	Body	-1.00579	1.70837	-6.148	6.15355e-08	6.76595e-05	8.06544	-1	0.826989	0.686397	-0.140592	0.140592
chr10	3930704	cg04944654		OpenSea				-1.11852	1.41399	-6.14796	6.15453e-08	6.76595e-05	8.06529	-1	0.806991	0.644251	-0.16274	0.16274
chr1	10566887	cg00391821		OpenSea	PEX14	NM_004565	Body	0.701487	0.114739	6.14754	6.16471e-08	6.76595e-05	8.06374	1	0.450801	0.567486	0.116685	0.116685
chr3	24563685	cg18455523	chr3:24562863-24563576	S_Shore				0.906374	-1.79871	6.14719	6.17298e-08	6.76595e-05	8.06249	1	0.176115	0.290727	0.114613	0.114613
chr7	55607729	cg02835117		OpenSea	VOPP1;VOPP1;VOPP1	NM_001284283;NM_001284282;NM_030796	TSS1500;Body;Body	0.588477	-0.338828	6.14638	6.1927e-08	6.76595e-05	8.0595	1	0.38352	0.487478	0.103958	0.103958
chr5	149466663	cg09209250		OpenSea	CSF1R;CSF1R;CSF1R	NM_001288705;NR_109969;NM_005211	TSS1500;TSS1500;5'UTR	-0.562304	0.0384121	-6.14611	6.19917e-08	6.76595e-05	8.05853	-1	0.563042	0.462911	-0.100132	0.100132
chr11	78954267	cg14098737		OpenSea	ODZ4	NM_001098816	5'UTR	-0.881175	1.22959	-6.14567	6.20988e-08	6.76595e-05	8.05691	-1	0.766197	0.636136	-0.130061	0.130061
chr10	64137956	cg07969669	chr10:64133789-64134420	S_Shelf	ZNF365;ZNF365;ZNF365	NM_199450;NM_014951;NM_199451	Body;Body;Body	-0.82454	1.2271	-6.14562	6.21128e-08	6.76595e-05	8.0567	-1	0.760152	0.640458	-0.119694	0.119694
chr1	48360454	cg06817454		OpenSea				-0.745149	0.00388014	-6.14561	6.21139e-08	6.76595e-05	8.05669	-1	0.576726	0.449104	-0.127622	0.127622
chr17	63035977	cg09912135		OpenSea	GNA13;GNA13	NM_001282425;NM_006572	Body;Body	-1.1702	-0.305221	-6.14494	6.22775e-08	6.7667e-05	8.05423	-1	0.565434	0.381293	-0.184141	0.184141
chr1	114646422	cg14937999		OpenSea	SYT6;SYT6	NM_205848;NM_001270805	Body;Body	-0.932714	1.00139	-6.14438	6.24136e-08	6.77133e-05	8.05218	-1	0.736659	0.59169	-0.144969	0.144969
chr3	25508952	cg09035199		OpenSea	RARB;RARB;RARB;RARB;RARB;RARB;RARB;RARB;RARB;RARB	NM_001290276;NM_016152;NM_001290217;NM_001290216;NM_001290300;NR_110892;NR_110893;NM_001290266;NM_000965;NM_001290277	5'UTR;5'UTR;5'UTR;Body;Body;Body;Body;Body;Body;Body	-1.29469	1.02399	-6.1435	6.26313e-08	6.77509e-05	8.04893	-1	0.768394	0.568953	-0.199441	0.199441
chr5	158766622	cg11043531		OpenSea	LOC285626	NR_037889	Body	-1.11816	1.11792	-6.14348	6.26355e-08	6.77509e-05	8.04887	-1	0.772516	0.597751	-0.174765	0.174765
chr4	123622479	cg00774023		OpenSea				-1.27779	0.448769	-6.14286	6.27885e-08	6.78149e-05	8.04658	-1	0.695105	0.484799	-0.210306	0.210306
chr10	134405482	cg24416232		OpenSea	INPP5A	NM_005539	Body	-1.1028	2.31248	-6.14242	6.28955e-08	6.78293e-05	8.04499	-1	0.884638	0.767706	-0.116932	0.116932
chr11	110071170	cg22203493		OpenSea	RDX;RDX;RDX;RDX	NM_001260495;NM_001260492;NM_001260496;NM_001260493	Body;Body;Body;Body	-1.18054	1.24977	-6.14114	6.32113e-08	6.80685e-05	8.04031	-1	0.788847	0.614816	-0.174031	0.174031
chr10	115860297	cg16734433	chr10:115860679-115861093	N_Shore				-1.96656	2.72771	-6.1379	6.40202e-08	6.86876e-05	8.02842	-1	0.930829	0.746535	-0.184294	0.184294
chr4	6695319	cg27027375		OpenSea	S100P	NM_005980	TSS1500	-0.897794	0.371559	-6.13778	6.40506e-08	6.86876e-05	8.02797	-1	0.657926	0.50107	-0.156856	0.156856
chr2	197124788	cg01766963		OpenSea	LOC101927482;LOC101927482;HECW2;HECW2	NR_110226;NR_110225;NM_001304840;NM_020760	Body;Body;Body;Body	-1.033	1.11483	-6.13751	6.41189e-08	6.86876e-05	8.02698	-1	0.761785	0.608381	-0.153404	0.153404
chr2	240364736	cg09348701		OpenSea				-0.912856	0.797192	-6.13732	6.4166e-08	6.86876e-05	8.02629	-1	0.713918	0.567532	-0.146386	0.146386
chr15	31697601	cg09293007		OpenSea	KLF13	NM_001302461	Body	-1.12531	1.54562	-6.13614	6.44631e-08	6.8717e-05	8.02197	-1	0.817165	0.666314	-0.150852	0.150852
chr1	16085148	cg04897742	chr1:16085147-16085862	Island	FBLIM1	NM_017556	TSS200	2.43299	-4.29336	6.13611	6.44702e-08	6.8717e-05	8.02186	1	0.0170087	0.147711	0.130703	0.130703
chr1	244763541	cg20311002		OpenSea	C1orf101;C1orf101	NM_001130957;NM_173807	Body;Body	-1.60569	0.364095	-6.13562	6.45939e-08	6.8717e-05	8.02007	-1	0.704378	0.449677	-0.254701	0.254701
chr11	45879730	cg23097878		OpenSea	CRY2;CRY2	NM_001127457;NM_021117	Body;Body	0.890375	0.228007	6.13543	6.46428e-08	6.8717e-05	8.01936	1	0.463478	0.607512	0.144035	0.144035
chr12	51640305	cg10017293		OpenSea	SMAGP;DAZAP2;SMAGP	NM_001033873;NM_001136269;NM_001031628	Body;3'UTR;Body	-1.409	-1.15442	-6.13526	6.46863e-08	6.8717e-05	8.01874	-1	0.449247	0.257578	-0.191669	0.191669
chr9	121182005	cg13182480		OpenSea				-1.21108	1.9756	-6.13495	6.47632e-08	6.8717e-05	8.01762	-1	0.861389	0.710153	-0.151236	0.151236
chr2	135801115	cg06196398		OpenSea				-0.798403	0.130593	-6.13358	6.51136e-08	6.89877e-05	8.01258	-1	0.584112	0.457948	-0.126164	0.126164
chr11	120766304	cg09840643		OpenSea	GRIK4;GRIK4;GRIK4	NM_001282473;NM_001282470;NM_014619	Body;Body;Body	-0.95622	1.24861	-6.132	6.55162e-08	6.90693e-05	8.00681	-1	0.781606	0.638628	-0.142978	0.142978
chr3	23793869	cg08540853		OpenSea				-0.660869	1.00295	-6.13154	6.56358e-08	6.90693e-05	8.00511	-1	0.718672	0.617365	-0.101307	0.101307
chr2	169402543	cg00810583		OpenSea	CERS6;CERS6	NM_001256126;NM_203463	Body;Body	-1.31143	1.81209	-6.13119	6.57255e-08	6.90693e-05	8.00383	-1	0.859644	0.696828	-0.162816	0.162816
chr3	115509739	cg08986556		OpenSea				-0.755588	-0.145254	-6.13118	6.57289e-08	6.90693e-05	8.00378	-1	0.549748	0.419356	-0.130392	0.130392
chr1	108075379	cg24319784		OpenSea				-0.67575	0.755514	-6.13083	6.58191e-08	6.90693e-05	8.0025	-1	0.676523	0.568713	-0.107811	0.107811
chr8	27477939	cg14481085		OpenSea				-0.622843	0.0752699	-6.12953	6.61549e-08	6.90693e-05	7.99774	-1	0.578451	0.466808	-0.111643	0.111643
chr10	6934352	cg18382294		OpenSea				-0.955938	1.20747	-6.12913	6.6258e-08	6.90693e-05	7.99628	-1	0.767928	0.625965	-0.141962	0.141962
chr2	182011089	cg26219179		OpenSea	LOC101927156	NR_130784	Body	-0.956465	0.426942	-6.12895	6.63057e-08	6.90693e-05	7.99561	-1	0.665809	0.502558	-0.163251	0.163251
chr15	70284710	cg20340034		OpenSea				-1.22957	1.74368	-6.12586	6.71134e-08	6.96781e-05	7.98429	-1	0.8457	0.687056	-0.158644	0.158644
chr3	45906856	cg06730002		OpenSea	LZTFL1;LZTFL1	NM_001276378;NM_001276379	5'UTR;Body	-1.17165	-0.38833	-6.12438	6.75034e-08	6.99068e-05	7.97887	-1	0.539152	0.359167	-0.179985	0.179985
chr17	63852124	cg24121917		OpenSea	CEP112;CEP112	NM_001199165;NM_001302891	Body;Body	-1.27832	1.65129	-6.12429	6.75269e-08	6.99068e-05	7.97854	-1	0.839851	0.671561	-0.16829	0.16829
chr5	148319535	cg12194348		OpenSea				-1.22207	0.983983	-6.12337	6.77693e-08	6.99577e-05	7.97519	-1	0.757273	0.563617	-0.193655	0.193655
chr11	123324834	cg11596902		OpenSea				-1.02255	1.93331	-6.12218	6.80872e-08	7.00962e-05	7.97081	-1	0.851855	0.72864	-0.123215	0.123215
chr2	130136834	cg27386168		OpenSea				-0.909588	0.936129	-6.12214	6.80973e-08	7.00962e-05	7.97068	-1	0.729091	0.583883	-0.145208	0.145208
chr20	39291107	cg10314082		OpenSea				-1.15078	0.888567	-6.12026	6.85993e-08	7.04127e-05	7.96381	-1	0.736702	0.555525	-0.181177	0.181177
chr3	24563679	cg13423180	chr3:24562863-24563576	S_Shore	MIR4792	NR_039955	TSS1500	1.03812	-1.98417	6.11955	6.87903e-08	7.05087e-05	7.96121	1	0.151047	0.274183	0.123136	0.123136
chr5	31910161	cg22488748		OpenSea	PDZD2	NM_178140	Body	-0.838188	1.13097	-6.11833	6.912e-08	7.07464e-05	7.95674	-1	0.747851	0.619955	-0.127896	0.127896
chr12	68768185	cg23234409		OpenSea				-0.964552	-0.350375	-6.11761	6.93174e-08	7.07653e-05	7.95407	-1	0.531134	0.371923	-0.159211	0.159211
chr2	109237572	cg07447779		OpenSea	LIMS1;LIMS1;LIMS1;LIMS1;LIMS1	NM_001193484;NM_004987;NM_001193488;NM_001193482;NM_001193483	TSS200;5'UTR;5'UTR;Body;Body	-0.863931	-0.565447	-6.11547	6.99e-08	7.11293e-05	7.94624	-1	0.482323	0.342237	-0.140086	0.140086
chr8	91614150	cg07013402		OpenSea	LINC01030	NR_104062	Body	-1.07412	0.441522	-6.11516	6.99855e-08	7.11293e-05	7.9451	-1	0.667791	0.490812	-0.176979	0.176979
chr1	66813597	cg00192969		OpenSea	PDE4B;PDE4B;PDE4B;PDE4B;PDE4B;PDE4B	NM_001037339;NM_001037341;NM_002600;NM_001297440;NM_001297441;NM_001037340	Body;Body;Body;Body;Body;Body	-0.726371	0.932127	-6.11415	7.02609e-08	7.11776e-05	7.94142	-1	0.695686	0.585628	-0.110059	0.110059
chr10	13748133	cg20281850		OpenSea	FRMD4A	NM_018027	Body	0.978232	1.04779	6.11414	7.02648e-08	7.11776e-05	7.94137	1	0.575076	0.732527	0.157452	0.157452
chr6	25042651	cg15263821		OpenSea	FAM65B	NM_001286446	TSS1500	-0.96151	-0.239651	-6.11345	7.04551e-08	7.12065e-05	7.93884	-1	0.543963	0.39287	-0.151093	0.151093
chr5	147046109	cg08797048		OpenSea	JAKMIP2;JAKMIP2;JAKMIP2;JAKMIP2	NM_014790;NM_001270941;NM_001270934;NM_001282282	Body;Body;Body;Body	-1.0266	1.60027	-6.11268	7.06685e-08	7.12232e-05	7.93602	-1	0.818078	0.675559	-0.142519	0.142519
chr8	107672105	cg13246244	chr8:107669777-107670591	S_Shore	OXR1;OXR1;OXR1;OXR1	NM_018002;NM_001198533;NM_001198532;NM_181354	Body;Body;Body;Body	1.00407	1.15186	6.11214	7.08165e-08	7.12731e-05	7.93406	1	0.596299	0.739568	0.143269	0.143269
chr16	52112842	cg05243899		OpenSea				-1.04764	1.54788	-6.11167	7.09467e-08	7.1305e-05	7.93234	-1	0.80946	0.663146	-0.146314	0.146314
chr13	99202291	cg26766875		OpenSea	STK24;STK24	NM_001032296;NM_001286649	Body;Body	-0.852466	-0.0457448	-6.10992	7.14354e-08	7.16965e-05	7.92592	-1	0.577842	0.437069	-0.140773	0.140773
chr1	175546252	cg01595298		OpenSea	TNR	NM_003285	5'UTR	-1.12074	1.89015	-6.10885	7.17341e-08	7.18967e-05	7.92202	-1	0.850299	0.70874	-0.141559	0.141559
chr2	179152543	cg22869011		OpenSea	OSBPL6;OSBPL6;OSBPL6;OSBPL6	NM_001201482;NM_001201481;NM_001201480;NM_032523	5'UTR;5'UTR;5'UTR;5'UTR	-1.07326	-0.289607	-6.10766	7.20711e-08	7.20773e-05	7.91764	-1	0.565072	0.38741	-0.177663	0.177663
chr14	103489157	cg19046580		OpenSea	CDC42BPB	NM_006035	Body	0.662536	-0.545472	6.10751	7.21135e-08	7.20773e-05	7.91708	1	0.349558	0.465251	0.115693	0.115693
chr11	107640113	cg03792522		OpenSea				-0.834106	1.04609	-6.10546	7.2694e-08	7.25455e-05	7.90959	-1	0.730988	0.599836	-0.131152	0.131152
chr10	78201655	cg08468746		OpenSea	C10orf11;C10orf11;C10orf11	NM_001305581;NR_131178;NM_032024	Body;Body;Body	-0.885734	1.26713	-6.10485	7.28668e-08	7.25455e-05	7.90737	-1	0.767965	0.639943	-0.128022	0.128022
chr5	159251901	cg20259791		OpenSea	LOC101927766	NR_109891	Body	-1.26956	2.05522	-6.1048	7.28828e-08	7.25455e-05	7.90716	-1	0.870327	0.715264	-0.155063	0.155063
chr4	123795222	cg22938754		OpenSea	FGF2	NM_002006	Body	-1.04529	1.86661	-6.10429	7.30277e-08	7.25899e-05	7.9053	-1	0.846999	0.712771	-0.134228	0.134228
chr1	175166681	cg13916098		OpenSea				-0.686624	-0.171269	-6.10302	7.33902e-08	7.27771e-05	7.90067	-1	0.542112	0.423593	-0.118519	0.118519
chr20	49279727	cg08013100		OpenSea	FAM65C;FAM65C	NR_110890;NM_001290268	Body;Body	-0.744188	0.779208	-6.10293	7.34171e-08	7.27771e-05	7.90033	-1	0.694321	0.573467	-0.120854	0.120854
chr1	2257894	cg12131894	chr1:2258097-2258423	N_Shore	MORN1	NM_024848	Body	-1.22597	0.504629	-6.10197	7.36929e-08	7.29405e-05	7.89682	-1	0.696972	0.499849	-0.197123	0.197123
chr7	127672564	cg09296001	chr7:127671158-127672853	Island	SND1	NM_014390	Body	2.77218	-2.73184	6.10166	7.37836e-08	7.29405e-05	7.89567	1	0.0643479	0.326514	0.262166	0.262166
chr2	169402526	cg03116459		OpenSea	CERS6;CERS6	NM_001256126;NM_203463	Body;Body	-1.42795	1.34953	-6.10038	7.41523e-08	7.3205e-05	7.89101	-1	0.823171	0.625076	-0.198094	0.198094
chr15	78131733	cg11790576		OpenSea				-1.01672	1.38801	-6.09862	7.46664e-08	7.35119e-05	7.88455	-1	0.795872	0.649973	-0.145899	0.145899
chr8	14188631	cg08036763		OpenSea	SGCZ	NM_139167	Body	-0.773139	-0.173684	-6.09804	7.48346e-08	7.35774e-05	7.88245	-1	0.552852	0.422106	-0.130746	0.130746
chr6	72242070	cg14168524		OpenSea				-1.16433	2.20914	-6.09754	7.49817e-08	7.36221e-05	7.88061	-1	0.876146	0.741383	-0.134763	0.134763
chr11	117444338	cg13084154		OpenSea	DSCAML1	NM_020693	Body	-0.627553	0.410047	-6.09695	7.51558e-08	7.36303e-05	7.87844	-1	0.628109	0.523026	-0.105083	0.105083
chr5	176295891	cg09582314	chr5:176296541-176296933	N_Shore	UNC5A	NM_133369	Body	-2.04732	3.69367	-6.09682	7.51936e-08	7.36303e-05	7.87797	-1	0.965135	0.827003	-0.138132	0.138132
chr13	22243030	cg12261451	chr13:22243259-22245362	N_Shore				0.83942	-1.04731	6.09575	7.5508e-08	7.37254e-05	7.87407	1	0.260983	0.389287	0.128304	0.128304
chr21	28139530	cg01735651		OpenSea				-1.10005	0.996825	-6.09557	7.55627e-08	7.37254e-05	7.87339	-1	0.75565	0.581851	-0.1738	0.1738
chr3	10491427	cg09297751		OpenSea	ATP2B2;ATP2B2	NM_001683;NM_001001331	5'UTR;5'UTR	-0.957446	1.22949	-6.09546	7.55963e-08	7.37254e-05	7.87297	-1	0.77826	0.635117	-0.143143	0.143143
chr10	134385698	cg23023970		OpenSea	INPP5A	NM_005539	Body	-1.17342	-0.598341	-6.09338	7.62127e-08	7.40272e-05	7.86538	-1	0.528493	0.33607	-0.192423	0.192423
chr17	78229251	cg11282035		OpenSea				-0.866734	0.771022	-6.09255	7.64602e-08	7.41164e-05	7.86235	-1	0.709532	0.56799	-0.141542	0.141542
chr4	8528195	cg12359293		OpenSea				-0.59241	0.14387	-6.09239	7.65094e-08	7.41164e-05	7.86175	-1	0.583148	0.481738	-0.10141	0.10141
chr10	119739987	cg17014513		OpenSea				-1.31205	2.07248	-6.09122	7.68592e-08	7.43557e-05	7.85748	-1	0.873223	0.714689	-0.158535	0.158535
chr9	133709397	cg21156057	chr9:133710260-133711285	N_Shore	ABL1;ABL1	NM_005157;NM_007313	TSS1500;Body	0.669574	1.20088	6.09001	7.72232e-08	7.46081e-05	7.85306	1	0.639053	0.739619	0.100566	0.100566
chr9	114568286	cg07377755		OpenSea				-1.36177	-0.444687	-6.08855	7.76658e-08	7.49357e-05	7.84772	-1	0.557391	0.336094	-0.221296	0.221296
chr6	25671440	cg19069660		OpenSea	SCGN	NM_006998	Body	-1.41097	1.71298	-6.08714	7.8095e-08	7.51494e-05	7.84256	-1	0.850372	0.665137	-0.185235	0.185235
chr8	30112481	cg25673326		OpenSea				-1.27359	1.26851	-6.0865	7.82911e-08	7.5238e-05	7.84022	-1	0.803893	0.610645	-0.193249	0.193249
chr2	106043523	cg23367358		OpenSea	FHL2	NM_201557	5'UTR	-1.16239	-1.21375	-6.08604	7.84341e-08	7.52755e-05	7.83851	-1	0.407407	0.247495	-0.159912	0.159912
chr1	223853949	cg23251790		OpenSea	CAPN8	NM_001143962	TSS1500	-1.07041	1.15712	-6.08407	7.90386e-08	7.56393e-05	7.83133	-1	0.772256	0.608666	-0.16359	0.16359
chr6	39017748	cg16375660	chr6:39016307-39016998	S_Shore	GLP1R	NM_002062	Body	-1.0047	0.23376	-6.08367	7.9163e-08	7.56393e-05	7.82986	-1	0.638251	0.468813	-0.169439	0.169439
chr12	15104048	cg09227882		OpenSea	ARHGDIB	NM_001175	5'UTR	-0.768271	0.335713	-6.08316	7.93218e-08	7.56393e-05	7.82799	-1	0.63501	0.507927	-0.127083	0.127083
chr1	180554833	cg10830544		OpenSea				-0.857002	-1.16428	-6.08312	7.93358e-08	7.56393e-05	7.82782	-1	0.386464	0.257936	-0.128528	0.128528
chr14	93510791	cg05138403		OpenSea	ITPK1;ITPK1;ITPK1	NM_001142593;NM_014216;NM_001142594	Body;Body;Body	-1.21058	2.34879	-6.08116	7.99434e-08	7.61183e-05	7.82069	-1	0.892854	0.762563	-0.130291	0.130291
chr4	6690894	cg23804620		OpenSea				-1.73662	-2.43076	-6.08023	8.02369e-08	7.61363e-05	7.81726	-1	0.276401	0.118174	-0.158227	0.158227
chr15	48677114	cg15188810		OpenSea				-1.32434	2.32374	-6.07963	8.04235e-08	7.61363e-05	7.81509	-1	0.892707	0.746237	-0.14647	0.14647
chr15	52089335	cg10859771		OpenSea	TMOD2;TMOD2	NM_014548;NM_001142885	Body;Body	-1.46888	2.36149	-6.0783	8.08426e-08	7.61363e-05	7.81023	-1	0.894243	0.72584	-0.168403	0.168403
chr1	59833489	cg23670353		OpenSea	FGGY;FGGY	NM_018291;NM_001113411	Body;Body	1.0907	-0.0425023	6.07766	8.10454e-08	7.61363e-05	7.80788	1	0.385289	0.575244	0.189954	0.189954
chr12	68767945	cg02690881		OpenSea				-0.98885	0.66227	-6.07761	8.10612e-08	7.61363e-05	7.8077	-1	0.702958	0.541992	-0.160966	0.160966
chr16	84885230	cg00263677		OpenSea	CRISPLD2	NM_031476	Body	-1.86184	2.86537	-6.07755	8.10828e-08	7.61363e-05	7.80745	-1	0.932006	0.754834	-0.177173	0.177173
chr3	140790084	cg14606429		OpenSea	SPSB4	NM_080862	Body	-0.755884	0.736145	-6.07644	8.14343e-08	7.61363e-05	7.80341	-1	0.686665	0.562358	-0.124306	0.124306
chr3	12386990	cg08718844		OpenSea	PPARG;PPARG;PPARG	NM_005037;NM_138712;NM_138711	5'UTR;5'UTR;5'UTR	-1.15796	1.23808	-6.07602	8.15673e-08	7.61363e-05	7.80188	-1	0.791903	0.625247	-0.166656	0.166656
chr1	94615946	cg13427971		OpenSea				-1.22186	1.06894	-6.07601	8.15727e-08	7.61363e-05	7.80182	-1	0.75908	0.575428	-0.183653	0.183653
chr3	150440743	cg01461846		OpenSea				-1.09051	1.74303	-6.0756	8.17034e-08	7.61363e-05	7.80032	-1	0.832479	0.686986	-0.145494	0.145494
chr17	35806368	cg14431175		OpenSea	TADA2A;TADA2A;TADA2A;TADA2A	NM_133439;NM_001291918;NM_001166105;NM_001488	Body;Body;Body;Body	-0.837858	1.95084	-6.07496	8.19079e-08	7.61363e-05	7.79798	-1	0.844283	0.741628	-0.102655	0.102655
chr8	110241570	cg11308335		OpenSea				-1.15666	0.591344	-6.07454	8.20409e-08	7.61363e-05	7.79647	-1	0.709377	0.51366	-0.195717	0.195717
chr6	160382818	cg07865711		OpenSea				-0.922727	0.716833	-6.07442	8.20795e-08	7.61363e-05	7.79603	-1	0.706918	0.555408	-0.15151	0.15151
chr5	76663728	cg20872940		OpenSea	PDE8B;PDE8B;PDE8B;PDE8B;PDE8B	NM_001029852;NM_001029851;NM_003719;NM_001029854;NM_001029853	Body;Body;Body;Body;Body	-1.04966	0.543551	-6.07438	8.20918e-08	7.61363e-05	7.79589	-1	0.684284	0.513107	-0.171177	0.171177
chr10	115059021	cg08917117		OpenSea				-0.754965	1.31022	-6.07394	8.22348e-08	7.61363e-05	7.79426	-1	0.760936	0.650769	-0.110167	0.110167
chr3	49690079	cg07467919	chr3:49690022-49690329	Island	BSN	NM_003458	Body	-1.05109	1.63057	-6.07381	8.22769e-08	7.61363e-05	7.79378	-1	0.822033	0.681454	-0.14058	0.14058
chr1	223406962	cg24771104		OpenSea	SUSD4	NM_017982	Body	-0.980458	-0.599017	-6.0713	8.30861e-08	7.65912e-05	7.78463	-1	0.491748	0.330378	-0.161369	0.161369
chr21	31130470	cg19526374		OpenSea	GRIK1-AS1;GRIK1;GRIK1	NR_027021;NM_175611;NM_000830	Body;Body;Body	-1.12619	0.224153	-6.07098	8.31927e-08	7.65919e-05	7.78343	-1	0.652485	0.461807	-0.190679	0.190679
chr4	54424787	cg06495586		OpenSea	LNX1;LNX1	NM_001126328;NM_032622	Body;TSS1500	-0.900593	-0.235678	-6.07031	8.3411e-08	7.6667e-05	7.78098	-1	0.553927	0.400245	-0.153682	0.153682
chr9	134207932	cg25643805		OpenSea				-0.991707	1.01952	-6.06915	8.379e-08	7.68485e-05	7.77674	-1	0.755035	0.600054	-0.15498	0.15498
chr22	27140540	cg14357280		OpenSea	MIATNB	NR_110543	Body	-1.46368	1.87342	-6.06812	8.41265e-08	7.69341e-05	7.77299	-1	0.86585	0.681197	-0.184653	0.184653
chr10	50085163	cg00002186		OpenSea	WDFY4	NM_020945	Body	-1.29486	2.03916	-6.06789	8.42023e-08	7.69341e-05	7.77215	-1	0.873365	0.719056	-0.154309	0.154309
chr11	102826565	cg19620758		OpenSea	MMP13	NM_002427	TSS200	-1.39964	1.3934	-6.06617	8.477e-08	7.73552e-05	7.76586	-1	0.825597	0.625176	-0.200421	0.200421
chr5	31933966	cg02505225		OpenSea	PDZD2	NM_178140	Body	-1.06496	0.794439	-6.06506	8.51383e-08	7.75933e-05	7.76181	-1	0.72176	0.549523	-0.172237	0.172237
chr20	56050639	cg01876873		OpenSea				-1.47624	2.20878	-6.06357	8.56386e-08	7.78533e-05	7.75633	-1	0.899101	0.729823	-0.169278	0.169278
chr10	1336672	cg15013136		OpenSea	ADARB2	NM_018702	Body	-0.944741	0.292814	-6.06304	8.58155e-08	7.79162e-05	7.7544	-1	0.642189	0.484049	-0.15814	0.15814
chr2	42359737	cg01542107		OpenSea				-0.637892	0.816514	-6.06197	8.61751e-08	7.81447e-05	7.75049	-1	0.695074	0.589763	-0.105311	0.105311
chr6	25042678	cg04913766		OpenSea	FAM65B	NM_001286446	TSS1500	-0.800494	-0.468913	-6.05982	8.69016e-08	7.87048e-05	7.74264	-1	0.493719	0.368628	-0.125091	0.125091
chr17	76600811	cg14937319		OpenSea				-0.837072	0.954984	-6.05945	8.70265e-08	7.87194e-05	7.74129	-1	0.729654	0.598175	-0.131479	0.131479
chr21	31656555	cg15633878		OpenSea	KRTAP24-1	NM_001085455	TSS1500	-1.15199	0.463721	-6.05792	8.75499e-08	7.89424e-05	7.73569	-1	0.689077	0.505506	-0.183571	0.183571
chr1	201235006	cg02937748		OpenSea				-0.826998	0.998172	-6.05753	8.76815e-08	7.89424e-05	7.73428	-1	0.733357	0.604205	-0.129152	0.129152
chr1	29492618	cg13226166		OpenSea	SRSF4	NM_005626	Body	0.897189	0.922271	6.05736	8.77426e-08	7.89424e-05	7.73363	1	0.565478	0.710315	0.144837	0.144837
chr11	106423863	cg16567688		OpenSea				-0.734647	0.698136	-6.05686	8.79114e-08	7.89424e-05	7.73183	-1	0.689132	0.566886	-0.122246	0.122246
chr4	81048483	cg19564893		OpenSea				-1.30995	0.96019	-6.05624	8.81264e-08	7.89424e-05	7.72955	-1	0.772401	0.568574	-0.203827	0.203827
chr15	91407907	cg08520688		OpenSea				-1.16335	2.23156	-6.05622	8.81327e-08	7.89424e-05	7.72948	-1	0.883086	0.75545	-0.127636	0.127636
chr8	22930189	cg13126206	chr8:22925655-22926912	S_Shelf				-0.777491	0.611882	-6.05592	8.82378e-08	7.89424e-05	7.72837	-1	0.676738	0.540606	-0.136131	0.136131
chr7	50246097	cg03394824		OpenSea				-0.784826	0.349817	-6.05565	8.83287e-08	7.89424e-05	7.7274	-1	0.637199	0.506278	-0.130921	0.130921
chr2	240493510	cg15922801		OpenSea				-0.921937	-0.313704	-6.05532	8.84444e-08	7.89424e-05	7.72618	-1	0.537749	0.38331	-0.154439	0.154439
chr10	69521330	cg19043851	chr10:69523843-69524258	N_Shelf				-0.93782	0.690377	-6.05487	8.86007e-08	7.89424e-05	7.72453	-1	0.697176	0.544625	-0.152551	0.152551
chr1	168361624	cg24191621		OpenSea				-0.641244	0.900225	-6.05478	8.86317e-08	7.89424e-05	7.7242	-1	0.697576	0.597507	-0.100069	0.100069
chr10	69551089	cg15569829		OpenSea				-1.08086	0.836928	-6.05388	8.89432e-08	7.89424e-05	7.72092	-1	0.727367	0.556385	-0.170981	0.170981
chr1	186946594	cg18132279		OpenSea	PLA2G4A	NM_024420	Body	-1.07642	0.0908472	-6.05352	8.90662e-08	7.89424e-05	7.71963	-1	0.598451	0.424006	-0.174444	0.174444
chr7	102516271	cg05984456		OpenSea	FBXL13;FBXL13;FBXL13;FBXL13	NR_105043;NM_145032;NM_001287150;NM_001111038	Body;Body;Body;Body	-0.929807	1.22278	-6.05335	8.91276e-08	7.89424e-05	7.71898	-1	0.77291	0.637729	-0.135181	0.135181
chr17	10660486	cg26621046		OpenSea				-0.629973	0.371453	-6.05265	8.93716e-08	7.89765e-05	7.71643	-1	0.625339	0.514786	-0.110553	0.110553
chr17	76573499	cg09577144		OpenSea	DNAH17	NM_173628	TSS200	-0.807817	0.382037	-6.05193	8.96226e-08	7.89765e-05	7.71381	-1	0.632385	0.499301	-0.133084	0.133084
chr9	84145002	cg02980737		OpenSea				-0.849526	-0.177581	-6.0511	8.99137e-08	7.89765e-05	7.71077	-1	0.557715	0.412162	-0.145553	0.145553
chr19	48285322	cg07953015	chr19:48281585-48282351	S_Shelf	SEPW1	NM_003009	3'UTR	0.832819	-0.732604	6.05105	8.99301e-08	7.89765e-05	7.7106	1	0.299828	0.430091	0.130263	0.130263
chr15	75117069	cg08934372		OpenSea	LMAN1L	NM_021819	Body	-0.593998	0.273564	-6.04965	9.04257e-08	7.92711e-05	7.70546	-1	0.604416	0.502125	-0.102291	0.102291
chr2	204490670	cg16536807		OpenSea				0.940665	0.231329	6.04926	9.05635e-08	7.92711e-05	7.70404	1	0.438448	0.597555	0.159107	0.159107
chr1	247565553	cg21096922		OpenSea				-1.52311	1.81012	-6.04878	9.07339e-08	7.9272e-05	7.70228	-1	0.873763	0.678022	-0.195741	0.195741
chr3	64963168	cg05790630		OpenSea				-1.09159	2.44126	-6.04855	9.08143e-08	7.9272e-05	7.70145	-1	0.888589	0.769453	-0.119136	0.119136
chr3	41309736	cg03940392		OpenSea	ULK4	NM_017886	Body	-1.09118	1.65536	-6.04717	9.1304e-08	7.95217e-05	7.69642	-1	0.831279	0.685928	-0.145352	0.145352
chr2	106013357	cg14019044	chr2:106014878-106015884	N_Shore	FHL2;FHL2;FHL2;FHL2	NM_001039492;NM_001450;NM_201555;NM_201557	5'UTR;5'UTR;5'UTR;5'UTR	-0.784501	0.400896	-6.047	9.13656e-08	7.95217e-05	7.69579	-1	0.644928	0.510083	-0.134845	0.134845
chr2	86221193	cg16827313		OpenSea				-0.718546	-0.826726	-6.04596	9.17382e-08	7.95217e-05	7.69199	-1	0.428858	0.310516	-0.118342	0.118342
chr11	124609216	cg23575319	chr11:124609552-124610471	N_Shore	NRGN;NRGN	NM_001126181;NM_006176	TSS1500;TSS1500	0.602166	0.81635	6.04584	9.17818e-08	7.95217e-05	7.69154	1	0.577522	0.680029	0.102507	0.102507
chr2	47754864	cg24600611		OpenSea	HCG2040054;KCNK12	NR_120602;NM_022055	Body;Body	-0.809208	1.23444	-6.04552	9.18941e-08	7.95217e-05	7.6904	-1	0.76675	0.645689	-0.121061	0.121061
chr11	116873735	cg04596187		OpenSea	SIK3;SIK3;SIK3	NM_001281749;NM_025164;NM_001281748	Body;Body;5'UTR	1.08325	0.702422	6.04549	9.1905e-08	7.95217e-05	7.69029	1	0.501267	0.672223	0.170956	0.170956
chr3	10436688	cg07314821		OpenSea	ATP2B2;MIR885;ATP2B2	NM_001683;NR_030614;NM_001001331	Body;TSS1500;Body	-1.05988	2.19376	-6.04547	9.1913e-08	7.95217e-05	7.69021	-1	0.874274	0.750903	-0.123371	0.123371
chr1	54583751	cg13973027	chr1:54587364-54587578	N_Shelf				-1.02604	1.89838	-6.04381	9.2513e-08	7.97819e-05	7.68412	-1	0.847896	0.720283	-0.127613	0.127613
chr7	41854825	cg17400812		OpenSea				-1.50722	1.82957	-6.04336	9.26735e-08	7.97819e-05	7.6825	-1	0.86445	0.668489	-0.19596	0.19596
chr19	47296586	cg23186366		OpenSea				-0.694525	0.224954	-6.04329	9.27005e-08	7.97819e-05	7.68223	-1	0.608149	0.485587	-0.122561	0.122561
chr7	28847978	cg24957127		OpenSea	CREB5;CREB5;CREB5;CREB5	NM_182898;NM_004904;NM_182899;NM_001011666	Body;Body;Body;Body	-0.935648	1.11146	-6.04288	9.2848e-08	7.97959e-05	7.68074	-1	0.759824	0.614567	-0.145257	0.145257
chr1	49146894	cg10450537		OpenSea	AGBL4	NM_032785	Body	-1.14338	1.87476	-6.04134	9.34073e-08	8.00184e-05	7.67513	-1	0.857022	0.714465	-0.142556	0.142556
chr8	126525558	cg26140475		OpenSea				-0.95991	-1.29323	-6.04121	9.34567e-08	8.00184e-05	7.67463	-1	0.382182	0.248222	-0.13396	0.13396
chr2	220138860	cg15205110		OpenSea				-1.21469	2.12273	-6.0409	9.35677e-08	8.00184e-05	7.67352	-1	0.876111	0.732134	-0.143977	0.143977
chr6	167720122	cg08060271		OpenSea	UNC93A;UNC93A	NM_001143947;NM_018974	Body;Body	-0.950824	1.43084	-6.04086	9.35841e-08	8.00184e-05	7.67336	-1	0.802201	0.669631	-0.13257	0.13257
chr2	14795134	cg02441694		OpenSea				-0.78778	1.02592	-6.04065	9.36597e-08	8.00184e-05	7.6726	-1	0.727348	0.608927	-0.118421	0.118421
chr9	14238640	cg21251203		OpenSea	NFIB	NM_005596	Body	-0.800362	0.523486	-6.04032	9.3783e-08	8.00292e-05	7.67137	-1	0.666609	0.533077	-0.133533	0.133533
chr3	152769889	cg07582825		OpenSea				-1.35494	0.903158	-6.03839	9.44891e-08	8.04218e-05	7.66436	-1	0.765634	0.550621	-0.215013	0.215013
chr6	168616326	cg22989894	chr6:168613132-168613346	S_Shelf				-1.19418	2.37268	-6.03836	9.45002e-08	8.04218e-05	7.66425	-1	0.88681	0.755873	-0.130937	0.130937
chr5	135578954	cg13751524		OpenSea	TRPC7;TRPC7;TRPC7	NM_001167577;NM_001167576;NM_020389	Body;Body;Body	-0.744907	-0.0502901	-6.03779	9.47117e-08	8.04218e-05	7.66216	-1	0.557845	0.431986	-0.12586	0.12586
chr1	209594650	cg11082726		OpenSea				-1.05243	1.72839	-6.03756	9.47988e-08	8.04218e-05	7.6613	-1	0.824949	0.685265	-0.139683	0.139683
chr1	200007592	cg10972873	chr1:200008392-200009047	N_Shore	NR5A2;NR5A2	NM_205860;NM_003822	Body;Body	2.00473	-2.37081	6.03524	9.56603e-08	8.09227e-05	7.65284	1	0.0876291	0.297153	0.209524	0.209524
chr9	26746835	cg24881643		OpenSea				-0.779953	0.8493	-6.03507	9.57247e-08	8.09227e-05	7.65221	-1	0.711408	0.584045	-0.127363	0.127363
chr2	70914139	cg14295401		OpenSea	ADD2;ADD2;ADD2;ADD2;ADD2	NM_001185054;NM_001617;NM_017488;NM_017482;NM_001185055	Body;Body;Body;Body;Body	-0.970055	0.450477	-6.03335	9.63696e-08	8.13728e-05	7.64593	-1	0.673309	0.51403	-0.159279	0.159279
chr14	88490333	cg08508845		OpenSea	LOC101928791;LINC01146	NR_110121;NR_046094	Body;TSS1500	-0.730968	-0.447972	-6.03186	9.69319e-08	8.17523e-05	7.64049	-1	0.495628	0.365349	-0.130279	0.130279
chr6	32053100	cg13606255	chr6:32055067-32055601	N_Shore	TNXB	NM_019105	Body	-0.626034	0.0744474	-6.03056	9.74253e-08	8.17671e-05	7.63574	-1	0.568849	0.461083	-0.107766	0.107766
chr2	12816111	cg17331086		OpenSea				-1.03239	1.31058	-6.0303	9.75219e-08	8.17671e-05	7.63481	-1	0.791617	0.642312	-0.149305	0.149305
chr2	241664439	cg18388084		OpenSea	KIF1A	NM_004321	Body	-0.618138	0.223538	-6.03025	9.75424e-08	8.17671e-05	7.63462	-1	0.595042	0.487645	-0.107398	0.107398
chr1	66751436	cg03874914		OpenSea	PDE4B;PDE4B;PDE4B;PDE4B;PDE4B	NM_001037341;NM_002600;NM_001297440;NM_001297441;NM_001037340	Body;Body;Body;Body;Body	-0.685419	-0.120149	-6.02975	9.77321e-08	8.17671e-05	7.6328	-1	0.542837	0.42893	-0.113907	0.113907
chr2	235528865	cg08436738		OpenSea				-1.17581	-0.2699	-6.02972	9.77437e-08	8.17671e-05	7.63269	-1	0.575797	0.383439	-0.192358	0.192358
chr5	169980575	cg14542334		OpenSea	KCNIP1;KCNIP1;KCNIP1	NM_001034837;NM_014592;NM_001034838	Body;Body;Body	-0.755675	0.568198	-6.02937	9.78781e-08	8.17671e-05	7.6314	-1	0.661181	0.537562	-0.123619	0.123619
chr2	228131140	cg23306952		OpenSea	COL4A3;LOC654841;COL4A3	NM_000091;NR_102371;NM_000091	ExonBnd;Body;Body	-1.21793	2.22636	-6.02926	9.79218e-08	8.17671e-05	7.63099	-1	0.878196	0.736318	-0.141879	0.141879
chr17	4393424	cg11728879		OpenSea				-0.684281	0.994592	-6.0289	9.8059e-08	8.17671e-05	7.62968	-1	0.725123	0.616727	-0.108395	0.108395
chr2	11970722	cg19924948		OpenSea				-1.6322	-1.84252	-6.02884	9.80795e-08	8.17671e-05	7.62948	-1	0.35258	0.165638	-0.186942	0.186942
chr16	8421149	cg21415320		OpenSea				-1.12003	0.598957	-6.02757	9.85698e-08	8.20475e-05	7.62482	-1	0.706816	0.521872	-0.184943	0.184943
chr19	10370920	cg14443219		OpenSea				-0.785978	-0.370321	-6.02738	9.86426e-08	8.20475e-05	7.62413	-1	0.514848	0.377154	-0.137694	0.137694
chr2	238456711	cg18459459		OpenSea	MLPH;MLPH;MLPH;MLPH;MLPH	NR_104019;NM_001042467;NM_001281474;NM_001281473;NM_024101	Body;Body;Body;Body;Body	0.809059	-0.759923	6.02693	9.88137e-08	8.20954e-05	7.62251	1	0.311224	0.44303	0.131806	0.131806
chr9	117157330	cg15499265	chr9:117160139-117161064	N_Shelf	AKNA	NM_030767	TSS1500	0.891209	0.377591	6.02629	9.90625e-08	8.22078e-05	7.62016	1	0.465231	0.614462	0.14923	0.14923
chr2	141505481	cg04655655		OpenSea	LRP1B	NM_018557	Body	-1.04925	1.39231	-6.02566	9.93053e-08	8.23149e-05	7.61787	-1	0.782881	0.638524	-0.144356	0.144356
chr3	105663714	cg15248091		OpenSea				-1.23697	1.60389	-6.02479	9.96456e-08	8.23901e-05	7.61467	-1	0.832312	0.660945	-0.171367	0.171367
chr6	168438078	cg21832294	chr6:168435835-168436086	S_Shore	KIF25;KIF25	NM_005355;NM_030615	Body;Body	-1.50616	1.84617	-6.02455	9.97377e-08	8.23901e-05	7.6138	-1	0.850015	0.656026	-0.193989	0.193989
chr2	28834239	cg26141526		OpenSea	PLB1;PLB1	NM_001170585;NM_153021	Body;Body	-0.950815	2.18239	-6.02415	9.98946e-08	8.24257e-05	7.61233	-1	0.860563	0.742754	-0.117809	0.117809
chr6	30063768	cg00233257		OpenSea				-0.934394	1.50707	-6.0223	1.00619e-07	8.27908e-05	7.60558	-1	0.804796	0.67668	-0.128116	0.128116
chr1	247875232	cg19364530		OpenSea	OR6F1	NM_001005286	1stExon	-0.602105	-0.412608	-6.02174	1.00838e-07	8.27908e-05	7.60354	-1	0.481914	0.379504	-0.10241	0.10241
chr3	171569511	cg00292152		OpenSea	TMEM212	NM_001164436	Body	-1.40596	1.22805	-6.0217	1.00852e-07	8.27908e-05	7.60341	-1	0.800491	0.592968	-0.207523	0.207523
chr3	35822275	cg10084398		OpenSea	ARPP21;ARPP21;ARPP21	NM_016300;NM_001267617;NM_001267619	Body;Body;Body	-0.998789	-0.160827	-6.02144	1.00956e-07	8.27908e-05	7.60245	-1	0.565524	0.394087	-0.171437	0.171437
chr10	111771263	cg14972654	chr10:111767087-111768355	S_Shelf	ADD3;ADD3;ADD3	NM_016824;NM_001121;NM_019903	5'UTR;5'UTR;5'UTR	0.776524	1.13512	6.0205	1.01328e-07	8.27908e-05	7.59901	1	0.619603	0.726992	0.107389	0.107389
chr2	145564739	cg26977158		OpenSea	TEX41	NR_033870	Body	-0.807658	1.70508	-6.01965	1.01662e-07	8.27908e-05	7.59593	-1	0.814863	0.708475	-0.106388	0.106388
chr22	35339700	cg16600438		OpenSea				-1.1325	0.591037	-6.01963	1.01672e-07	8.27908e-05	7.59584	-1	0.699588	0.515373	-0.184215	0.184215
chr13	106756690	cg03887721		OpenSea				-1.21504	-0.614901	-6.01914	1.01867e-07	8.27908e-05	7.59405	-1	0.523496	0.331417	-0.192078	0.192078
chr9	3875539	cg06241070		OpenSea	GLIS3;GLIS3	NM_152629;NM_001042413	Body;Body	-1.23876	0.695914	-6.01896	1.01939e-07	8.27908e-05	7.59339	-1	0.724689	0.522632	-0.202057	0.202057
chr22	39601450	cg09590468		OpenSea				-1.0438	-0.141159	-6.01835	1.0218e-07	8.28084e-05	7.59118	-1	0.573559	0.39875	-0.174809	0.174809
chr17	41550710	cg18872510		OpenSea				-1.10015	0.199481	-6.01812	1.02272e-07	8.28084e-05	7.59034	-1	0.636921	0.455295	-0.181626	0.181626
chr1	76476871	cg05212974		OpenSea	LOC101927342	NR_125939	TSS200	-1.00409	1.52866	-6.01787	1.02374e-07	8.28084e-05	7.58941	-1	0.799145	0.658477	-0.140668	0.140668
chr5	172074065	cg20712631		OpenSea	NEURL1B	NM_001142651	Body	0.665329	-1.0229	6.01753	1.02509e-07	8.28084e-05	7.58817	1	0.275731	0.376427	0.100696	0.100696
chr2	233325582	cg11403259	chr2:233323380-233323936	S_Shore				-1.26117	0.426707	-6.01747	1.02533e-07	8.28084e-05	7.58796	-1	0.6827	0.476596	-0.206104	0.206104
chr1	232519440	cg06537036		OpenSea				-1.31682	1.94724	-6.01705	1.02699e-07	8.28446e-05	7.58644	-1	0.867322	0.707938	-0.159384	0.159384
chr16	78274575	cg05475027		OpenSea	WWOX;WWOX;WWOX;WWOX	NR_120436;NM_130791;NM_016373;NM_001291997	Body;Body;Body;Body	-1.00129	0.956766	-6.01679	1.02806e-07	8.28446e-05	7.58546	-1	0.731939	0.566402	-0.165537	0.165537
chr1	57154147	cg19669790		OpenSea	PRKAA2	NM_006252	Body	-1.34209	0.81004	-6.01592	1.03155e-07	8.3033e-05	7.5823	-1	0.751859	0.542554	-0.209306	0.209306
chr15	32993763	cg01722420		OpenSea				-1.19079	0.998567	-6.01549	1.03329e-07	8.30809e-05	7.58072	-1	0.757486	0.580539	-0.176948	0.176948
chr2	107982142	cg16441244		OpenSea				-1.34444	0.292367	-6.01482	1.03599e-07	8.32052e-05	7.57828	-1	0.669712	0.455666	-0.214046	0.214046
chr17	55454787	cg25760379		OpenSea	MSI2;MSI2	NM_138962;NM_170721	Body;Body	-1.47043	2.20492	-6.01427	1.03822e-07	8.3292e-05	7.57627	-1	0.897553	0.728376	-0.169177	0.169177
chr13	73829188	cg20331269		OpenSea				-0.848084	-0.0876007	-6.01388	1.03978e-07	8.33246e-05	7.57487	-1	0.563888	0.419956	-0.143933	0.143933
chr18	33768496	cg22208304	chr18:33766391-33768145	S_Shore	MOCOS	NM_017947	Body	-1.71251	2.57722	-6.01206	1.04718e-07	8.33404e-05	7.56824	-1	0.921467	0.752394	-0.169073	0.169073
chr16	56858002	cg00269245		OpenSea	NUP93	NM_014669	Body	1.06719	1.19891	6.01126	1.05048e-07	8.33404e-05	7.56529	1	0.579499	0.736649	0.15715	0.15715
chr11	3907202	cg19562971		OpenSea	STIM1;STIM1;STIM1	NM_001277962;NM_001277961;NM_003156	Body;Body;Body	-1.06145	2.38256	-6.01038	1.0541e-07	8.33404e-05	7.56208	-1	0.885768	0.774265	-0.111503	0.111503
chr3	177216338	cg22115148		OpenSea	LINC00578	NR_047568	Body	-1.31309	2.58549	-6.01028	1.0545e-07	8.33404e-05	7.56172	-1	0.905833	0.777458	-0.128374	0.128374
chr10	25240660	cg23418510	chr10:25241110-25241900	N_Shore	PRTFDC1	NM_020200	Body	0.698799	-0.367373	6.01022	1.05476e-07	8.33404e-05	7.56149	1	0.370203	0.485119	0.114916	0.114916
chr1	12148346	cg01863011		OpenSea	TNFRSF8;TNFRSF8	NM_001281430;NM_001243	5'UTR;Body	-0.662933	0.193677	-6.01017	1.05494e-07	8.33404e-05	7.56133	-1	0.597489	0.483084	-0.114405	0.114405
chr10	3805273	cg14302214		OpenSea				-1.12002	0.239244	-6.00996	1.05582e-07	8.33404e-05	7.56055	-1	0.648589	0.452653	-0.195935	0.195935
chr1	107097989	cg09344439		OpenSea				-0.96058	0.446421	-6.00989	1.0561e-07	8.33404e-05	7.5603	-1	0.667764	0.510266	-0.157499	0.157499
chr9	3875784	cg00123225		OpenSea	GLIS3;GLIS3	NM_152629;NM_001042413	Body;Body	-1.20765	0.221484	-6.00821	1.06304e-07	8.37967e-05	7.55418	-1	0.659449	0.460195	-0.199254	0.199254
chr12	124680327	cg21261924		OpenSea	ZNF664-FAM101A	NM_001204299	5'UTR	-0.651569	-0.0253148	-6.00658	1.06985e-07	8.39068e-05	7.54821	-1	0.557017	0.445597	-0.111421	0.111421
chr1	222139170	cg22147948		OpenSea				-1.26032	1.85983	-6.00583	1.07296e-07	8.39068e-05	7.54549	-1	0.858685	0.69451	-0.164175	0.164175
chr14	38069659	cg04154354	chr14:38067446-38069207	S_Shore	TTC6	NM_001310135	5'UTR	0.961425	-1.33592	6.00535	1.07496e-07	8.39068e-05	7.54375	1	0.210759	0.352511	0.141752	0.141752
chr10	115312553	cg18833140		OpenSea	HABP2	NM_004132	TSS1500	-0.906907	1.41873	-6.00493	1.07672e-07	8.39068e-05	7.54222	-1	0.786464	0.651332	-0.135132	0.135132
chr20	30652769	cg19517864		OpenSea	HCK;HCK;HCK;HCK;HCK;HCK	NM_001172131;NM_001172129;NM_001172133;NM_001172130;NM_002110;NM_001172132	5'UTR;5'UTR;5'UTR;Body;Body;Body	-0.920244	0.800962	-6.0048	1.0773e-07	8.39068e-05	7.54172	-1	0.711324	0.561748	-0.149576	0.149576
chr11	103766112	cg23997436		OpenSea				-1.30648	1.43293	-6.00453	1.07841e-07	8.39068e-05	7.54076	-1	0.817602	0.629013	-0.188589	0.188589
chr5	96217478	cg01955050		OpenSea	ERAP2;ERAP2	NM_022350;NM_001130140	Body;Body	-1.19036	0.666397	-6.00409	1.08028e-07	8.39068e-05	7.53914	-1	0.720095	0.527875	-0.19222	0.19222
chr14	90087792	cg02916283	chr14:90085365-90085711	S_Shelf				-1.01073	1.09891	-6.0038	1.08151e-07	8.39068e-05	7.53807	-1	0.756322	0.603134	-0.153188	0.153188
chr17	64657833	cg17069533		OpenSea	PRKCA	NM_002737	Body	-0.731792	0.590439	-6.00378	1.08159e-07	8.39068e-05	7.538	-1	0.666942	0.541906	-0.125036	0.125036
chr16	4576897	cg11637118		OpenSea	CDIP1;CDIP1;CDIP1;CDIP1	NM_001199054;NM_013399;NM_001199056;NM_001199055	5'UTR;5'UTR;5'UTR;5'UTR	-0.721466	0.288579	-6.00364	1.08215e-07	8.39068e-05	7.53752	-1	0.614029	0.492897	-0.121132	0.121132
chr10	72165580	cg23196756	chr10:72163717-72164573	S_Shore	EIF4EBP2	NM_004096	Body	0.74355	-0.824969	6.00306	1.08461e-07	8.39068e-05	7.53539	1	0.298174	0.415686	0.117512	0.117512
chr8	142020500	cg24255826		OpenSea				-1.13362	-0.877316	-6.0029	1.08531e-07	8.39068e-05	7.53479	-1	0.478004	0.306086	-0.171918	0.171918
chr14	105146996	cg10721259	chr14:105144247-105144503	S_Shelf				-0.749414	0.650696	-6.0016	1.0908e-07	8.40878e-05	7.53008	-1	0.68418	0.555268	-0.128912	0.128912
chr21	29660975	cg21765597		OpenSea				-1.03141	-0.187659	-6.00111	1.09291e-07	8.40878e-05	7.52827	-1	0.573041	0.397364	-0.175678	0.175678
chr5	167233937	cg16385724		OpenSea	TENM2	NM_001122679	Body	-0.912843	0.156848	-6.00081	1.09416e-07	8.40878e-05	7.5272	-1	0.617729	0.46473	-0.152999	0.152999
chr2	240425476	cg17672432		OpenSea				-0.863725	0.653406	-6.00021	1.09676e-07	8.40878e-05	7.52498	-1	0.685276	0.543019	-0.142257	0.142257
chr5	56737497	cg20171079		OpenSea				-0.604252	-0.588144	-6.00016	1.09694e-07	8.40878e-05	7.52482	-1	0.461657	0.361141	-0.100515	0.100515
chr2	175128975	cg01182117		OpenSea				-1.21159	1.17981	-5.99944	1.10003e-07	8.41521e-05	7.52219	-1	0.784896	0.60291	-0.181987	0.181987
chr7	142493865	cg18642720	chr7:142494563-142495248	N_Shore				-1.3671	1.31477	-5.99942	1.10011e-07	8.41521e-05	7.52213	-1	0.808738	0.607552	-0.201186	0.201186
chr1	66296098	cg05954917		OpenSea	PDE4B;PDE4B;PDE4B	NM_001037341;NM_001297440;NM_002600	5'UTR;5'UTR;5'UTR	-1.1181	0.338489	-5.99889	1.10241e-07	8.42392e-05	7.52017	-1	0.663537	0.47723	-0.186306	0.186306
chr17	48105885	cg16303129		OpenSea				-0.867189	0.250394	-5.99825	1.10514e-07	8.43585e-05	7.51786	-1	0.614626	0.475753	-0.138873	0.138873
chr2	240355846	cg16886936		OpenSea				-1.1111	0.839802	-5.99691	1.11093e-07	8.45332e-05	7.51297	-1	0.732824	0.556144	-0.176681	0.176681
chr3	125363375	cg09629679		OpenSea				0.773776	0.274806	5.9968	1.11142e-07	8.45332e-05	7.51256	1	0.468853	0.602997	0.134144	0.134144
chr11	44977160	cg26239850	chr11:44978615-44979030	N_Shore				-0.773517	0.921036	-5.99676	1.11158e-07	8.45332e-05	7.51243	-1	0.722613	0.59765	-0.124963	0.124963
chr1	12609308	cg07143158		OpenSea				-0.801931	1.66873	-5.99664	1.1121e-07	8.45332e-05	7.51199	-1	0.817648	0.707476	-0.110172	0.110172
chr1	200007403	cg04605987	chr1:200008392-200009047	N_Shore	NR5A2;NR5A2	NM_205860;NM_003822	Body;Body	0.970469	-1.57918	5.99628	1.11367e-07	8.45638e-05	7.51067	1	0.183576	0.31358	0.130003	0.130003
chr9	128784468	cg17799488		OpenSea				-0.752942	0.373708	-5.99541	1.11747e-07	8.47631e-05	7.50749	-1	0.631915	0.504019	-0.127896	0.127896
chr1	245255376	cg27590993		OpenSea	EFCAB2;EFCAB2	NR_026587;NM_001143943	Body;Body	-0.989534	0.755167	-5.99361	1.12534e-07	8.51814e-05	7.50092	-1	0.716075	0.556023	-0.160052	0.160052
chr8	145105319	cg04594598	chr8:145103285-145108027	Island				1.05844	-1.7479	5.99316	1.12731e-07	8.52419e-05	7.49928	1	0.158382	0.291154	0.132772	0.132772
chr20	34802798	cg22262738		OpenSea	EPB41L1;EPB41L1;EPB41L1;EPB41L1;EPB41L1	NM_012156;NM_001258329;NM_177996;NM_001258331;NM_001258330	Body;Body;Body;Body;Body	-0.795385	-0.146791	-5.99209	1.13201e-07	8.5508e-05	7.49539	-1	0.554099	0.422483	-0.131615	0.131615
chr11	10351792	cg09124901		OpenSea	CAND1.11	NR_103765	Body	-0.907727	0.275571	-5.99133	1.1354e-07	8.56744e-05	7.4926	-1	0.633915	0.478001	-0.155914	0.155914
chr8	40958085	cg08525461		OpenSea				-1.071	0.364659	-5.99066	1.13834e-07	8.58067e-05	7.49018	-1	0.663208	0.482533	-0.180675	0.180675
chr15	52545136	cg02873419		OpenSea	MYO5C	NM_018728	Body	-1.06001	-1.16818	-5.98993	1.14159e-07	8.58504e-05	7.48751	-1	0.39623	0.24674	-0.14949	0.14949
chr6	38814885	cg04069842		OpenSea	DNAH8	NM_001206927	Body	-1.0193	0.986476	-5.98928	1.14452e-07	8.58504e-05	7.48512	-1	0.752636	0.592542	-0.160093	0.160093
chr3	151555029	cg21509105		OpenSea				-1.14285	-1.46214	-5.9892	1.14485e-07	8.58504e-05	7.48485	-1	0.366708	0.221616	-0.145091	0.145091
chr3	9343708	cg11317661		OpenSea				-1.11874	0.747394	-5.98886	1.14639e-07	8.58504e-05	7.48359	-1	0.718296	0.534492	-0.183804	0.183804
chr15	47970510	cg18830699		OpenSea	SEMA6D	NM_001198999	5'UTR	-1.18469	0.423191	-5.98737	1.15304e-07	8.58504e-05	7.47819	-1	0.674724	0.489482	-0.185242	0.185242
chr5	177542603	cg17343167	chr5:177540207-177541234	S_Shore	N4BP3	NM_015111	5'UTR	0.799075	-1.29578	5.98714	1.1541e-07	8.58504e-05	7.47732	1	0.225582	0.342702	0.117121	0.117121
chr11	115803529	cg08130282		OpenSea				-1.21349	1.15829	-5.98704	1.15453e-07	8.58504e-05	7.47697	-1	0.789418	0.60565	-0.183768	0.183768
chr6	90214605	cg19348566		OpenSea	ANKRD6;ANKRD6;ANKRD6	NM_001242813;NM_001242809;NM_014942	5'UTR;5'UTR;5'UTR	-1.49398	2.41421	-5.98703	1.15456e-07	8.58504e-05	7.47695	-1	0.905078	0.742015	-0.163064	0.163064
chr7	36256016	cg22450197		OpenSea	EEPD1	NM_030636	Body	1.32787	0.884834	5.9868	1.15561e-07	8.58504e-05	7.4761	1	0.518029	0.720811	0.202783	0.202783
chr7	17314314	cg02504858		OpenSea				-1.27105	-0.560411	-5.98669	1.15612e-07	8.58504e-05	7.47569	-1	0.510184	0.330366	-0.179818	0.179818
chr8	103769043	cg13485112		OpenSea				-0.673045	0.679964	-5.98631	1.15783e-07	8.58504e-05	7.4743	-1	0.677952	0.566689	-0.111262	0.111262
chr12	54935674	cg09039845		OpenSea	NCKAP1L	NM_005337	Body	-1.04906	1.34902	-5.98629	1.1579e-07	8.58504e-05	7.47425	-1	0.800127	0.647594	-0.152534	0.152534
chr16	69564625	cg27093918		OpenSea				-1.37305	-1.05853	-5.98569	1.16061e-07	8.59634e-05	7.47206	-1	0.46091	0.266633	-0.194277	0.194277
chr12	92012168	cg10980145		OpenSea				-0.70647	1.30716	-5.98468	1.1652e-07	8.60386e-05	7.46838	-1	0.762662	0.656749	-0.105912	0.105912
chr6	70769270	cg15911557		OpenSea	COL19A1	NM_001858	Body	-1.23411	-1.96192	-5.98237	1.17572e-07	8.65913e-05	7.45997	-1	0.299735	0.158787	-0.140947	0.140947
chr5	62074261	cg04093885		OpenSea	ISCA1L	NM_001080540	TSS1500	-1.35484	-0.856747	-5.98225	1.17627e-07	8.65913e-05	7.45953	-1	0.486961	0.299432	-0.187529	0.187529
chr1	160992119	cg19865826	chr1:160990718-160991225	S_Shore	F11R	NM_016946	TSS1500	-1.02319	2.14112	-5.9793	1.18991e-07	8.72286e-05	7.44875	-1	0.865589	0.748157	-0.117431	0.117431
chr1	244763480	cg06300318		OpenSea	C1orf101;C1orf101;C1orf101	NM_173807;NM_001130957;NM_001242340	Body;Body;Body	-1.27892	0.0025528	-5.97877	1.19237e-07	8.72286e-05	7.44682	-1	0.623806	0.413475	-0.210331	0.210331
chr1	182539686	cg02371410		OpenSea				-0.827738	1.44631	-5.97844	1.19389e-07	8.72286e-05	7.44563	-1	0.79485	0.681552	-0.113298	0.113298
chr15	60937076	cg13576304		OpenSea	RORA	NM_134261	Body	-1.4243	2.36579	-5.97829	1.19457e-07	8.72286e-05	7.44509	-1	0.903369	0.750657	-0.152712	0.152712
chr7	44166366	cg10531628	chr7:44162850-44163720	S_Shelf				-1.26796	1.77991	-5.9778	1.19686e-07	8.7299e-05	7.4433	-1	0.851802	0.688219	-0.163583	0.163583
chr2	159581121	cg25025966		OpenSea				-0.657855	0.477735	-5.97743	1.19858e-07	8.7299e-05	7.44196	-1	0.646544	0.532786	-0.113757	0.113757
chr2	232164710	cg09747431		OpenSea	ARMC9;ARMC9;ARMC9	NM_001291656;NM_025139;NM_001271466	Body;Body;Body	-1.02079	0.609004	-5.97728	1.19931e-07	8.7299e-05	7.44139	-1	0.688466	0.512887	-0.175579	0.175579
chr3	133225380	cg16775824		OpenSea				-1.18221	-0.880378	-5.97705	1.20036e-07	8.7299e-05	7.44057	-1	0.463097	0.29367	-0.169427	0.169427
chr11	96072706	cg27627006		OpenSea	MAML2	NM_032427	Body	1.10252	-1.18326	5.97466	1.21159e-07	8.7905e-05	7.43186	1	0.216981	0.384238	0.167257	0.167257
chr12	6202393	cg20663203		OpenSea	VWF	NM_000552	Body	-0.757415	0.436751	-5.97462	1.2118e-07	8.7905e-05	7.4317	-1	0.646831	0.513889	-0.132942	0.132942
chr17	56687927	cg13970928		OpenSea	TEX14;TEX14;TEX14	NM_001201457;NM_198393;NM_031272	Body;Body;Body	-1.04561	1.30612	-5.97361	1.21656e-07	8.80345e-05	7.42804	-1	0.786872	0.631472	-0.155401	0.155401
chr18	73142075	cg26159763		OpenSea				-1.2345	1.57663	-5.97252	1.22176e-07	8.83228e-05	7.42405	-1	0.82989	0.667133	-0.162756	0.162756
chr20	47383551	cg14513521		OpenSea	PREX1	NM_020820	Body	-1.34255	1.8848	-5.9718	1.2252e-07	8.84049e-05	7.42142	-1	0.863471	0.690724	-0.172747	0.172747
chr1	209931334	cg22916645		OpenSea	TRAF3IP3;TRAF3IP3	NM_025228;NR_109871	5'UTR;Body	-1.09659	0.461962	-5.97177	1.22534e-07	8.84049e-05	7.42131	-1	0.684109	0.502719	-0.18139	0.18139
chr16	49407794	cg14933439		OpenSea	C16orf78	NM_144602	TSS200	-0.742256	0.559825	-5.97096	1.22922e-07	8.85966e-05	7.41836	-1	0.661378	0.539751	-0.121627	0.121627
chr6	31696720	cg03608520	chr6:31695894-31698245	Island	DDAH2	NM_013974	Body	0.824167	0.290979	5.97041	1.23185e-07	8.86974e-05	7.41636	1	0.464626	0.606991	0.142366	0.142366
chr16	80602917	cg17333883		OpenSea	LINC01227;LINC01227	NR_104666;NR_104665	Body;Body	-0.995146	1.34802	-5.9697	1.23527e-07	8.87343e-05	7.41377	-1	0.786598	0.643353	-0.143245	0.143245
chr11	125057726	cg25136107		OpenSea	PKNOX2	NM_022062	5'UTR	-1.03047	0.548787	-5.96969	1.23531e-07	8.87343e-05	7.41373	-1	0.689337	0.523346	-0.165991	0.165991
chr1	200014673	cg18126097	chr1:200010625-200010832	S_Shelf	NR5A2;NR5A2	NM_205860;NM_003822	Body;Body	1.7355	-1.15075	5.96914	1.23794e-07	8.87343e-05	7.41175	1	0.181179	0.432068	0.250889	0.250889
chr1	85804963	cg00216549		OpenSea	DDAH1;DDAH1	NM_001134445;NM_012137	Body;Body	-1.22006	1.47282	-5.96911	1.23809e-07	8.87343e-05	7.41164	-1	0.814075	0.638308	-0.175767	0.175767
chr6	39290724	cg20333434		OpenSea	KCNK16;KCNK16;KCNK16;KCNK16	NM_001135107;NM_001135106;NM_001135105;NM_032115	TSS1500;TSS1500;TSS1500;TSS1500	-0.690439	0.72891	-5.96734	1.24666e-07	8.89598e-05	7.40518	-1	0.684748	0.573114	-0.111634	0.111634
chr17	4602777	cg15298179		OpenSea	PELP1;PELP1	NM_014389;NM_001278241	Body;5'UTR	0.757986	1.52838	5.96687	1.24896e-07	8.89598e-05	7.40346	1	0.674499	0.7798	0.105301	0.105301
chr11	34226461	cg16661143		OpenSea	ABTB2	NM_145804	Body	-1.01391	1.16658	-5.96659	1.25029e-07	8.89598e-05	7.40246	-1	0.770466	0.615506	-0.15496	0.15496
chr7	147256367	cg16341266		OpenSea	MIR548I4;CNTNAP2	NR_031690;NM_014141	TSS1500;Body	-1.40736	0.760944	-5.96613	1.25255e-07	8.89598e-05	7.40078	-1	0.743568	0.518825	-0.224742	0.224742
chr1	8151275	cg24253158		OpenSea				-0.613384	0.607623	-5.96525	1.25685e-07	8.89598e-05	7.39757	-1	0.660485	0.559959	-0.100525	0.100525
chr15	69739064	cg05910156		OpenSea	KIF23;KIF23;KIF23	NM_004856;NM_138555;NM_001281301	Body;Body;Body	0.949481	0.563422	5.9652	1.25709e-07	8.89598e-05	7.39739	1	0.498256	0.647069	0.148812	0.148812
chr6	4951305	cg01867653		OpenSea	CDYL;CDYL;CDYL;CDYL	NM_001143971;NM_001143970;NR_026590;NM_004824	Body;Body;Body;Body	-1.2343	2.38586	-5.96488	1.25867e-07	8.89598e-05	7.39621	-1	0.894383	0.757425	-0.136958	0.136958
chr7	43562978	cg15449106		OpenSea	LOC100506895;HECW1;HECW1	NR_038276;NM_001287059;NM_015052	TSS1500;Body;Body	-1.0405	2.03201	-5.96484	1.25885e-07	8.89598e-05	7.39609	-1	0.860832	0.735073	-0.125759	0.125759
chr22	31202478	cg11549874	chr22:31198491-31199033	S_Shelf	OSBP2	NM_030758	Body	-0.795697	0.895926	-5.96414	1.26228e-07	8.91154e-05	7.39354	-1	0.720266	0.59497	-0.125296	0.125296
chr7	151304708	cg07012178	chr7:151300169-151300726	S_Shelf	PRKAG2;PRKAG2;PRKAG2	NM_016203;NM_001040633;NM_024429	Body;Body;Body	-1.09955	0.79017	-5.96319	1.26695e-07	8.9358e-05	7.39008	-1	0.737716	0.563288	-0.174429	0.174429
chr1	15092381	cg08436375		OpenSea	KAZN;KAZN	NM_015209;NM_201628	Body;Body	-1.36207	1.92184	-5.96285	1.26863e-07	8.93892e-05	7.38885	-1	0.875797	0.708125	-0.167672	0.167672
chr8	144650730	cg05191879	chr8:144651572-144652288	N_Shore	C8orf73	NM_001100878	Body	1.89971	-3.43217	5.96229	1.27142e-07	8.94984e-05	7.3868	1	0.0399408	0.174747	0.134806	0.134806
chr14	32475766	cg25025893		OpenSea				-0.702969	0.167922	-5.96088	1.2784e-07	8.98565e-05	7.38167	-1	0.594795	0.477098	-0.117698	0.117698
chr11	123325095	cg15357075		OpenSea				-1.4418	-0.654823	-5.9604	1.28083e-07	8.98565e-05	7.3799	-1	0.549698	0.326122	-0.223576	0.223576
chr4	184693663	cg23391907		OpenSea				-1.16497	2.07763	-5.96014	1.28211e-07	8.98565e-05	7.37897	-1	0.873051	0.733958	-0.139093	0.139093
chr18	9117620	cg06791771		OpenSea	NDUFV2	NM_021074	Body	-1.08254	-1.84177	-5.96012	1.2822e-07	8.98565e-05	7.3789	-1	0.304868	0.182005	-0.122862	0.122862
chr16	2040981	cg27616661	chr16:2041825-2043026	N_Shore	SYNGR3	NM_004209	Body	2.43498	-4.24188	5.96002	1.28271e-07	8.98565e-05	7.37852	1	0.0208332	0.156322	0.135489	0.135489
chr2	196206908	cg18801044		OpenSea				-1.13802	1.42055	-5.95896	1.28802e-07	9.0141e-05	7.37466	-1	0.803865	0.641688	-0.162177	0.162177
chr7	98185188	cg25847386		OpenSea				-1.1251	1.13863	-5.95795	1.2931e-07	9.03214e-05	7.37099	-1	0.776528	0.605994	-0.170534	0.170534
chr2	228653488	cg15351595		OpenSea				-0.892894	0.14357	-5.95735	1.29614e-07	9.03478e-05	7.36879	-1	0.609935	0.46214	-0.147796	0.147796
chr1	7650243	cg20375597		OpenSea	CAMTA1	NM_015215	Body	-0.674235	0.0965612	-5.95713	1.29722e-07	9.03478e-05	7.36801	-1	0.582385	0.469204	-0.113181	0.113181
chr8	128538307	cg04590386		OpenSea				-0.763903	0.533026	-5.95596	1.30315e-07	9.03953e-05	7.36374	-1	0.663983	0.535693	-0.12829	0.12829
chr3	41156480	cg13872404		OpenSea				-1.09588	2.07851	-5.95589	1.30349e-07	9.03953e-05	7.3635	-1	0.87119	0.74365	-0.127541	0.127541
chr5	56282260	cg13946288		OpenSea				-0.826032	-1.64984	-5.95542	1.3059e-07	9.03953e-05	7.36178	-1	0.304192	0.19964	-0.104551	0.104551
chr1	54782844	cg15166754		OpenSea	SSBP3;SSBP3;SSBP3	NM_018070;NM_001009955;NM_145716	Body;Body;Body	-1.19345	2.68911	-5.95522	1.30691e-07	9.03953e-05	7.36105	-1	0.91179	0.800876	-0.110914	0.110914
chr1	186919850	cg21496778		OpenSea	PLA2G4A;PLA2G4A	NM_024420;NM_024420	ExonBnd;Body	-1.17493	1.70612	-5.95441	1.31103e-07	9.03953e-05	7.35811	-1	0.827317	0.66896	-0.158358	0.158358
chr1	239524665	cg11041022		OpenSea				-1.38797	1.49216	-5.9544	1.3111e-07	9.03953e-05	7.35806	-1	0.827319	0.624196	-0.203122	0.203122
chr3	11017965	cg20865098		OpenSea				-0.805398	1.11198	-5.95408	1.3127e-07	9.03953e-05	7.35692	-1	0.745972	0.624871	-0.121101	0.121101
chr9	92807111	cg21226735		OpenSea				-0.825449	-0.404363	-5.95369	1.3147e-07	9.03953e-05	7.35549	-1	0.51157	0.367702	-0.143868	0.143868
chr7	134976938	cg20899233		OpenSea				-0.955072	0.898769	-5.9533	1.31672e-07	9.03953e-05	7.35406	-1	0.730399	0.580561	-0.149839	0.149839
chr10	4289330	cg26221987		OpenSea				-0.777405	-0.65958	-5.95329	1.31676e-07	9.03953e-05	7.35403	-1	0.461906	0.342363	-0.119543	0.119543
chr13	53869898	cg14833896		OpenSea				-1.0867	-1.49713	-5.95322	1.31714e-07	9.03953e-05	7.35376	-1	0.35017	0.205515	-0.144655	0.144655
chr22	23453270	cg02921154		OpenSea	RSPH14;GNAZ	NM_014433;NM_002073	Body;Body	-0.860113	1.38548	-5.95232	1.32178e-07	9.0462e-05	7.35047	-1	0.784289	0.658894	-0.125394	0.125394
chr10	3805441	cg14708940		OpenSea				-0.858763	-0.241205	-5.95176	1.32465e-07	9.0462e-05	7.34845	-1	0.548773	0.396034	-0.152739	0.152739
chr7	13889871	cg06936290		OpenSea				-1.47611	-2.08996	-5.95162	1.32535e-07	9.0462e-05	7.34795	-1	0.31042	0.155209	-0.155211	0.155211
chr10	5638081	cg17211596		OpenSea				-0.804954	0.265006	-5.95108	1.32813e-07	9.0462e-05	7.34599	-1	0.627479	0.4945	-0.132979	0.132979
chr22	20050298	cg03175417		OpenSea	C22orf25	NM_152906	Body	-0.814704	0.868061	-5.95099	1.32861e-07	9.0462e-05	7.34566	-1	0.720626	0.592231	-0.128396	0.128396
chr15	77405562	cg09408575		OpenSea	PEAK1	NM_024776	3'UTR	0.591748	0.256908	5.95085	1.32931e-07	9.0462e-05	7.34516	1	0.481747	0.585964	0.104217	0.104217
chr7	11498627	cg04688366		OpenSea	THSD7A	NM_015204	Body	-1.2525	-0.630628	-5.95042	1.33155e-07	9.0462e-05	7.34359	-1	0.506991	0.323006	-0.183985	0.183985
chr5	172434325	cg25939644		OpenSea	ATP6V0E1	NM_003945	Body	0.928225	-0.00393643	5.95012	1.33313e-07	9.0462e-05	7.34247	1	0.410558	0.567278	0.15672	0.15672
chr1	44584521	cg09594770		OpenSea	KLF17;KLF17	NM_173484;NM_173484	5'UTR;1stExon	-2.26376	3.75343	-5.94916	1.33812e-07	9.0462e-05	7.33898	-1	0.971757	0.80645	-0.165307	0.165307
chr3	189347814	cg00600584		OpenSea	TP63;TP63;TP63	NM_003722;NM_001114979;NM_001114978	TSS1500;TSS1500;TSS1500	-1.0046	1.31821	-5.94902	1.33886e-07	9.0462e-05	7.33846	-1	0.776052	0.624233	-0.151818	0.151818
chr15	83313047	cg09904539	chr15:83315116-83317541	N_Shelf	CPEB1;CPEB1	NM_001288819;NM_030594	5'UTR;Body	-0.693095	0.483372	-5.94896	1.33917e-07	9.0462e-05	7.33825	-1	0.648116	0.530311	-0.117805	0.117805
chr7	872480	cg07256817		OpenSea	SUN1;SUN1;SUN1;SUN1;SUN1	NM_001171946;NM_025154;NM_001171945;NM_001171944;NM_001130965	Body;5'UTR;Body;Body;Body	-0.95829	0.846264	-5.94856	1.34122e-07	9.0462e-05	7.33682	-1	0.730967	0.581963	-0.149004	0.149004
chr1	222138601	cg05272324		OpenSea				-1.4964	1.84864	-5.94856	1.34125e-07	9.0462e-05	7.3368	-1	0.862633	0.660036	-0.202597	0.202597
chr16	79115817	cg12260811		OpenSea	WWOX;WWOX	NM_016373;NM_001291997	Body;Body	-0.893939	0.859105	-5.94842	1.342e-07	9.0462e-05	7.33628	-1	0.717771	0.578386	-0.139385	0.139385
chr14	106406221	cg04220501		OpenSea				-0.924709	0.735456	-5.9483	1.34261e-07	9.0462e-05	7.33585	-1	0.70496	0.556468	-0.148492	0.148492
chr5	122112409	cg00630636	chr5:122110539-122111169	S_Shore	SNX2;SNX2	NM_001278199;NM_003100	5'UTR;Body	1.06313	-1.37526	5.94771	1.34567e-07	9.05736e-05	7.33372	1	0.205552	0.343843	0.138292	0.138292
chr3	188080604	cg23108188		OpenSea	LPP;LPP;LPP	NM_001167672;NM_005578;NM_001167671	5'UTR;5'UTR;5'UTR	-1.27872	1.06931	-5.9475	1.34677e-07	9.05736e-05	7.33296	-1	0.775089	0.581184	-0.193905	0.193905
chr5	88263995	cg02056404		OpenSea	MEF2C-AS1	NR_109941	Body	-1.27098	1.01124	-5.94711	1.34881e-07	9.05777e-05	7.33154	-1	0.768033	0.576451	-0.191582	0.191582
chr2	11113304	cg24744014		OpenSea				-0.85109	0.219944	-5.94701	1.34933e-07	9.05777e-05	7.33118	-1	0.619227	0.475765	-0.143462	0.143462
chr4	169717681	cg12523691		OpenSea	PALLD;PALLD;PALLD	NM_016081;NM_001166109;NM_001166108	Body;Body;Body	-1.01579	1.36475	-5.94584	1.35554e-07	9.08258e-05	7.32689	-1	0.791483	0.644945	-0.146538	0.146538
chr1	6333502	cg26250989		OpenSea	ACOT7;ACOT7;ACOT7;ACOT7	NM_181864;NM_181865;NM_007274;NM_181866	Body;Body;Body;Body	-0.949012	0.52361	-5.94302	1.37045e-07	9.14876e-05	7.31666	-1	0.669866	0.512908	-0.156958	0.156958
chr17	28691021	cg03598112		OpenSea				-0.911651	-0.48847	-5.94302	1.37048e-07	9.14876e-05	7.31664	-1	0.515155	0.367624	-0.147531	0.147531
chr19	37997105	cg06795643	chr19:37997790-37998125	N_Shore	ZNF793;ZNF793-AS1	NM_001013659;NR_110723	TSS1500;Body	1.36781	-2.9684	5.94148	1.3787e-07	9.18583e-05	7.31105	1	0.0734445	0.19277	0.119325	0.119325
chr9	136424187	cg14280905	chr9:136426124-136426390	N_Shore	ADAMTSL2;ADAMTSL2	NM_014694;NM_001145320	Body;Body	-1.16951	-1.16641	-5.94123	1.38005e-07	9.18583e-05	7.31013	-1	0.423388	0.265311	-0.158077	0.158077
chr1	225642746	cg06092869		OpenSea				-0.630259	-0.121151	-5.94121	1.38015e-07	9.18583e-05	7.31006	-1	0.541697	0.434848	-0.106848	0.106848
chr15	80889374	cg01645179		OpenSea	ARNT2	NM_014862	3'UTR	-1.08443	1.17066	-5.94103	1.38111e-07	9.18583e-05	7.30942	-1	0.782937	0.619115	-0.163822	0.163822
chr16	8960126	cg10279148	chr16:8962189-8963190	N_Shelf	CARHSP1;CARHSP1	NM_014316;NM_001042476	5'UTR;5'UTR	0.776227	1.02101	5.94072	1.3828e-07	9.18862e-05	7.30827	1	0.592187	0.708604	0.116417	0.116417
chr5	151025079	cg22669352		OpenSea				-0.830783	0.525044	-5.94032	1.38493e-07	9.19192e-05	7.30683	-1	0.66157	0.522851	-0.138719	0.138719
chr12	47479795	cg00607194		OpenSea				-1.60411	-0.46285	-5.93998	1.38676e-07	9.19192e-05	7.3056	-1	0.574564	0.334527	-0.240037	0.240037
chr2	230330508	cg02952121		OpenSea	DNER	NM_139072	Body	-1.20789	0.315364	-5.93992	1.3871e-07	9.19192e-05	7.30537	-1	0.666803	0.465182	-0.201621	0.201621
chr1	55776045	cg05241075		OpenSea				-0.795683	1.58142	-5.93891	1.3926e-07	9.19953e-05	7.30167	-1	0.795021	0.685513	-0.109508	0.109508
chr22	42823184	cg13885081		OpenSea	NFAM1	NM_145912	Body	-0.717118	0.19982	-5.93877	1.39333e-07	9.19953e-05	7.30118	-1	0.596	0.476573	-0.119426	0.119426
chr5	179538418	cg02705972		OpenSea	RASGEF1C	NM_175062	Body	-0.826099	0.533231	-5.93876	1.3934e-07	9.19953e-05	7.30113	-1	0.664802	0.529	-0.135802	0.135802
chr9	133721366	cg24545533		OpenSea	ABL1;ABL1	NM_005157;NM_007313	Body;Body	0.851656	0.347173	5.93853	1.39461e-07	9.19953e-05	7.30032	1	0.470489	0.610518	0.140029	0.140029
chr14	38069639	cg03502284	chr14:38067446-38069207	S_Shore				1.68394	-3.65126	5.9379	1.39805e-07	9.21386e-05	7.29801	1	0.0394884	0.145063	0.105575	0.105575
chr20	62783577	cg15922256		OpenSea				-0.781551	0.444282	-5.93766	1.39937e-07	9.21415e-05	7.29713	-1	0.655335	0.523547	-0.131788	0.131788
chr11	123324673	cg06038490		OpenSea				-1.29232	1.4913	-5.93734	1.40111e-07	9.21718e-05	7.29597	-1	0.828329	0.644283	-0.184046	0.184046
chr1	202129854	cg09887955		OpenSea	PTPN7;PTPN7	NM_080588;NM_002832	TSS1500;TSS200	-0.931076	-1.83443	-5.93692	1.40338e-07	9.22378e-05	7.29446	-1	0.294511	0.181626	-0.112885	0.112885
chr19	21205975	cg19893874		OpenSea	ZNF430;ZNF430	NM_025189;NM_001172671	Body;Body	-1.26706	0.649457	-5.93627	1.40695e-07	9.23123e-05	7.29208	-1	0.718929	0.511469	-0.207459	0.207459
chr1	1475143	cg13850380	chr1:1474962-1475220	Island	C1orf70	NM_001114748	Body	1.18668	-1.77421	5.93594	1.40873e-07	9.23123e-05	7.2909	1	0.153736	0.29686	0.143124	0.143124
chr7	129079136	cg01848464		OpenSea	STRIP2;STRIP2	NM_001134336;NM_020704	Body;Body	-1.0737	0.931379	-5.93552	1.41106e-07	9.23123e-05	7.28935	-1	0.744235	0.574064	-0.170171	0.170171
chr4	75558301	cg13245626		OpenSea				-0.911352	0.343229	-5.93533	1.4121e-07	9.23123e-05	7.28867	-1	0.629075	0.478263	-0.150812	0.150812
chr4	178517279	cg16426182		OpenSea				-0.960058	0.0927643	-5.93502	1.4138e-07	9.23354e-05	7.28754	-1	0.610986	0.450274	-0.160713	0.160713
chr20	39440815	cg15022906		OpenSea				-1.13668	1.09668	-5.9345	1.41669e-07	9.24405e-05	7.28563	-1	0.775206	0.603443	-0.171763	0.171763
chr12	131580385	cg04790923		OpenSea	GPR133	NM_198827	Body	-0.860956	0.923962	-5.93348	1.42231e-07	9.26848e-05	7.28193	-1	0.72367	0.589811	-0.133859	0.133859
chr9	117159457	cg13967908	chr9:117160139-117161064	N_Shore				0.933378	-0.40565	5.93297	1.42511e-07	9.26848e-05	7.28009	1	0.333197	0.491334	0.158137	0.158137
chr8	16021835	cg06362482		OpenSea	MSR1;MSR1;MSR1	NM_002445;NM_138715;NM_138716	Body;Body;Body	-1.23405	-0.745062	-5.93237	1.42847e-07	9.27383e-05	7.27789	-1	0.510584	0.326664	-0.18392	0.18392
chr4	14746310	cg04285362		OpenSea				-1.07685	0.123468	-5.93175	1.4319e-07	9.28184e-05	7.27564	-1	0.612299	0.432806	-0.179493	0.179493
chr2	112833452	cg12667283		OpenSea	TMEM87B	NM_032824	Body	-0.76701	0.35163	-5.93113	1.43537e-07	9.28184e-05	7.27338	-1	0.627988	0.494655	-0.133333	0.133333
chr6	133138774	cg06054589	chr6:133135364-133135829	S_Shelf				0.796435	1.22234	5.93112	1.43543e-07	9.28184e-05	7.27334	1	0.625371	0.745519	0.120148	0.120148
chr16	73090723	cg04700292	chr16:73091514-73092395	N_Shore	ZFHX3	NM_001164766	5'UTR	0.956583	0.725897	5.93085	1.43692e-07	9.28184e-05	7.27238	1	0.517867	0.670701	0.152835	0.152835
chr3	58558343	cg27580173		OpenSea	FAM107A;FAM107A;FAM107A;FAM107A	NM_001282713;NM_007177;NM_001076778;NM_001282714	Body;5'UTR;5'UTR;Body	-0.969991	2.34899	-5.93068	1.43787e-07	9.28184e-05	7.27176	-1	0.881682	0.780803	-0.100879	0.100879
chr11	23924778	cg16666874		OpenSea				-0.915784	0.727187	-5.92993	1.44209e-07	9.28933e-05	7.26902	-1	0.709716	0.557661	-0.152055	0.152055
chr2	145469498	cg08932350		OpenSea	TEX41	NR_033870	Body	-1.16959	1.56936	-5.92974	1.44316e-07	9.28933e-05	7.26832	-1	0.822692	0.657645	-0.165047	0.165047
chr13	47472429	cg09394608		OpenSea	HTR2A;HTR2A	NM_001165947;NM_000621	TSS1500;TSS1500	-0.850765	0.865272	-5.92925	1.44588e-07	9.28933e-05	7.26656	-1	0.714413	0.578143	-0.13627	0.13627
chr11	120497515	cg15102540		OpenSea	GRIK4;GRIK4;GRIK4	NM_014619;NM_001282473;NM_001282470	5'UTR;5'UTR;5'UTR	-0.831136	0.34643	-5.92902	1.44718e-07	9.28933e-05	7.26572	-1	0.644322	0.506433	-0.137889	0.137889
chr13	43337288	cg04418762		OpenSea				-1.2239	1.78176	-5.92868	1.4491e-07	9.28933e-05	7.26448	-1	0.841738	0.678239	-0.163499	0.163499
chr9	117996948	cg04027576		OpenSea	DEC1	NM_017418	5'UTR	-0.792489	-0.175076	-5.92858	1.44968e-07	9.28933e-05	7.26411	-1	0.553693	0.41845	-0.135243	0.135243
chr10	105587978	cg25692066		OpenSea	SH3PXD2A	NM_014631	Body	-0.718382	0.388494	-5.92821	1.45174e-07	9.28933e-05	7.26278	-1	0.633256	0.509942	-0.123314	0.123314
chr8	50425219	cg18659424		OpenSea				-1.01724	-1.35235	-5.92766	1.4549e-07	9.28933e-05	7.26075	-1	0.367156	0.221289	-0.145867	0.145867
chr16	68676806	cg27417609	chr16:68676450-68676843	Island	CDH3	NM_001793	TSS1500	0.877005	-0.809184	5.92762	1.45508e-07	9.28933e-05	7.26063	1	0.283653	0.4278	0.144146	0.144146
chr7	123249130	cg02300083		OpenSea	ASB15;ASB15	NM_080928;NM_080928	5'UTR;1stExon	-1.14683	0.882878	-5.92762	1.45511e-07	9.28933e-05	7.26061	-1	0.729761	0.554666	-0.175095	0.175095
chr22	23413260	cg19764436	chr22:23412224-23413597	Island	RTDR1;GNAZ	NM_014433;NM_002073	Body;5'UTR	0.8251	-1.82265	5.92749	1.45586e-07	9.28933e-05	7.26013	1	0.16538	0.266846	0.101466	0.101466
chr10	1231119	cg02224138	chr10:1230813-1231214	Island	ADARB2	NM_018702	Body	-0.742639	0.690741	-5.92604	1.46408e-07	9.31801e-05	7.25487	-1	0.692209	0.566493	-0.125716	0.125716
chr6	44695905	cg02701276	chr6:44695194-44695403	S_Shore				-0.930157	1.81796	-5.9248	1.47116e-07	9.34664e-05	7.25036	-1	0.836636	0.718575	-0.118061	0.118061
chr15	45476080	cg04476486	chr15:45479509-45480498	N_Shelf	SHF;SHF;SHF;SHF	NM_001301168;NM_001301170;NM_001301169;NM_138356	Body;Body;Body;Body	-0.790673	1.13607	-5.92436	1.47369e-07	9.34874e-05	7.24875	-1	0.744172	0.621853	-0.122319	0.122319
chr5	179602061	cg25040362		OpenSea	RASGEF1C	NM_175062	5'UTR	-0.767498	0.582304	-5.92429	1.47407e-07	9.34874e-05	7.24851	-1	0.666628	0.540516	-0.126112	0.126112
chr4	55452065	cg02307473		OpenSea				-1.12782	0.4859	-5.9235	1.47861e-07	9.36288e-05	7.24563	-1	0.695221	0.50939	-0.185831	0.185831
chr8	133927878	cg20235551		OpenSea	TG	NM_003235	Body	-0.719568	1.14491	-5.92328	1.47985e-07	9.36288e-05	7.24485	-1	0.738739	0.630924	-0.107815	0.107815
chr1	27669563	cg27335571		OpenSea	SYTL1;SYTL1	NM_032872;NM_001193308	5'UTR;5'UTR	-0.573315	-0.0262823	-5.92323	1.48018e-07	9.36288e-05	7.24464	-1	0.556843	0.453718	-0.103126	0.103126
chr22	45705034	cg15477144	chr22:45705511-45706616	N_Shore	FAM118A;FAM118A	NM_017911;NM_001104595	TSS1500;TSS200	-0.692754	0.371227	-5.92258	1.4839e-07	9.37822e-05	7.24229	-1	0.633909	0.513753	-0.120156	0.120156
chr11	76750184	cg01974921	chr11:76750692-76751778	N_Shore	B3GNT6	NM_138706	5'UTR	-0.756215	0.909613	-5.92178	1.48855e-07	9.39935e-05	7.23937	-1	0.718119	0.59812	-0.119999	0.119999
chr17	70710906	cg24742788		OpenSea	SLC39A11;SLC39A11	NM_139177;NM_001159770	Body;Body	-0.77228	1.57852	-5.92099	1.49311e-07	9.40545e-05	7.23651	-1	0.80093	0.696549	-0.104381	0.104381
chr17	40421763	cg20834965		OpenSea	STAT5B	NM_012448	5'UTR	1.09566	1.40915	5.92072	1.49469e-07	9.40545e-05	7.23552	1	0.634179	0.771018	0.13684	0.13684
chr1	27669932	cg13982340		OpenSea	SYTL1;SYTL1	NM_032872;NM_001193308	5'UTR;5'UTR	-1.10528	-0.310488	-5.92071	1.49471e-07	9.40545e-05	7.2355	-1	0.559573	0.375035	-0.184538	0.184538
chr5	121738278	cg05555521		OpenSea	SNCAIP;SNCAIP;SNCAIP;SNCAIP;SNCAIP;SNCAIP;SNCAIP;SNCAIP;SNCAIP;SNCAIP	NR_131762;NR_131761;NM_005460;NM_001308100;NM_001308109;NM_001308107;NM_001242935;NM_001308105;NM_001308108;NM_001308106	Body;Body;Body;Body;Body;Body;Body;Body;Body;Body	-1.04312	0.403906	-5.91837	1.50837e-07	9.4548e-05	7.227	-1	0.66623	0.492096	-0.174134	0.174134
chr3	130491653	cg14144910		OpenSea				-0.790058	0.273009	-5.91825	1.50909e-07	9.4548e-05	7.22655	-1	0.628047	0.48784	-0.140207	0.140207
chr1	16085371	cg14531560	chr1:16085147-16085862	Island	FBLIM1	NM_017556	5'UTR	2.28081	-2.47535	5.91761	1.51283e-07	9.47007e-05	7.22424	1	0.0829687	0.307489	0.224521	0.224521
chr6	168100445	cg22698094		OpenSea				-0.781995	-0.814164	-5.91704	1.5162e-07	9.47755e-05	7.22215	-1	0.441165	0.320663	-0.120502	0.120502
chr7	4188820	cg11606775		OpenSea	SDK1;SDK1	NM_001079653;NM_152744	5'UTR;Body	-0.723085	0.410899	-5.91678	1.51776e-07	9.47755e-05	7.2212	-1	0.642502	0.518249	-0.124253	0.124253
chr4	23335397	cg27343278		OpenSea	MIR548AJ2	NR_039674	Body	-1.45655	0.732376	-5.91674	1.51796e-07	9.47755e-05	7.22107	-1	0.74753	0.519289	-0.228241	0.228241
chr4	7113817	cg08993468		OpenSea				-0.785384	0.907311	-5.91619	1.52125e-07	9.48754e-05	7.21905	-1	0.722188	0.59818	-0.124008	0.124008
chr6	32022642	cg20928974		OpenSea	TNXB	NM_019105	Body	-0.645932	0.614946	-5.91573	1.52394e-07	9.48754e-05	7.21739	-1	0.654457	0.548805	-0.105652	0.105652
chr7	50599400	cg00584457		OpenSea	DDC-AS1;DDC;DDC;DDC;DDC;DDC;DDC;DDC	NR_033845;NM_001242887;NM_000790;NM_001242889;NM_001242888;NM_001242886;NM_001082971;NM_001242890	TSS200;Body;Body;Body;Body;Body;Body;Body	-0.920813	0.992352	-5.91568	1.52427e-07	9.48754e-05	7.21719	-1	0.739825	0.593469	-0.146356	0.146356
chr1	200005453	cg24553673	chr1:200004474-200004933	S_Shore	NR5A2;NR5A2	NM_205860;NM_003822	Body;Body	1.68661	-1.22561	5.91268	1.54211e-07	9.55453e-05	7.20631	1	0.204836	0.43225	0.227414	0.227414
chr12	120307157	cg22477100		OpenSea	CIT;CIT	NM_001206999;NM_007174	Body;Body	-0.681037	1.05803	-5.91231	1.54438e-07	9.55453e-05	7.20494	-1	0.725583	0.617884	-0.107699	0.107699
chr9	16276387	cg06187632		OpenSea	C9orf92	NR_073471	TSS200	-0.942143	1.67272	-5.91207	1.54582e-07	9.55453e-05	7.20407	-1	0.818683	0.693168	-0.125514	0.125514
chr14	91144251	cg13328642		OpenSea	TTC7B	NM_001010854	Body	-1.04449	-0.341506	-5.91201	1.54613e-07	9.55453e-05	7.20388	-1	0.542102	0.365557	-0.176544	0.176544
chr16	69050940	cg07625619		OpenSea	TMCO7	NM_024562	Body	-1.12245	2.00269	-5.91127	1.5506e-07	9.57399e-05	7.20118	-1	0.857508	0.719905	-0.137603	0.137603
chr1	203019520	cg03511671		OpenSea	PPFIA4	NM_015053	TSS1500	-1.24096	1.07653	-5.91089	1.55288e-07	9.57991e-05	7.1998	-1	0.771171	0.584651	-0.18652	0.18652
chr13	106809125	cg08141959		OpenSea				-1.29144	1.72513	-5.91014	1.55745e-07	9.59175e-05	7.19706	-1	0.85113	0.681634	-0.169496	0.169496
chr8	61393636	cg09405670		OpenSea				-1.10743	1.81448	-5.90937	1.56212e-07	9.61232e-05	7.19426	-1	0.843929	0.701533	-0.142396	0.142396
chr5	163076619	cg20433752		OpenSea				-1.1208	1.07341	-5.90704	1.57631e-07	9.66109e-05	7.1858	-1	0.768721	0.596943	-0.171778	0.171778
chr5	54516805	cg18456523	chr5:54516267-54516919	Island				2.65447	-3.48929	5.90697	1.57672e-07	9.66109e-05	7.18556	1	0.0287285	0.225854	0.197126	0.197126
chr4	1299191	cg25764166		OpenSea	MAEA;MAEA	NM_005882;NM_001017405	Body;Body	-1.11765	1.5758	-5.90602	1.5826e-07	9.68891e-05	7.18208	-1	0.829209	0.677633	-0.151577	0.151577
chr11	119901624	cg22539565		OpenSea				-0.816406	1.29584	-5.9055	1.58575e-07	9.69438e-05	7.18022	-1	0.771104	0.652926	-0.118179	0.118179
chr12	132102188	cg09170112		OpenSea				-1.78694	2.15338	-5.90505	1.58853e-07	9.69438e-05	7.17859	-1	0.904009	0.700804	-0.203205	0.203205
chr21	42613492	cg13580172		OpenSea	BACE2;BACE2;BACE2	NM_138992;NM_012105;NM_138991	Body;Body;Body	-1.11456	1.41835	-5.90495	1.58919e-07	9.69438e-05	7.1782	-1	0.794435	0.633894	-0.160542	0.160542
chr6	15876596	cg20937594		OpenSea				-0.781267	0.105825	-5.90489	1.58954e-07	9.69438e-05	7.17799	-1	0.594542	0.454285	-0.140257	0.140257
chr5	105013337	cg07125010		OpenSea				-1.32731	1.32059	-5.90407	1.59463e-07	9.71324e-05	7.175	-1	0.790816	0.597226	-0.193591	0.193591
chr4	184930474	cg26723635		OpenSea	STOX2	NM_020225	Body	-1.32149	1.43296	-5.90309	1.60068e-07	9.72733e-05	7.17146	-1	0.817444	0.634417	-0.183028	0.183028
chr15	72581569	cg07483413	chr15:72581710-72582317	N_Shore	BRUNOL6	NM_052840	Body	-1.64073	2.83695	-5.90304	1.60098e-07	9.72733e-05	7.17129	-1	0.934601	0.787974	-0.146627	0.146627
chr16	80648960	cg10158330		OpenSea	CDYL2	NM_152342	Body	-0.937136	2.01187	-5.90249	1.60442e-07	9.7385e-05	7.16928	-1	0.861886	0.753964	-0.107922	0.107922
chr5	104729414	cg07875985		OpenSea				-0.720943	0.326037	-5.90232	1.60551e-07	9.7385e-05	7.16864	-1	0.608864	0.492343	-0.116521	0.116521
chr14	50988384	cg05324121		OpenSea	MAP4K5;MAP4K5	NM_006575;NM_198794	Body;Body	-0.894178	0.573358	-5.90101	1.61369e-07	9.74204e-05	7.16389	-1	0.677344	0.537143	-0.140201	0.140201
chr11	45711402	cg06460076		OpenSea				-0.961282	0.823456	-5.90097	1.61394e-07	9.74204e-05	7.16374	-1	0.713567	0.558203	-0.155364	0.155364
chr3	164405162	cg10682600		OpenSea				-1.50912	0.431897	-5.90025	1.61848e-07	9.74204e-05	7.16112	-1	0.70197	0.466206	-0.235764	0.235764
chr6	137207410	cg07082701		OpenSea	PEX7	NM_000288	Body	-0.814094	0.116896	-5.89996	1.62026e-07	9.74204e-05	7.16009	-1	0.602359	0.462658	-0.139702	0.139702
chr4	80998921	cg02025944		OpenSea				-1.45879	0.936245	-5.89993	1.62046e-07	9.74204e-05	7.15997	-1	0.781096	0.562137	-0.218959	0.218959
chr17	54864697	cg15601264		OpenSea				-0.996532	-0.557521	-5.89986	1.6209e-07	9.74204e-05	7.15972	-1	0.497634	0.345991	-0.151642	0.151642
chr4	7967393	cg13871187		OpenSea	ABLIM2;ABLIM2;ABLIM2;ABLIM2;ABLIM2;ABLIM2	NM_032432;NM_001130083;NM_001130085;NM_001130086;NM_001130084;NM_001130087	3'UTR;3'UTR;3'UTR;3'UTR;3'UTR;3'UTR	-1.75573	3.14775	-5.89748	1.63599e-07	9.8023e-05	7.15106	-1	0.942782	0.79422	-0.148562	0.148562
chr14	101681753	cg17048333		OpenSea				-0.937259	0.64696	-5.89739	1.63652e-07	9.8023e-05	7.15076	-1	0.686904	0.536717	-0.150187	0.150187
chr1	94790927	cg07710784		OpenSea				-1.05863	2.3715	-5.89717	1.63793e-07	9.8023e-05	7.14995	-1	0.886643	0.776068	-0.110575	0.110575
chr15	98507208	cg18010014	chr15:98503534-98504649	S_Shelf	ARRDC4	NM_183376	Body	0.763911	1.21392	5.89699	1.6391e-07	9.8023e-05	7.14928	1	0.624004	0.741123	0.117119	0.117119
chr21	31655654	cg09892262		OpenSea	KRTAP24-1	NM_001085455	TSS1500	-1.15221	0.945884	-5.89667	1.64111e-07	9.8023e-05	7.14814	-1	0.74795	0.569581	-0.17837	0.17837
chr1	95378859	cg15496336		OpenSea	CNN3	NM_001839	Body	1.07542	1.05864	5.89657	1.64176e-07	9.8023e-05	7.14777	1	0.569071	0.720324	0.151253	0.151253
chr6	151308594	cg15253892		OpenSea	MTHFD1L;MTHFD1L;MTHFD1L	NM_015440;NM_001242767;NM_001242768	Body;Body;Body	-0.603313	0.367108	-5.89522	1.65042e-07	9.82155e-05	7.14285	-1	0.618284	0.515998	-0.102286	0.102286
chr20	57070142	cg27617011		OpenSea	APCDD1L;APCDD1L;APCDD1L	NM_001304787;NM_153360;NR_130908	Body;Body;Body	-0.652511	0.206144	-5.89495	1.65212e-07	9.82363e-05	7.14188	-1	0.59622	0.485868	-0.110352	0.110352
chr10	50143509	cg03336209		OpenSea	WDFY4	NM_020945	Body	0.770495	-0.114168	5.89449	1.65511e-07	9.82765e-05	7.14019	1	0.393178	0.531732	0.138554	0.138554
chr16	48646724	cg25562878	chr16:48643589-48643860	S_Shelf	MIR5095	NR_039970	Body	-1.42708	-0.045383	-5.89442	1.65552e-07	9.82765e-05	7.13997	-1	0.647391	0.419329	-0.228062	0.228062
chr13	111116765	cg24069884		OpenSea	COL4A2	NM_001846	Body	-0.624948	-0.192561	-5.89327	1.66297e-07	9.85569e-05	7.13577	-1	0.530067	0.427757	-0.10231	0.10231
chr1	223407095	cg25466245		OpenSea	SUSD4	NM_017982	Body	-0.808941	-0.116002	-5.89303	1.66452e-07	9.85569e-05	7.13489	-1	0.559758	0.419202	-0.140556	0.140556
chr3	182107268	cg02316660		OpenSea				-1.10617	0.731718	-5.89264	1.66705e-07	9.85569e-05	7.13347	-1	0.703086	0.533234	-0.169852	0.169852
chr2	23583023	cg05149783		OpenSea				-1.30746	2.49375	-5.89196	1.67146e-07	9.85761e-05	7.131	-1	0.899489	0.757937	-0.141552	0.141552
chr8	70157137	cg21039133		OpenSea				-1.20317	1.49562	-5.89106	1.67728e-07	9.88389e-05	7.12775	-1	0.819223	0.653849	-0.165374	0.165374
chr5	122113097	cg00592461	chr5:122110539-122111169	S_Shore	SNX2;SNX2	NM_001278199;NM_003100	5'UTR;Body	0.759936	0.994123	5.89045	1.68125e-07	9.89116e-05	7.12554	1	0.595328	0.713392	0.118064	0.118064
chr20	11113825	cg14819525		OpenSea				-1.01684	1.26378	-5.88973	1.68595e-07	9.89797e-05	7.12294	-1	0.760581	0.603405	-0.157176	0.157176
chr1	30532038	cg03690861		OpenSea				-0.750061	0.151364	-5.88972	1.68604e-07	9.89797e-05	7.12289	-1	0.602528	0.475372	-0.127156	0.127156
chr1	6108725	cg02755541	chr1:6111609-6111836	N_Shelf	KCNAB2;KCNAB2;KCNAB2;KCNAB2;KCNAB2;KCNAB2	NM_001199861;NM_003636;NM_172130;NM_001199860;NM_001199862;NM_001199863	Body;Body;Body;Body;5'UTR;5'UTR	-1.04297	1.74235	-5.88911	1.69e-07	9.89797e-05	7.12069	-1	0.826352	0.682645	-0.143707	0.143707
chr11	19681786	cg00491064		OpenSea	NAV2	NM_001111018	Body	-0.856306	0.0366178	-5.88748	1.7008e-07	9.9415e-05	7.11474	-1	0.593899	0.445715	-0.148185	0.148185
chr1	16064117	cg22956858		OpenSea	SLC25A34	NM_207348	Body	0.689201	0.46369	5.88675	1.70558e-07	9.94568e-05	7.11211	1	0.510679	0.629748	0.119069	0.119069
chr22	18355420	cg06044636		OpenSea	MICAL3;MICAL3;MICAL3	NM_015241;NM_001122731;NM_001136004	Body;Body;Body	-0.680456	-0.692954	-5.88664	1.70635e-07	9.94568e-05	7.11169	-1	0.452248	0.345672	-0.106576	0.106576
chr8	105599835	cg10815420	chr8:105600453-105601704	N_Shore	LRP12;LRP12	NM_001135703;NM_013437	Body;Body	0.843494	0.146188	5.88656	1.70683e-07	9.94568e-05	7.11142	1	0.435931	0.58222	0.146289	0.146289
chr8	93149010	cg00461077		OpenSea				-1.24991	0.346075	-5.88654	1.70701e-07	9.94568e-05	7.11133	-1	0.680152	0.476077	-0.204075	0.204075
chr2	82864753	cg04011469		OpenSea				-1.34514	0.988422	-5.88561	1.71318e-07	9.95758e-05	7.10795	-1	0.761145	0.557811	-0.203334	0.203334
chr18	73630290	cg15227168	chr18:73627917-73628658	S_Shore				-1.05447	0.754576	-5.88499	1.71727e-07	9.96738e-05	7.10572	-1	0.717989	0.547403	-0.170586	0.170586
chr6	143206075	cg06770429		OpenSea	HIVEP2	NM_006734	5'UTR	-0.762633	-0.015448	-5.88494	1.71762e-07	9.96738e-05	7.10553	-1	0.562155	0.43278	-0.129374	0.129374
chr11	117331372	cg07061672		OpenSea	DSCAML1	NM_020693	Body	-0.871659	2.02815	-5.88473	1.71904e-07	9.96763e-05	7.10476	-1	0.847453	0.743421	-0.104032	0.104032
chr10	1082432	cg12494529		OpenSea	C10orf110;C10orf110;C10orf110;C10orf110	NR_024629;NR_027708;NR_027709;NR_024628	Body;Body;Body;Body	-0.685395	0.480276	-5.88414	1.72296e-07	9.97236e-05	7.10263	-1	0.642096	0.529119	-0.112977	0.112977
chr2	190365181	cg06616684		OpenSea				-1.15339	-0.222098	-5.88408	1.7234e-07	9.97236e-05	7.10239	-1	0.584043	0.392004	-0.192039	0.192039
chr14	74163654	cg06884055		OpenSea	DNAL1;DNAL1	NM_001201366;NM_031427	3'UTR;3'UTR	-0.77037	1.06327	-5.88217	1.73621e-07	0.00010035	7.09547	-1	0.735229	0.613846	-0.121383	0.121383
chr7	38601090	cg10267110		OpenSea	AMPH;AMPH	NM_001635;NM_139316	Body;Body	-1.24912	0.0136624	-5.88193	1.7378e-07	0.000100362	7.09461	-1	0.625588	0.415907	-0.209681	0.209681
chr6	11077838	cg19530144		OpenSea	ELOVL2-AS1;ELOVL2-AS1;ELOVL2-AS1	NR_038964;NR_038963;NR_038962	Body;Body;Body	-0.784866	1.20594	-5.88139	1.74148e-07	0.000100404	7.09263	-1	0.755594	0.640667	-0.114928	0.114928
chr2	232485782	cg12231018		OpenSea				-0.721123	0.585133	-5.88101	1.74401e-07	0.000100404	7.09128	-1	0.670237	0.54561	-0.124628	0.124628
chr10	130590919	cg13654701		OpenSea				-0.742241	0.0969533	-5.881	1.74407e-07	0.000100404	7.09124	-1	0.588153	0.464283	-0.123871	0.123871
chr3	149943262	cg27449373		OpenSea				-0.835694	0.584272	-5.87983	1.75202e-07	0.000100671	7.08699	-1	0.665893	0.530124	-0.135769	0.135769
chr1	157492802	cg14441475		OpenSea	FCRL5;FCRL5	NM_001195388;NM_031281	Body;Body	-0.87945	0.857426	-5.87969	1.75302e-07	0.000100671	7.08646	-1	0.719602	0.578244	-0.141358	0.141358
chr14	103040826	cg26275841		OpenSea				-0.964957	1.43565	-5.87961	1.75356e-07	0.000100671	7.08617	-1	0.793851	0.653612	-0.140239	0.140239
chr19	22994561	cg16210461	chr19:22990009-22990651	S_Shelf				-0.864419	0.872774	-5.87761	1.76722e-07	0.000101093	7.07891	-1	0.71531	0.578801	-0.136509	0.136509
chr3	49939703	cg18292904	chr3:49940099-49940431	N_Shore	MST1R	NM_002447	Body	-1.74291	2.21721	-5.87623	1.77668e-07	0.000101473	7.07393	-1	0.894952	0.679091	-0.215861	0.215861
chr9	4530570	cg13856127		OpenSea	SLC1A1	NM_004170	Body	-0.999293	0.253379	-5.87528	1.78326e-07	0.000101766	7.07047	-1	0.63827	0.474538	-0.163732	0.163732
chr14	71165341	cg11864558		OpenSea	LINC01269	NR_125769	TSS200	-0.658388	0.470917	-5.87457	1.78818e-07	0.000101766	7.06789	-1	0.649045	0.538942	-0.110103	0.110103
chr20	39346354	cg18773393		OpenSea				-0.875856	1.1498	-5.87433	1.78983e-07	0.000101766	7.06703	-1	0.755668	0.620171	-0.135497	0.135497
chr5	151020337	cg03769809		OpenSea				-0.682702	-0.359025	-5.8743	1.79007e-07	0.000101766	7.06691	-1	0.509419	0.393747	-0.115672	0.115672
chr1	226631442	cg11168747		OpenSea				-1.34545	2.14561	-5.87411	1.79136e-07	0.000101766	7.06623	-1	0.885672	0.727366	-0.158306	0.158306
chr1	232320659	cg11924352		OpenSea				-0.704227	0.329179	-5.87407	1.79165e-07	0.000101766	7.06608	-1	0.616954	0.502044	-0.11491	0.11491
chr21	37368048	cg22637658		OpenSea	LOC101928269	NR_110418	Body	-0.771716	-0.331948	-5.8735	1.79565e-07	0.000101913	7.064	-1	0.518255	0.390598	-0.127656	0.127656
chr18	10035547	cg06657240	chr18:10032458-10032907	S_Shelf				-0.920089	1.70322	-5.87306	1.79869e-07	0.000102006	7.06242	-1	0.818479	0.692839	-0.12564	0.12564
chr14	50429390	cg20991798		OpenSea				-0.761047	-0.0358661	-5.87282	1.80035e-07	0.00010202	7.06155	-1	0.569131	0.438097	-0.131034	0.131034
chr4	189012434	cg21529532		OpenSea	TRIML2	NM_173553	3'UTR	-0.994834	1.61986	-5.87221	1.80466e-07	0.000102104	7.05932	-1	0.820263	0.688126	-0.132138	0.132138
chr7	31146260	cg01556466		OpenSea	ADCYAP1R1	NM_001118	Body	-0.833815	0.0124563	-5.87115	1.81207e-07	0.000102364	7.05549	-1	0.585845	0.445368	-0.140478	0.140478
chr2	227517346	cg27092594		OpenSea				-1.75296	-1.30828	-5.87029	1.8181e-07	0.000102624	7.05238	-1	0.468952	0.246408	-0.222544	0.222544
chr1	29872399	cg10424981		OpenSea				-0.983693	0.689405	-5.86977	1.82184e-07	0.000102653	7.05046	-1	0.70379	0.543226	-0.160564	0.160564
chr4	37002017	cg10011113		OpenSea				-0.824275	0.734301	-5.86962	1.82287e-07	0.000102653	7.04993	-1	0.696386	0.569981	-0.126404	0.126404
chr18	19794835	cg24516551		OpenSea				-0.756509	-1.20873	-5.86911	1.82647e-07	0.000102776	7.04808	-1	0.370188	0.258782	-0.111406	0.111406
chr11	78383020	cg03138839		OpenSea	TENM4	NM_001098816	Body	-0.754631	-0.101496	-5.8681	1.83366e-07	0.0001031	7.04441	-1	0.55275	0.427384	-0.125366	0.125366
chr14	34833534	cg20127046		OpenSea				-1.12315	2.14242	-5.86767	1.83671e-07	0.000103176	7.04286	-1	0.872256	0.74092	-0.131335	0.131335
chr1	53879429	cg05252126		OpenSea				-0.720902	-0.184352	-5.86698	1.84161e-07	0.000103176	7.04037	-1	0.542286	0.420281	-0.122005	0.122005
chr15	98568785	cg21079719		OpenSea				-1.13863	2.14916	-5.86697	1.84173e-07	0.000103176	7.0403	-1	0.866849	0.731807	-0.135042	0.135042
chr4	69207281	cg04155086		OpenSea	YTHDC1;YTHDC1	NM_001031732;NM_133370	Body;Body	0.761097	-1.28435	5.86691	1.84212e-07	0.000103176	7.04011	1	0.234447	0.340697	0.10625	0.10625
chr11	69065333	cg20972199		OpenSea				-0.726143	-0.202546	-5.86591	1.84927e-07	0.000103427	7.03648	-1	0.541311	0.42301	-0.118301	0.118301
chr1	85085313	cg05938423	chr1:85086321-85086766	N_Shore				-1.54997	-0.615475	-5.86588	1.84948e-07	0.000103427	7.03638	-1	0.542079	0.316569	-0.22551	0.22551
chr10	130659150	cg16643676		OpenSea				-0.898069	0.653787	-5.86544	1.85268e-07	0.00010345	7.03476	-1	0.697652	0.55056	-0.147092	0.147092
chr4	90418810	cg24511008		OpenSea				-1.13784	2.09128	-5.86543	1.85275e-07	0.00010345	7.03473	-1	0.859939	0.718581	-0.141358	0.141358
chr21	26742697	cg19307986		OpenSea				-0.777429	0.630804	-5.86508	1.8553e-07	0.000103487	7.03344	-1	0.678998	0.550119	-0.128879	0.128879
chr17	60256189	cg02114927		OpenSea				-0.767468	0.771968	-5.86494	1.85626e-07	0.000103487	7.03296	-1	0.702721	0.575994	-0.126727	0.126727
chr6	39290526	cg07970874		OpenSea	KCNK16;KCNK16;KCNK16;KCNK16	NM_001135107;NM_001135106;NM_001135105;NM_032115	TSS200;TSS200;TSS200;TSS200	-0.806542	0.988035	-5.86433	1.86065e-07	0.000103489	7.03075	-1	0.72882	0.601247	-0.127573	0.127573
chr3	134127586	cg01687177	chr3:134125487-134125871	S_Shore				-0.827674	1.5678	-5.86375	1.86487e-07	0.000103489	7.02863	-1	0.806694	0.693938	-0.112756	0.112756
chr4	56196461	cg04353103		OpenSea				-1.24559	-0.68162	-5.86324	1.86858e-07	0.000103535	7.02678	-1	0.508589	0.308633	-0.199956	0.199956
chr20	21183080	cg06987896		OpenSea	KIZ;KIZ;KIZ;KIZ;KIZ-AS1	NM_018474;NM_001276389;NM_001163023;NM_001163022;NR_109956	Body;Body;Body;Body;Body	-1.40688	1.65203	-5.86246	1.87424e-07	0.00010369	7.02395	-1	0.843353	0.654641	-0.188712	0.188712
chr6	32026147	cg26249135		OpenSea	TNXB	NM_019105	Body	-1.00974	0.106415	-5.86206	1.8771e-07	0.000103737	7.02252	-1	0.610043	0.44376	-0.166283	0.166283
chr20	56800049	cg11691510	chr20:56803282-56804112	N_Shelf				-0.854048	1.11901	-5.86166	1.88002e-07	0.000103772	7.02106	-1	0.740618	0.614553	-0.126065	0.126065
chr12	121263371	cg05078008		OpenSea	SPPL3	NM_139015	Body	0.848963	1.06628	5.86112	1.88395e-07	0.00010391	7.01911	1	0.60139	0.725109	0.123719	0.123719
chr4	6690812	cg10773016		OpenSea				-1.4023	-1.89612	-5.8607	1.88707e-07	0.000103939	7.01757	-1	0.326856	0.163489	-0.163367	0.163367
chr20	22665657	cg24876687		OpenSea				-0.635887	-0.10105	-5.86066	1.88735e-07	0.000103939	7.01743	-1	0.541505	0.433054	-0.108452	0.108452
chr22	21321434	cg11216777	chr22:21319178-21319912	S_Shore	AIFM3;AIFM3;AIFM3;AIFM3	NM_144704;NM_001018060;NR_027464;NM_001146288	5'UTR;5'UTR;TSS200;TSS200	0.899306	-0.247591	5.86037	1.88945e-07	0.000103975	7.01639	1	0.37215	0.520173	0.148023	0.148023
chr11	109855902	cg00870689		OpenSea				-1.00443	-2.2833	-5.86003	1.892e-07	0.000104037	7.01513	-1	0.235185	0.132752	-0.102433	0.102433
chr9	92703037	cg20888615		OpenSea				-0.93709	1.62534	-5.85904	1.89923e-07	0.000104276	7.01156	-1	0.820664	0.693993	-0.126671	0.126671
chr7	57084	cg23043436		OpenSea				-0.587535	-0.242625	-5.85867	1.90196e-07	0.000104346	7.01022	-1	0.517213	0.415761	-0.101452	0.101452
chr16	7588987	cg11920115		OpenSea	RBFOX1;RBFOX1;RBFOX1;RBFOX1;RBFOX1;RBFOX1;RBFOX1	NM_145893;NM_145892;NM_145891;NM_001308117;NM_001142333;NM_001142334;NM_018723	Body;Body;Body;Body;Body;Body;Body	-1.05675	0.928368	-5.85828	1.90488e-07	0.000104427	7.00879	-1	0.750352	0.587206	-0.163145	0.163145
chr3	177011483	cg18197575		OpenSea	LINC00501	NR_047465	TSS1500	-1.00004	1.12737	-5.85628	1.91966e-07	0.000105151	7.00156	-1	0.770792	0.620695	-0.150097	0.150097
chr7	155754630	cg25593309		OpenSea				-0.892585	0.0807622	-5.85511	1.92845e-07	0.000105151	6.99729	-1	0.601351	0.451437	-0.149914	0.149914
chr18	77713249	cg25107024	chr18:77710769-77712454	S_Shore				0.921461	0.481871	5.85497	1.92949e-07	0.000105151	6.99679	1	0.505666	0.644583	0.138918	0.138918
chr11	96072468	cg14167109		OpenSea	MAML2	NM_032427	Body	1.13319	-2.06244	5.85488	1.93016e-07	0.000105151	6.99646	1	0.126748	0.258014	0.131266	0.131266
chr1	221446543	cg21735185		OpenSea				-0.959211	1.83444	-5.85448	1.93317e-07	0.000105151	6.995	-1	0.829019	0.702537	-0.126482	0.126482
chr10	77842632	cg23568649		OpenSea	C10orf11;C10orf11;C10orf11	NM_001305581;NR_131178;NM_032024	Body;Body;Body	-1.15111	1.58142	-5.85411	1.9359e-07	0.000105151	6.99368	-1	0.822123	0.663956	-0.158167	0.158167
chr11	116873738	cg19100778		OpenSea	SIK3;SIK3;SIK3	NM_001281749;NM_025164;NM_001281748	Body;Body;5'UTR	0.823203	0.269298	5.85383	1.93801e-07	0.000105151	6.99267	1	0.459421	0.596694	0.137272	0.137272
chr11	117329839	cg08386929		OpenSea	DSCAML1	NM_020693	Body	-1.13919	1.90523	-5.85369	1.93906e-07	0.000105151	6.99216	-1	0.855407	0.713548	-0.141859	0.141859
chr2	58747501	cg21673782		OpenSea	LINC01122	NR_033873	TSS1500	-0.954995	-0.323163	-5.85356	1.94005e-07	0.000105151	6.99168	-1	0.536198	0.37881	-0.157388	0.157388
chr15	39013788	cg20468163		OpenSea				-0.777655	1.58361	-5.85327	1.94223e-07	0.000105151	6.99063	-1	0.796306	0.692326	-0.10398	0.10398
chr3	1133028	cg06157941		OpenSea	CNTN6;CNTN6;CNTN6	NM_014461;NM_001289081;NM_001289080	TSS1500;TSS1500;TSS1500	-1.01591	0.820521	-5.85322	1.94257e-07	0.000105151	6.99047	-1	0.723843	0.561147	-0.162697	0.162697
chr7	140710661	cg18472210	chr7:140714478-140714943	N_Shelf	MRPS33;MRPS33	NM_016071;NM_053035	5'UTR;5'UTR	0.679282	0.708812	5.85302	1.94412e-07	0.000105151	6.98972	1	0.553239	0.661382	0.108143	0.108143
chr21	31638383	cg02875280		OpenSea				-1.24875	0.95081	-5.85298	1.9444e-07	0.000105151	6.98959	-1	0.749513	0.559234	-0.190279	0.190279
chr20	21306246	cg26009124		OpenSea	XRN2	NM_012255	Body	-0.645996	0.412736	-5.85282	1.94559e-07	0.000105151	6.98902	-1	0.634147	0.527468	-0.10668	0.10668
chr7	150498594	cg05726600	chr7:150496809-150498206	S_Shore	TMEM176B;TMEM176B;TMEM176B;TMEM176B;TMEM176A	NM_014020;NM_001101314;NM_001101311;NM_001101312;NM_018487	TSS200;TSS1500;TSS1500;TSS1500;5'UTR	1.64072	-2.18666	5.85278	1.94592e-07	0.000105151	6.98886	1	0.118236	0.294679	0.176443	0.176443
chr2	6774806	cg04273530		OpenSea	LINC01246;LINC01246	NR_110500;NR_110498	TSS1500;Body	-1.16215	0.3849	-5.8526	1.94731e-07	0.000105151	6.98819	-1	0.672869	0.482911	-0.189958	0.189958
chr7	22705607	cg25351003	chr7:22704823-22705421	S_Shore				-0.944111	2.22755	-5.85242	1.94861e-07	0.000105151	6.98757	-1	0.86218	0.758908	-0.103272	0.103272
chr6	83782136	cg11043485		OpenSea	DOPEY1;DOPEY1	NM_015018;NM_001199942	5'UTR;5'UTR	0.612164	0.117994	5.85179	1.95344e-07	0.000105334	6.98525	1	0.458097	0.558525	0.100428	0.100428
chr4	84138841	cg10004774		OpenSea				-1.45913	-0.562653	-5.85129	1.95717e-07	0.000105425	6.98347	-1	0.555763	0.332315	-0.223449	0.223449
chr5	13410363	cg16390964		OpenSea				-0.593231	0.147638	-5.85118	1.95805e-07	0.000105425	6.98305	-1	0.579891	0.475295	-0.104596	0.104596
chr2	217796679	cg00520212		OpenSea				-1.38563	1.60964	-5.85034	1.96442e-07	0.000105641	6.98001	-1	0.84085	0.65404	-0.18681	0.18681
chr3	69698369	cg14176457		OpenSea				-1.22634	1.29372	-5.85022	1.96533e-07	0.000105641	6.97958	-1	0.802409	0.622301	-0.180108	0.180108
chr4	120400587	cg21447540		OpenSea	LOC645513	NR_037630	Body	1.17975	0.960081	5.84988	1.96792e-07	0.000105642	6.97835	1	0.523873	0.706886	0.183013	0.183013
chr10	91858201	cg02878385		OpenSea				-1.33006	1.83621	-5.84942	1.97147e-07	0.000105743	6.97666	-1	0.855244	0.686835	-0.168409	0.168409
chr5	54516830	cg05746227	chr5:54516267-54516919	Island				1.5393	-2.1125	5.84925	1.97272e-07	0.000105743	6.97607	1	0.107277	0.277263	0.169987	0.169987
chr12	71149120	cg11488290		OpenSea	PTPRR;PTPRR;PTPRR;PTPRR;PTPRR	NM_130846;NR_073474;NM_001207016;NM_001207015;NM_002849	TSS1500;TSS1500;TSS1500;Body;Body	-0.72706	0.732057	-5.84899	1.97476e-07	0.000105774	6.9751	-1	0.674665	0.560835	-0.11383	0.11383
chr1	24086220	cg24502901		OpenSea	TCEB3	NM_003198	3'UTR	1.00167	0.818769	5.84866	1.97723e-07	0.000105828	6.97393	1	0.536566	0.681749	0.145183	0.145183
chr1	34324599	cg07055718		OpenSea	HMGB4;CSMD2;CSMD2	NM_145205;NM_001281956;NM_052896	TSS1500;Body;Body	-1.33632	1.24832	-5.848	1.98236e-07	0.000106024	6.97151	-1	0.79461	0.599625	-0.194985	0.194985
chr8	135863314	cg20987283		OpenSea				-0.94174	0.403108	-5.84731	1.98766e-07	0.000106229	6.96902	-1	0.65891	0.499413	-0.159498	0.159498
chr9	27505850	cg12131411		OpenSea	MOB3B	NM_024761	5'UTR	-0.979606	1.35388	-5.84686	1.99109e-07	0.000106324	6.9674	-1	0.788518	0.648243	-0.140276	0.140276
chr12	89575415	cg20320863		OpenSea				-1.25807	-0.057745	-5.8467	1.99237e-07	0.000106324	6.9668	-1	0.621535	0.405489	-0.216046	0.216046
chr7	31147318	cg09327253		OpenSea				-1.09097	0.973626	-5.84634	1.99511e-07	0.000106353	6.96552	-1	0.751286	0.58199	-0.169296	0.169296
chr3	58558375	cg07427492		OpenSea	FAM107A;FAM107A;FAM107A;FAM107A	NM_001282713;NM_007177;NM_001076778;NM_001282714	Body;5'UTR;5'UTR;Body	-0.728966	0.919441	-5.84575	1.99972e-07	0.000106481	6.96336	-1	0.716964	0.601566	-0.115398	0.115398
chr9	120445501	cg12503949		OpenSea				-0.79229	-1.47434	-5.84296	2.02147e-07	0.000107323	6.95325	-1	0.321233	0.219945	-0.101288	0.101288
chr5	171185324	cg22893605		OpenSea				-0.952629	1.09015	-5.8421	2.02817e-07	0.00010752	6.95015	-1	0.755125	0.609844	-0.14528	0.14528
chr6	162075441	cg27273868		OpenSea	PARK2;PARK2;PARK2	NM_013988;NM_013987;NM_004562	Body;Body;Body	-0.803225	1.41969	-5.84108	2.03619e-07	0.000107788	6.94646	-1	0.790278	0.677945	-0.112332	0.112332
chr22	50986962	cg03957481	chr22:50984972-50988141	Island	KLHDC7B	NM_138433	1stExon	2.41147	-3.72288	5.84077	2.03868e-07	0.000107841	6.94532	1	0.0309292	0.181864	0.150935	0.150935
chr12	124416315	cg22135566		OpenSea	DNAH10	NM_207437	Body	-0.892535	1.39714	-5.84018	2.04337e-07	0.00010793	6.94317	-1	0.78021	0.656233	-0.123977	0.123977
chr8	105598224	cg11091914	chr8:105600453-105601704	N_Shelf	LRP12;LRP12	NM_001135703;NM_013437	Body;Body	0.758048	0.0127591	5.84002	2.04465e-07	0.00010793	6.94259	1	0.420547	0.558587	0.13804	0.13804
chr4	185017300	cg00519884	chr4:185018390-185018721	N_Shore	ENPP6	NM_153343	Body	-0.768577	1.0617	-5.83971	2.04705e-07	0.00010793	6.94149	-1	0.741566	0.623905	-0.117662	0.117662
chr1	33854504	cg20825110		OpenSea				0.882843	-1.1222	5.83949	2.04883e-07	0.00010793	6.94068	1	0.242043	0.371441	0.129398	0.129398
chr5	41246654	cg12746703		OpenSea	C6	NM_001115131	5'UTR	-0.812182	0.818963	-5.83933	2.05004e-07	0.00010793	6.94012	-1	0.709417	0.579872	-0.129545	0.129545
chr3	132151724	cg24433685		OpenSea	DNAJC13	NM_015268	5'UTR	-0.822774	1.47807	-5.83907	2.05212e-07	0.00010793	6.93918	-1	0.788056	0.680101	-0.107955	0.107955
chr8	53059355	cg04597221		OpenSea	ST18	NM_014682	Body	-0.92532	0.528887	-5.83892	2.05336e-07	0.00010793	6.93861	-1	0.675159	0.515903	-0.159256	0.159256
chr10	127568177	cg26968187		OpenSea	DHX32	NM_018180	Body	-1.06242	0.96865	-5.83888	2.05369e-07	0.00010793	6.93846	-1	0.745393	0.571645	-0.173748	0.173748
chr10	34985257	cg00568949		OpenSea	PARD3;PARD3;PARD3;PARD3;PARD3;PARD3;PARD3;PARD3;PARD3;PARD3;PARD3;PARD3;PARD3;PARD3;PARD3;PARD3;PARD3;PARD3;PARD3;PARD3;PARD3;PARD3	NM_001184786;NM_001184794;NM_001184793;NM_001184792;NM_001184791;NM_019619;NM_001184789;NM_001184790;NM_001184788;NM_001184787;NM_001184785;NM_001184786;NM_001184791;NM_019619;NM_001184789;NM_001184790;NM_001184788;NM_001184787;NM_001184785;NM_001184794;NM_001184793;NM_001184792	ExonBnd;ExonBnd;ExonBnd;ExonBnd;ExonBnd;ExonBnd;ExonBnd;ExonBnd;ExonBnd;ExonBnd;ExonBnd;Body;Body;Body;Body;Body;Body;Body;Body;Body;Body;Body	-0.651572	0.708548	-5.83886	2.05379e-07	0.00010793	6.93842	-1	0.670565	0.565094	-0.105471	0.105471
chr17	29641333	cg05109049		OpenSea	NF1;EVI2B;NF1	NM_001042492;NM_006495;NM_000267	Body;TSS1500;Body	-1.73649	-1.46575	-5.8378	2.06231e-07	0.000108031	6.93455	-1	0.432153	0.233946	-0.198206	0.198206
chr6	163763301	cg26175483		OpenSea	DKFZp451B082	NR_033862	Body	-0.92909	1.24501	-5.83732	2.0661e-07	0.00010805	6.93283	-1	0.765931	0.628253	-0.137678	0.137678
chr7	27167828	cg11267546	chr7:27169572-27170638	N_Shore	HOXA3	NM_153631	TSS1500	1.31712	-1.76641	5.83697	2.06894e-07	0.000108094	6.93155	1	0.151007	0.316945	0.165938	0.165938
chr4	185414463	cg10293324		OpenSea				-0.817744	1.38834	-5.83659	2.07195e-07	0.000108094	6.93019	-1	0.773931	0.657822	-0.116109	0.116109
chr19	56159199	cg12582959	chr19:56159257-56159937	N_Shore	CCDC106;CCDC106	NM_013301;NM_013301	5'UTR;1stExon	0.986194	-1.04265	5.83651	2.07258e-07	0.000108094	6.9299	1	0.244252	0.395049	0.150797	0.150797
chr2	235046291	cg21251115		OpenSea				-1.19122	0.366414	-5.83642	2.07333e-07	0.000108094	6.92956	-1	0.675226	0.477565	-0.197661	0.197661
chr3	124232294	cg01092804		OpenSea	KALRN;KALRN	NM_003947;NM_001024660	Body;Body	-0.881808	1.02949	-5.83549	2.08083e-07	0.000108251	6.92619	-1	0.746953	0.60789	-0.139063	0.139063
chr3	10995587	cg10062465		OpenSea				-1.09689	0.130919	-5.83542	2.08136e-07	0.000108251	6.92595	-1	0.635764	0.45275	-0.183015	0.183015
chr10	1317627	cg09702771		OpenSea	ADARB2	NM_018702	Body	-0.588919	0.28697	-5.83508	2.08411e-07	0.000108251	6.92472	-1	0.60888	0.508785	-0.100094	0.100094
chr6	31696710	cg21286967	chr6:31695894-31698245	Island	DDAH2	NM_013974	Body	0.702115	-0.157754	5.83476	2.0867e-07	0.000108251	6.92356	1	0.403817	0.526377	0.122561	0.122561
chr4	156715823	cg08058213		OpenSea	GUCY1B3	NM_000857	Body	-1.09822	1.07937	-5.83452	2.08865e-07	0.000108251	6.92268	-1	0.748308	0.581655	-0.166653	0.166653
chr9	33443165	cg17970607		OpenSea	AQP3	NM_004925	Body	-0.643251	1.01795	-5.83411	2.092e-07	0.000108251	6.92118	-1	0.728583	0.626537	-0.102046	0.102046
chr20	62790448	cg15680301		OpenSea				-0.852237	0.997523	-5.83349	2.09699e-07	0.000108312	6.91896	-1	0.739559	0.604033	-0.135526	0.135526
chr3	16164375	cg04978197		OpenSea				-0.838252	0.575014	-5.83303	2.10071e-07	0.000108403	6.9173	-1	0.675021	0.539639	-0.135382	0.135382
chr4	102112901	cg12010857		OpenSea	PPP3CA;PPP3CA;PPP3CA	NM_001130691;NM_000944;NM_001130692	Body;Body;Body	0.670147	1.10385	5.83219	2.10756e-07	0.000108542	6.91426	1	0.615946	0.717829	0.101883	0.101883
chr13	52436047	cg11631011		OpenSea	CCDC70	NM_031290	TSS200	-1.02658	1.47763	-5.83205	2.10875e-07	0.000108542	6.91373	-1	0.805207	0.658747	-0.146459	0.146459
chr13	28887934	cg03805527		OpenSea	FLT1	NM_002019	Body	-1.15043	0.518782	-5.83203	2.10893e-07	0.000108542	6.91365	-1	0.690045	0.503888	-0.186157	0.186157
chr2	73070871	cg00147104		OpenSea				-0.844599	-0.0759029	-5.83078	2.11915e-07	0.000108751	6.90913	-1	0.572865	0.429487	-0.143377	0.143377
chr14	103593088	cg20368904	chr14:103593234-103593923	N_Shore	TNFAIP2	NM_006291	Body	0.671798	0.343277	5.83042	2.12209e-07	0.000108755	6.90783	1	0.487839	0.598232	0.110393	0.110393
chr5	54516879	cg14608384	chr5:54516267-54516919	Island				2.23297	-3.35464	5.82937	2.13073e-07	0.000109043	6.90404	1	0.0400119	0.205753	0.165741	0.165741
chr8	145105503	cg25223771	chr8:145103285-145108027	Island				1.51086	-1.61262	5.82917	2.13237e-07	0.00010905	6.90331	1	0.153206	0.352217	0.199011	0.199011
chr12	80319514	cg17125018		OpenSea	PPP1R12A;PPP1R12A;PPP1R12A;PPP1R12A	NM_001244992;NM_002480;NM_001244990;NM_001143885	Body;Body;Body;Body	0.725369	0.0876854	5.82853	2.13774e-07	0.000109194	6.90097	1	0.44399	0.564826	0.120837	0.120837
chr10	48332552	cg03326870		OpenSea				-0.753457	-0.0822499	-5.82847	2.1382e-07	0.000109194	6.90076	-1	0.563543	0.431073	-0.13247	0.13247
chr22	47503488	cg08381586		OpenSea	TBC1D22A;TBC1D22A;TBC1D22A;TBC1D22A;TBC1D22A	NM_001284304;NM_001284305;NM_001284303;NM_014346;NR_104292	Body;Body;Body;Body;Body	-1.12113	2.05357	-5.82825	2.14004e-07	0.000109211	6.89996	-1	0.866785	0.73315	-0.133635	0.133635
chr5	157889036	cg06220739		OpenSea				-1.378	1.58996	-5.8278	2.14373e-07	0.000109312	6.89835	-1	0.839311	0.648212	-0.191099	0.191099
chr5	58395377	cg06426818		OpenSea	PDE4D;PDE4D;PDE4D;PDE4D;PDE4D;PDE4D	NM_001197220;NM_001197219;NM_006203;NM_001197218;NM_001104631;NM_001165899	Body;Body;Body;Body;Body;Body	-1.28376	2.00778	-5.82764	2.14505e-07	0.000109312	6.89777	-1	0.867231	0.709936	-0.157294	0.157294
chr4	87592022	cg25035104		OpenSea	PTPN13;PTPN13;PTPN13;PTPN13	NM_006264;NM_080684;NM_080685;NM_080683	Body;Body;Body;Body	-1.25684	1.25519	-5.82618	2.15728e-07	0.000109735	6.89246	-1	0.797769	0.605155	-0.192614	0.192614
chr3	33701707	cg03857847		OpenSea	CLASP2;CLASP2	NM_001207044;NM_015097	TSS1500;Body	0.825696	0.830764	5.82595	2.1592e-07	0.000109735	6.89163	1	0.565782	0.691252	0.12547	0.12547
chr22	43343275	cg13450954		OpenSea	PACSIN2;PACSIN2;PACSIN2	NM_007229;NM_001184971;NM_001184970	TSS1500;5'UTR;5'UTR	-0.744767	-0.0346933	-5.82508	2.16649e-07	0.000110017	6.88848	-1	0.574289	0.441367	-0.132922	0.132922
chr8	6783670	cg08312330		OpenSea	DEFA6	NM_001926	TSS200	-0.924916	2.06435	-5.82368	2.17823e-07	0.000110227	6.88342	-1	0.8598	0.750024	-0.109776	0.109776
chr6	38232599	cg01852441		OpenSea	BTBD9;BTBD9;BTBD9;BTBD9	NM_152733;NM_001172418;NM_001099272;NM_052893	Body;Body;Body;Body	-0.848913	1.99103	-5.82317	2.18256e-07	0.000110369	6.88156	-1	0.848172	0.746183	-0.101989	0.101989
chr20	1611525	cg02460953		OpenSea	SIRPG;SIRPG;SIRPG	NM_018556;NM_080816;NM_001039508	Body;Body;Body	-1.04471	1.93273	-5.82176	2.19449e-07	0.000110809	6.87647	-1	0.848471	0.718681	-0.129791	0.129791
chr2	135577093	cg20270353		OpenSea				-1.14925	1.5378	-5.82144	2.1972e-07	0.000110809	6.87532	-1	0.820314	0.664387	-0.155927	0.155927
chr2	54903054	cg11355849		OpenSea				-0.93604	1.70163	-5.82142	2.19738e-07	0.000110809	6.87524	-1	0.819937	0.693125	-0.126813	0.126813
chr4	74542972	cg17679619		OpenSea				-1.10417	0.424468	-5.82123	2.19902e-07	0.000110814	6.87454	-1	0.661174	0.471872	-0.189301	0.189301
chr20	55573763	cg13571091		OpenSea				-1.00083	1.35494	-5.82044	2.20571e-07	0.000111003	6.8717	-1	0.790992	0.647384	-0.143609	0.143609
chr15	89354038	cg00074568		OpenSea	ACAN;ACAN	NM_013227;NM_001135	5'UTR;5'UTR	-0.730072	0.693189	-5.82043	2.20584e-07	0.000111003	6.87165	-1	0.682244	0.564022	-0.118222	0.118222
chr3	37011630	cg10587854		OpenSea				-0.61623	-0.197478	-5.81914	2.21691e-07	0.000111451	6.86697	-1	0.530776	0.430682	-0.100094	0.100094
chr21	32090978	cg07880098		OpenSea	KRTAP21-3	NM_001164435	1stExon	-1.22464	0.739109	-5.81903	2.21781e-07	0.000111451	6.86659	-1	0.736684	0.539726	-0.196959	0.196959
chr11	33313105	cg01928646		OpenSea	HIPK3;HIPK3;HIPK3;HIPK3	NM_001278163;NM_001278162;NM_005734;NM_001048200	Body;Body;Body;Body	0.68815	-1.10862	5.81823	2.22468e-07	0.000111473	6.86369	1	0.256357	0.357917	0.10156	0.10156
chr6	107012207	cg10725227		OpenSea	AIM1	NM_001624	Body	0.635914	0.661924	5.81817	2.22526e-07	0.000111473	6.86345	1	0.552671	0.656855	0.104184	0.104184
chr3	4778321	cg09046468		OpenSea	ITPR1;ITPR1;ITPR1	NM_001099952;NM_001168272;NM_002222	Body;Body;Body	-0.934146	0.646147	-5.81816	2.22533e-07	0.000111473	6.86342	-1	0.691961	0.536239	-0.155722	0.155722
chr5	10310759	cg26221111	chr5:10307520-10307913	S_Shelf				-0.894265	0.979718	-5.81789	2.22765e-07	0.000111473	6.86245	-1	0.736354	0.592503	-0.143851	0.143851
chr9	80136217	cg12941235		OpenSea	GNA14;GNA14-AS1	NM_004297;NR_121184	Body;Body	0.942042	0.787379	5.81771	2.22922e-07	0.000111473	6.86179	1	0.537243	0.67779	0.140547	0.140547
chr7	155754952	cg03203235		OpenSea	LOC389602	NM_001291913	TSS1500	-1.00829	0.769031	-5.81745	2.23146e-07	0.000111473	6.86085	-1	0.716509	0.556789	-0.15972	0.15972
chr18	19250119	cg16005461		OpenSea	ABHD3;ABHD3	NM_001308256;NM_138340	Body;Body	-1.43125	2.30078	-5.8174	2.23188e-07	0.000111473	6.86068	-1	0.898475	0.741907	-0.156568	0.156568
chr14	56976999	cg14148227		OpenSea				-1.15119	1.39663	-5.8172	2.23357e-07	0.000111473	6.85997	-1	0.795228	0.630197	-0.165031	0.165031
chr5	163344802	cg26314528		OpenSea				-1.34409	0.777167	-5.81703	2.23509e-07	0.000111473	6.85933	-1	0.741799	0.530753	-0.211046	0.211046
chr3	115770602	cg04220686		OpenSea	LSAMP	NM_002338	Body	-1.06531	0.768352	-5.81702	2.23519e-07	0.000111473	6.85929	-1	0.7142	0.547075	-0.167124	0.167124
chr20	2873702	cg06156035		OpenSea	PTPRA;PTPRA	NM_002836;NM_080840	5'UTR;5'UTR	0.701984	-0.360607	5.81629	2.24148e-07	0.000111632	6.85666	1	0.369258	0.485747	0.11649	0.11649
chr12	110981484	cg08473006		OpenSea	PPTC7	NM_139283	Body	1.3206	-0.48497	5.81571	2.24653e-07	0.000111711	6.85456	1	0.286264	0.503884	0.21762	0.21762
chr13	73909590	cg13908454		OpenSea				-1.542	0.606705	-5.81538	2.24937e-07	0.000111711	6.85338	-1	0.738223	0.500891	-0.237331	0.237331
chr16	67978216	cg07207367		OpenSea	SLC12A4;SLC12A4;SLC12A4;SLC12A4;SLC12A4;LCAT	NM_001145962;NM_005072;NM_001145963;NM_001145961;NM_001145964;NM_000229	3'UTR;3'UTR;3'UTR;3'UTR;3'UTR;TSS1500	0.654034	0.0767945	5.81504	2.25233e-07	0.000111711	6.85215	1	0.444388	0.554354	0.109966	0.109966
chr19	55721821	cg13812733		OpenSea	PTPRH;PTPRH	NM_001161440;NM_002842	TSS1500;TSS1500	-0.792295	1.63687	-5.81365	2.26447e-07	0.000112159	6.84713	-1	0.811849	0.706282	-0.105566	0.105566
chr1	150535935	cg07120889	chr1:150534075-150534301	S_Shore				-0.880438	-1.16751	-5.81282	2.27182e-07	0.000112447	6.84409	-1	0.388439	0.26812	-0.120319	0.120319
chr6	134557109	cg00474561		OpenSea	SGK1	NM_001143676	Body	-0.825902	-0.759181	-5.81215	2.27766e-07	0.000112582	6.8417	-1	0.457389	0.324428	-0.13296	0.13296
chr15	69447290	cg17480705		OpenSea	MIR548H4	NR_031680	Body	-1.25564	-0.69301	-5.81149	2.28348e-07	0.000112744	6.83931	-1	0.519108	0.334938	-0.184171	0.184171
chr5	172158804	cg22978335		OpenSea				-0.873324	1.42075	-5.811	2.28784e-07	0.000112854	6.83752	-1	0.790104	0.66295	-0.127154	0.127154
chr18	52262555	cg01174441		OpenSea	C18orf26	NM_173629	Body	-0.95054	1.41233	-5.8103	2.29404e-07	0.000113083	6.83499	-1	0.790778	0.647828	-0.14295	0.14295
chr10	127262761	cg13713728		OpenSea	LOC100169752	NR_023362	TSS200	-0.701693	1.22576	-5.80843	2.31074e-07	0.000113751	6.82821	-1	0.760462	0.65668	-0.103783	0.103783
chr11	120338478	cg25856065		OpenSea	ARHGEF12;ARHGEF12;ARHGEF12	NM_001198665;NM_015313;NM_001301084	Body;Body;Body	-1.22779	1.97104	-5.80802	2.31442e-07	0.000113777	6.82673	-1	0.86657	0.717453	-0.149118	0.149118
chr1	8000952	cg08028047	chr1:8002408-8002699	N_Shore	TNFRSF9	NM_001561	5'UTR	-1.12643	-0.354813	-5.80767	2.31755e-07	0.000113805	6.82546	-1	0.551898	0.369765	-0.182132	0.182132
chr7	69642889	cg19398349		OpenSea	AUTS2;AUTS2;AUTS2	NM_001127232;NM_015570;NM_001127231	Body;Body;Body	-1.00729	0.643027	-5.80742	2.31981e-07	0.000113805	6.82455	-1	0.695523	0.536494	-0.159029	0.159029
chr9	129309533	cg06547030		OpenSea				-0.62824	0.338363	-5.80738	2.32015e-07	0.000113805	6.82442	-1	0.616039	0.509837	-0.106203	0.106203
chr11	7112356	cg06176750	chr11:7110132-7111376	S_Shore	RBMXL2;RBMXL2	NM_014469;NM_014469	3'UTR;1stExon	-1.62152	0.4623	-5.80717	2.32203e-07	0.000113805	6.82366	-1	0.713666	0.464312	-0.249354	0.249354
chr4	8643957	cg25377796	chr4:8645832-8646063	N_Shore				-1.2836	1.65211	-5.80708	2.32286e-07	0.000113805	6.82333	-1	0.841227	0.673334	-0.167893	0.167893
chr3	160717237	cg25857569		OpenSea	PPM1L	NM_139245	Body	-1.09276	1.48825	-5.80671	2.32613e-07	0.000113888	6.82201	-1	0.806104	0.659641	-0.146463	0.146463
chr17	19622606	cg08361698		OpenSea				-0.938708	1.3425	-5.8063	2.32988e-07	0.000113918	6.8205	-1	0.789715	0.655404	-0.134312	0.134312
chr5	178420690	cg12363682	chr5:178421225-178422337	N_Shore	GRM6	NM_000843	Body	-0.795415	0.748779	-5.80525	2.33937e-07	0.000114289	6.8167	-1	0.704738	0.581298	-0.123439	0.123439
chr8	110620426	cg02461054		OpenSea	SYBU;SYBU;SYBU;SYBU;SYBU;SYBU;SYBU;SYBU;SYBU;SYBU;SYBU;SYBU;SYBU;SYBU;SYBU	NM_001099749;NM_001099755;NM_001099746;NM_001099756;NM_001099753;NM_001099754;NM_017786;NM_001099743;NM_001099752;NM_001099751;NM_001099750;NM_001099748;NM_001099747;NM_001099745;NM_001099744	Body;Body;Body;Body;Body;Body;Body;Body;Body;Body;Body;Body;Body;Body;Body	-0.578445	0.223817	-5.80372	2.3532e-07	0.000114748	6.81119	-1	0.590042	0.487941	-0.102101	0.102101
chr1	33828944	cg15528028		OpenSea	PHC2	NM_198040	Body	0.846939	-1.3717	5.80325	2.35753e-07	0.00011487	6.80948	1	0.231661	0.355375	0.123714	0.123714
chr16	56378328	cg18160069		OpenSea	GNAO1;GNAO1	NM_138736;NM_020988	3'UTR;Body	-0.798243	0.836502	-5.8031	2.35887e-07	0.00011487	6.80894	-1	0.715901	0.583857	-0.132044	0.132044
chr14	94855202	cg16389610		OpenSea	SERPINA1;SERPINA1;SERPINA1;SERPINA1;SERPINA1;SERPINA1;SERPINA1;SERPINA1;SERPINA1;SERPINA1;SERPINA1	NM_001127706;NM_001127705;NM_001127703;NM_001127702;NM_001127704;NM_001127707;NM_001002236;NM_001002235;NM_001127701;NM_001127700;NM_000295	5'UTR;5'UTR;5'UTR;5'UTR;5'UTR;5'UTR;5'UTR;5'UTR;5'UTR;5'UTR;TSS200	-0.873625	0.398697	-5.80234	2.36584e-07	0.000115132	6.80619	-1	0.65075	0.504809	-0.145941	0.145941
chr19	3399015	cg22315974	chr19:3398628-3398935	S_Shore	NFIC;NFIC	NM_005597;NM_205843	Body;Body	0.728188	0.438741	5.80185	2.37031e-07	0.000115272	6.80442	1	0.502152	0.6281	0.125948	0.125948
chr17	15009230	cg11505669		OpenSea	CDRT8	NR_103559	Body	-0.967697	0.368277	-5.80127	2.3757e-07	0.0001154	6.8023	-1	0.653797	0.487278	-0.166519	0.166519
chr3	115509674	cg04014685		OpenSea				-1.27814	1.72332	-5.80122	2.37613e-07	0.0001154	6.80213	-1	0.849704	0.685052	-0.164653	0.164653
chr20	23117654	cg23213390		OpenSea				-0.69929	1.38816	-5.80074	2.38057e-07	0.00011546	6.80038	-1	0.76978	0.667075	-0.102705	0.102705
chr19	1970992	cg03599086	chr19:1969438-1970136	S_Shore	CSNK1G2	NM_001319	Body	-0.9566	2.10541	-5.80027	2.38486e-07	0.000115591	6.7987	-1	0.859495	0.74612	-0.113375	0.113375
chr16	1598866	cg07994487	chr16:1598952-1599157	N_Shore	IFT140;TMEM204	NM_014714;NM_024600	Body;Body	-1.28011	1.83259	-5.79836	2.40254e-07	0.00011637	6.7918	-1	0.8555	0.693792	-0.161708	0.161708
chr5	159632402	cg22416963		OpenSea	FABP6;FABP6	NM_001130958;NM_001040442	Body;Body	-0.661806	0.332152	-5.79709	2.41436e-07	0.000116864	6.78721	-1	0.625731	0.51435	-0.111381	0.111381
chr12	55329199	cg07813134		OpenSea				-1.31346	-1.97388	-5.79641	2.42076e-07	0.000117096	6.78473	-1	0.306072	0.168618	-0.137454	0.137454
chr16	57836960	cg27026192	chr16:57835955-57836989	Island	KIFC3;KIFC3	NM_005550;NM_001130100	TSS1500;TSS1500	1.3491	0.00685097	5.79493	2.43466e-07	0.000117527	6.77938	1	0.381601	0.591643	0.210042	0.210042
chr6	140807422	cg16488776		OpenSea				-1.2043	-1.54956	-5.79482	2.43567e-07	0.000117527	6.77899	-1	0.364764	0.218939	-0.145826	0.145826
chr10	125203874	cg06931196		OpenSea				-0.988988	0.74494	-5.79468	2.43702e-07	0.000117527	6.77847	-1	0.716221	0.55253	-0.163691	0.163691
chr12	12957471	cg02842991		OpenSea				-0.954985	0.752532	-5.7946	2.4378e-07	0.000117527	6.77818	-1	0.718052	0.563126	-0.154926	0.154926
chr6	72972109	cg22889930		OpenSea	RIMS1;RIMS1;RIMS1;RIMS1;RIMS1	NM_014989;NM_001168408;NM_001168407;NM_001168410;NM_001168409	Body;Body;Body;Body;Body	-0.890057	0.938899	-5.79344	2.4487e-07	0.000117827	6.77401	-1	0.72767	0.5865	-0.141169	0.141169
chr3	197428720	cg16004821		OpenSea	KIAA0226;KIAA0226;KIAA0226;KIAA0226	NM_001145642;NM_014687;NM_001145642;NM_014687	ExonBnd;ExonBnd;Body;Body	0.749479	0.385806	5.79339	2.44922e-07	0.000117827	6.77381	1	0.481952	0.608217	0.126265	0.126265
chr10	79132423	cg14232694		OpenSea	KCNMA1-AS3;KCNMA1;KCNMA1;KCNMA1;KCNMA1;KCNMA1;KCNMA1	NR_126365;NM_002247;NM_001161353;NM_001161352;NM_001271519;NM_001014797;NM_001271518	Body;Body;Body;Body;Body;Body;Body	-0.922425	1.73611	-5.79325	2.45054e-07	0.000117827	6.7733	-1	0.815056	0.693204	-0.121853	0.121853
chr7	143708739	cg05857870		OpenSea				-0.774449	0.335572	-5.79283	2.45452e-07	0.00011783	6.77179	-1	0.617448	0.490395	-0.127053	0.127053
chr6	136217110	cg06563441		OpenSea	PDE7B	NM_018945	Body	-1.23328	1.48127	-5.79279	2.45485e-07	0.00011783	6.77166	-1	0.820185	0.647884	-0.172301	0.172301
chr7	38672197	cg14920797	chr7:38670439-38671008	S_Shore	AMPH;AMPH	NM_001635;NM_139316	TSS1500;TSS1500	-0.884875	0.553294	-5.79101	2.47185e-07	0.000118458	6.76521	-1	0.67713	0.530747	-0.146384	0.146384
chr9	85896707	cg08063836		OpenSea	FRMD3;FRMD3;FRMD3;FRMD3	NM_001244961;NM_001244959;NM_001244960;NM_174938	Body;Body;Body;Body	-0.810092	-1.14807	-5.79055	2.47624e-07	0.000118586	6.76355	-1	0.397746	0.272644	-0.125102	0.125102
chr11	110144520	cg12546463		OpenSea	RDX;RDX;RDX;RDX;RDX;RDX	NM_002906;NM_001260495;NM_001260494;NM_001260492;NM_001260496;NM_001260493	Body;5'UTR;5'UTR;Body;Body;Body	-1.37922	2.10053	-5.79039	2.4778e-07	0.000118586	6.76296	-1	0.875028	0.714855	-0.160173	0.160173
chr10	45798249	cg24387129		OpenSea	OR13A1	NM_001004297	3'UTR	-0.931354	1.74258	-5.78963	2.48505e-07	0.000118855	6.76023	-1	0.827631	0.711057	-0.116574	0.116574
chr2	74413238	cg00377691		OpenSea				-0.703873	0.0190121	-5.78813	2.49951e-07	0.000119388	6.75481	-1	0.572261	0.457435	-0.114826	0.114826
chr6	13251854	cg06816102		OpenSea	PHACTR1;PHACTR1	NM_001242648;NM_030948	Body;Body	-0.585848	0.422259	-5.7859	2.52122e-07	0.000120108	6.74672	-1	0.627318	0.524956	-0.102362	0.102362
chr11	126522289	cg02863408		OpenSea	LOC101929427;KIRREL3;KIRREL3;KIRREL3	NR_120532;NM_032531;NM_001301097;NM_001161707	TSS1500;Body;Body;Body	-0.671123	0.758245	-5.78499	2.53008e-07	0.000120372	6.74344	-1	0.686233	0.578484	-0.107749	0.107749
chr22	22380839	cg00013618		OpenSea				-0.841034	1.15531	-5.78438	2.53606e-07	0.000120564	6.74124	-1	0.754851	0.625703	-0.129148	0.129148
chr3	101772395	cg21567109		OpenSea				-0.894612	2.10511	-5.78396	2.54015e-07	0.000120613	6.73973	-1	0.853014	0.752576	-0.100438	0.100438
chr21	39683927	cg14207271		OpenSea				-1.16872	1.90661	-5.78168	2.56265e-07	0.000121363	6.73149	-1	0.854853	0.709717	-0.145136	0.145136
chr1	55894874	cg18758987		OpenSea				-0.884782	-0.280702	-5.78123	2.56715e-07	0.000121497	6.72985	-1	0.536864	0.382737	-0.154127	0.154127
chr11	43856828	cg08271705		OpenSea	HSD17B12	NM_016142	Body	0.993568	0.077358	5.78088	2.57057e-07	0.000121514	6.7286	1	0.405448	0.576192	0.170744	0.170744
chr14	77738721	cg04164499	chr14:77736733-77737772	S_Shore	NGB	NM_021257	TSS1500	-0.855236	0.803179	-5.78085	2.57087e-07	0.000121514	6.72849	-1	0.70084	0.566616	-0.134225	0.134225
chr1	14925992	cg04996873	chr1:14924610-14925993	Island	KIAA1026;KIAA1026	NM_201628;NM_015209	Body;Body	1.21583	-1.04737	5.77977	2.58167e-07	0.000121944	6.72458	1	0.233722	0.423904	0.190182	0.190182
chr11	123089159	cg22859440		OpenSea				0.880973	-0.470351	5.77957	2.58364e-07	0.000121958	6.72386	1	0.345002	0.494308	0.149306	0.149306
chr17	61602394	cg21109217		OpenSea	KCNH6;KCNH6;KCNH6;KCNH6	NM_001278920;NM_173092;NM_001278919;NM_030779	5'UTR;Body;Body;Body	-0.620641	-0.517416	-5.7789	2.59034e-07	0.000122115	6.72144	-1	0.470572	0.370273	-0.100299	0.100299
chr1	200653435	cg06709143		OpenSea	LOC101929224	NR_110787	Body	-1.18329	1.9633	-5.77866	2.59276e-07	0.000122149	6.72057	-1	0.86249	0.716331	-0.146158	0.146158
chr1	209877382	cg20191437		OpenSea	HSD11B1;HSD11B1;HSD11B1	NM_005525;NM_001206741;NM_181755	TSS1500;5'UTR;5'UTR	-1.50413	0.733542	-5.77674	2.61204e-07	0.000122694	6.71364	-1	0.748408	0.521583	-0.226825	0.226825
chr2	917453	cg22889256		OpenSea				-0.903914	1.17451	-5.7762	2.61748e-07	0.00012278	6.7117	-1	0.756868	0.619498	-0.13737	0.13737
chr17	70407366	cg18420565		OpenSea	LINC00673	NR_036488	Body	-0.847886	1.02636	-5.77602	2.61933e-07	0.00012278	6.71104	-1	0.743311	0.617982	-0.125329	0.125329
chr3	72012090	cg17503123		OpenSea				-0.634302	0.357201	-5.77598	2.61972e-07	0.00012278	6.7109	-1	0.621439	0.513359	-0.108081	0.108081
chr1	175035502	cg02138218		OpenSea	TNN	NM_022093	TSS1500	-1.01533	1.10891	-5.77552	2.62444e-07	0.000122922	6.70921	-1	0.760199	0.608142	-0.152057	0.152057
chr17	3649105	cg04629296		OpenSea	ITGAE	NM_002208	Body	-0.659623	1.20205	-5.77485	2.63126e-07	0.000123049	6.70679	-1	0.746551	0.645733	-0.100818	0.100818
chr8	142416513	cg18974499		OpenSea				-0.680687	-0.195688	-5.77477	2.63199e-07	0.000123049	6.70653	-1	0.536284	0.420438	-0.115845	0.115845
chr2	219744634	cg12014818	chr2:219744986-219745780	N_Shore	WNT10A	NM_025216	TSS1500	0.798292	-0.901846	5.77475	2.63227e-07	0.000123049	6.70643	1	0.278341	0.405001	0.12666	0.12666
chr3	28001956	cg05659606		OpenSea				-1.38644	1.15749	-5.77441	2.63574e-07	0.000123052	6.7052	-1	0.794413	0.586284	-0.208129	0.208129
chr1	26199754	cg04264167	chr1:26201722-26202516	N_Shore				0.775933	0.658563	5.77423	2.6375e-07	0.000123055	6.70458	1	0.533538	0.654376	0.120838	0.120838
chr8	21000500	cg02854676		OpenSea				-1.23866	0.674288	-5.77396	2.6403e-07	0.000123063	6.70358	-1	0.72429	0.524427	-0.199863	0.199863
chr20	58010225	cg00877894		OpenSea				-0.578698	-0.244476	-5.77372	2.64273e-07	0.000123063	6.70272	-1	0.510419	0.409974	-0.100445	0.100445
chr14	54419825	cg01873886	chr14:54420184-54422958	N_Shore	BMP4;BMP4;BMP4	NM_130851;NM_001202;NM_130850	5'UTR;5'UTR;5'UTR	1.75162	-1.9326	5.77345	2.64547e-07	0.000123063	6.70175	1	0.11725	0.320535	0.203285	0.203285
chr8	122755315	cg15679747		OpenSea				-1.38779	2.37687	-5.77339	2.64616e-07	0.000123063	6.70151	-1	0.899303	0.747606	-0.151696	0.151696
chr3	31741190	cg04496782		OpenSea	OSBPL10;OSBPL10	NM_001174060;NM_017784	Body;Body	-0.748682	0.974376	-5.77227	2.65755e-07	0.000123384	6.6975	-1	0.725135	0.609922	-0.115213	0.115213
chr1	243431778	cg19851602		OpenSea	SDCCAG8	NM_006642	Body	-1.44969	2.21189	-5.77127	2.66786e-07	0.000123675	6.69388	-1	0.896053	0.732701	-0.163352	0.163352
chr16	10965217	cg10466548		OpenSea				-0.846011	-0.410253	-5.77072	2.67361e-07	0.000123783	6.69186	-1	0.523191	0.387296	-0.135895	0.135895
chr11	116819384	cg18306198		OpenSea	SIK3;SIK3;SIK3	NM_001281749;NM_025164;NM_001281748	Body;Body;5'UTR	-0.940395	-0.253594	-5.76996	2.68139e-07	0.000124063	6.68915	-1	0.560866	0.403692	-0.157175	0.157175
chr11	78385832	cg07411347	chr11:78387189-78387424	N_Shore	TENM4	NM_001098816	Body	-0.80299	-0.041254	-5.76966	2.68455e-07	0.000124094	6.68805	-1	0.566317	0.433273	-0.133044	0.133044
chr1	12148326	cg25382900		OpenSea	TNFRSF8	NM_001243	Body	-0.717093	-0.022528	-5.76956	2.68562e-07	0.000124094	6.68767	-1	0.568002	0.445165	-0.122836	0.122836
chr14	59721173	cg04272613		OpenSea	DAAM1	NM_014992	5'UTR	0.736282	-0.395862	5.76903	2.69104e-07	0.000124094	6.68579	1	0.356055	0.478838	0.122783	0.122783
chr6	45492140	cg26681324		OpenSea	RUNX2;RUNX2;RUNX2	NM_001015051;NM_001024630;NM_001278478	Body;Body;Body	-1.55484	2.30044	-5.76899	2.69147e-07	0.000124094	6.68564	-1	0.902591	0.724917	-0.177674	0.177674
chr3	108191083	cg01135165		OpenSea	MYH15	NM_014981	Body	-1.03423	1.25795	-5.76886	2.69287e-07	0.000124094	6.68515	-1	0.784276	0.631957	-0.152319	0.152319
chr21	34671520	cg16497493		OpenSea				-0.649611	0.271324	-5.76872	2.69433e-07	0.000124094	6.68465	-1	0.610077	0.499036	-0.111042	0.111042
chr1	32405083	cg21545720	chr1:32403387-32404382	S_Shore	PTP4A2;PTP4A2	NM_080392;NM_080391	TSS1500;TSS1500	-0.835498	0.570146	-5.76856	2.69598e-07	0.000124094	6.68407	-1	0.671597	0.537935	-0.133661	0.133661
chr11	68645718	cg11417755		OpenSea				-0.691016	0.439085	-5.76819	2.69986e-07	0.000124094	6.68273	-1	0.643571	0.523747	-0.119824	0.119824
chr6	167104926	cg01929744		OpenSea	RPS6KA2	NM_001006932	Body	-0.74887	0.706963	-5.76814	2.7004e-07	0.000124094	6.68254	-1	0.692492	0.568834	-0.123658	0.123658
chr6	114371001	cg06665118		OpenSea	LOC101927768	NR_125845	Body	-0.76744	0.492225	-5.76734	2.70872e-07	0.000124094	6.67967	-1	0.656923	0.520854	-0.136069	0.136069
chr16	2041512	cg05915293	chr16:2041825-2043026	N_Shore	SYNGR3	NM_004209	Body	1.95177	-2.71176	5.76731	2.70901e-07	0.000124094	6.67957	1	0.0725209	0.246768	0.174247	0.174247
chr1	145441552	cg19693031		OpenSea	TXNIP	NM_006472	3'UTR	0.994493	-0.381616	5.76729	2.70925e-07	0.000124094	6.67948	1	0.33517	0.498121	0.162951	0.162951
chr6	169565379	cg23573580	chr6:169567265-169567610	N_Shore				-1.21712	0.937198	-5.76728	2.70934e-07	0.000124094	6.67946	-1	0.74531	0.555084	-0.190226	0.190226
chr12	76630497	cg20829454		OpenSea				-0.914849	0.920846	-5.76699	2.71243e-07	0.00012415	6.67839	-1	0.733582	0.585896	-0.147686	0.147686
chr1	81358784	cg09989659		OpenSea				-1.19901	-2.41535	-5.7668	2.71436e-07	0.00012416	6.67772	-1	0.232167	0.124998	-0.10717	0.10717
chr7	150498493	cg03964111	chr7:150496809-150498206	S_Shore	TMEM176B;TMEM176B;TMEM176B;TMEM176B;TMEM176A	NM_014020;NM_001101314;NM_001101311;NM_001101312;NM_018487	TSS200;TSS1500;TSS1500;TSS1500;5'UTR	1.18575	-1.37535	5.76546	2.72846e-07	0.000124625	6.67288	1	0.201088	0.369073	0.167984	0.167984
chr1	30113010	cg11434461		OpenSea				-0.699163	1.11361	-5.76513	2.7319e-07	0.000124647	6.6717	-1	0.732963	0.62551	-0.107452	0.107452
chr5	54516779	cg24828151	chr5:54516267-54516919	Island				1.56677	-2.34276	5.76453	2.73833e-07	0.000124783	6.66951	1	0.092969	0.253379	0.16041	0.16041
chr8	98116447	cg23205034		OpenSea	PGCP	NM_016134	Body	-1.32397	-0.295457	-5.76424	2.74131e-07	0.000124826	6.66849	-1	0.587461	0.377757	-0.209704	0.209704
chr10	36050800	cg14416456	chr10:36054122-36054379	N_Shelf				-0.961925	1.18871	-5.76396	2.74427e-07	0.000124826	6.66748	-1	0.765329	0.621426	-0.143904	0.143904
chr3	186848672	cg18878242		OpenSea	RPL39L	NM_052969	5'UTR	-1.08744	-1.30115	-5.76371	2.747e-07	0.000124837	6.66655	-1	0.392007	0.23781	-0.154197	0.154197
chr16	82069874	cg27395029		OpenSea	HSD17B2	NM_002153	Body	1.18215	-0.227945	5.7636	2.74814e-07	0.000124837	6.66616	1	0.343849	0.535853	0.192004	0.192004
chr8	27372801	cg16730603		OpenSea	EPHX2;EPHX2;EPHX2;EPHX2	NM_001979;NM_001256484;NM_001256482;NM_001256483	Body;Body;Body;Body	0.736706	0.313752	5.76267	2.75802e-07	0.000125055	6.66281	1	0.4934	0.610115	0.116715	0.116715
chr14	44922841	cg07324987		OpenSea				-1.08328	1.41376	-5.76266	2.75812e-07	0.000125055	6.66278	-1	0.800133	0.644485	-0.155648	0.155648
chr1	2535258	cg08030037	chr1:2537671-2537886	N_Shelf	MMEL1	NM_033467	Body	-0.900197	0.879269	-5.76212	2.76393e-07	0.000125158	6.66081	-1	0.717706	0.573773	-0.143934	0.143934
chr5	57537390	cg15782771		OpenSea				-1.59008	2.10209	-5.76196	2.76558e-07	0.000125158	6.66025	-1	0.89107	0.701397	-0.189673	0.189673
chr15	92612836	cg02107844		OpenSea	SLCO3A1;SLCO3A1	NM_001145044;NM_013272	Body;Body	-1.42893	-0.248036	-5.7612	2.77378e-07	0.000125311	6.65748	-1	0.60967	0.383543	-0.226126	0.226126
chr5	144875497	cg17781745		OpenSea				-1.02097	1.91112	-5.761	2.77588e-07	0.000125311	6.65678	-1	0.848792	0.72353	-0.125262	0.125262
chr2	133036194	cg03267139		OpenSea				-0.647129	0.534375	-5.75993	2.7874e-07	0.000125752	6.6529	-1	0.650975	0.543466	-0.107509	0.107509
chr19	35612234	cg14873313	chr19:35615412-35615665	N_Shelf	FXYD3;FXYD3;FXYD3;FXYD3;FXYD3;FXYD3;FXYD3;FXYD3;MIR6887	NM_001136007;NM_001136009;NM_001136010;NM_001136008;NM_001136011;NM_001136012;NM_021910;NM_005971;NR_106947	Body;Body;Body;Body;Body;Body;Body;Body;TSS1500	-0.686819	1.26365	-5.75963	2.79056e-07	0.000125816	6.65185	-1	0.762443	0.657425	-0.105017	0.105017
chr9	107381971	cg02105294		OpenSea	OR13C9	NM_001001956	TSS1500	-1.247	1.43054	-5.75941	2.79303e-07	0.000125849	6.65102	-1	0.803515	0.629087	-0.174428	0.174428
chr13	107331292	cg17773804		OpenSea				-1.01542	0.231477	-5.75873	2.80028e-07	0.000126042	6.6486	-1	0.629728	0.45371	-0.176019	0.176019
chr16	30578627	cg23070020	chr16:30581227-30581534	N_Shelf				-0.644416	-0.547431	-5.75853	2.80254e-07	0.000126042	6.64784	-1	0.464086	0.361503	-0.102583	0.102583
chr5	70897396	cg17254386		OpenSea	MCCC2	NM_022132	Body	-1.1782	0.367958	-5.75824	2.80564e-07	0.000126103	6.64681	-1	0.660387	0.460158	-0.200229	0.200229
chr6	4951325	cg20918381		OpenSea	CDYL;CDYL;CDYL;CDYL	NM_001143971;NM_001143970;NR_026590;NM_004824	Body;Body;Body;Body	-1.06051	1.84241	-5.75747	2.81397e-07	0.000126315	6.64404	-1	0.845705	0.704503	-0.141202	0.141202
chr5	115949876	cg25066845		OpenSea				-1.22386	-0.444876	-5.75729	2.81593e-07	0.000126315	6.64339	-1	0.541458	0.360445	-0.181013	0.181013
chr8	98288910	cg01569173	chr8:98289604-98290404	N_Shore	TSPYL5	NM_033512	1stExon	-1.36465	1.71916	-5.75667	2.82273e-07	0.0001264	6.64113	-1	0.856062	0.681512	-0.17455	0.17455
chr5	71240614	cg19820287		OpenSea				-0.611968	0.13825	-5.7558	2.83224e-07	0.000126669	6.63799	-1	0.574826	0.474147	-0.100679	0.100679
chr8	80781750	cg27527262		OpenSea	LOC101927040	NR_110954	Body	-0.85071	-1.00962	-5.75505	2.84044e-07	0.000126938	6.63529	-1	0.413035	0.290706	-0.122329	0.122329
chr4	124410156	cg19085002		OpenSea				-1.17484	1.40191	-5.75493	2.84175e-07	0.000126938	6.63486	-1	0.813521	0.648197	-0.165324	0.165324
chr2	219030898	cg13519373		OpenSea	CXCR1	NM_000634	5'UTR	-0.961955	0.128795	-5.75435	2.84813e-07	0.000126983	6.63276	-1	0.611715	0.449476	-0.162238	0.162238
chr5	41142881	cg11590974		OpenSea	C6;C6	NM_000065;NM_001115131	3'UTR;3'UTR	-0.624925	0.540668	-5.75428	2.84889e-07	0.000126983	6.63251	-1	0.65116	0.546144	-0.105016	0.105016
chr21	35717150	cg01723194		OpenSea				-0.796095	0.408988	-5.75422	2.84957e-07	0.000126983	6.63228	-1	0.643498	0.509182	-0.134317	0.134317
chr2	109787435	cg05228141		OpenSea	SH3RF3	NM_001099289	Body	-1.05632	0.770765	-5.75378	2.85442e-07	0.000126983	6.6307	-1	0.715959	0.543887	-0.172072	0.172072
chr3	187704482	cg03466587		OpenSea				-1.22855	0.33644	-5.75367	2.85562e-07	0.000126983	6.6303	-1	0.680045	0.485727	-0.194318	0.194318
chr5	39640078	cg24645532		OpenSea				-0.955307	1.11317	-5.75346	2.85785e-07	0.000126983	6.62957	-1	0.761874	0.618354	-0.14352	0.14352
chr1	153722267	cg04893758		OpenSea	INTS3	NM_023015	Body	0.885488	1.61094	5.75341	2.8585e-07	0.000126983	6.62936	1	0.680614	0.788464	0.10785	0.10785
chr22	32651909	cg11050660		OpenSea	SLC5A4	NM_014227	TSS1500	-0.647697	0.235984	-5.7534	2.85855e-07	0.000126983	6.62934	-1	0.600906	0.493634	-0.107271	0.107271
chr10	32233514	cg07484528		OpenSea				-0.746423	0.56615	-5.75288	2.86435e-07	0.000127106	6.62745	-1	0.658453	0.538091	-0.120362	0.120362
chr17	19355650	cg10613706		OpenSea				-0.636189	0.470397	-5.75262	2.86715e-07	0.000127106	6.62654	-1	0.640746	0.534063	-0.106683	0.106683
chr1	157155068	cg06436086		OpenSea				-0.709537	-0.0727635	-5.75251	2.86836e-07	0.000127106	6.62614	-1	0.560956	0.439929	-0.121027	0.121027
chr1	200010788	cg04025964	chr1:200010625-200010832	Island	NR5A2;NR5A2	NM_205860;NM_003822	Body;Body	2.02628	-3.08181	5.75094	2.88586e-07	0.000127581	6.62046	1	0.0497301	0.221425	0.171695	0.171695
chr2	231067820	cg26857968		OpenSea	SP110;SP110;SP110;SP110	NM_004509;NM_080424;NM_004510;NM_001185015	Body;Body;Body;Body	-0.912176	0.134543	-5.7498	2.89855e-07	0.000127896	6.61636	-1	0.613495	0.462414	-0.151081	0.151081
chr8	22844374	cg25882887		OpenSea	RHOBTB2	NM_001160036	TSS1500	-1.33064	2.47905	-5.74898	2.90781e-07	0.000128209	6.61337	-1	0.899702	0.764018	-0.135684	0.135684
chr11	103964219	cg04813876		OpenSea	PDGFD;PDGFD	NM_025208;NM_033135	Body;Body	-0.977384	1.30065	-5.74885	2.90919e-07	0.000128209	6.61293	-1	0.782165	0.636613	-0.145551	0.145551
chr16	16190393	cg01332683		OpenSea	ABCC1;ABCC1;ABCC1;ABCC1;ABCC1	NM_019862;NM_019898;NM_019899;NM_004996;NM_019900	Body;Body;Body;Body;Body	1.00955	-0.0300015	5.7481	2.91766e-07	0.000128426	6.61021	1	0.396031	0.560119	0.164088	0.164088
chr10	134385407	cg09415366		OpenSea	INPP5A	NM_005539	Body	-0.720942	-0.653895	-5.74729	2.92677e-07	0.000128526	6.6073	-1	0.467126	0.344344	-0.122782	0.122782
chr5	169725784	cg03623277		OpenSea	LCP2	NM_005565	TSS1500	-1.22725	0.335824	-5.74724	2.92733e-07	0.000128526	6.60712	-1	0.683995	0.481129	-0.202867	0.202867
chr6	31093165	cg01372898		OpenSea	PSORS1C1	NM_014068	5'UTR	-0.848899	0.330831	-5.74721	2.92775e-07	0.000128526	6.60699	-1	0.640311	0.494808	-0.145503	0.145503
chr11	13098720	cg14939714		OpenSea				-1.14239	2.04842	-5.74713	2.92859e-07	0.000128526	6.60672	-1	0.867891	0.731	-0.136892	0.136892
chr6	90305712	cg14208004		OpenSea	ANKRD6;ANKRD6;ANKRD6;ANKRD6;ANKRD6	NM_001242813;NM_001242811;NM_001242809;NM_014942;NM_001242814	Body;Body;Body;Body;Body	-1.03444	1.84902	-5.74711	2.9288e-07	0.000128526	6.60665	-1	0.839157	0.699629	-0.139528	0.139528
chr8	121345289	cg00845837		OpenSea	COL14A1	NM_021110	Body	-1.17374	1.28976	-5.74638	2.93705e-07	0.000128731	6.60402	-1	0.791328	0.628313	-0.163015	0.163015
chr4	165299373	cg16628217		OpenSea	MARCH1	NM_001166373	5'UTR	-0.743391	0.0568523	-5.74608	2.94053e-07	0.000128737	6.60292	-1	0.578756	0.456266	-0.12249	0.12249
chr9	71115783	cg13193763		OpenSea	PGM5	NM_021965	Body	-0.981448	1.49691	-5.74606	2.94075e-07	0.000128737	6.60285	-1	0.808108	0.6661	-0.142008	0.142008
chr2	47767009	cg14196062		OpenSea	KCNK12	NM_022055	Body	-1.2145	1.60202	-5.74576	2.94411e-07	0.000128787	6.60178	-1	0.827871	0.662978	-0.164893	0.164893
chr5	102941403	cg13289860		OpenSea				-0.978296	2.10654	-5.74554	2.9466e-07	0.000128787	6.60099	-1	0.852516	0.73623	-0.116286	0.116286
chr5	66010095	cg13811092		OpenSea	MAST4;MAST4;MAST4	NM_198828;NM_001290228;NM_001164664	Body;Body;Body	-0.916434	1.10346	-5.745	2.95276e-07	0.000128787	6.59904	-1	0.745279	0.606485	-0.138794	0.138794
chr2	106472964	cg07236647		OpenSea	NCK2;NCK2;NCK2	NM_001004722;NM_003581;NM_001004720	Body;Body;Body	-1.08428	0.113642	-5.74499	2.95292e-07	0.000128787	6.59898	-1	0.611954	0.433896	-0.178058	0.178058
chr11	102826570	cg14995062		OpenSea	MMP13	NM_002427	TSS200	-1.2418	1.93373	-5.74477	2.9554e-07	0.000128787	6.5982	-1	0.867488	0.711907	-0.15558	0.15558
chr15	96981748	cg27102772		OpenSea				-1.11565	1.13134	-5.74437	2.95997e-07	0.000128831	6.59676	-1	0.776999	0.61435	-0.162649	0.162649
chr9	117836135	cg26747028		OpenSea	TNC;TNC	NM_002160;NM_002160	ExonBnd;Body	-1.01311	1.17829	-5.74431	2.96068e-07	0.000128831	6.59653	-1	0.770753	0.620856	-0.149897	0.149897
chr18	48564941	cg00635994		OpenSea	SMAD4	NM_005359	5'UTR	0.808786	0.459849	5.74384	2.96608e-07	0.000128887	6.59483	1	0.492453	0.633583	0.14113	0.14113
chr14	89835208	cg04828777		OpenSea	FOXN3;FOXN3	NM_005197;NM_001085471	Body;Body	0.919985	0.675651	5.74373	2.96732e-07	0.000128887	6.59444	1	0.538106	0.683197	0.14509	0.14509
chr20	31592147	cg02510802		OpenSea	SPAG4L;SPAG4L	NM_080675;NM_080675	1stExon;5'UTR	-1.27431	1.26481	-5.74339	2.9712e-07	0.000128978	6.59322	-1	0.792874	0.61591	-0.176964	0.176964
chr20	23093426	cg21486789		OpenSea				-0.826629	-0.825919	-5.7429	2.97678e-07	0.000129117	6.59146	-1	0.435377	0.311911	-0.123466	0.123466
chr15	81134479	cg16530970		OpenSea	MIR549;KIAA1199	NR_030393;NM_018689	TSS200;5'UTR	-1.1875	1.03326	-5.7428	2.97796e-07	0.000129117	6.59109	-1	0.763401	0.582367	-0.181034	0.181034
chr20	23979066	cg25057992		OpenSea				-0.983777	0.898047	-5.74194	2.98783e-07	0.000129408	6.588	-1	0.72981	0.568913	-0.160897	0.160897
chr22	30592296	cg00539347		OpenSea				-1.14227	-1.4439	-5.74159	2.99195e-07	0.000129475	6.58671	-1	0.376564	0.221174	-0.15539	0.15539
chr7	140576733	cg13717343		OpenSea	BRAF	NM_004333	Body	-0.938589	-1.78493	-5.74106	2.99799e-07	0.000129547	6.58483	-1	0.299854	0.191247	-0.108608	0.108608
chr16	49407465	cg03478444		OpenSea	C16orf78	NM_144602	TSS1500	-0.972944	1.04593	-5.74084	3.00057e-07	0.000129547	6.58402	-1	0.755234	0.60545	-0.149784	0.149784
chr1	66748057	cg00736744		OpenSea	PDE4B;PDE4B;PDE4B;PDE4B;PDE4B	NM_001037341;NM_002600;NM_001297440;NM_001297441;NM_001037340	Body;Body;Body;Body;Body	-0.770194	0.188766	-5.74065	3.00283e-07	0.000129547	6.58332	-1	0.593116	0.468358	-0.124758	0.124758
chr7	38468944	cg12590430		OpenSea	AMPH;AMPH	NM_139316;NM_001635	Body;Body	-1.30262	1.85935	-5.74041	3.00558e-07	0.000129547	6.58246	-1	0.865441	0.698646	-0.166795	0.166795
chr18	47204366	cg23355504		OpenSea				-1.26	1.63067	-5.74039	3.00579e-07	0.000129547	6.5824	-1	0.828041	0.656077	-0.171965	0.171965
chr7	27180888	cg08143349	chr7:27182613-27185562	N_Shore				0.976657	0.490582	5.73972	3.01358e-07	0.000129806	6.57998	1	0.485254	0.639074	0.15382	0.15382
chr7	4204029	cg00996792		OpenSea	SDK1;SDK1	NM_152744;NM_001079653	Body;Body	-0.676019	0.685492	-5.73923	3.01924e-07	0.000129972	6.57823	-1	0.680852	0.567997	-0.112855	0.112855
chr14	23855985	cg21051473	chr14:23859356-23859620	N_Shelf	MYH6	NM_002471	Body	-0.848004	1.17718	-5.73887	3.02348e-07	0.00013	6.57691	-1	0.757196	0.628732	-0.128464	0.128464
chr22	33356753	cg09446656		OpenSea	SYN3;SYN3;SYN3	NM_003490;NM_001135774;NM_133633	Body;Body;Body	-0.928979	0.636543	-5.7383	3.03012e-07	0.000130116	6.57486	-1	0.69748	0.544859	-0.15262	0.15262
chr9	37937205	cg25117329		OpenSea	SHB	NM_003028	Body	0.704898	-0.153074	5.73823	3.031e-07	0.000130116	6.57459	1	0.394163	0.51551	0.121347	0.121347
chr4	84071797	cg03105883		OpenSea				-1.12594	0.468392	-5.73818	3.03157e-07	0.000130116	6.57441	-1	0.695514	0.501992	-0.193522	0.193522
chr5	73537810	cg23125776		OpenSea				-1.0637	0.422296	-5.73655	3.05065e-07	0.000130702	6.56855	-1	0.681301	0.506887	-0.174414	0.174414
chr8	87684132	cg14283802		OpenSea	CNGB3	NM_019098	Body	-0.985903	0.605352	-5.73611	3.05591e-07	0.00013085	6.56694	-1	0.689665	0.529716	-0.159949	0.159949
chr17	71796423	cg08620804		OpenSea	LINC00469;LOC400620	NR_027146;NR_040020	Body;Body	-0.903176	1.82111	-5.73501	3.06883e-07	0.00013113	6.563	-1	0.831917	0.714644	-0.117273	0.117273
chr20	43834580	cg05177629		OpenSea	SEMG1	NM_003007	TSS1500	-0.906216	-0.147141	-5.73491	3.07006e-07	0.00013113	6.56262	-1	0.557177	0.407901	-0.149276	0.149276
chr9	108737722	cg24315843		OpenSea				-0.953129	0.755358	-5.73477	3.07172e-07	0.00013113	6.56212	-1	0.707803	0.557876	-0.149927	0.149927
chr3	44331824	cg22583147		OpenSea	C3orf77	NM_001145030	Body	-0.938367	-0.00915854	-5.73452	3.07463e-07	0.00013113	6.56123	-1	0.588836	0.430886	-0.157949	0.157949
chr11	114067446	cg12026858	chr11:114069863-114070117	N_Shelf	ZBTB16;ZBTB16	NM_006006;NM_001018011	Body;Body	-0.880374	2.11023	-5.73448	3.07514e-07	0.00013113	6.56108	-1	0.855066	0.750698	-0.104369	0.104369
chr16	79266289	cg16513809		OpenSea				-1.31763	0.9276	-5.7342	3.07849e-07	0.000131194	6.56006	-1	0.754686	0.550038	-0.204648	0.204648
chr18	42530893	cg25162588		OpenSea	SETBP1	NM_015559	Body	-1.49367	1.8458	-5.73385	3.08256e-07	0.000131194	6.55882	-1	0.873562	0.682237	-0.191325	0.191325
chr22	35552506	cg09230290		OpenSea	LINC01399	NR_126356	Body	-1.17742	2.22489	-5.73364	3.08515e-07	0.000131194	6.55804	-1	0.877206	0.744345	-0.13286	0.13286
chr12	239390	cg12760313		OpenSea	IQSEC3;IQSEC3	NM_015232;NM_001170738	5'UTR;Body	-0.732845	0.491921	-5.73354	3.08634e-07	0.000131194	6.55768	-1	0.648025	0.527229	-0.120796	0.120796
chr1	47911449	cg06531379	chr1:47909712-47911020	S_Shore				1.93427	-2.771	5.73301	3.09258e-07	0.000131194	6.55579	1	0.0657954	0.246116	0.180321	0.180321
chr7	18543357	cg17739473		OpenSea	HDAC9;HDAC9;HDAC9;HDAC9;HDAC9;HDAC9;HDAC9	NM_001204144;NM_014707;NM_001204146;NM_001204145;NM_178423;NM_058176;NM_178425	Body;Body;Body;Body;Body;Body;Body	-1.44961	-0.044929	-5.73301	3.09259e-07	0.000131194	6.55579	-1	0.639213	0.415336	-0.223877	0.223877
chr4	189638046	cg16952081		OpenSea				-1.01684	0.915375	-5.73301	3.09266e-07	0.000131194	6.55577	-1	0.742875	0.585879	-0.156996	0.156996
chr10	114042018	cg14355246		OpenSea	TECTB	NM_058222	TSS1500	-1.06374	1.61918	-5.73286	3.09436e-07	0.000131194	6.55525	-1	0.823317	0.675066	-0.148251	0.148251
chr12	26849677	cg14546144		OpenSea	ITPR2	NM_002223	Body	-1.25434	2.42928	-5.73268	3.09659e-07	0.000131194	6.55458	-1	0.897243	0.762449	-0.134795	0.134795
chr14	26613421	cg12610423		OpenSea				-0.994144	0.162537	-5.73211	3.10339e-07	0.000131384	6.55253	-1	0.621074	0.456734	-0.16434	0.16434
chr12	116933189	cg14020803		OpenSea				-1.18232	1.76244	-5.732	3.10471e-07	0.000131384	6.55213	-1	0.846224	0.694284	-0.151939	0.151939
chr4	72672207	cg24564157		OpenSea	GC	NM_001204306	TSS1500	-1.09081	2.21197	-5.73181	3.10695e-07	0.000131384	6.55146	-1	0.865496	0.741615	-0.123881	0.123881
chr6	22558830	cg09244297		OpenSea				-1.30485	2.02435	-5.7317	3.10832e-07	0.000131384	6.55105	-1	0.869512	0.704326	-0.165186	0.165186
chr7	134379148	cg21793382		OpenSea				-1.00088	2.05543	-5.73013	3.12715e-07	0.000132103	6.5454	-1	0.853378	0.731318	-0.12206	0.12206
chr6	32036822	cg12496694		OpenSea	TNXB	NM_019105	Body	-1.09423	1.15338	-5.72906	3.14011e-07	0.00013224	6.54154	-1	0.769497	0.604482	-0.165015	0.165015
chr2	12656489	cg06966240		OpenSea	LOC100506457	NR_110196	Body	-1.20689	2.33246	-5.72901	3.1407e-07	0.00013224	6.54136	-1	0.884918	0.758081	-0.126838	0.126838
chr4	185882527	cg02209488		OpenSea				-1.0628	0.674659	-5.72896	3.14137e-07	0.00013224	6.54116	-1	0.704143	0.535122	-0.169022	0.169022
chr12	57872430	cg08134678	chr12:57869075-57870182	S_Shelf	ARHGAP9;ARHGAP9;ARHGAP9	NM_032496;NM_001080157;NM_001080156	Body;Body;TSS1500	-0.895288	-0.0290544	-5.7285	3.14695e-07	0.000132398	6.5395	-1	0.58168	0.432448	-0.149231	0.149231
chr9	133718583	cg17929043		OpenSea	ABL1;ABL1	NM_005157;NM_007313	Body;Body	0.887654	1.49083	5.72821	3.15046e-07	0.000132401	6.53846	1	0.660353	0.77153	0.111176	0.111176
chr1	51339561	cg12645561		OpenSea	FAF1	NM_007051	Body	-1.15758	0.371057	-5.72793	3.15385e-07	0.00013243	6.53746	-1	0.671274	0.482751	-0.188522	0.188522
chr15	61055941	cg04543048		OpenSea	RORA	NM_134261	Body	-0.994837	1.62181	-5.72783	3.15503e-07	0.00013243	6.53711	-1	0.823331	0.684027	-0.139304	0.139304
chr10	79342549	cg24041496		OpenSea	KCNMA1;KCNMA1;KCNMA1;KCNMA1;KCNMA1;KCNMA1	NM_002247;NM_001161353;NM_001161352;NM_001271519;NM_001014797;NM_001271518	Body;Body;Body;Body;Body;Body	-0.864952	1.77102	-5.72747	3.15939e-07	0.000132536	6.53582	-1	0.828458	0.715851	-0.112607	0.112607
chr14	106406171	cg08390169		OpenSea				-0.762968	0.759421	-5.7264	3.17244e-07	0.00013293	6.53196	-1	0.699921	0.576417	-0.123504	0.123504
chr17	70999952	cg26914716		OpenSea	SLC39A11;SLC39A11	NM_139177;NM_001159770	Body;Body	-1.04548	1.47594	-5.72586	3.17912e-07	0.000133095	6.53	-1	0.809791	0.663044	-0.146748	0.146748
chr15	30212876	cg03265111		OpenSea	TJP1	NM_001301025	Body	-1.02949	0.571747	-5.72578	3.18007e-07	0.000133095	6.52972	-1	0.694313	0.526417	-0.167896	0.167896
chr6	98411352	cg27487355		OpenSea				-1.34424	2.08907	-5.72549	3.1836e-07	0.000133166	6.52868	-1	0.882047	0.722515	-0.159532	0.159532
chr15	35299204	cg04565112		OpenSea				-1.04701	1.2824	-5.72486	3.19138e-07	0.00013326	6.5264	-1	0.772904	0.620478	-0.152426	0.152426
chr9	75715644	cg02822766		OpenSea				-0.969613	0.998033	-5.72455	3.19517e-07	0.000133265	6.52529	-1	0.750124	0.598282	-0.151843	0.151843
chr3	13672669	cg03902135		OpenSea	FBLN2;FBLN2;FBLN2	NM_001165035;NM_001004019;NM_001998	Body;Body;Body	-0.728431	0.773324	-5.7239	3.20326e-07	0.00013345	6.52293	-1	0.68978	0.571774	-0.118006	0.118006
chr10	3847615	cg15157266		OpenSea				-1.13725	-1.663	-5.72389	3.20331e-07	0.00013345	6.52291	-1	0.347271	0.2062	-0.141071	0.141071
chr14	52733487	cg05427779	chr14:52734207-52735486	N_Shore	PTGDR;PTGDR	NM_000953;NM_001281469	TSS1500;TSS1500	0.953647	0.296489	5.72362	3.20667e-07	0.00013346	6.52193	1	0.459089	0.610897	0.151808	0.151808
chr3	10613050	cg05903724		OpenSea				-0.718145	0.424738	-5.72326	3.21117e-07	0.00013346	6.52062	-1	0.643225	0.520989	-0.122236	0.122236
chr4	155340841	cg00554631	chr4:155337896-155338253	S_Shelf	DCHS2	NM_001142552	Body	-0.868449	0.889824	-5.72322	3.2116e-07	0.00013346	6.5205	-1	0.717408	0.579199	-0.138209	0.138209
chr20	15534516	cg19903430		OpenSea	MACROD2;MACROD2	NM_080676;NM_001033087	Body;5'UTR	-0.983798	1.47289	-5.72317	3.21231e-07	0.00013346	6.52029	-1	0.796508	0.662856	-0.133652	0.133652
chr2	106013169	cg04883751	chr2:106014878-106015884	N_Shore	FHL2;FHL2;FHL2;FHL2;FHL2;FHL2	NM_001039492;NM_201555;NM_001039492;NM_001450;NM_201555;NM_201557	ExonBnd;ExonBnd;5'UTR;5'UTR;5'UTR;5'UTR	-1.23905	1.13474	-5.72304	3.21384e-07	0.00013346	6.51984	-1	0.781297	0.592609	-0.188688	0.188688
chr3	192634002	cg23344395	chr3:192634309-192635967	N_Shore	C3orf59	NM_178496	Body	0.984933	0.314343	5.72293	3.21523e-07	0.00013346	6.51944	1	0.448138	0.612387	0.164249	0.164249
chr22	21321368	cg17757079	chr22:21319178-21319912	S_Shore	AIFM3;AIFM3;AIFM3;AIFM3	NM_144704;NM_001018060;NR_027464;NM_001146288	5'UTR;5'UTR;TSS200;TSS200	0.626011	0.188331	5.72264	3.2188e-07	0.00013346	6.5184	1	0.47479	0.582154	0.107364	0.107364
chr20	1639250	cg23295754		OpenSea	SIRPG;SIRPG;SIRPG	NM_001039508;NM_018556;NM_080816	TSS1500;TSS1500;TSS1500	-1.30942	1.28212	-5.7226	3.21929e-07	0.00013346	6.51826	-1	0.798756	0.606399	-0.192357	0.192357
chr7	16954586	cg22597216		OpenSea				-0.691326	1.39518	-5.72253	3.22015e-07	0.00013346	6.51801	-1	0.778721	0.676557	-0.102164	0.102164
chr14	38068340	cg04215800	chr14:38067446-38069207	Island				1.10016	-1.01099	5.72169	3.23067e-07	0.000133756	6.51496	1	0.241068	0.41339	0.172321	0.172321
chr17	26313356	cg00659458		OpenSea				-0.872393	1.22122	-5.72163	3.23138e-07	0.000133756	6.51476	-1	0.754411	0.62005	-0.134362	0.134362
chr3	48128669	cg05242416	chr3:48129925-48130896	N_Shore	MAP4;MAP4;MAP4	NM_030885;NM_001134364;NM_002375	5'UTR;5'UTR;5'UTR	0.868706	-0.0516711	5.72037	3.24714e-07	0.000134258	6.51021	1	0.410143	0.549352	0.139209	0.139209
chr2	232485574	cg07593718		OpenSea				-1.22413	1.78308	-5.72005	3.25109e-07	0.000134281	6.50907	-1	0.848895	0.690129	-0.158766	0.158766
chr12	5109648	cg06337756		OpenSea				-0.977933	0.242607	-5.71929	3.26072e-07	0.000134449	6.50631	-1	0.638683	0.472036	-0.166647	0.166647
chr19	42510823	cg04695635	chr19:42509859-42510094	S_Shore	GRIK5	NM_002088	Body	-0.707563	0.831993	-5.71905	3.26368e-07	0.000134494	6.50546	-1	0.704455	0.591186	-0.11327	0.11327
chr1	249123361	cg12274272	chr1:249120450-249120731	S_Shelf				-1.2653	1.54944	-5.71793	3.27782e-07	0.000134745	6.50142	-1	0.831025	0.654812	-0.176213	0.176213
chr11	36171211	cg07774533		OpenSea	LDLRAD3;LDLRAD3;LDLRAD3	NM_001304264;NM_001304263;NM_174902	5'UTR;Body;Body	-1.07845	1.24743	-5.7178	3.2795e-07	0.000134745	6.50094	-1	0.790141	0.634619	-0.155522	0.155522
chr3	143544526	cg27419508		OpenSea	SLC9A9	NM_173653	Body	-1.14413	0.658265	-5.7173	3.28576e-07	0.000134745	6.49916	-1	0.698377	0.523005	-0.175372	0.175372
chr20	3218545	cg17037355	chr20:3218578-3220930	N_Shore	SLC4A11	NM_032034	TSS200	0.612332	-0.240178	5.71728	3.28609e-07	0.000134745	6.49906	1	0.394075	0.497616	0.10354	0.10354
chr1	224970768	cg22721183		OpenSea				-0.908143	2.14694	-5.71718	3.28731e-07	0.000134745	6.49872	-1	0.862511	0.76007	-0.102441	0.102441
chr7	36983722	cg14505065		OpenSea	ELMO1;ELMO1;ELMO1;ELMO1;ELMO1;ELMO1	NR_038120;NM_001206480;NM_014800;NM_001206482;NM_001039459;NM_130442	Body;Body;Body;Body;5'UTR;5'UTR	-0.590715	0.453426	-5.71706	3.28886e-07	0.000134745	6.49828	-1	0.6302	0.528422	-0.101778	0.101778
chr7	4194837	cg02020691		OpenSea	SDK1;SDK1	NM_152744;NM_001079653	Body;Body	-0.962139	1.03368	-5.71699	3.28973e-07	0.000134745	6.49803	-1	0.740659	0.589631	-0.151028	0.151028
chr2	43063363	cg11931531		OpenSea				-1.23153	-1.23521	-5.71687	3.29131e-07	0.000134745	6.49758	-1	0.417384	0.253165	-0.164219	0.164219
chr1	117052153	cg00960147		OpenSea				-0.970215	1.19807	-5.71602	3.30204e-07	0.000134999	6.49454	-1	0.776965	0.631538	-0.145427	0.145427
chr11	10716592	cg09840155		OpenSea	MRVI1;MRVI1;MRVI1;MRVI1;MRVI1	NM_001100167;NM_130385;NM_001206881;NM_001206880;NM_001100163	TSS1500;TSS1500;TSS1500;TSS1500;TSS1500	-1.07664	1.08016	-5.71565	3.30677e-07	0.000135097	6.4932	-1	0.751453	0.586478	-0.164975	0.164975
chr7	27167364	cg12434681	chr7:27169572-27170638	N_Shelf	HOXA3	NM_153631	TSS1500	1.19605	-0.361042	5.71514	3.3133e-07	0.00013523	6.49136	1	0.329046	0.525005	0.19596	0.19596
chr3	10480813	cg19050939		OpenSea	ATP2B2;ATP2B2	NM_001683;NM_001001331	Body;Body	-0.839206	0.50028	-5.71453	3.32106e-07	0.000135415	6.48917	-1	0.665266	0.521785	-0.143481	0.143481
chr5	88852167	cg03081439		OpenSea				-1.27673	1.82736	-5.71418	3.32552e-07	0.000135446	6.48792	-1	0.857352	0.694393	-0.162959	0.162959
chr17	67449345	cg23696864		OpenSea	MAP2K6	NM_002758	Body	-1.04075	0.803438	-5.714	3.32786e-07	0.000135446	6.48726	-1	0.7285	0.558583	-0.169917	0.169917
chr2	85103774	cg07494614	chr2:85107731-85108430	N_Shelf	C2orf89	NM_001080824	Body	0.75774	1.12985	5.71399	3.32796e-07	0.000135446	6.48723	1	0.624165	0.729739	0.105574	0.105574
chr1	175525986	cg12767196		OpenSea	TNR	NM_003285	5'UTR	-1.2386	1.09223	-5.71319	3.3383e-07	0.00013579	6.48433	-1	0.780654	0.591293	-0.189361	0.189361
chr2	122936339	cg02167856		OpenSea				-0.898618	0.283795	-5.71301	3.34053e-07	0.000135805	6.48371	-1	0.640604	0.486217	-0.154387	0.154387
chr11	115791950	cg04000244		OpenSea				-0.795918	1.05205	-5.71224	3.35054e-07	0.000135948	6.48091	-1	0.743246	0.613986	-0.12926	0.12926
chr12	116109829	cg18477001		OpenSea				-1.37706	1.87729	-5.71213	3.35187e-07	0.000135948	6.48054	-1	0.862026	0.690836	-0.17119	0.17119
chr1	230167197	cg23688956		OpenSea				-1.07398	0.452768	-5.71201	3.35344e-07	0.000135948	6.48011	-1	0.67749	0.49681	-0.18068	0.18068
chr12	52983097	cg11957638		OpenSea	KRT72;KRT72;KRT72	NM_001146225;NM_001146226;NM_080747	Body;Body;Body	-0.692507	0.179965	-5.71165	3.35812e-07	0.000136011	6.4788	-1	0.590972	0.475524	-0.115448	0.115448
chr16	10060873	cg00528079		OpenSea	GRIN2A;GRIN2A;GRIN2A	NM_000833;NM_001134407;NM_001134408	Body;Body;Body	-0.993533	-0.0983154	-5.7116	3.35877e-07	0.000136011	6.47862	-1	0.584407	0.420625	-0.163782	0.163782
chr12	4023078	cg21129006		OpenSea				-1.36912	0.740129	-5.7114	3.36144e-07	0.000136044	6.47788	-1	0.743642	0.533448	-0.210194	0.210194
chr2	217721114	cg07523894		OpenSea				-0.726263	0.928278	-5.71088	3.36813e-07	0.000136152	6.47602	-1	0.708408	0.592973	-0.115436	0.115436
chr21	35221000	cg09039987		OpenSea	ITSN1	NM_003024	Body	-0.68582	0.50516	-5.71026	3.37618e-07	0.000136152	6.47379	-1	0.656584	0.539566	-0.117018	0.117018
chr3	2777463	cg26908913		OpenSea	CNTN4;CNTN4	NM_001206955;NM_175607	Body;Body	-1.02052	1.64705	-5.71014	3.37778e-07	0.000136152	6.47335	-1	0.817004	0.681394	-0.13561	0.13561
chr20	46483827	cg04334551		OpenSea				-0.826947	0.732344	-5.7093	3.38868e-07	0.000136334	6.47033	-1	0.705938	0.573	-0.132938	0.132938
chr8	23075822	cg20898725		OpenSea	TNFRSF10A	NM_003844	Body	-1.0299	-2.0576	-5.70882	3.395e-07	0.000136334	6.46859	-1	0.266572	0.162124	-0.104449	0.104449
chr5	52586721	cg21554569		OpenSea				-0.757593	1.46692	-5.70827	3.40212e-07	0.000136488	6.46663	-1	0.784371	0.676684	-0.107687	0.107687
chr15	61097246	cg14222307		OpenSea	RORA	NM_134261	Body	-1.49568	2.16276	-5.70721	3.41606e-07	0.000136952	6.46281	-1	0.895153	0.718315	-0.176839	0.176839
chr5	41095666	cg17799341		OpenSea				-0.758017	0.973906	-5.7069	3.42023e-07	0.000137043	6.46167	-1	0.716083	0.595306	-0.120777	0.120777
chr3	9920698	cg21562208		OpenSea	CIDEC;CIDEC	NM_022094;NM_022094	1stExon;5'UTR	-1.07363	1.22595	-5.70669	3.42295e-07	0.000137076	6.46093	-1	0.788198	0.629255	-0.158943	0.158943
chr15	81300124	cg20444484		OpenSea				-0.741102	-1.10693	-5.70567	3.43646e-07	0.000137368	6.45725	-1	0.386898	0.275424	-0.111475	0.111475
chr6	168616353	cg10508271	chr6:168613132-168613346	S_Shelf				-0.952158	0.602198	-5.70536	3.44051e-07	0.000137368	6.45615	-1	0.682722	0.528991	-0.153731	0.153731
chr9	19495337	cg21683053		OpenSea				-1.16588	2.10036	-5.70528	3.44161e-07	0.000137368	6.45585	-1	0.86626	0.728942	-0.137318	0.137318
chr13	27612587	cg08477381		OpenSea				-0.79078	0.250688	-5.70511	3.44389e-07	0.000137383	6.45523	-1	0.623495	0.487382	-0.136113	0.136113
chr8	9045558	cg04465154		OpenSea				-1.06829	-0.451297	-5.70477	3.44832e-07	0.000137484	6.45403	-1	0.535871	0.359506	-0.176365	0.176365
chr12	116965944	cg21234468		OpenSea				-1.10385	1.05037	-5.70416	3.45644e-07	0.000137676	6.45183	-1	0.761177	0.591898	-0.169279	0.169279
chr1	207396655	cg17550403		OpenSea				-0.767723	0.945245	-5.70413	3.45695e-07	0.000137676	6.45169	-1	0.719843	0.592228	-0.127615	0.127615
chr20	39121568	cg07252967		OpenSea				-1.08685	1.26431	-5.70393	3.45956e-07	0.000137704	6.45099	-1	0.783198	0.623349	-0.15985	0.15985
chr14	73048259	cg26031637		OpenSea				-0.696681	-0.0292437	-5.70266	3.47655e-07	0.00013815	6.44641	-1	0.569253	0.447871	-0.121382	0.121382
chr7	110838461	cg07373723		OpenSea	IMMP2L	NM_032549	Body	-1.00082	1.63115	-5.70251	3.47847e-07	0.00013815	6.44589	-1	0.820315	0.686936	-0.13338	0.13338
chr4	36288123	cg14169496		OpenSea	DTHD1;DTHD1	NM_001136536;NM_001170700	Body;Body	-0.970639	0.0572976	-5.70241	3.47982e-07	0.00013815	6.44553	-1	0.611588	0.448536	-0.163053	0.163053
chr4	8687955	cg01227492	chr4:8689955-8690174	N_Shore				-0.799726	0.76618	-5.70198	3.48567e-07	0.00013815	6.44396	-1	0.691927	0.561864	-0.130063	0.130063
chr7	55607818	cg20930992		OpenSea	VOPP1;VOPP1;VOPP1	NM_001284283;NM_001284282;NM_030796	TSS1500;Body;Body	0.687669	1.40651	5.70195	3.48602e-07	0.00013815	6.44386	1	0.656126	0.759408	0.103282	0.103282
chr15	60999939	cg01626542		OpenSea	RORA	NM_134261	Body	-0.910731	0.578173	-5.7011	3.49746e-07	0.00013835	6.4408	-1	0.687157	0.534102	-0.153055	0.153055
chr4	182470558	cg23138018		OpenSea				-1.12263	0.785271	-5.70093	3.49977e-07	0.00013835	6.44019	-1	0.725865	0.541451	-0.184414	0.184414
chr9	116157800	cg14419389		OpenSea	ALAD	NM_000031	5'UTR	0.800876	1.2857	5.70087	3.50064e-07	0.00013835	6.43996	1	0.643568	0.746971	0.103403	0.103403
chr2	191502149	cg03620269		OpenSea				0.629737	-0.00852269	5.69988	3.51396e-07	0.000138725	6.43641	1	0.439072	0.543468	0.104396	0.104396
chr2	179076804	cg01420564		OpenSea	OSBPL6	NM_032523	5'UTR	-0.863963	0.197642	-5.69923	3.52271e-07	0.000138951	6.43408	-1	0.620948	0.47443	-0.146518	0.146518
chr9	139634196	cg14052065	chr9:139634062-139634281	Island	LCN10	NM_001001712	Body	-1.57082	3.07999	-5.69883	3.52826e-07	0.000138963	6.43261	-1	0.940075	0.815142	-0.124933	0.124933
chr1	16085170	cg15816719	chr1:16085147-16085862	Island	FBLIM1	NM_017556	TSS200	2.30251	-3.72086	5.69873	3.52958e-07	0.000138963	6.43226	1	0.0264537	0.18658	0.160127	0.160127
chr11	110689060	cg20715026		OpenSea				-1.16643	1.33767	-5.6985	3.53262e-07	0.000139006	6.43146	-1	0.803745	0.633598	-0.170147	0.170147
chr17	48649272	cg21373192	chr17:48649161-48649371	Island	CACNA1G;CACNA1G;CACNA1G;CACNA1G;CACNA1G;CACNA1G;CACNA1G;CACNA1G;CACNA1G;CACNA1G;CACNA1G;CACNA1G;CACNA1G;CACNA1G;CACNA1G	NM_198384;NM_198379;NM_198380;NM_198377;NM_198385;NM_018896;NM_198396;NM_198386;NM_198376;NM_198397;NM_198388;NM_198383;NM_198382;NM_198378;NM_198387	Body;Body;Body;Body;Body;Body;Body;Body;Body;Body;Body;Body;Body;Body;Body	-1.14002	2.69204	-5.698	3.53953e-07	0.000139015	6.42963	-1	0.911693	0.808718	-0.102975	0.102975
chr10	131701292	cg11527862	chr10:131697079-131697412	S_Shelf	EBF3	NM_001005463	Body	-0.697011	0.172102	-5.69788	3.54107e-07	0.000139015	6.42922	-1	0.590356	0.473977	-0.116379	0.116379
chr10	131686154	cg03128163	chr10:131686365-131686595	N_Shore	EBF3	NM_001005463	Body	-1.15317	1.32177	-5.69782	3.54195e-07	0.000139015	6.42899	-1	0.794209	0.622366	-0.171844	0.171844
chr4	656100	cg11164441	chr4:656993-658162	N_Shore	PDE6B;PDE6B;PDE6B	NM_000283;NM_001145291;NM_001145292	Body;Body;Body	-1.04481	1.5527	-5.69748	3.54656e-07	0.000139026	6.42777	-1	0.81919	0.673251	-0.145938	0.145938
chr5	33317631	cg01610639		OpenSea				-1.00321	1.44199	-5.69728	3.54928e-07	0.000139057	6.42706	-1	0.79253	0.652359	-0.140171	0.140171
chr2	114779857	cg19625936		OpenSea				-1.16181	1.21188	-5.69708	3.552e-07	0.000139058	6.42634	-1	0.783392	0.605473	-0.177919	0.177919
chr12	69950496	cg10512020		OpenSea	FRS2;FRS2	NM_001042555;NM_006654	5'UTR;5'UTR	0.865463	0.84566	5.69686	3.55505e-07	0.000139058	6.42554	1	0.557726	0.688918	0.131192	0.131192
chr11	61280813	cg02284433	chr11:61275825-61277329	S_Shelf				-0.821017	1.34919	-5.69656	3.55917e-07	0.000139143	6.42446	-1	0.78482	0.666945	-0.117875	0.117875
chr11	78460137	cg27090808		OpenSea	TENM4	NM_001098816	Body	-1.02182	1.63947	-5.69606	3.5661e-07	0.000139218	6.42264	-1	0.816409	0.673533	-0.142876	0.142876
chr2	122187299	cg10560561		OpenSea	CLASP1;CLASP1;CLASP1	NM_001142273;NM_015282;NM_001142274	Body;Body;Body	-0.940649	2.01847	-5.69588	3.56846e-07	0.000139218	6.42202	-1	0.854779	0.739543	-0.115236	0.115236
chr3	124003076	cg20097985		OpenSea	KALRN;KALRN	NM_003947;NM_001024660	Body;Body	-1.19743	0.623176	-5.69574	3.57043e-07	0.000139218	6.42151	-1	0.711775	0.523576	-0.188199	0.188199
chr8	28527302	cg12595459		OpenSea				-1.159	1.75458	-5.69572	3.5707e-07	0.000139218	6.42143	-1	0.840902	0.689095	-0.151808	0.151808
chr7	35762825	cg01804715		OpenSea				-0.811653	0.438077	-5.69495	3.58132e-07	0.000139557	6.41866	-1	0.646438	0.513428	-0.13301	0.13301
chr1	152669902	cg26318277		OpenSea	LCE2A	NM_178428	TSS1500	-1.18325	0.905036	-5.69476	3.58397e-07	0.000139585	6.41797	-1	0.741345	0.557631	-0.183714	0.183714
chr9	111311435	cg11194266		OpenSea				-0.913445	0.859235	-5.69439	3.58909e-07	0.000139634	6.41663	-1	0.718946	0.575825	-0.143121	0.143121
chr13	22237285	cg11365548		OpenSea				-0.657415	-0.00185243	-5.69387	3.59628e-07	0.000139692	6.41476	-1	0.565513	0.444612	-0.1209	0.1209
chr16	3159459	cg04984644	chr16:3156249-3156889	S_Shelf				-1.06068	1.55186	-5.69372	3.59831e-07	0.000139692	6.41424	-1	0.818766	0.673738	-0.145029	0.145029
chr2	23421947	cg16919295		OpenSea				-0.830217	1.20594	-5.69271	3.61228e-07	0.000139836	6.41061	-1	0.761247	0.635139	-0.126109	0.126109
chr21	40225493	cg21156054		OpenSea				-0.7214	0.419974	-5.69262	3.61361e-07	0.000139836	6.41027	-1	0.636962	0.517763	-0.1192	0.1192
chr12	74933819	cg22797892	chr12:74931492-74931879	S_Shore	ATXN7L3B;ATXN7L3B	NM_001136262;NM_001136262	1stExon;3'UTR	0.642777	-0.313907	5.6923	3.61809e-07	0.000139935	6.40911	1	0.381095	0.491907	0.110812	0.110812
chr1	152331529	cg20694572		OpenSea	FLG2	NM_001014342	5'UTR	-1.07956	1.74523	-5.69187	3.624e-07	0.000139941	6.40759	-1	0.829923	0.695714	-0.134209	0.134209
chr14	102746504	cg07446306		OpenSea	MOK;MOK	NM_014226;NM_001272011	Body;Body	-0.965664	1.70968	-5.69154	3.62872e-07	0.000139941	6.40637	-1	0.826098	0.703154	-0.122944	0.122944
chr21	17923664	cg14571688		OpenSea	MIR99AHG;MIR99AHG;MIR99AHG;MIR99AHG	NR_027790;NR_111005;NR_111004;NR_027791	Body;Body;Body;Body	-1.00235	1.23972	-5.69148	3.62951e-07	0.000139941	6.40617	-1	0.772961	0.622431	-0.15053	0.15053
chr16	21739678	cg12864905		OpenSea	OTOA;OTOA;OTOA	NM_144672;NM_001161683;NM_170664	Body;Body;Body	-0.597596	0.0721567	-5.69145	3.62985e-07	0.000139941	6.40608	-1	0.568169	0.464953	-0.103216	0.103216
chr2	70941682	cg24938166		OpenSea	ADD2;ADD2;ADD2;ADD2;ADD2	NM_017482;NM_017484;NM_017483;NM_017488;NM_001617	5'UTR;5'UTR;5'UTR;5'UTR;5'UTR	-0.633222	0.64556	-5.69112	3.63458e-07	0.000139952	6.40486	-1	0.66135	0.558187	-0.103163	0.103163
chr2	74607536	cg14601444		OpenSea	DCTN1;DCTN1	NM_004082;NM_001135040	TSS200;TSS200	0.99872	0.0837544	5.69108	3.63503e-07	0.000139952	6.40475	1	0.416567	0.582153	0.165586	0.165586
chr7	27157818	cg02627455	chr7:27154999-27155426	S_Shelf	HOXA3;HOXA3	NM_153631;NM_030661	5'UTR;5'UTR	1.34255	0.329014	5.69079	3.63919e-07	0.000139952	6.40368	1	0.416347	0.625103	0.208756	0.208756
chr2	229542880	cg26438181		OpenSea				-0.958284	0.297067	-5.69067	3.64086e-07	0.000139952	6.40325	-1	0.639765	0.480315	-0.15945	0.15945
chr17	64544418	cg06536724		OpenSea	PRKCA	NM_002737	Body	-0.695625	-0.347294	-5.69061	3.64173e-07	0.000139952	6.40303	-1	0.519814	0.400462	-0.119351	0.119351
chr5	118651463	cg24324146		OpenSea	TNFAIP8;TNFAIP8;TNFAIP8	NM_001286817;NM_001286815;NM_001077654	5'UTR;5'UTR;Body	-0.978126	-1.29272	-5.69026	3.64656e-07	0.000140063	6.40179	-1	0.385383	0.248471	-0.136912	0.136912
chr2	129865355	cg27201202		OpenSea				-0.882304	1.14878	-5.6899	3.65161e-07	0.00014014	6.4005	-1	0.759487	0.632763	-0.126724	0.126724
chr16	66451175	cg01422293		OpenSea				-1.15867	1.44101	-5.68946	3.65787e-07	0.000140199	6.39889	-1	0.815328	0.650983	-0.164345	0.164345
chr6	41007450	cg19175193		OpenSea	UNC5CL	NM_173561	TSS1500	-0.970081	1.34938	-5.68909	3.663e-07	0.000140314	6.39758	-1	0.788843	0.643445	-0.145398	0.145398
chr4	91467432	cg13853489		OpenSea	CCSER1;CCSER1	NM_207491;NM_001145065	Body;Body	-1.12172	0.721305	-5.68886	3.6663e-07	0.000140314	6.39674	-1	0.700991	0.529618	-0.171373	0.171373
chr14	44922659	cg16240167		OpenSea				-1.23258	2.08738	-5.68794	3.67927e-07	0.000140647	6.39344	-1	0.863768	0.713851	-0.149917	0.149917
chr17	25800781	cg26802840		OpenSea	KSR1	NM_014238	5'UTR	-1.26268	-1.01126	-5.68774	3.68216e-07	0.000140683	6.39271	-1	0.465899	0.290336	-0.175564	0.175564
chr7	46691701	cg09223719		OpenSea				-0.879039	1.11802	-5.6869	3.69403e-07	0.000141	6.3897	-1	0.757178	0.624363	-0.132815	0.132815
chr5	112581432	cg11457536		OpenSea	MCC;MCC	NM_002387;NM_001085377	Body;Body	-0.989131	0.0586941	-5.68688	3.69433e-07	0.000141	6.38962	-1	0.598159	0.435708	-0.162451	0.162451
chr6	6649662	cg10171489		OpenSea	LY86	NM_004271	Body	-1.18776	2.1283	-5.68569	3.7113e-07	0.000141429	6.38534	-1	0.874397	0.734094	-0.140304	0.140304
chr2	144021461	cg03155016		OpenSea	ARHGAP15	NM_018460	Body	-0.903474	1.81669	-5.68556	3.71323e-07	0.000141429	6.38486	-1	0.834126	0.718407	-0.115719	0.115719
chr4	160304826	cg09246878		OpenSea				-0.808396	0.457209	-5.68527	3.71733e-07	0.000141429	6.38382	-1	0.645771	0.507481	-0.13829	0.13829
chr2	240510488	cg01197170		OpenSea				-0.70853	0.77047	-5.68515	3.71898e-07	0.000141429	6.38341	-1	0.69083	0.577955	-0.112875	0.112875
chr8	93020657	cg26855950		OpenSea	RUNX1T1;RUNX1T1;RUNX1T1;RUNX1T1;RUNX1T1;RUNX1T1;RUNX1T1;RUNX1T1;RUNX1T1;RUNX1T1;RUNX1T1;RUNX1T1;RUNX1T1;RUNX1T1;RUNX1T1	NM_175636;NM_175635;NM_004349;NM_001198625;NM_001198632;NM_001198631;NM_001198629;NM_001198630;NM_175634;NM_001198626;NM_001198628;NM_001198627;NM_001198634;NM_001198679;NM_001198633	Body;Body;Body;Body;Body;Body;Body;Body;Body;Body;Body;Body;Body;Body;Body	-1.34529	0.466737	-5.68513	3.71928e-07	0.000141429	6.38333	-1	0.705578	0.495965	-0.209614	0.209614
chr3	68052590	cg15438904		OpenSea	FAM19A1;FAM19A1	NM_213609;NM_001252216	TSS1500;5'UTR	-1.09386	-0.546597	-5.68496	3.7218e-07	0.000141451	6.3827	-1	0.521436	0.352706	-0.16873	0.16873
chr8	72170604	cg23343628		OpenSea	EYA1;EYA1;EYA1;EYA1;EYA1;EYA1	NM_001288575;NM_000503;NM_172059;NM_172058;NM_001288574;NM_172060	Body;Body;Body;Body;Body;Body	-0.692201	0.116489	-5.68405	3.73478e-07	0.000141852	6.37945	-1	0.591132	0.471497	-0.119635	0.119635
chr9	92807373	cg15686274		OpenSea				-1.03591	-0.639405	-5.68395	3.73627e-07	0.000141852	6.37907	-1	0.499404	0.328588	-0.170816	0.170816
chr3	7268498	cg27333271		OpenSea	GRM7;GRM7	NM_181874;NM_000844	Body;Body	-0.858127	0.615474	-5.68381	3.73825e-07	0.000141853	6.37858	-1	0.68235	0.544973	-0.137377	0.137377
chr5	138442785	cg17444127		OpenSea	SIL1;SIL1	NM_022464;NM_001037633	Body;Body	0.672869	1.19981	5.6833	3.7456e-07	0.000142027	6.37674	1	0.634084	0.736333	0.102249	0.102249
chr3	133555444	cg20976607		OpenSea	RAB6B	NM_016577	Body	-0.62448	0.347406	-5.68322	3.74678e-07	0.000142027	6.37645	-1	0.6063	0.502414	-0.103886	0.103886
chr1	55894953	cg00982287		OpenSea				-0.885955	0.282083	-5.68275	3.75362e-07	0.000142212	6.37475	-1	0.636215	0.477125	-0.15909	0.15909
chr13	111068084	cg10072448		OpenSea	COL4A2	NM_001846	Body	-1.21271	1.95261	-5.68247	3.75757e-07	0.000142216	6.37376	-1	0.869062	0.722998	-0.146064	0.146064
chr17	3418033	cg07458046		OpenSea	TRPV3;TRPV3	NM_145068;NM_001258205	Body;Body	-0.837685	1.53898	-5.68247	3.75764e-07	0.000142216	6.37375	-1	0.790009	0.671684	-0.118325	0.118325
chr1	16491125	cg06538426	chr1:16494061-16494505	N_Shelf				-0.781812	0.571202	-5.6812	3.77605e-07	0.000142816	6.36918	-1	0.670035	0.538712	-0.131323	0.131323
chr1	205473222	cg18592026	chr1:205473877-205474109	N_Shore	CDK18;CDK18;CDK18	NM_212502;NM_212503;NM_002596	TSS1500;TSS1500;TSS1500	0.813737	0.42843	5.68001	3.79335e-07	0.000143315	6.36491	1	0.493268	0.631135	0.137867	0.137867
chr15	61340524	cg16964728		OpenSea	RORA	NM_134261	Body	-1.01075	0.428788	-5.67985	3.79564e-07	0.000143315	6.36434	-1	0.671803	0.503262	-0.168541	0.168541
chr22	43366212	cg18343506		OpenSea	PACSIN2	NM_001184970	5'UTR	-0.976603	1.00515	-5.67968	3.79816e-07	0.000143315	6.36372	-1	0.755746	0.603093	-0.152653	0.152653
chr10	112116398	cg17510849		OpenSea				-1.03075	-0.60957	-5.67937	3.80272e-07	0.000143315	6.3626	-1	0.489471	0.341226	-0.148244	0.148244
chr11	119970639	cg20579886		OpenSea				-0.806544	1.83752	-5.67902	3.80788e-07	0.000143315	6.36133	-1	0.829923	0.728267	-0.101656	0.101656
chr4	174538011	cg22461018		OpenSea	MORF4	NM_006792	TSS1500	-0.855627	0.660949	-5.67898	3.8084e-07	0.000143315	6.36121	-1	0.681949	0.547747	-0.134202	0.134202
chr6	24862223	cg11269842		OpenSea	FAM65B;FAM65B;FAM65B;FAM65B;FAM65B	NM_014722;NM_015864;NM_001286447;NM_001286445;NM_001286446	Body;Body;Body;Body;Body	-0.943685	1.36115	-5.67896	3.80867e-07	0.000143315	6.36114	-1	0.777104	0.643739	-0.133365	0.133365
chr13	54082429	cg00743629		OpenSea				-1.12994	0.144668	-5.67879	3.81127e-07	0.000143315	6.3605	-1	0.639975	0.448217	-0.191758	0.191758
chr1	15895370	cg23253914		OpenSea	DNAJC16	NM_015291	3'UTR	1.42918	3.26123	5.67872	3.81223e-07	0.000143315	6.36027	1	0.811264	0.925678	0.114414	0.114414
chr3	194709467	cg24289687		OpenSea				-1.00046	1.63391	-5.6786	3.81406e-07	0.000143315	6.35982	-1	0.827341	0.690917	-0.136424	0.136424
chr3	54592221	cg15371686		OpenSea	CACNA2D3	NM_018398	Body	-0.961844	1.9159	-5.67857	3.81441e-07	0.000143315	6.35973	-1	0.849722	0.731302	-0.11842	0.11842
chr7	25219198	cg01322214	chr7:25219408-25219962	N_Shore	C7orf31	NM_138811	5'UTR	0.962762	-0.655981	5.67816	3.82039e-07	0.000143342	6.35827	1	0.300752	0.463624	0.162872	0.162872
chr2	41921124	cg18122743	chr2:41924592-41924949	N_Shelf				-0.657841	-0.158054	-5.67793	3.82387e-07	0.000143342	6.35742	-1	0.53591	0.417532	-0.118378	0.118378
chr2	170364158	cg13800897		OpenSea				-1.06049	0.113947	-5.67785	3.82502e-07	0.000143342	6.35714	-1	0.616931	0.430967	-0.185963	0.185963
chr5	180301107	cg15948428		OpenSea				-0.640868	0.204027	-5.67773	3.82681e-07	0.000143342	6.3567	-1	0.600711	0.49463	-0.106081	0.106081
chr7	75472540	cg06825878		OpenSea				-1.45448	-1.14406	-5.67765	3.82796e-07	0.000143342	6.35642	-1	0.463828	0.26009	-0.203739	0.203739
chr15	69447132	cg07286682		OpenSea	MIR548H4	NR_031680	Body	-0.72544	0.388443	-5.67758	3.829e-07	0.000143342	6.35616	-1	0.636711	0.519456	-0.117254	0.117254
chr15	89850730	cg20213654		OpenSea	FANCI;FANCI	NM_018193;NM_001113378	Body;Body	-0.716847	1.13627	-5.67736	3.83222e-07	0.000143389	6.35538	-1	0.748473	0.631645	-0.116828	0.116828
chr1	20272855	cg14376428		OpenSea				-0.778005	0.947291	-5.67704	3.83697e-07	0.000143483	6.35422	-1	0.719436	0.590928	-0.128508	0.128508
chr4	137662993	cg27460717		OpenSea				-1.05318	-0.400821	-5.67692	3.83871e-07	0.000143483	6.3538	-1	0.539532	0.367535	-0.171997	0.171997
chr12	88641183	cg08105223		OpenSea				-1.08239	1.88021	-5.67624	3.84871e-07	0.000143701	6.35136	-1	0.841079	0.698549	-0.142529	0.142529
chr20	4845114	cg00093449		OpenSea	SLC23A2;SLC23A2	NM_005116;NM_203327	Body;Body	-0.593648	0.533012	-5.67614	3.85024e-07	0.000143701	6.35099	-1	0.637316	0.531943	-0.105373	0.105373
chr15	61392970	cg20867413		OpenSea	RORA	NM_134261	Body	-1.04449	1.09435	-5.67612	3.8505e-07	0.000143701	6.35093	-1	0.766265	0.607726	-0.158539	0.158539
chr2	45465395	cg13414270		OpenSea				-0.935964	-1.12108	-5.67582	3.85499e-07	0.000143794	6.34984	-1	0.413792	0.275285	-0.138507	0.138507
chr10	54078792	cg15735372	chr10:54073989-54074827	S_Shelf				-1.09664	1.16601	-5.67568	3.85709e-07	0.000143799	6.34933	-1	0.777624	0.605272	-0.172352	0.172352
chr13	21608298	cg25753509		OpenSea	LATS2	NM_014572	Body	-1.16799	1.41646	-5.67506	3.86632e-07	0.000144068	6.3471	-1	0.811578	0.644076	-0.167502	0.167502
chr1	35695681	cg17373981		OpenSea				-0.946084	0.588869	-5.67489	3.86879e-07	0.000144086	6.3465	-1	0.690983	0.535056	-0.155927	0.155927
chr5	97790839	cg18768569		OpenSea				-0.967276	0.946853	-5.67451	3.87443e-07	0.000144216	6.34514	-1	0.740011	0.58668	-0.153331	0.153331
chr11	27602844	cg23752260		OpenSea	BDNF-AS;BDNF-AS;BDNF-AS;BDNF-AS;BDNF-AS	NR_033314;NR_002832;NR_033315;NR_033313;NR_033312	Body;Body;Body;Body;Body	-1.44985	0.639141	-5.67372	3.88624e-07	0.000144274	6.3423	-1	0.734263	0.510365	-0.223898	0.223898
chr6	39290478	cg05897803		OpenSea	KCNK16;KCNK16;KCNK16;KCNK16	NM_001135107;NM_001135106;NM_001135105;NM_032115	TSS200;TSS200;TSS200;TSS200	-0.787017	1.03987	-5.67354	3.88898e-07	0.000144274	6.34164	-1	0.731078	0.601469	-0.129609	0.129609
chr11	110198965	cg10264003		OpenSea				-0.758956	-0.0937549	-5.67342	3.89071e-07	0.000144274	6.34122	-1	0.551499	0.428237	-0.123262	0.123262
chr19	13977373	cg16689069	chr19:13975668-13976918	S_Shore				0.755923	-0.68327	5.67312	3.89521e-07	0.000144274	6.34014	1	0.322251	0.443938	0.121687	0.121687
chr2	121118521	cg13254751		OpenSea				-0.973549	0.369114	-5.67309	3.89566e-07	0.000144274	6.34003	-1	0.650664	0.488274	-0.16239	0.16239
chr2	11987534	cg11902662		OpenSea				-1.10622	1.8551	-5.67296	3.89772e-07	0.000144274	6.33954	-1	0.841535	0.695952	-0.145583	0.145583
chr3	107704588	cg06660497		OpenSea				-0.619564	-0.37489	-5.67191	3.91338e-07	0.00014458	6.33579	-1	0.494726	0.391257	-0.103469	0.103469
chr5	24732447	cg21963023		OpenSea				-1.04352	-0.353347	-5.67187	3.91411e-07	0.00014458	6.33562	-1	0.535315	0.368247	-0.167068	0.167068
chr8	135883521	cg10900572		OpenSea	LOC101927845	NR_125427	Body	-0.858489	-0.23965	-5.67175	3.91584e-07	0.00014458	6.33521	-1	0.539129	0.395074	-0.144055	0.144055
chr2	135125873	cg02067461		OpenSea	MGAT5	NM_002410	Body	-0.966463	1.9707	-5.67174	3.91602e-07	0.00014458	6.33516	-1	0.837979	0.724714	-0.113265	0.113265
chr12	9250543	cg17342241		OpenSea	A2M	NM_000014	Body	-1.15196	1.92439	-5.67104	3.92659e-07	0.000144729	6.33264	-1	0.851753	0.707596	-0.144157	0.144157
chr19	45189438	cg10052860		OpenSea				-0.802797	0.124825	-5.67094	3.92806e-07	0.000144729	6.33229	-1	0.602065	0.468906	-0.133159	0.133159
chr7	21404048	cg21614900		OpenSea				-1.09839	1.76561	-5.67064	3.93254e-07	0.000144821	6.33123	-1	0.837074	0.690217	-0.146857	0.146857
chr2	182219442	cg12267166		OpenSea	LOC101927156	NR_130784	Body	-0.954613	0.964654	-5.66972	3.94657e-07	0.000145042	6.3279	-1	0.748169	0.593426	-0.154743	0.154743
chr10	74014582	cg25092052		OpenSea				0.712624	0.0115611	5.66928	3.95327e-07	0.000145215	6.32632	1	0.442451	0.56188	0.119429	0.119429
chr3	156841258	cg02181293	chr3:156837983-156838351	S_Shelf	LINC00880	NR_034007	TSS1500	0.85924	0.744288	5.6679	3.97435e-07	0.000145688	6.32134	1	0.542172	0.669467	0.127295	0.127295
chr1	203192517	cg23683497		OpenSea	CHIT1	NM_003465	Body	-0.714305	0.104179	-5.66777	3.97622e-07	0.000145688	6.32091	-1	0.58743	0.46688	-0.12055	0.12055
chr16	66542579	cg07360573		OpenSea	TK2;TK2;TK2;TK2;TK2;TK2;TK2;TK2	NM_001172645;NM_004614;NM_001272050;NM_001172644;NM_001172643;NM_001271934;NM_001271935;NR_073520	3'UTR;3'UTR;3'UTR;3'UTR;3'UTR;3'UTR;3'UTR;Body	-0.748804	0.935593	-5.6675	3.98041e-07	0.000145762	6.31992	-1	0.713535	0.596674	-0.116861	0.116861
chr14	105393171	cg21012737		OpenSea	PLD4	NM_138790	5'UTR	-1.05321	-0.87827	-5.66738	3.98226e-07	0.000145762	6.31949	-1	0.44773	0.302629	-0.145101	0.145101
chr9	87839376	cg12860740		OpenSea				-1.06294	1.4222	-5.66677	3.99158e-07	0.000145978	6.3173	-1	0.802044	0.650959	-0.151085	0.151085
chr15	82158599	cg24308064		OpenSea				-1.1469	0.875438	-5.66673	3.99221e-07	0.000145978	6.31716	-1	0.744153	0.566238	-0.177915	0.177915
chr4	163906031	cg24520479		OpenSea				-0.938833	0.853634	-5.66591	4.00484e-07	0.000146218	6.3142	-1	0.713527	0.565008	-0.148518	0.148518
chr16	2040985	cg06942121	chr16:2040034-2040628	S_Shore	SYNGR3	NM_004209	Body	1.54952	-3.00248	5.66574	4.00739e-07	0.000146238	6.31361	1	0.0641867	0.189732	0.125545	0.125545
chr3	48608492	cg17415010		OpenSea	COL7A1	NM_000094	Body	-0.950667	1.84179	-5.66529	4.01432e-07	0.000146343	6.31199	-1	0.831274	0.708184	-0.12309	0.12309
chr5	54873393	cg15384589		OpenSea				0.817601	0.389391	5.66507	4.01775e-07	0.000146394	6.3112	1	0.479099	0.618843	0.139744	0.139744
chr6	27569094	cg01850245		OpenSea				-1.33198	1.41758	-5.66439	4.02828e-07	0.000146687	6.30875	-1	0.815694	0.631063	-0.18463	0.18463
chr10	93335196	cg27002303		OpenSea	LOC100188947	NR_024467	Body	-0.893198	0.714385	-5.66414	4.03221e-07	0.000146687	6.30784	-1	0.700832	0.558402	-0.14243	0.14243
chr10	14784566	cg24891258		OpenSea	FAM107B;FAM107B	NM_031453;NM_001282695	Body;5'UTR	-0.911908	2.07486	-5.66398	4.03465e-07	0.000146687	6.30727	-1	0.851245	0.742115	-0.109129	0.109129
chr12	117354824	cg17765387		OpenSea	FBXW8;FBXW8	NM_153348;NM_012174	Body;Body	-0.754987	-0.164579	-5.66374	4.03836e-07	0.000146702	6.30641	-1	0.550607	0.420036	-0.130572	0.130572
chr11	71010689	cg13804012		OpenSea				-1.02783	1.39687	-5.66336	4.04426e-07	0.000146721	6.30505	-1	0.806415	0.658062	-0.148353	0.148353
chr1	202129865	cg25746134		OpenSea	PTPN7;PTPN7	NM_080588;NM_002832	TSS1500;TSS200	-1.06661	-0.199557	-5.66335	4.04443e-07	0.000146721	6.30501	-1	0.584188	0.411219	-0.172969	0.172969
chr1	93258319	cg00519208		OpenSea	EVI5	NM_005665	TSS1500	-0.932899	0.901875	-5.66309	4.04849e-07	0.000146721	6.30407	-1	0.731121	0.579028	-0.152093	0.152093
chr5	54518745	cg26251325	chr5:54519054-54519628	N_Shore				1.62887	-2.49324	5.66288	4.05182e-07	0.000146749	6.3033	1	0.083746	0.241532	0.157786	0.157786
chr5	78091932	cg20336081		OpenSea	ARSB	NM_000046	Body	-1.05135	1.66186	-5.66251	4.05751e-07	0.000146882	6.30199	-1	0.821927	0.676577	-0.14535	0.14535
chr18	6834919	cg22616836		OpenSea	ARHGAP28	NM_001010000	5'UTR	-1.06352	0.541476	-5.66236	4.05993e-07	0.000146895	6.30144	-1	0.682278	0.509196	-0.173082	0.173082
chr10	29948324	cg06197966		OpenSea	SVIL	NM_003174	5'UTR	-1.86821	-1.15473	-5.66196	4.06614e-07	0.000147024	6.30001	-1	0.507317	0.262727	-0.24459	0.24459
chr8	49541389	cg24561412		OpenSea	LOC101929268	NR_105002	Body	-1.17236	1.79274	-5.66187	4.06756e-07	0.000147024	6.29968	-1	0.849767	0.694777	-0.15499	0.15499
chr12	25854419	cg21763367		OpenSea				-0.718705	0.80382	-5.66121	4.07781e-07	0.000147106	6.29733	-1	0.704676	0.582152	-0.122525	0.122525
chr1	2310084	cg07087919		OpenSea	MORN1	NM_024848	Body	-1.04472	0.726414	-5.66114	4.07903e-07	0.000147106	6.29705	-1	0.712303	0.551828	-0.160475	0.160475
chr14	96341538	cg14011368	chr14:96342209-96343570	N_Shore				-0.991951	1.47606	-5.66113	4.07914e-07	0.000147106	6.29703	-1	0.810658	0.672944	-0.137714	0.137714
chr8	33397536	cg22551718		OpenSea				-0.721188	1.28446	-5.66098	4.08148e-07	0.000147106	6.29649	-1	0.767567	0.659099	-0.108468	0.108468
chr8	29607076	cg00420997		OpenSea	C8orf75	NR_026765	TSS1500	-0.875641	0.527712	-5.66094	4.08202e-07	0.000147106	6.29637	-1	0.667935	0.528305	-0.13963	0.13963
chr10	118297099	cg24112718		OpenSea				-1.28188	1.2026	-5.66062	4.08705e-07	0.000147118	6.29522	-1	0.781693	0.598006	-0.183687	0.183687
chr5	7991782	cg18095848		OpenSea				-0.994091	0.789382	-5.66035	4.09131e-07	0.000147118	6.29424	-1	0.71503	0.554695	-0.160335	0.160335
chr3	133118940	cg25249068		OpenSea	BFSP2	NM_003571	1stExon	-0.719957	0.584558	-5.66031	4.09192e-07	0.000147118	6.2941	-1	0.667549	0.547625	-0.119923	0.119923
chr22	47169727	cg03203801		OpenSea	TBC1D22A;TBC1D22A;TBC1D22A;TBC1D22A;TBC1D22A	NM_001284305;NM_001284304;NM_001284303;NM_014346;NR_104292	TSS200;5'UTR;Body;Body;Body	-0.624525	-0.213211	-5.66028	4.09252e-07	0.000147118	6.29397	-1	0.535081	0.428352	-0.106729	0.106729
chr1	29685631	cg00640991		OpenSea				-0.846568	0.935576	-5.66	4.09683e-07	0.000147175	6.29298	-1	0.732826	0.598471	-0.134355	0.134355
chr7	94262435	cg09477810		OpenSea	SGCE;SGCE;SGCE;SGCE	NM_001099400;NM_001099401;NM_003919;NM_001301139	Body;Body;Body;Body	-1.18919	2.99721	-5.6598	4.10006e-07	0.000147175	6.29225	-1	0.916865	0.805161	-0.111704	0.111704
chr5	41058329	cg01751746		OpenSea	MROH2B	NM_173489	Body	-0.947113	0.910866	-5.65979	4.10018e-07	0.000147175	6.29222	-1	0.726977	0.580401	-0.146576	0.146576
chr2	177250664	cg01911346		OpenSea				-1.16711	-1.61212	-5.65955	4.10402e-07	0.000147208	6.29134	-1	0.352405	0.216994	-0.135411	0.135411
chr16	85981373	cg08428292	chr16:85981652-85981965	N_Shore				-0.721997	0.0716905	-5.65947	4.10519e-07	0.000147208	6.29108	-1	0.58326	0.464205	-0.119054	0.119054
chr7	4652842	cg02820836		OpenSea				-1.01963	-1.65599	-5.65922	4.10919e-07	0.000147279	6.29017	-1	0.318878	0.196537	-0.122341	0.122341
chr11	128563690	cg06313256	chr11:128562671-128565011	Island	FLI1;FLI1;FLI1;SENCR;FLI1	NM_001167681;NM_002017;NM_001271010;NR_038908;NM_001271012	TSS200;TSS200;TSS200;Body;5'UTR	1.38552	-2.90052	5.65851	4.12046e-07	0.00014761	6.28761	1	0.0736339	0.202987	0.129353	0.129353
chr15	66299542	cg05004640		OpenSea	MEGF11	NM_032445	Body	-1.20463	2.27433	-5.65804	4.12785e-07	0.000147801	6.28593	-1	0.886637	0.748917	-0.13772	0.13772
chr12	121206600	cg26872414		OpenSea	SPPL3	NM_139015	Body	1.19089	1.4637	5.65777	4.13218e-07	0.000147883	6.28495	1	0.614601	0.786523	0.171921	0.171921
chr3	58060875	cg24181728		OpenSea	FLNB;FLNB;FLNB;FLNB	NM_001164319;NM_001164318;NM_001457;NM_001164317	Body;Body;Body;Body	-0.952118	-0.708882	-5.65742	4.13774e-07	0.00014796	6.2837	-1	0.479777	0.334493	-0.145284	0.145284
chr10	91313380	cg26568031		OpenSea				-1.14441	0.494853	-5.65643	4.15357e-07	0.000148395	6.28013	-1	0.690896	0.503267	-0.18763	0.18763
chr4	11473438	cg08391752		OpenSea				-0.900856	-0.259646	-5.65613	4.15832e-07	0.000148395	6.27906	-1	0.549165	0.404741	-0.144423	0.144423
chr4	20617270	cg03431096		OpenSea	SLIT2;SLIT2;SLIT2	NM_001289136;NM_001289135;NM_004787	Body;Body;Body	-0.883711	1.70535	-5.65589	4.16207e-07	0.000148395	6.27822	-1	0.822726	0.707006	-0.115721	0.115721
chr13	90378588	cg11513483		OpenSea				-1.13015	0.708658	-5.65546	4.16909e-07	0.000148395	6.27664	-1	0.721191	0.541921	-0.17927	0.17927
chr4	74542989	cg09736362		OpenSea				-0.587151	0.234118	-5.65544	4.1694e-07	0.000148395	6.27657	-1	0.589793	0.484817	-0.104976	0.104976
chr3	23084046	cg05779526		OpenSea				-1.27437	2.06589	-5.65541	4.16976e-07	0.000148395	6.27649	-1	0.870511	0.722069	-0.148442	0.148442
chr7	31091055	cg01911745	chr7:31091717-31093077	N_Shore	ADCYAP1R1;ADCYAP1R1;ADCYAP1R1;ADCYAP1R1	NM_001118;NM_001199637;NM_001199636;NM_001199635	TSS1500;TSS1500;TSS1500;TSS1500	-0.886442	1.07426	-5.65525	4.17237e-07	0.000148395	6.27591	-1	0.74497	0.608861	-0.136109	0.136109
chr6	156980722	cg11886709		OpenSea				-1.0822	1.38317	-5.655	4.1764e-07	0.000148395	6.27501	-1	0.7965	0.640973	-0.155527	0.155527
chr5	112356289	cg10837404		OpenSea	DCP2	NM_152624	3'UTR	-1.22636	2.29724	-5.65488	4.1783e-07	0.000148395	6.27458	-1	0.895033	0.76629	-0.128743	0.128743
chr7	27187102	cg05928186	chr7:27186927-27187692	Island	HOXA6	NM_024014	1stExon	0.627837	-1.02168	5.6548	4.17967e-07	0.000148395	6.27428	1	0.281365	0.381376	0.10001	0.10001
chr9	92505134	cg17199870		OpenSea				-0.850788	0.605234	-5.65478	4.17997e-07	0.000148395	6.27421	-1	0.68151	0.54227	-0.139239	0.139239
chr11	103734503	cg04139874		OpenSea				-0.892473	1.67644	-5.6547	4.1812e-07	0.000148395	6.27393	-1	0.81593	0.697402	-0.118528	0.118528
chr11	44382708	cg08491721		OpenSea				-1.0684	1.4332	-5.6546	4.18288e-07	0.000148395	6.27356	-1	0.800525	0.646613	-0.153912	0.153912
chr21	27787630	cg14966288		OpenSea				-1.24029	1.2703	-5.65456	4.18341e-07	0.000148395	6.27344	-1	0.793567	0.614136	-0.179431	0.179431
chr21	46971551	cg02609480	chr21:46974786-46975048	N_Shelf				-0.943163	-0.86812	-5.65361	4.19873e-07	0.000148866	6.27002	-1	0.44449	0.295069	-0.149421	0.149421
chr12	52637429	cg06482260	chr12:52639195-52639416	N_Shore	KRT7	NM_005556	Body	-0.595497	-0.0305661	-5.65318	4.20565e-07	0.000149038	6.26848	-1	0.559527	0.455695	-0.103832	0.103832
chr3	189893618	cg15147658		OpenSea				-0.949902	1.46957	-5.65287	4.21078e-07	0.000149147	6.26735	-1	0.804419	0.673425	-0.130994	0.130994
chr19	30596600	cg11577199		OpenSea				-0.566193	-0.132237	-5.65247	4.21719e-07	0.000149149	6.26592	-1	0.538713	0.438693	-0.100021	0.100021
chr18	68916307	cg21847072		OpenSea				-1.44736	1.0083	-5.65224	4.22101e-07	0.000149149	6.26508	-1	0.782051	0.565012	-0.217039	0.217039
chr20	42059965	cg27100292		OpenSea				-1.21399	1.50803	-5.65222	4.22134e-07	0.000149149	6.265	-1	0.820523	0.648065	-0.172458	0.172458
chr14	95077195	cg23926523		OpenSea				-0.925674	0.518221	-5.6521	4.22321e-07	0.000149149	6.26459	-1	0.675787	0.519906	-0.155881	0.155881
chr16	89029055	cg06982885		OpenSea	CBFA2T3	NM_005187	Body	-1.12498	2.36051	-5.65183	4.22755e-07	0.000149185	6.26363	-1	0.887752	0.771624	-0.116128	0.116128
chr5	150153918	cg21056002		OpenSea				-0.784271	0.911907	-5.65178	4.22835e-07	0.000149185	6.26345	-1	0.722851	0.601164	-0.121686	0.121686
chr16	85678396	cg26649321	chr16:85676291-85676592	S_Shore	KIAA0182;KIAA0182	NM_001134473;NM_014615	5'UTR;Body	-1.42947	2.9049	-5.65081	4.24426e-07	0.00014957	6.25995	-1	0.927991	0.796144	-0.131847	0.131847
chr2	120407071	cg22633396		OpenSea	CFAP221;CFAP221	NR_073132;NM_001271049	Body;Body	-1.28264	1.57339	-5.65073	4.24546e-07	0.00014957	6.25968	-1	0.832848	0.656233	-0.176616	0.176616
chr15	83862667	cg11995234		OpenSea	HDGFRP3	NM_016073	Body	-1.07799	1.86224	-5.65055	4.24851e-07	0.000149604	6.25901	-1	0.848846	0.712327	-0.136519	0.136519
chr1	1215902	cg06002705		OpenSea	SCNN1D;SCNN1D;SCNN1D	NM_001130413;NM_001130413;NR_037668	5'UTR;1stExon;Body	-0.929679	1.1441	-5.65022	4.2539e-07	0.000149722	6.25782	-1	0.759955	0.617221	-0.142733	0.142733
chr15	80881481	cg20207299		OpenSea	ARNT2	NM_014862	Body	-0.691679	-0.130187	-5.64989	4.25929e-07	0.000149766	6.25664	-1	0.549596	0.43165	-0.117946	0.117946
chr6	148878402	cg11241455	chr6:148881016-148881441	N_Shelf				-1.01492	1.52612	-5.64956	4.26471e-07	0.000149883	6.25545	-1	0.806166	0.66133	-0.144836	0.144836
chr21	32727425	cg18330820		OpenSea	TIAM1	NM_003253	5'UTR	-1.17321	-0.386724	-5.64909	4.27231e-07	0.00014998	6.25379	-1	0.542957	0.361429	-0.181528	0.181528
chr16	1061920	cg02622133	chr16:1060490-1060799	S_Shore				-0.725862	0.601764	-5.64899	4.27404e-07	0.00014998	6.25341	-1	0.670636	0.554445	-0.11619	0.11619
chr1	68348868	cg17797028		OpenSea	GNG12-AS1	NR_040077	Body	-1.34236	0.0598239	-5.64877	4.27763e-07	0.00014998	6.25263	-1	0.648666	0.436967	-0.2117	0.2117
chr1	16084830	cg16519300	chr1:16085147-16085862	N_Shore	FBLIM1	NM_017556	TSS1500	1.03711	-1.04159	5.64805	4.28939e-07	0.000150297	6.25006	1	0.23334	0.39174	0.1584	0.1584
chr17	45888482	cg21463898	chr17:45890956-45891165	N_Shelf	OSBPL7	NM_145798	Body	0.639603	0.661901	5.64772	4.29489e-07	0.000150297	6.24886	1	0.556643	0.660816	0.104173	0.104173
chr21	18899604	cg25040972		OpenSea	CXADR;CXADR;CXADR;CXADR;CXADR	NM_001207065;NM_001207064;NM_001207063;NM_001338;NM_001207066	Body;Body;Body;Body;Body	-1.07281	0.913157	-5.64752	4.29814e-07	0.000150297	6.24816	-1	0.741281	0.573272	-0.168009	0.168009
chr6	3337413	cg00213817		OpenSea	SLC22A23;SLC22A23;SLC22A23;SLC22A23;SLC22A23	NR_104448;NM_001286455;NM_021945;NM_015482;NM_001286456	Body;Body;Body;Body;Body	-0.924979	2.07	-5.64733	4.3014e-07	0.000150297	6.24745	-1	0.845135	0.738999	-0.106136	0.106136
chr1	200003267	cg25306277	chr1:200004474-200004933	N_Shore	NR5A2;NR5A2	NM_205860;NM_003822	Body;Body	0.841179	0.26239	5.64696	4.3074e-07	0.000150434	6.24614	1	0.455859	0.600485	0.144626	0.144626
chr1	58324995	cg14777634		OpenSea	DAB1;MIR548D2	NM_021080;NR_030385	5'UTR;Body	-1.16835	1.7376	-5.64635	4.31759e-07	0.000150493	6.24394	-1	0.838637	0.686612	-0.152025	0.152025
chr20	58322696	cg15596711		OpenSea	PHACTR3;PHACTR3;PHACTR3;PHACTR3;PHACTR3;PHACTR3	NM_001199505;NM_080672;NM_001199506;NM_183246;NM_183244;NM_001281507	Body;Body;Body;Body;Body;Body	-0.658613	0.226104	-5.64625	4.31923e-07	0.000150493	6.24358	-1	0.602974	0.48959	-0.113384	0.113384
chr6	90885814	cg17161099		OpenSea	BACH2;BACH2	NM_021813;NM_001170794	5'UTR;5'UTR	-0.823756	0.689353	-5.6461	4.32169e-07	0.000150493	6.24305	-1	0.69449	0.561364	-0.133126	0.133126
chr11	103733743	cg02476669		OpenSea				-1.14917	2.32256	-5.64598	4.32364e-07	0.000150493	6.24263	-1	0.883839	0.756935	-0.126904	0.126904
chr14	85555146	cg12163589		OpenSea				-0.863528	0.498182	-5.64579	4.32688e-07	0.00015051	6.24193	-1	0.665264	0.520789	-0.144475	0.144475
chr6	436928	cg02153286		OpenSea				-1.07126	2.48488	-5.6457	4.32829e-07	0.00015051	6.24162	-1	0.899485	0.791676	-0.107809	0.107809
chr1	166039444	cg21908886		OpenSea	FAM78B	NM_001017961	3'UTR	-0.924598	0.622812	-5.64517	4.33727e-07	0.000150727	6.23969	-1	0.687543	0.536329	-0.151214	0.151214
chr2	169492058	cg19642144		OpenSea	CERS6;CERS6	NM_001256126;NM_203463	Body;Body	0.884118	-0.341173	5.64508	4.3387e-07	0.000150727	6.23938	1	0.367122	0.514541	0.147419	0.147419
chr11	69469175	cg11802013	chr11:69468810-69469152	S_Shore	CCND1	NM_053056	3'UTR	-0.785282	1.66202	-5.64489	4.34191e-07	0.00015073	6.23869	-1	0.812305	0.70249	-0.109815	0.109815
chr4	149716539	cg04202774		OpenSea				-0.888204	0.556833	-5.64465	4.3459e-07	0.00015073	6.23783	-1	0.675236	0.530566	-0.14467	0.14467
chr11	46317577	cg09896120	chr11:46316875-46317485	S_Shore	CREB3L1	NM_052854	Body	1.36437	-1.97139	5.64458	4.34709e-07	0.00015073	6.23758	1	0.14325	0.307457	0.164207	0.164207
chr11	102826590	cg02498544		OpenSea	MMP13	NM_002427	TSS200	-0.942916	0.577903	-5.64443	4.34947e-07	0.00015073	6.23706	-1	0.691276	0.531819	-0.159457	0.159457
chr1	15266185	cg12436021		OpenSea	KAZN;KAZN;KAZN;KAZN	NM_001018001;NM_015209;NM_201628;NM_001018000	5'UTR;Body;Body;Body	-0.663861	0.957236	-5.64433	4.3513e-07	0.00015073	6.23667	-1	0.71968	0.611666	-0.108013	0.108013
chr7	86730025	cg24377975		OpenSea				-1.25098	1.98847	-5.64431	4.35158e-07	0.00015073	6.23661	-1	0.865525	0.710044	-0.155481	0.155481
chr8	97962108	cg15359173		OpenSea	CPQ	NM_016134	Body	-1.06955	0.842743	-5.6442	4.35338e-07	0.00015073	6.23622	-1	0.725598	0.55825	-0.167348	0.167348
chr10	33831821	cg10772100		OpenSea				-1.20947	0.389969	-5.6438	4.36013e-07	0.000150819	6.23477	-1	0.682325	0.483589	-0.198736	0.198736
chr2	123819265	cg20178603		OpenSea				-1.1487	0.506144	-5.6436	4.36336e-07	0.000150819	6.23408	-1	0.681382	0.494013	-0.187369	0.187369
chr17	40464318	cg05548912	chr17:40464293-40464947	Island				1.86263	-2.64612	5.64345	4.36598e-07	0.000150819	6.23352	1	0.0704741	0.265559	0.195085	0.195085
chr12	20047827	cg17474485		OpenSea				-1.03197	0.00443819	-5.64343	4.36637e-07	0.000150819	6.23344	-1	0.599948	0.424779	-0.175169	0.175169
chr3	158881651	cg26097563		OpenSea	IQCJ;IQCJ;IQCJ;IQCJ-SCHIP1;IQCJ-SCHIP1	NM_001042706;NM_001042705;NM_001197100;NM_001197114;NM_001197113	Body;Body;Body;Body;Body	-0.768969	1.4077	-5.64281	4.37666e-07	0.00015103	6.23124	-1	0.782807	0.667085	-0.115723	0.115723
chr6	40874682	cg00824982		OpenSea	LOC101929555	NR_110873	Body	-0.786438	0.503656	-5.64209	4.38882e-07	0.000151195	6.22865	-1	0.658029	0.528998	-0.129031	0.129031
chr11	12013993	cg00486381		OpenSea	DKK3;DKK3;DKK3	NM_001018057;NM_013253;NM_015881	Body;Body;Body	-0.917255	0.513355	-5.64206	4.38931e-07	0.000151195	6.22854	-1	0.664986	0.506561	-0.158425	0.158425
chr7	27299952	cg19370181		OpenSea				-0.723182	0.731697	-5.64193	4.39159e-07	0.000151195	6.22806	-1	0.686921	0.567397	-0.119524	0.119524
chr12	21768482	cg19042566		OpenSea				-1.16178	-0.800605	-5.6419	4.39196e-07	0.000151195	6.22798	-1	0.488164	0.310176	-0.177988	0.177988
chr1	42420460	cg19362478		OpenSea				-0.820164	1.44149	-5.64179	4.39396e-07	0.000151195	6.22755	-1	0.788142	0.673098	-0.115044	0.115044
chr2	201333764	cg15681956		OpenSea	SPATS2L;SPATS2L;SPATS2L;SPATS2L;SPATS2L;SPATS2L;SPATS2L	NM_001282744;NM_015535;NM_001100424;NM_001100423;NM_001100422;NM_001282735;NM_001282743	Body;Body;Body;Body;Body;Body;Body	0.877617	0.4055	5.64128	4.40247e-07	0.00015131	6.22574	1	0.473785	0.616982	0.143197	0.143197
chr2	210560822	cg19408495		OpenSea	MAP2;MAP2;MAP2;MAP2	NM_002374;NM_001039538;NM_031847;NM_031845	Body;Body;Body;Body	-0.934957	1.13118	-5.64121	4.40361e-07	0.00015131	6.2255	-1	0.753927	0.611209	-0.142718	0.142718
chr4	26823698	cg22441199		OpenSea				-0.771803	0.0578203	-5.64097	4.4078e-07	0.00015131	6.22462	-1	0.586251	0.445453	-0.140798	0.140798
chr5	168254759	cg03726739		OpenSea	SLIT3	NM_003062	Body	-0.940649	0.211121	-5.64083	4.41019e-07	0.00015131	6.22411	-1	0.620682	0.461889	-0.158793	0.158793
chr11	132808797	cg04765303	chr11:132812662-132813075	N_Shelf	OPCML;OPCML	NM_002545;NM_001012393	Body;Body	-1.30158	0.847114	-5.63913	4.43895e-07	0.000152073	6.21803	-1	0.75117	0.547989	-0.203181	0.203181
chr9	118135937	cg22405816		OpenSea	DEC1	NM_017418	5'UTR	-0.95368	1.19585	-5.63904	4.44049e-07	0.000152073	6.21771	-1	0.767116	0.625033	-0.142084	0.142084
chr21	29891060	cg24360457		OpenSea				-1.1631	1.24111	-5.63865	4.44724e-07	0.000152232	6.21629	-1	0.786395	0.619034	-0.167361	0.167361
chr2	28534749	cg20687051		OpenSea	LOC100505716;BRE;BRE;BRE;BRE;BRE;BRE	NR_038319;NM_199193;NM_199192;NM_004899;NM_199194;NM_199191;NM_001261840	TSS1500;3'UTR;3'UTR;Body;Body;Body;Body	0.801298	1.67278	5.63829	4.45343e-07	0.000152325	6.21499	1	0.685325	0.798766	0.11344	0.11344
chr2	75829982	cg23713299		OpenSea				-0.908862	1.44168	-5.63798	4.4587e-07	0.000152336	6.21389	-1	0.796234	0.667024	-0.129209	0.129209
chr13	91741887	cg09229115		OpenSea	LINC00380;LINC00380	NR_104057;NR_104057	Body;ExonBnd	-1.18573	0.523314	-5.63737	4.46921e-07	0.000152486	6.21169	-1	0.683578	0.500149	-0.183429	0.183429
chr18	23039068	cg25631656		OpenSea				-0.869217	0.521103	-5.63733	4.46976e-07	0.000152486	6.21157	-1	0.665809	0.516106	-0.149703	0.149703
chr11	78619203	cg20649073		OpenSea	TENM4	NM_001098816	Body	-1.01268	1.45419	-5.63719	4.47228e-07	0.000152486	6.21104	-1	0.803018	0.658715	-0.144303	0.144303
chr9	109159029	cg23331957		OpenSea				-1.44171	-0.2824	-5.63662	4.48196e-07	0.000152486	6.20902	-1	0.598589	0.377653	-0.220936	0.220936
chr2	122994061	cg03062284		OpenSea				-0.69461	-0.065434	-5.63662	4.48204e-07	0.000152486	6.20901	-1	0.566885	0.445947	-0.120938	0.120938
chr1	91229377	cg20208643		OpenSea				-0.884139	-0.327714	-5.63662	4.48207e-07	0.000152486	6.209	-1	0.518358	0.37209	-0.146268	0.146268
chr11	3256761	cg26676990	chr11:3253768-3254066	S_Shelf				-0.900201	1.71294	-5.63618	4.48957e-07	0.000152598	6.20744	-1	0.816301	0.697999	-0.118301	0.118301
chr11	15098608	cg02583620	chr11:15094957-15095872	S_Shelf	CALCB	NM_000728	Body	-0.960555	-0.507932	-5.63571	4.49769e-07	0.000152802	6.20575	-1	0.486565	0.341645	-0.144921	0.144921
chr7	37806224	cg09559295		OpenSea				-0.895185	1.56033	-5.63548	4.50175e-07	0.00015282	6.20491	-1	0.80179	0.678889	-0.122901	0.122901
chr13	94806595	cg15976200		OpenSea	GPC6-AS1;GPC6	NR_046535;NM_005708	Body;Body	-1.30122	-0.163361	-5.63544	4.50245e-07	0.00015282	6.20476	-1	0.6085	0.398445	-0.210055	0.210055
chr19	48808268	cg11521325		OpenSea	CCDC114	NM_144577	Body	-0.60481	-0.457283	-5.63511	4.50813e-07	0.000152941	6.20359	-1	0.478353	0.377791	-0.100562	0.100562
chr4	30096414	cg11829923		OpenSea				-0.966618	0.0903641	-5.63492	4.51139e-07	0.00015298	6.20291	-1	0.614418	0.455048	-0.15937	0.15937
chr16	30106897	cg27106909	chr16:30107511-30107875	N_Shore	YPEL3;YPEL3;YPEL3	NM_031477;NM_001145524;NM_031477	1stExon;5'UTR;5'UTR	1.09971	-1.99819	5.63451	4.51855e-07	0.00015303	6.20143	1	0.135539	0.26377	0.128231	0.128231
chr2	235331723	cg15408905		OpenSea				-0.830102	1.06804	-5.63447	4.51919e-07	0.00015303	6.20129	-1	0.741179	0.61558	-0.125599	0.125599
chr6	167284353	cg05545454	chr6:167284309-167284543	Island				-1.06567	1.6356	-5.63392	4.52872e-07	0.000153173	6.19933	-1	0.819559	0.674451	-0.145108	0.145108
chr13	114770495	cg22198179	chr13:114773745-114774499	N_Shelf	RASA3	NM_007368	Body	-1.47742	1.77916	-5.63329	4.53969e-07	0.000153437	6.19707	-1	0.867879	0.675839	-0.19204	0.19204
chr10	92086647	cg17718303		OpenSea				-1.11341	1.44062	-5.63304	4.54405e-07	0.000153441	6.19617	-1	0.796873	0.637527	-0.159346	0.159346
chr13	28254286	cg20388185		OpenSea				-0.967434	2.23737	-5.63261	4.55159e-07	0.000153449	6.19462	-1	0.866042	0.759472	-0.10657	0.10657
chr12	52887263	cg03462053		OpenSea	KRT6A	NM_005554	TSS200	-1.01176	1.66822	-5.63256	4.55242e-07	0.000153449	6.19445	-1	0.830942	0.694906	-0.136036	0.136036
chr13	103756876	cg20514792		OpenSea				-1.20884	0.978407	-5.63242	4.5549e-07	0.000153449	6.19394	-1	0.760445	0.573324	-0.187121	0.187121
chr4	169343215	cg26765910		OpenSea	DDX60L;DDX60L	NM_001012967;NM_001291510	Body;Body	-1.34533	8.04822e-05	-5.63167	4.56806e-07	0.000153821	6.19125	-1	0.633307	0.414786	-0.218521	0.218521
chr1	245879613	cg25286679		OpenSea				-0.748734	-0.622273	-5.63148	4.57142e-07	0.000153862	6.19056	-1	0.463073	0.34335	-0.119724	0.119724
chr1	94566569	cg11423481		OpenSea	ABCA4	NM_000350	Body	-1.18287	2.10658	-5.63135	4.5736e-07	0.000153864	6.19011	-1	0.865302	0.723869	-0.141433	0.141433
chr4	13052904	cg20833248		OpenSea				-1.26304	1.3048	-5.63085	4.58253e-07	0.000154045	6.18829	-1	0.78908	0.602948	-0.186132	0.186132
chr10	17105309	cg16776967		OpenSea	CUBN	NM_001081	Body	-1.22699	1.76141	-5.63081	4.58322e-07	0.000154045	6.18815	-1	0.851798	0.688313	-0.163484	0.163484
chr4	124261820	cg00302979		OpenSea				-1.01266	2.33121	-5.62996	4.59812e-07	0.000154084	6.18512	-1	0.878429	0.767161	-0.111268	0.111268
chr18	39455245	cg16300263		OpenSea				-0.950196	1.85877	-5.62995	4.59828e-07	0.000154084	6.18508	-1	0.833989	0.714856	-0.119133	0.119133
chr8	10797637	cg10433453		OpenSea	XKR6	NM_173683	Body	-0.765168	0.997178	-5.6299	4.59923e-07	0.000154084	6.18489	-1	0.726581	0.605177	-0.121404	0.121404
chr1	43938212	cg15142335		OpenSea				-1.12894	1.90599	-5.62985	4.60001e-07	0.000154084	6.18473	-1	0.851748	0.70893	-0.142819	0.142819
chr7	98871769	cg14606858		OpenSea	MYH16	NR_002147	Body	-0.82703	-0.187752	-5.62978	4.60131e-07	0.000154084	6.18447	-1	0.559062	0.419657	-0.139405	0.139405
chr11	15924912	cg08873865		OpenSea				-0.648651	-0.144406	-5.62967	4.60317e-07	0.000154084	6.18409	-1	0.544846	0.432267	-0.11258	0.11258
chr14	103459720	cg09341108		OpenSea	CDC42BPB	NM_006035	Body	-1.06429	1.00834	-5.62965	4.60355e-07	0.000154084	6.18401	-1	0.751072	0.579343	-0.171729	0.171729
chr5	71552763	cg00037376		OpenSea	MRPS27;MRPS27;MRPS27	NM_001286751;NM_015084;NM_001286748	Body;Body;Body	-1.07434	1.64386	-5.62913	4.61277e-07	0.000154236	6.18214	-1	0.828857	0.680432	-0.148425	0.148425
chr22	23274312	cg19888099		OpenSea				-0.870016	0.577763	-5.62903	4.61449e-07	0.000154236	6.1818	-1	0.676088	0.534928	-0.141161	0.141161
chr17	38073572	cg14875537		OpenSea	GSDMB;GSDMB;GSDMB;GSDMB;GSDMB;GSDMB;GSDMB;GSDMB	NM_018530;NM_001165959;NM_001165958;NM_001042471;NM_018530;NM_001165958;NM_001165959;NM_001042471	1stExon;ExonBnd;ExonBnd;ExonBnd;5'UTR;5'UTR;5'UTR;5'UTR	-1.22726	2.31314	-5.62864	4.62152e-07	0.00015429	6.18037	-1	0.891364	0.747973	-0.143391	0.143391
chr1	219328302	cg08411363		OpenSea	LYPLAL1-AS1	NR_038845	Body	-0.767643	0.86494	-5.62858	4.62251e-07	0.00015429	6.18017	-1	0.706922	0.584762	-0.122161	0.122161
chr17	81006524	cg10344477	chr17:81009245-81009999	N_Shelf	B3GNTL1	NM_001009905	Body	-1.90852	-0.38968	-5.62747	4.64225e-07	0.000154593	6.17619	-1	0.639096	0.353486	-0.28561	0.28561
chr11	46317036	cg02364610	chr11:46316875-46317485	Island	CREB3L1	NM_052854	Body	1.59592	-2.04108	5.62722	4.64667e-07	0.000154669	6.1753	1	0.129098	0.324254	0.195156	0.195156
chr12	18843724	cg03827720		OpenSea	PLCZ1	NM_033123	Body	-0.809195	1.8067	-5.62708	4.64928e-07	0.000154684	6.17478	-1	0.826902	0.721735	-0.105166	0.105166
chr7	70561125	cg07339864		OpenSea				-1.12223	0.966916	-5.62661	4.65757e-07	0.000154889	6.17311	-1	0.750596	0.578631	-0.171964	0.171964
chr1	193673006	cg23626881		OpenSea				0.971344	1.21101	5.62604	4.66791e-07	0.000155112	6.17104	1	0.596145	0.74132	0.145175	0.145175
chr2	27164591	cg02193584		OpenSea	DPYSL5;DPYSL5;DPYSL5	NM_001253724;NM_001253723;NM_020134	Body;Body;Body	-0.716374	0.293443	-5.626	4.66855e-07	0.000155112	6.17091	-1	0.626748	0.501181	-0.125567	0.125567
chr6	21752162	cg12687000		OpenSea	CASC15	NR_015410	Body	-0.991306	0.66462	-5.62571	4.67385e-07	0.000155217	6.16985	-1	0.699496	0.539916	-0.15958	0.15958
chr18	64307792	cg04246437		OpenSea				-1.10724	0.659817	-5.62531	4.68095e-07	0.000155381	6.16843	-1	0.714315	0.543748	-0.170567	0.170567
chr12	2360663	cg12046677		OpenSea	CACNA1C;CACNA1C;CACNA1C;CACNA1C;CACNA1C;CACNA1C;CACNA1C;CACNA1C;CACNA1C;CACNA1C;CACNA1C;CACNA1C;CACNA1C;CACNA1C;CACNA1C;CACNA1C;CACNA1C;CACNA1C;CACNA1C;CACNA1C;CACNA1C;CACNA1C;CACNA1C	NM_001129844;NM_001129827;NM_001129839;NM_001129834;NM_001129841;NM_000719;NM_001129830;NM_001167625;NM_001129843;NM_001167624;NM_001129835;NM_001129837;NM_001167623;NM_001129840;NM_199460;NM_001129833;NM_001129832;NM_001129829;NM_001129846;NM_001129836;NM_001129838;NM_001129831;NM_001129842	Body;Body;Body;Body;Body;Body;Body;Body;Body;Body;Body;Body;Body;Body;Body;Body;Body;Body;Body;Body;Body;Body;Body	-0.764765	1.36624	-5.62509	4.68483e-07	0.000155439	6.16766	-1	0.781805	0.672612	-0.109193	0.109193
chr7	156799224	cg12164596	chr7:156795355-156799394	Island	MNX1;MNX1	NM_001165255;NM_005515	Body;Body	0.735767	-0.627446	5.62482	4.68978e-07	0.00015546	6.16667	1	0.327251	0.450203	0.122952	0.122952
chr16	68677020	cg23969378	chr16:68676450-68676843	S_Shore	CDH3	NM_001793	TSS1500	0.614894	-0.0677951	5.62456	4.69453e-07	0.000155546	6.16573	1	0.419259	0.530215	0.110956	0.110956
chr17	65387096	cg01507342		OpenSea	PITPNC1;PITPNC1	NM_181671;NM_012417	Body;Body	-1.33419	-1.55145	-5.62429	4.69938e-07	0.000155636	6.16476	-1	0.374629	0.205485	-0.169144	0.169144
chr13	27769437	cg19291696		OpenSea				-1.49127	0.0387474	-5.62401	4.70443e-07	0.000155726	6.16376	-1	0.652076	0.409803	-0.242273	0.242273
chr16	50913380	cg02653900		OpenSea				-0.65529	0.665509	-5.62381	4.70794e-07	0.000155726	6.16306	-1	0.67501	0.568556	-0.106454	0.106454
chr7	123243049	cg27181727		OpenSea	NDUFA5;NDUFA5;ASB15	NM_001291304;NR_111926;NM_001290258	TSS1500;TSS1500;5'UTR	-0.938733	0.120872	-5.62378	4.70857e-07	0.000155726	6.16294	-1	0.609534	0.455641	-0.153894	0.153894
chr6	24743575	cg19918700		OpenSea				-1.29396	-0.324524	-5.62356	4.71245e-07	0.000155784	6.16217	-1	0.575012	0.378357	-0.196655	0.196655
chr9	91182899	cg18344468		OpenSea	NXNL2	NM_145283	Body	-0.79963	0.129689	-5.62299	4.72284e-07	0.000155961	6.16011	-1	0.598722	0.46321	-0.135512	0.135512
chr11	19628828	cg11986385		OpenSea	NAV2	NM_001111018	Body	-1.14773	1.14624	-5.62291	4.72428e-07	0.000155961	6.15982	-1	0.782156	0.612294	-0.169863	0.169863
chr14	27235421	cg11058623		OpenSea				-1.01267	-1.15654	-5.62222	4.73685e-07	0.000156202	6.15734	-1	0.388907	0.254964	-0.133943	0.133943
chr8	117581213	cg09843518		OpenSea				-0.949029	1.6646	-5.62202	4.74036e-07	0.000156202	6.15665	-1	0.817795	0.688931	-0.128864	0.128864
chr14	83107784	cg13959830		OpenSea				-1.20133	1.08889	-5.62202	4.74045e-07	0.000156202	6.15663	-1	0.761164	0.583745	-0.177418	0.177418
chr13	54265754	cg16753685		OpenSea				-0.810503	0.811746	-5.6212	4.75539e-07	0.000156559	6.15369	-1	0.701242	0.568882	-0.132359	0.132359
chr19	22866768	cg21478180		OpenSea				-0.981641	0.383653	-5.62078	4.76298e-07	0.000156738	6.1522	-1	0.667342	0.508798	-0.158544	0.158544
chr1	89266282	cg19121242		OpenSea	PKN2	NM_006256	Body	-1.32693	1.70782	-5.62043	4.7694e-07	0.000156878	6.15094	-1	0.838849	0.667742	-0.171107	0.171107
chr7	115608801	cg00927226		OpenSea	TFEC;TFEC	NM_012252;NM_001018058	Body;Body	-1.52694	1.28655	-5.6202	4.77366e-07	0.000156947	6.15011	-1	0.814349	0.592671	-0.221678	0.221678
chr2	33500889	cg21846949		OpenSea	LTBP1;LTBP1;LTBP1;LTBP1;LTBP1	NM_000627;NM_206943;NM_001166265;NM_001166266;NM_001166264	Body;Body;Body;Body;Body	-1.1791	2.12431	-5.62008	4.77583e-07	0.000156947	6.14968	-1	0.876279	0.735596	-0.140683	0.140683
chr4	185086662	cg14727275	chr4:185089687-185089989	N_Shelf	ENPP6	NM_153343	Body	-0.738591	-0.155613	-5.6198	4.78106e-07	0.000157047	6.14866	-1	0.545207	0.416601	-0.128606	0.128606
chr13	107028885	cg16502555		OpenSea	LINC00460	NR_034119	TSS200	-1.55685	-1.83266	-5.61956	4.78532e-07	0.000157073	6.14783	-1	0.353886	0.183281	-0.170605	0.170605
chr5	158945422	cg01915989		OpenSea				-1.27907	1.85119	-5.6194	4.78836e-07	0.000157073	6.14724	-1	0.858039	0.698571	-0.159468	0.159468
chr12	73538388	cg26970412		OpenSea				-0.764617	1.40001	-5.61913	4.7933e-07	0.000157103	6.14627	-1	0.775571	0.664755	-0.110816	0.110816
chr13	24030620	cg05977934		OpenSea				-1.20603	2.15029	-5.61911	4.79363e-07	0.000157103	6.14621	-1	0.870948	0.735391	-0.135557	0.135557
chr11	43671280	cg20364363		OpenSea				-0.95709	1.3052	-5.61856	4.80384e-07	0.000157193	6.14422	-1	0.778348	0.635558	-0.14279	0.14279
chr13	110935325	cg27130075		OpenSea	COL4A1	NM_001845	Body	-1.39622	1.37031	-5.61837	4.80739e-07	0.000157193	6.14353	-1	0.819992	0.624602	-0.19539	0.19539
chr12	10342880	cg14706131		OpenSea	TMEM52B;TMEM52B	NM_153022;NM_001079815	3'UTR;3'UTR	-0.959558	1.06305	-5.61824	4.80979e-07	0.000157193	6.14306	-1	0.754335	0.608244	-0.146091	0.146091
chr2	174517791	cg06674373		OpenSea				-0.844516	0.00843329	-5.61818	4.81089e-07	0.000157193	6.14285	-1	0.575276	0.424768	-0.150508	0.150508
chr13	107354903	cg02444118		OpenSea				-1.05044	0.982649	-5.61816	4.81116e-07	0.000157193	6.1428	-1	0.743719	0.580542	-0.163177	0.163177
chr1	201399609	cg26196671		OpenSea				-0.656058	-0.0209965	-5.61808	4.8127e-07	0.000157193	6.1425	-1	0.559147	0.447507	-0.11164	0.11164
chr1	230645569	cg04279411		OpenSea				-1.03262	-0.968973	-5.61804	4.81339e-07	0.000157193	6.14236	-1	0.446703	0.294163	-0.152541	0.152541
chr11	102321374	cg25187871	chr11:102322529-102323762	N_Shore	TMEM123	NM_052932	Body	0.959216	1.30609	5.61793	4.8154e-07	0.000157193	6.14197	1	0.6229	0.755595	0.132696	0.132696
chr1	14869747	cg01912076		OpenSea				-0.850532	0.723407	-5.61779	4.81809e-07	0.000157193	6.14145	-1	0.698786	0.558981	-0.139806	0.139806
chr11	129836439	cg25007761		OpenSea	PRDM10;PRDM10	NM_020228;NM_199437	5'UTR;5'UTR	-1.00581	0.824696	-5.61737	4.82572e-07	0.000157241	6.13997	-1	0.726652	0.559203	-0.167449	0.167449
chr20	41111836	cg21037990		OpenSea	PTPRT;PTPRT	NM_007050;NM_133170	Body;Body	-1.11774	0.993807	-5.61735	4.82611e-07	0.000157241	6.1399	-1	0.762065	0.590846	-0.17122	0.17122
chr6	162081846	cg07997797		OpenSea	PARK2;PARK2;PARK2	NM_013988;NM_013987;NM_004562	Body;Body;Body	-0.724495	0.375184	-5.61724	4.82825e-07	0.000157241	6.13948	-1	0.640626	0.517185	-0.12344	0.12344
chr1	6333796	cg03961030		OpenSea	ACOT7;ACOT7;ACOT7;ACOT7	NM_181864;NM_181865;NM_007274;NM_181866	Body;Body;Body;Body	-0.793754	0.605016	-5.61709	4.83095e-07	0.000157258	6.13896	-1	0.669916	0.539724	-0.130192	0.130192
chr3	241182	cg14188441	chr3:238391-240140	S_Shore	CHL1	NM_006614	5'UTR	-0.933272	-0.0960128	-5.61661	4.83983e-07	0.000157308	6.13725	-1	0.582069	0.420401	-0.161668	0.161668
chr14	55894248	cg08096560		OpenSea	TBPL2	NM_199047	Body	-0.737336	1.24929	-5.61653	4.84138e-07	0.000157308	6.13695	-1	0.761614	0.651928	-0.109686	0.109686
chr4	80449767	cg22178983		OpenSea	LINC00989	NR_038826	Body	-1.1985	-2.02111	-5.61632	4.84527e-07	0.000157308	6.1362	-1	0.279233	0.156747	-0.122486	0.122486
chr11	119994877	cg00355019		OpenSea	TRIM29	NM_012101	Body	-0.980203	1.10968	-5.61631	4.84553e-07	0.000157308	6.13615	-1	0.76649	0.618461	-0.14803	0.14803
chr21	23179036	cg09894294		OpenSea				-1.40069	-0.141245	-5.61597	4.85179e-07	0.000157391	6.13494	-1	0.617711	0.396154	-0.221557	0.221557
chr3	46785957	cg01565013		OpenSea	PRSS45	NM_199183	Body	-0.868904	0.70498	-5.61593	4.85244e-07	0.000157391	6.13481	-1	0.692449	0.551449	-0.140999	0.140999
chr6	436684	cg08800670		OpenSea				-0.72486	-0.0795766	-5.61562	4.85839e-07	0.000157404	6.13367	-1	0.558823	0.434482	-0.124342	0.124342
chr8	70693305	cg08935267		OpenSea	SLCO5A1;SLCO5A1;SLCO5A1	NM_001146009;NM_030958;NM_001146008	Body;Body;Body	-1.02816	2.4025	-5.61556	4.85935e-07	0.000157404	6.13348	-1	0.887385	0.78094	-0.106444	0.106444
chr11	82503066	cg17746899		OpenSea				-1.0332	1.88057	-5.61488	4.87203e-07	0.000157744	6.13105	-1	0.846762	0.717199	-0.129563	0.129563
chr4	27272360	cg00333302		OpenSea	LOC101929199	NR_125921	Body	-1.05197	0.870558	-5.6145	4.87919e-07	0.000157905	6.12968	-1	0.727639	0.564522	-0.163117	0.163117
chr11	7463337	cg25105201		OpenSea	LOC100506258;SYT9	NR_103855;NM_175733	Body;Body	-0.649209	0.485402	-5.61397	4.88912e-07	0.000158042	6.12778	-1	0.647935	0.537809	-0.110126	0.110126
chr11	47359223	cg22697045	chr11:47359953-47360216	N_Shore	MYBPC3	NM_000256	Body	-1.22238	1.76648	-5.6139	4.8905e-07	0.000158042	6.12751	-1	0.852438	0.70164	-0.150799	0.150799
chr7	40397500	cg22839394		OpenSea	SUGCT;SUGCT;SUGCT;SUGCT	NM_024728;NM_001193312;NM_001193313;NM_001193311	Body;Body;Body;Body	-1.17967	1.5538	-5.61387	4.89109e-07	0.000158042	6.1274	-1	0.818035	0.652716	-0.165319	0.165319
chr11	46317475	cg03131732	chr11:46316875-46317485	Island	CREB3L1	NM_052854	Body	0.899536	-0.973663	5.61381	4.89215e-07	0.000158042	6.1272	1	0.263694	0.412195	0.148501	0.148501
chr2	242881634	cg19035788	chr2:242878602-242879154	S_Shelf				-1.09472	1.04095	-5.61346	4.89865e-07	0.000158181	6.12596	-1	0.752715	0.587419	-0.165296	0.165296
chr6	32039176	cg17235833		OpenSea	TNXB	NM_019105	Body	-0.780194	0.927902	-5.61297	4.90796e-07	0.000158411	6.12418	-1	0.719631	0.598781	-0.12085	0.12085
chr10	4768723	cg18444723		OpenSea				-0.843325	1.85277	-5.61263	4.91431e-07	0.000158545	6.12298	-1	0.837518	0.732215	-0.105303	0.105303
chr5	180545879	cg07759903	chr5:180541651-180541898	S_Shelf				-0.87416	0.607435	-5.61222	4.92203e-07	0.000158609	6.12151	-1	0.670403	0.53085	-0.139552	0.139552
chr5	119942454	cg09459548		OpenSea	PRR16	NM_016644	Body	-1.18882	0.452776	-5.61216	4.9232e-07	0.000158609	6.12129	-1	0.681558	0.486728	-0.194829	0.194829
chr2	794646	cg06523516		OpenSea				-0.714731	-0.242972	-5.61206	4.92503e-07	0.000158609	6.12094	-1	0.527812	0.407287	-0.120525	0.120525
chr7	38579834	cg25462718		OpenSea	AMPH;AMPH	NM_001635;NM_139316	Body;Body	-1.39811	0.60602	-5.61206	4.92506e-07	0.000158609	6.12094	-1	0.730241	0.517364	-0.212877	0.212877
chr3	97633644	cg17771238		OpenSea	CRYBG3	NM_153605	Body	-1.2242	1.30853	-5.61158	4.9341e-07	0.00015883	6.11922	-1	0.795568	0.619386	-0.176183	0.176183
chr4	90391429	cg16305231		OpenSea				-1.65711	-0.130998	-5.61134	4.93868e-07	0.000158871	6.11835	-1	0.657368	0.395346	-0.262022	0.262022
chr2	43145309	cg02737507		OpenSea				-0.792076	1.63705	-5.61124	4.94057e-07	0.000158871	6.118	-1	0.806331	0.700204	-0.106127	0.106127
chr21	46954554	cg06198139	chr21:46957315-46957916	N_Shelf	SLC19A1;SLC19A1;SLC19A1	NM_001205207;NM_001205206;NM_194255	TSS200;Body;Body	0.702445	-0.0904333	5.61117	4.94198e-07	0.000158871	6.11773	1	0.417046	0.532149	0.115103	0.115103
chr15	31384947	cg15452609		OpenSea	TRPM1;TRPM1;TRPM1;TRPM1	NM_002420;NM_001252030;NM_001252024;NM_001252020	5'UTR;5'UTR;5'UTR;Body	-1.19528	2.81274	-5.61077	4.94948e-07	0.000158971	6.11631	-1	0.920584	0.817712	-0.102872	0.102872
chr20	4695736	cg21159961		OpenSea				-1.08495	1.21985	-5.60989	4.96621e-07	0.000159367	6.11316	-1	0.779393	0.61597	-0.163423	0.163423
chr11	117332647	cg20920133		OpenSea	DSCAML1	NM_020693	Body	-0.780524	0.221087	-5.6097	4.96988e-07	0.000159414	6.11247	-1	0.61423	0.483392	-0.130837	0.130837
chr1	150743628	cg20611253		OpenSea				-1.02645	-1.61768	-5.60932	4.9772e-07	0.000159456	6.11109	-1	0.326004	0.201642	-0.124362	0.124362
chr2	96057706	cg16627346	chr2:96054894-96055143	S_Shelf				0.738309	0.158358	5.60929	4.97778e-07	0.000159456	6.11099	1	0.446265	0.57057	0.124305	0.124305
chr8	86371819	cg24046475	chr8:86375500-86376714	N_Shelf				-0.751771	0.128122	-5.60895	4.98416e-07	0.000159589	6.10979	-1	0.590956	0.465083	-0.125873	0.125873
chr11	64624317	cg26639224	chr11:64621207-64622246	S_Shelf	EHD1;EHD1;EHD1	NM_006795;NM_001282444;NM_001282445	Body;Body;Body	-0.954083	-0.703552	-5.60849	4.99294e-07	0.000159729	6.10814	-1	0.488323	0.335649	-0.152674	0.152674
chr8	136755532	cg05670354		OpenSea				-1.03867	0.912348	-5.60825	4.99758e-07	0.000159768	6.10728	-1	0.728882	0.56456	-0.164321	0.164321
chr14	65758917	cg21915811		OpenSea				-0.748746	-0.491342	-5.6082	4.99858e-07	0.000159768	6.10709	-1	0.492983	0.372707	-0.120276	0.120276
chr7	27175796	cg05237200	chr7:27179062-27179511	N_Shelf				0.634808	-0.612875	5.60804	5.00174e-07	0.000159799	6.1065	1	0.341792	0.44583	0.104039	0.104039
chr8	126557912	cg01456831		OpenSea				-0.70605	-0.457594	-5.60754	5.01124e-07	0.000159964	6.10473	-1	0.490063	0.374656	-0.115407	0.115407
chr4	17188725	cg11141743		OpenSea				-1.02139	1.15725	-5.60742	5.01354e-07	0.000159964	6.1043	-1	0.764952	0.614548	-0.150404	0.150404
chr12	53162093	cg10284006		OpenSea	KRT76	NM_015848	3'UTR	-0.862439	0.397113	-5.6073	5.01581e-07	0.000159966	6.10387	-1	0.648682	0.501659	-0.147023	0.147023
chr10	85672868	cg21604839		OpenSea				-0.919371	1.03193	-5.60657	5.02987e-07	0.000160273	6.10126	-1	0.748598	0.607872	-0.140726	0.140726
chr21	18791285	cg18184356		OpenSea				-0.933956	2.14204	-5.60614	5.03823e-07	0.000160298	6.09971	-1	0.864696	0.757724	-0.106972	0.106972
chr1	41711766	cg11674448	chr1:41706957-41708327	S_Shelf				-0.999117	1.86053	-5.60612	5.0386e-07	0.000160298	6.09964	-1	0.842133	0.711015	-0.131118	0.131118
chr2	12342503	cg12339202		OpenSea				-1.10245	1.74621	-5.60607	5.03952e-07	0.000160298	6.09947	-1	0.83301	0.686523	-0.146488	0.146488
chr6	33141687	cg10211891		OpenSea	COL11A2;COL11A2;COL11A2	NM_080679;NM_080681;NM_080680	Body;Body;Body	-0.747238	0.932331	-5.60574	5.04604e-07	0.000160435	6.09826	-1	0.722734	0.605378	-0.117356	0.117356
chr8	35718561	cg05889085		OpenSea				-1.22303	0.610157	-5.60555	5.04968e-07	0.00016048	6.09759	-1	0.723248	0.523542	-0.199706	0.199706
chr16	79303841	cg26810767		OpenSea				-1.12633	-0.0460564	-5.60521	5.05617e-07	0.000160581	6.09639	-1	0.601645	0.42337	-0.178276	0.178276
chr12	131609316	cg21344159	chr12:131605558-131605767	S_Shelf	GPR133	NM_198827	Body	-0.852313	0.430724	-5.60515	5.0573e-07	0.000160581	6.09618	-1	0.657621	0.514393	-0.143228	0.143228
chr7	95320969	cg25412377		OpenSea				-1.06884	1.85736	-5.60498	5.06073e-07	0.00016062	6.09554	-1	0.842727	0.702918	-0.139808	0.139808
chr17	8243157	cg23576360		OpenSea	ODF4	NM_153007	TSS200	-0.810934	0.325187	-5.60406	5.07867e-07	0.000161048	6.09224	-1	0.62772	0.487152	-0.140568	0.140568
chr22	26056515	cg08418664		OpenSea	ADRBK2	NM_005160	Body	-1.36681	1.97047	-5.60346	5.09034e-07	0.000161206	6.09009	-1	0.874232	0.706616	-0.167616	0.167616
chr16	84033146	cg05253165	chr16:84029456-84029710	S_Shelf	NECAB2	NM_019065	Body	-0.907349	-0.030675	-5.60312	5.09687e-07	0.000161303	6.0889	-1	0.585978	0.43286	-0.153117	0.153117
chr17	10761562	cg20008800		OpenSea				-0.749587	0.234353	-5.60307	5.09786e-07	0.000161303	6.08872	-1	0.612249	0.489093	-0.123156	0.123156
chr1	54873990	cg06907033	chr1:54870853-54872476	S_Shore				-1.13375	2.28928	-5.60293	5.10064e-07	0.00016132	6.08821	-1	0.886589	0.761179	-0.125409	0.125409
chr8	59763635	cg03208041		OpenSea	TOX	NM_014729	Body	-0.817501	1.44297	-5.60275	5.10425e-07	0.000161364	6.08754	-1	0.791935	0.678701	-0.113234	0.113234
chr9	109351088	cg05078511		OpenSea				-0.697812	0.188519	-5.60236	5.11184e-07	0.00016151	6.08616	-1	0.59988	0.481327	-0.118553	0.118553
chr16	88386959	cg27199811		OpenSea				-0.689259	1.19724	-5.60217	5.11547e-07	0.00016151	6.08549	-1	0.747581	0.643905	-0.103676	0.103676
chr12	3563432	cg20035679		OpenSea				-0.634145	1.05043	-5.60188	5.12121e-07	0.00016151	6.08444	-1	0.730847	0.630079	-0.100768	0.100768
chr17	26314278	cg24716474		OpenSea				-0.751821	0.990468	-5.60186	5.12154e-07	0.00016151	6.08438	-1	0.713761	0.595906	-0.117855	0.117855
chr3	8661519	cg09248934		OpenSea	C3orf32	NM_015931	3'UTR	-0.861269	0.205223	-5.60177	5.12331e-07	0.00016151	6.08406	-1	0.619038	0.469415	-0.149622	0.149622
chr7	4207544	cg18929226		OpenSea	SDK1;SDK1	NM_152744;NM_001079653	Body;Body	-0.802064	0.206007	-5.60171	5.12449e-07	0.00016151	6.08385	-1	0.619317	0.480156	-0.139161	0.139161
chr17	62174600	cg14750567		OpenSea	ERN1	NM_001433	Body	-0.891421	0.736178	-5.60148	5.12906e-07	0.000161513	6.08301	-1	0.700169	0.553467	-0.146702	0.146702
chr1	16084738	cg17150168	chr1:16085147-16085862	N_Shore	FBLIM1	NM_017556	TSS1500	0.911796	-1.16056	5.60107	5.13714e-07	0.000161697	6.08154	1	0.227059	0.364577	0.137518	0.137518
chr12	23237348	cg06967668		OpenSea				-0.889044	1.2883	-5.6006	5.14641e-07	0.000161918	6.07986	-1	0.768242	0.638984	-0.129257	0.129257
chr1	164559503	cg27243353		OpenSea	PBX1;PBX1;PBX1	NM_001204961;NM_002585;NM_001204963	Body;Body;Body	0.690726	0.258668	5.59987	5.16075e-07	0.000162299	6.07726	1	0.470156	0.585079	0.114923	0.114923
chr6	164335643	cg06388838		OpenSea				-0.970175	1.97768	-5.59956	5.16704e-07	0.000162426	6.07612	-1	0.850275	0.734588	-0.115687	0.115687
chr9	108827545	cg13757550		OpenSea				-0.98914	1.58358	-5.59886	5.18092e-07	0.000162721	6.07361	-1	0.810545	0.665085	-0.14546	0.14546
chr2	72858044	cg21125179		OpenSea	EXOC6B	NM_015189	Body	-0.660872	-0.225898	-5.59788	5.20035e-07	0.00016319	6.07012	-1	0.513397	0.40613	-0.107267	0.107267
chr11	23501632	cg10027639		OpenSea				-1.23213	0.673464	-5.59744	5.20909e-07	0.000163393	6.06855	-1	0.71193	0.516566	-0.195364	0.195364
chr17	56020813	cg07344754		OpenSea	CUEDC1	NM_001271875	5'UTR	-0.802372	0.556302	-5.59723	5.21322e-07	0.00016345	6.06781	-1	0.681271	0.543851	-0.13742	0.13742
chr16	10040106	cg15080528		OpenSea	GRIN2A;GRIN2A;GRIN2A	NM_000833;NM_001134407;NM_001134408	Body;Body;Body	-0.777157	0.773182	-5.59711	5.21563e-07	0.00016345	6.06738	-1	0.692415	0.569762	-0.122653	0.122653
chr1	203023236	cg23460472		OpenSea	PPFIA4;PPFIA4	NM_001304332;NM_001304331	Body;Body	-0.824185	0.509556	-5.59686	5.22071e-07	0.00016345	6.06647	-1	0.66488	0.525809	-0.139071	0.139071
chr4	72474358	cg10207073		OpenSea				-0.998632	1.88256	-5.59677	5.22253e-07	0.00016345	6.06614	-1	0.852372	0.72864	-0.123732	0.123732
chr9	132342382	cg14979034		OpenSea				-0.778759	-0.0547265	-5.59656	5.22672e-07	0.00016345	6.06539	-1	0.57398	0.441034	-0.132946	0.132946
chr2	11970207	cg26963245		OpenSea				-1.59377	-3.03693	-5.59632	5.23154e-07	0.00016353	6.06453	-1	0.201602	0.0856463	-0.115956	0.115956
chr8	141248667	cg23401796		OpenSea	TRAPPC9;TRAPPC9	NM_001160372;NM_031466	Body;Body	-2.02359	2.83296	-5.5961	5.23601e-07	0.000163599	6.06373	-1	0.942034	0.746028	-0.196006	0.196006
chr20	1538353	cg11295724		OpenSea	SIRPD	NM_178460	TSS200	-0.797341	0.495951	-5.59583	5.24136e-07	0.000163625	6.06278	-1	0.655833	0.52295	-0.132883	0.132883
chr6	39585532	cg27461199		OpenSea	KIF6;KIF6;KIF6	NM_001289020;NM_145027;NM_001289021	Body;Body;Body	-1.17695	0.804208	-5.59571	5.24372e-07	0.000163628	6.06236	-1	0.734665	0.547375	-0.18729	0.18729
chr10	113962575	cg04185438		OpenSea				-0.889195	0.0134623	-5.59522	5.25374e-07	0.00016387	6.06057	-1	0.590981	0.44113	-0.149851	0.149851
chr21	19288538	cg20401955		OpenSea	CHODL;CHODL;CHODL;CHODL	NM_001204175;NM_001204177;NM_001204178;NM_001204176	TSS1500;TSS1500;TSS1500;TSS1500	-0.932216	1.9425	-5.59484	5.2614e-07	0.000163968	6.05921	-1	0.84602	0.726124	-0.119896	0.119896
chr1	245132134	cg23260484	chr1:245133028-245134711	N_Shore	EFCAB2;EFCAB2;EFCAB2;EFCAB2;EFCAB2	NR_026588;NR_026586;NR_026587;NM_032328;NM_001143943	TSS1500;TSS1500;TSS1500;TSS1500;TSS1500	0.813036	-0.747741	5.59454	5.26743e-07	0.00016403	6.05814	1	0.311036	0.43932	0.128285	0.128285
chr6	33265016	cg21241411	chr6:33266302-33267582	N_Shore	RGL2;RGL2	NR_028387;NM_004761	Body;Body	0.709387	0.974568	5.59424	5.27345e-07	0.00016403	6.05708	1	0.597333	0.709336	0.112003	0.112003
chr4	6690702	cg02853152		OpenSea				-1.68251	-1.53344	-5.59421	5.27409e-07	0.00016403	6.05696	-1	0.41983	0.213042	-0.206788	0.206788
chr15	92701885	cg11680590		OpenSea	SLCO3A1;SLCO3A1	NM_001145044;NM_013272	Body;Body	-1.06785	-0.0908366	-5.59412	5.27579e-07	0.00016403	6.05666	-1	0.590932	0.414572	-0.17636	0.17636
chr7	147829930	cg23548616		OpenSea	CNTNAP2;MIR548T	NM_014141;NR_036093	Body;Body	-1.2462	1.10372	-5.59411	5.27613e-07	0.00016403	6.0566	-1	0.775359	0.589817	-0.185542	0.185542
chr15	48936953	cg18671950	chr15:48936810-48938577	Island	FBN1	NM_000138	Body	1.33368	-1.87036	5.5938	5.28222e-07	0.000164052	6.05552	1	0.151308	0.323178	0.17187	0.17187
chr8	87777011	cg25329922		OpenSea				-1.34796	-0.0275424	-5.59342	5.28993e-07	0.000164102	6.05416	-1	0.63362	0.418696	-0.214923	0.214923
chr1	16085642	cg23002761	chr1:16085147-16085862	Island	FBLIM1	NM_017556	5'UTR	1.47119	-1.85035	5.59339	5.29064e-07	0.000164102	6.05404	1	0.138542	0.315099	0.176556	0.176556
chr5	134363516	cg26509691	chr5:134363092-134365146	Island	PITX1	NM_002653	3'UTR	1.02913	-1.68389	5.59325	5.29345e-07	0.000164119	6.05354	1	0.17408	0.307394	0.133314	0.133314
chr2	208103233	cg17956468		OpenSea	LOC101927865	NR_110283	Body	-0.924092	1.08034	-5.59298	5.29894e-07	0.00016417	6.05257	-1	0.757954	0.615199	-0.142754	0.142754
chr12	56225508	cg11388130	chr12:56223786-56224312	S_Shore	TMEM198B;TMEM198B;TMEM198B;TMEM198B	NR_036479;NR_036478;NR_036477;NR_036476	Body;Body;Body;Body	0.7313	-1.26593	5.59288	5.30096e-07	0.00016417	6.05221	1	0.252617	0.357779	0.105163	0.105163
chr21	27764738	cg24667921		OpenSea				-1.11867	0.169336	-5.59222	5.31436e-07	0.000164402	6.04986	-1	0.638609	0.453277	-0.185332	0.185332
chr6	1481524	cg20872809		OpenSea				-0.891919	0.692179	-5.59213	5.31622e-07	0.000164402	6.04953	-1	0.701185	0.554795	-0.14639	0.14639
chr7	41869362	cg20513582		OpenSea				-0.879547	1.11484	-5.59189	5.32106e-07	0.000164481	6.04868	-1	0.753714	0.619225	-0.134489	0.134489
chr12	92831459	cg13336611		OpenSea				-0.982288	0.392982	-5.5916	5.32698e-07	0.000164524	6.04764	-1	0.66247	0.505937	-0.156533	0.156533
chr13	39723059	cg17717448		OpenSea				-1.34561	0.520856	-5.591	5.33929e-07	0.000164834	6.04548	-1	0.715337	0.500231	-0.215106	0.215106
chr5	171416481	cg06214339		OpenSea	FBXW11;FBXW11;FBXW11	NM_033644;NM_033645;NM_012300	Body;Body;Body	-0.638931	-0.0141214	-5.59072	5.34502e-07	0.00016494	6.04448	-1	0.564334	0.455958	-0.108376	0.108376
chr6	113768503	cg11070989		OpenSea				-1.06244	-0.613086	-5.58991	5.36173e-07	0.000165104	6.04156	-1	0.498147	0.339668	-0.158479	0.158479
chr4	57972584	cg03958078	chr4:57975860-57976916	N_Shelf	IGFBP7;IGFBP7	NM_001553;NM_001253835	Body;Body	-0.8029	0.167341	-5.58974	5.36506e-07	0.000165136	6.04099	-1	0.597411	0.468763	-0.128648	0.128648
chr12	58488857	cg10082653		OpenSea				-0.671189	0.826076	-5.58921	5.3761e-07	0.000165262	6.03906	-1	0.697481	0.590696	-0.106785	0.106785
chr14	25064802	cg20060672		OpenSea				-1.12046	2.11056	-5.58912	5.37801e-07	0.000165262	6.03873	-1	0.869478	0.739793	-0.129685	0.129685
chr5	172225504	cg17454247		OpenSea				-0.607079	0.298103	-5.58848	5.39107e-07	0.000165444	6.03647	-1	0.610347	0.508417	-0.10193	0.10193
chr22	39486356	cg04100284		OpenSea				-0.786881	0.292101	-5.58791	5.403e-07	0.000165644	6.0344	-1	0.63266	0.498624	-0.134036	0.134036
chr14	27023180	cg04850842		OpenSea	NOVA1;NOVA1;NOVA1	NM_006489;NM_002515;NM_006491	Body;Body;Body	-0.677684	0.169077	-5.58679	5.4262e-07	0.0001661	6.0304	-1	0.593072	0.478895	-0.114177	0.114177
chr20	55480699	cg18616300		OpenSea				-1.07405	1.04395	-5.58638	5.43466e-07	0.000166259	6.02894	-1	0.762146	0.596993	-0.165153	0.165153
chr6	32264336	cg01860396		OpenSea	C6orf10	NM_006781	Body	-0.968625	1.46648	-5.58615	5.43938e-07	0.000166292	6.02813	-1	0.797579	0.660766	-0.136813	0.136813
chr3	98691784	cg22441338		OpenSea				-1.12991	0.8211	-5.58595	5.44369e-07	0.000166354	6.02739	-1	0.722382	0.550525	-0.171857	0.171857
chr5	133184202	cg11001890		OpenSea				-1.08398	0.880511	-5.58492	5.46511e-07	0.000166865	6.02372	-1	0.734307	0.560082	-0.174226	0.174226
chr13	60900348	cg04253915		OpenSea				-0.939323	2.04676	-5.58487	5.4662e-07	0.000166865	6.02354	-1	0.858043	0.747229	-0.110815	0.110815
chr8	11839764	cg03265268		OpenSea	DEFB135	NM_001033017	TSS200	-1.01753	1.01779	-5.58467	5.4703e-07	0.000166865	6.02283	-1	0.757143	0.600465	-0.156679	0.156679
chr20	57127543	cg23166376		OpenSea	APCDD1L-AS1	NR_034147	Body	-0.823649	0.169345	-5.58401	5.48415e-07	0.000166926	6.02047	-1	0.614407	0.479168	-0.135239	0.135239
chr15	74110133	cg05337535		OpenSea				-0.668518	-0.0196245	-5.58397	5.48518e-07	0.000166926	6.0203	-1	0.566131	0.450135	-0.115996	0.115996
chr6	34452932	cg08787832		OpenSea	PACSIN1	NM_020804	5'UTR	-1.1282	0.396809	-5.58377	5.48926e-07	0.000166926	6.0196	-1	0.675288	0.48924	-0.186048	0.186048
chr6	32043739	cg04492496	chr6:32046815-32047094	N_Shelf	TNXB	NM_019105	Body	-0.6758	0.59152	-5.58367	5.49143e-07	0.000166926	6.01923	-1	0.661087	0.549029	-0.112058	0.112058
chr18	44121822	cg01248932		OpenSea	LOXHD1;LOXHD1;LOXHD1	NM_001145472;NM_001308013;NM_144612	Body;Body;Body	-0.724644	0.519839	-5.58362	5.49241e-07	0.000166926	6.01907	-1	0.656462	0.535954	-0.120507	0.120507
chr6	28232729	cg07274676	chr6:28234842-28235124	N_Shelf				-0.900882	0.939018	-5.58293	5.50699e-07	0.000167175	6.01659	-1	0.72814	0.583153	-0.144987	0.144987
chr1	239055964	cg03575933		OpenSea				-1.26721	1.73967	-5.58281	5.50949e-07	0.000167175	6.01617	-1	0.842303	0.677437	-0.164866	0.164866
chr11	74303012	cg26885816	chr11:74303529-74304040	N_Shore	POLD3	NM_006591	TSS1500	-1.3316	2.22317	-5.58279	5.50984e-07	0.000167175	6.01611	-1	0.88699	0.733715	-0.153276	0.153276
chr2	127774843	cg06545942		OpenSea				-1.09387	0.852777	-5.58204	5.52568e-07	0.000167515	6.01342	-1	0.735318	0.561912	-0.173406	0.173406
chr10	72338599	cg22126849		OpenSea				-1.31252	0.487699	-5.58179	5.53101e-07	0.000167606	6.01252	-1	0.687562	0.484916	-0.202646	0.202646
chr21	26275228	cg10651341		OpenSea	LOC339622	NR_046198	Body	-1.14165	1.607	-5.58156	5.53596e-07	0.000167616	6.01169	-1	0.82707	0.664496	-0.162574	0.162574
chr15	81134497	cg22929280		OpenSea	MIR549;KIAA1199	NR_030393;NM_018689	TSS200;5'UTR	-1.20106	2.36259	-5.58108	5.5461e-07	0.000167783	6.00998	-1	0.89142	0.764558	-0.126861	0.126861
chr1	158369112	cg15593510		OpenSea	OR10T2	NM_001004475	1stExon	-0.914207	0.597576	-5.58064	5.5554e-07	0.000167867	6.00841	-1	0.678786	0.526443	-0.152343	0.152343
chr1	205914277	cg19439770		OpenSea				-0.930449	0.604196	-5.58062	5.55584e-07	0.000167867	6.00834	-1	0.68437	0.530514	-0.153856	0.153856
chr20	56243503	cg05355067	chr20:56247249-56247651	N_Shelf	PMEPA1;PMEPA1;PMEPA1;PMEPA1	NM_199171;NM_199170;NM_199169;NM_020182	5'UTR;5'UTR;Body;Body	0.750093	0.420657	5.58038	5.56095e-07	0.000167951	6.00748	1	0.492603	0.621595	0.128992	0.128992
chr9	117156711	cg04740744	chr9:117160139-117161064	N_Shelf	AKNA	NM_030767	TSS200	0.851991	0.448711	5.58012	5.56663e-07	0.000167997	6.00653	1	0.496258	0.627859	0.131601	0.131601
chr19	30494912	cg09148605		OpenSea	URI1;URI1;URI1	NM_001252641;NR_045557;NM_003796	Body;Body;Body	0.699426	-0.141584	5.58009	5.56713e-07	0.000167997	6.00644	1	0.396518	0.516841	0.120323	0.120323
chr11	120710025	cg00621767		OpenSea	GRIK4;GRIK4;GRIK4	NM_001282473;NM_001282470;NM_014619	Body;Body;Body	-0.848903	1.13903	-5.57849	5.60141e-07	0.000168705	6.00071	-1	0.755284	0.621187	-0.134097	0.134097
chr13	94126074	cg13201587		OpenSea	GPC6	NM_005708	Body	-0.690812	0.530505	-5.5782	5.60757e-07	0.000168705	5.99968	-1	0.65356	0.539721	-0.11384	0.11384
chr17	77018979	cg20753341	chr17:77020023-77020868	N_Shore	C1QTNF1;C1QTNF1;C1QTNF1;C1QTNF1-AS1;C1QTNF1-AS1	NM_198594;NM_030968;NM_153372;NR_040018;NR_040019	TSS1500;TSS1500;TSS200;Body;Body	-0.726113	1.05925	-5.57819	5.60795e-07	0.000168705	5.99962	-1	0.733784	0.621345	-0.112439	0.112439
chr17	55486171	cg23190353		OpenSea	MSI2;MSI2	NM_138962;NM_170721	Body;Body	-0.908434	1.35879	-5.57817	5.60827e-07	0.000168705	5.99956	-1	0.785356	0.656386	-0.12897	0.12897
chr6	111925158	cg11572080		OpenSea	TRAF3IP2;TRAF3IP2;TRAF3IP2	NR_028338;NM_147686;NM_001164281	Body;5'UTR;5'UTR	0.852563	0.61448	5.57815	5.6088e-07	0.000168705	5.99948	1	0.509134	0.650585	0.141451	0.141451
chr1	56475269	cg03688501		OpenSea				-0.925615	1.19046	-5.57809	5.60992e-07	0.000168705	5.99929	-1	0.763341	0.627701	-0.13564	0.13564
chr3	156237918	cg23488266		OpenSea	KCNAB1;KCNAB1;KCNAB1;KCNAB1;KCNAB1	NM_001308217;NM_172160;NM_003471;NM_172159;NM_001308222	Body;Body;Body;Body;Body	-0.853754	0.822998	-5.57802	5.61156e-07	0.000168705	5.99902	-1	0.706463	0.567336	-0.139128	0.139128
chr3	34463554	cg05518088		OpenSea				-0.946717	0.914194	-5.57773	5.61768e-07	0.000168749	5.998	-1	0.731427	0.582923	-0.148504	0.148504
chr5	168377734	cg02882775		OpenSea	SLIT3;SLIT3	NM_003062;NM_001271946	Body;Body	-0.836433	0.821519	-5.57666	5.64091e-07	0.000169046	5.99414	-1	0.695302	0.568123	-0.12718	0.12718
chr6	132213611	cg19602474		OpenSea	ENPP1	NM_006208	3'UTR	-1.26684	1.99706	-5.57665	5.64094e-07	0.000169046	5.99414	-1	0.863477	0.707761	-0.155716	0.155716
chr1	39649937	cg18154117		OpenSea	MACF1	NM_012090	Body	-0.801156	1.83173	-5.57664	5.64117e-07	0.000169046	5.9941	-1	0.823803	0.72328	-0.100523	0.100523
chr7	680013	cg12304937	chr7:675569-676095	S_Shelf	PRKAR1B;PRKAR1B;PRKAR1B;PRKAR1B;PRKAR1B;PRKAR1B	NM_001164759;NM_001164762;NM_001164758;NM_001164760;NM_001164761;NM_002735	Body;Body;Body;Body;Body;Body	-0.631854	0.42863	-5.57607	5.65355e-07	0.000169152	5.99205	-1	0.63235	0.530825	-0.101525	0.101525
chr3	43024660	cg02033040	chr3:43020702-43021354	S_Shelf	FAM198A	NM_001129908	Body	-1.1457	2.03535	-5.57605	5.65411e-07	0.000169152	5.99196	-1	0.862656	0.718957	-0.143699	0.143699
chr22	47026977	cg13778413	chr22:47027366-47027910	N_Shore	GRAMD4	NM_015124	Body	-0.660926	0.91309	-5.57603	5.65448e-07	0.000169152	5.9919	-1	0.705769	0.597958	-0.107811	0.107811
chr14	75083434	cg24875634	chr14:75077317-75079596	S_Shelf				-1.17392	0.509795	-5.57544	5.66727e-07	0.000169395	5.98979	-1	0.705079	0.518861	-0.186218	0.186218
chr15	91140846	cg14735390		OpenSea	CRTC3;CRTC3	NM_022769;NM_001042574	Body;Body	-0.823178	1.24533	-5.5754	5.66802e-07	0.000169395	5.98966	-1	0.772986	0.655285	-0.117701	0.117701
chr12	9367281	cg19424724		OpenSea				-0.811953	0.948406	-5.57517	5.67316e-07	0.000169395	5.98882	-1	0.725921	0.593664	-0.132257	0.132257
chr19	35453690	cg04303509	chr19:35454467-35455247	N_Shore	ZNF792	NM_175872	Body	-1.09508	1.13875	-5.57512	5.67426e-07	0.000169395	5.98864	-1	0.767674	0.606054	-0.16162	0.16162
chr9	16337710	cg13836802		OpenSea				-1.04622	0.280478	-5.57487	5.67966e-07	0.000169395	5.98775	-1	0.649969	0.476479	-0.17349	0.17349
chr13	112075745	cg14767216		OpenSea				-0.675242	-0.055104	-5.57486	5.67975e-07	0.000169395	5.98773	-1	0.558843	0.441826	-0.117017	0.117017
chr5	138729283	cg09156097	chr5:138727710-138730911	Island	LOC389333	NM_001161546	1stExon	1.57127	-1.41534	5.57476	5.6821e-07	0.000169395	5.98734	1	0.184214	0.402143	0.217929	0.217929
chr12	125066040	cg00939910		OpenSea				-0.660428	1.0295	-5.5746	5.68555e-07	0.000169395	5.98678	-1	0.727526	0.627394	-0.100131	0.100131
chr16	71758704	cg06748411	chr16:71756949-71758166	S_Shore	PHLPP2	NM_015020	TSS200	0.648305	-0.220744	5.57438	5.69038e-07	0.000169455	5.98598	1	0.395691	0.504072	0.108382	0.108382
chr2	220227422	cg01106881	chr2:220222902-220223854	S_Shelf				-0.986754	-0.942613	-5.57406	5.6972e-07	0.000169589	5.98487	-1	0.444195	0.297761	-0.146434	0.146434
chr6	138112783	cg12820235		OpenSea				-0.818161	1.52764	-5.57352	5.70911e-07	0.000169758	5.98292	-1	0.79984	0.686986	-0.112854	0.112854
chr8	131369596	cg08447387	chr8:131370087-131371317	N_Shore	ASAP1	NM_018482	Body	0.711662	0.157243	5.5735	5.70958e-07	0.000169758	5.98284	1	0.454935	0.575689	0.120754	0.120754
chr1	216499513	cg15843318		OpenSea	USH2A;USH2A	NM_007123;NM_206933	Body;Body	-1.27292	1.8789	-5.57342	5.71125e-07	0.000169758	5.98257	-1	0.857299	0.697258	-0.160042	0.160042
chr3	3022537	cg25919442		OpenSea	CNTN4;CNTN4;CNTN4;CNTN4	NM_001206955;NM_175607;NM_175613;NM_001206956	Body;Body;Body;Body	-1.13683	1.73884	-5.57327	5.71461e-07	0.000169758	5.98202	-1	0.84424	0.696837	-0.147403	0.147403
chr1	186834574	cg22284015		OpenSea	PLA2G4A	NM_024420	Body	-1.05601	1.0239	-5.57296	5.72134e-07	0.000169888	5.98092	-1	0.731745	0.574193	-0.157552	0.157552
chr9	128425564	cg15148162		OpenSea	MAPKAP1;MAPKAP1;MAPKAP1;MAPKAP1;MAPKAP1;MAPKAP1	NM_024117;NM_001006619;NM_001006617;NM_001006618;NM_001006621;NM_001006620	Body;Body;Body;Body;5'UTR;5'UTR	-1.05197	-1.55596	-5.5728	5.72488e-07	0.000169923	5.98034	-1	0.352358	0.218307	-0.134051	0.134051
chr10	82529475	cg21720963		OpenSea				-0.602596	-0.626182	-5.57195	5.74349e-07	0.000170373	5.97731	-1	0.455075	0.348981	-0.106094	0.106094
chr3	56792794	cg27553488		OpenSea	ARHGEF3;ARHGEF3;ARHGEF3;ARHGEF3	NM_001128616;NM_019555;NM_001289698;NM_001128615	Body;Body;Body;Body	-1.50388	-1.30062	-5.57173	5.74839e-07	0.000170373	5.97651	-1	0.435723	0.238245	-0.197478	0.197478
chr12	118295140	cg06018180		OpenSea	KSR2	NM_173598	Body	-0.900145	1.87319	-5.57149	5.75366e-07	0.000170373	5.97565	-1	0.837948	0.726171	-0.111777	0.111777
chr18	32556384	cg11060768	chr18:32556654-32557883	N_Shore	MAPRE2	NM_001143826	TSS1500	0.903273	0.52374	5.57122	5.75959e-07	0.000170373	5.97469	1	0.489859	0.637512	0.147653	0.147653
chr13	50383231	cg01110837		OpenSea				-0.873622	0.342383	-5.57118	5.76051e-07	0.000170373	5.97454	-1	0.644932	0.499689	-0.145243	0.145243
chr17	39072167	cg26175448		OpenSea				-0.823363	-1.13592	-5.57115	5.76107e-07	0.000170373	5.97445	-1	0.393598	0.277135	-0.116463	0.116463
chr4	185609850	cg26539468		OpenSea	CCDC111	NM_152683	Body	-1.14075	1.01509	-5.57113	5.7615e-07	0.000170373	5.97438	-1	0.768372	0.591426	-0.176945	0.176945
chr2	216847583	cg10139191		OpenSea	MREG	NM_018000	Body	-1.2519	0.989144	-5.57097	5.76503e-07	0.000170373	5.97381	-1	0.764161	0.569393	-0.194768	0.194768
chr1	29823421	cg27053493		OpenSea				-0.954116	1.1372	-5.57094	5.76576e-07	0.000170373	5.97369	-1	0.766427	0.621853	-0.144574	0.144574
chr5	158938715	cg18429777		OpenSea				-0.850485	1.45107	-5.57075	5.76991e-07	0.000170373	5.97302	-1	0.783209	0.655585	-0.127624	0.127624
chr6	136886949	cg21875396		OpenSea	MAP3K5	NM_005923	Body	-0.980641	2.16151	-5.57063	5.77256e-07	0.000170373	5.97259	-1	0.872674	0.762295	-0.110378	0.110378
chr7	98855758	cg17712885		OpenSea				-0.679778	0.270482	-5.57045	5.77663e-07	0.000170373	5.97193	-1	0.608203	0.496161	-0.112041	0.112041
chr14	82205970	cg19986295		OpenSea				-1.06096	1.45868	-5.57041	5.77748e-07	0.000170373	5.97179	-1	0.808627	0.66168	-0.146947	0.146947
chr3	99357613	cg05283542		OpenSea	COL8A1;MIR548G;COL8A1	NM_001850;NR_031662;NM_020351	5'UTR;Body;5'UTR	1.21381	-1.45801	5.5704	5.77772e-07	0.000170373	5.97176	1	0.198761	0.365747	0.166987	0.166987
chr8	142297584	cg00892792	chr8:142295218-142295879	S_Shore				-1.59551	2.29813	-5.57008	5.78482e-07	0.0001704	5.97061	-1	0.889102	0.717275	-0.171827	0.171827
chr13	34253578	cg22318901		OpenSea				-1.29406	0.123378	-5.56985	5.78992e-07	0.000170455	5.96978	-1	0.640216	0.430726	-0.20949	0.20949
chr7	158844757	cg05995064		OpenSea	VIPR2;VIPR2;VIPR2;VIPR2	NR_130758;NM_001308259;NM_001304522;NM_003382	Body;Body;Body;Body	-1.11607	-0.773811	-5.5694	5.79976e-07	0.000170473	5.9682	-1	0.472319	0.305627	-0.166692	0.166692
chr5	137958778	cg26665670		OpenSea				-0.791716	0.551937	-5.56938	5.80035e-07	0.000170473	5.9681	-1	0.663345	0.530679	-0.132667	0.132667
chr7	147129135	cg06880494		OpenSea	MIR548I4;CNTNAP2	NR_031690;NM_014141	Body;Body	-1.01772	1.05903	-5.56932	5.80151e-07	0.000170473	5.96792	-1	0.764443	0.61049	-0.153953	0.153953
chr6	29521162	cg21834061	chr6:29521110-29521833	Island				2.00177	-3.56648	5.5691	5.80657e-07	0.000170473	5.9671	1	0.0395328	0.18231	0.142777	0.142777
chr3	145894974	cg13362291		OpenSea				-0.780555	0.168881	-5.569	5.80862e-07	0.000170473	5.96677	-1	0.604971	0.475419	-0.129552	0.129552
chr3	171792545	cg14016236		OpenSea	FNDC3B;FNDC3B	NM_022763;NM_001135095	5'UTR;5'UTR	1.05917	-0.821422	5.56898	5.8092e-07	0.000170473	5.96668	1	0.295913	0.469269	0.173356	0.173356
chr10	121891560	cg20695147		OpenSea				-0.916909	0.142035	-5.56883	5.81239e-07	0.000170473	5.96617	-1	0.617298	0.463905	-0.153393	0.153393
chr7	83097669	cg14519356		OpenSea	SEMA3E	NM_012431	Body	-1.48453	-0.794544	-5.56876	5.81394e-07	0.000170473	5.96592	-1	0.52224	0.304226	-0.218014	0.218014
chr5	42483732	cg00394261		OpenSea	GHR	NM_000163	5'UTR	-1.20746	0.520188	-5.56858	5.81804e-07	0.000170486	5.96526	-1	0.694283	0.501988	-0.192294	0.192294
chr5	11324099	cg09814468		OpenSea	CTNND2;CTNND2;CTNND2;CTNND2;CTNND2	NM_001288717;NR_109988;NM_001288716;NM_001288715;NM_001332	Body;Body;Body;Body;Body	-0.652703	0.145095	-5.56827	5.82504e-07	0.000170539	5.96413	-1	0.589444	0.480546	-0.108897	0.108897
chr1	44047968	cg18828468		OpenSea	PTPRF;PTPRF	NM_130440;NM_002840	Body;Body	-0.691073	-0.305734	-5.56799	5.83125e-07	0.000170539	5.96314	-1	0.51222	0.39577	-0.11645	0.11645
chr5	88128053	cg06183169		OpenSea	MEF2C;MEF2C;MEF2C;MEF2C	NM_001193350;NM_002397;NM_001193347;NM_001131005	5'UTR;5'UTR;5'UTR;5'UTR	-0.843037	0.397858	-5.5678	5.83543e-07	0.000170539	5.96247	-1	0.629051	0.480389	-0.148661	0.148661
chr10	86772359	cg20770040		OpenSea				-1.11139	1.00196	-5.56771	5.83748e-07	0.000170539	5.96214	-1	0.756891	0.588888	-0.168003	0.168003
chr8	105764787	cg20178144		OpenSea				-0.977587	1.43716	-5.56745	5.84322e-07	0.000170539	5.96122	-1	0.786255	0.648429	-0.137827	0.137827
chr1	235758973	cg19152529		OpenSea	MIR5096;GNG4;GNG4;GNG4	NR_039973;NM_001098722;NM_001098721;NM_004485	Body;5'UTR;5'UTR;5'UTR	-1.02022	0.886684	-5.56737	5.84504e-07	0.000170539	5.96093	-1	0.73754	0.577347	-0.160193	0.160193
chr9	118135710	cg14585967		OpenSea	DEC1	NM_017418	5'UTR	-1.09302	0.752288	-5.5673	5.84664e-07	0.000170539	5.96068	-1	0.722948	0.549097	-0.173851	0.173851
chr6	10640120	cg04929342		OpenSea				-1.1516	1.52653	-5.56729	5.84695e-07	0.000170539	5.96063	-1	0.821145	0.659933	-0.161212	0.161212
chr15	30212981	cg21480725		OpenSea				-1.39503	0.286835	-5.56644	5.86595e-07	0.000170771	5.9576	-1	0.694653	0.475584	-0.21907	0.21907
chr12	53659765	cg12417667	chr12:53661928-53662429	N_Shelf				-0.811958	1.05512	-5.5664	5.86672e-07	0.000170771	5.95747	-1	0.747736	0.619055	-0.128681	0.128681
chr8	41543352	cg15672732		OpenSea	ANK1;ANK1;ANK1;ANK1;ANK1	NM_020475;NM_020477;NM_020476;NM_001142446;NM_000037	Body;Body;Body;Body;Body	-0.794106	1.3671	-5.56599	5.87608e-07	0.000170975	5.95598	-1	0.77545	0.659525	-0.115926	0.115926
chr17	19996009	cg12433851		OpenSea	SPECC1;SPECC1;SPECC1	NM_001033553;NM_152904;NM_001243439	5'UTR;5'UTR;5'UTR	-0.897336	1.34996	-5.56498	5.89882e-07	0.000171407	5.95238	-1	0.778776	0.64701	-0.131766	0.131766
chr12	23146960	cg10354655		OpenSea				-1.0605	1.01127	-5.56493	5.89998e-07	0.000171407	5.95219	-1	0.752869	0.583542	-0.169327	0.169327
chr11	27792274	cg01480609		OpenSea				-0.688791	0.326037	-5.56489	5.9009e-07	0.000171407	5.95205	-1	0.625828	0.507759	-0.118069	0.118069
chr3	184301211	cg21944224	chr3:184301117-184302134	Island				0.851761	-0.517849	5.56486	5.90143e-07	0.000171407	5.95196	1	0.321607	0.466048	0.144442	0.144442
chr5	79869070	cg23154495	chr5:79864842-79866447	S_Shelf				-0.740134	0.960196	-5.56476	5.90371e-07	0.000171407	5.9516	-1	0.708871	0.591891	-0.116979	0.116979
chr7	106505688	cg11982525	chr7:106508057-106508733	N_Shelf	PIK3CG	NM_002649	TSS1500	-1.02523	-1.87461	-5.56464	5.90651e-07	0.000171407	5.95116	-1	0.290303	0.177262	-0.11304	0.11304
chr7	42007440	cg27450153	chr7:42005067-42006121	S_Shore	GLI3	NM_000168	Body	-1.24112	2.219	-5.56427	5.91472e-07	0.000171493	5.94986	-1	0.883995	0.745183	-0.138811	0.138811
chr7	137858605	cg09129370		OpenSea				-0.991291	1.9133	-5.56424	5.91547e-07	0.000171493	5.94974	-1	0.843163	0.719669	-0.123494	0.123494
chr1	85755348	cg16596317		OpenSea				-1.20553	0.672574	-5.56338	5.93512e-07	0.00017188	5.94665	-1	0.724505	0.532296	-0.192209	0.192209
chr3	72349089	cg15078079		OpenSea				-0.603654	0.78203	-5.56313	5.94072e-07	0.00017188	5.94576	-1	0.685433	0.581859	-0.103574	0.103574
chr1	33407211	cg08093052		OpenSea	RNF19B;RNF19B;RNF19B	NM_001300826;NM_153341;NM_001127361	Body;Body;Body	-1.45661	1.7492	-5.56293	5.94521e-07	0.00017188	5.94506	-1	0.850918	0.661404	-0.189514	0.189514
chr14	101908998	cg19009471	chr14:101908781-101909022	Island				-0.861232	0.44873	-5.56233	5.95894e-07	0.000172071	5.9429	-1	0.643255	0.505851	-0.137404	0.137404
chr15	93347048	cg00227790		OpenSea				-1.44864	-1.017	-5.56189	5.96904e-07	0.000172123	5.94132	-1	0.481259	0.267948	-0.213311	0.213311
chr5	167301895	cg04797180		OpenSea	TENM2	NM_001122679	Body	-0.688822	0.0838221	-5.56174	5.9723e-07	0.000172123	5.94081	-1	0.584896	0.466974	-0.117922	0.117922
chr8	101476032	cg13214695		OpenSea				-0.790888	1.17176	-5.56173	5.97271e-07	0.000172123	5.94075	-1	0.745028	0.629376	-0.115652	0.115652
chr5	121027593	cg09291268		OpenSea				-1.06973	1.35435	-5.56154	5.97688e-07	0.000172123	5.9401	-1	0.800318	0.649698	-0.15062	0.15062
chr7	6116978	cg11986820	chr7:6120829-6121398	N_Shelf				-0.637773	0.821391	-5.56152	5.97737e-07	0.000172123	5.94002	-1	0.69762	0.596656	-0.100964	0.100964
chr2	42066091	cg01332534	chr2:42067937-42068203	N_Shore				-1.25716	-0.437414	-5.56093	5.99094e-07	0.000172445	5.9379	-1	0.564486	0.372893	-0.191592	0.191592
chr10	45650346	cg03570948		OpenSea	LOC100133308	NR_024472	TSS1500	-0.749102	0.890626	-5.56077	5.99466e-07	0.000172483	5.93732	-1	0.720635	0.601622	-0.119013	0.119013
chr15	96616390	cg01558688		OpenSea				-1.22063	1.72287	-5.5605	6.00075e-07	0.00017259	5.93637	-1	0.841294	0.680652	-0.160642	0.160642
chr10	50143337	cg00386007		OpenSea	WDFY4	NM_020945	Body	0.729598	0.447564	5.56001	6.01194e-07	0.000172801	5.93463	1	0.492837	0.617601	0.124764	0.124764
chr5	139265434	cg05596641		OpenSea	NRG2;NRG2;NRG2;NRG2;NRG2	NM_004883;NM_001184935;NM_013983;NM_013982;NM_013981	Body;Body;Body;Body;Body	-0.694826	0.559598	-5.55983	6.01624e-07	0.000172801	5.93396	-1	0.660922	0.543422	-0.1175	0.1175
chr10	50143517	cg05096756		OpenSea	WDFY4	NM_020945	Body	0.890181	1.55313	5.55964	6.02057e-07	0.000172801	5.93329	1	0.6631	0.780969	0.117868	0.117868
chr15	61028241	cg12061096		OpenSea	RORA	NM_134261	Body	-1.01975	1.53536	-5.55937	6.02684e-07	0.000172859	5.93232	-1	0.82217	0.679454	-0.142716	0.142716
chr3	25391527	cg12899747		OpenSea				-1.33543	0.0118161	-5.55878	6.04041e-07	0.00017293	5.93022	-1	0.644311	0.429437	-0.214874	0.214874
chr9	93277953	cg03426067		OpenSea	LINC01501	NR_034157	Body	-1.08019	-0.382352	-5.55868	6.04273e-07	0.00017293	5.92986	-1	0.539703	0.370549	-0.169154	0.169154
chr7	97715409	cg02222252		OpenSea				-1.04432	0.92611	-5.55861	6.04441e-07	0.00017293	5.9296	-1	0.744433	0.575631	-0.168803	0.168803
chr8	27095561	cg10183401		OpenSea	STMN4;STMN4;STMN4;STMN4	NM_001283055;NM_001283053;NM_001283054;NM_030795	3'UTR;3'UTR;Body;Body	-0.98701	0.566583	-5.55854	6.04603e-07	0.00017293	5.92935	-1	0.689509	0.524122	-0.165387	0.165387
chr13	98536921	cg21318996		OpenSea				-1.09767	1.48592	-5.55815	6.05492e-07	0.000173116	5.92798	-1	0.813057	0.657024	-0.156033	0.156033
chr4	176973741	cg22136267		OpenSea				-1.01389	0.820587	-5.55785	6.06186e-07	0.000173205	5.92691	-1	0.719758	0.559954	-0.159804	0.159804
chr14	71291951	cg06937653	chr14:71288403-71288957	S_Shelf				-1.08239	2.56595	-5.55781	6.06282e-07	0.000173205	5.92676	-1	0.899365	0.786989	-0.112376	0.112376
chr17	970605	cg07788600		OpenSea	ABR;ABR;ABR;ABR	NM_001092;NM_001159746;NM_001282149;NM_021962	Body;Body;Body;Body	-0.979346	2.2067	-5.55755	6.06878e-07	0.000173262	5.92584	-1	0.868506	0.755383	-0.113123	0.113123
chr20	40245598	cg14239494	chr20:40246345-40247841	N_Shore	CHD6	NM_032221	5'UTR	0.855094	1.58932	5.55735	6.07343e-07	0.000173262	5.92512	1	0.670455	0.787321	0.116866	0.116866
chr7	44544755	cg12006447		OpenSea				-0.90593	1.32267	-5.55731	6.07439e-07	0.000173262	5.92498	-1	0.781664	0.646827	-0.134837	0.134837
chr2	113735377	cg08861115		OpenSea	IL1F9	NM_019618	TSS1500	-0.989335	1.60612	-5.55677	6.08715e-07	0.000173467	5.92302	-1	0.810043	0.677288	-0.132755	0.132755
chr18	34304338	cg01698432		OpenSea	FHOD3;FHOD3;FHOD3	NM_001281740;NM_001281739;NM_025135	Body;Body;Body	-0.764775	1.41206	-5.5567	6.08877e-07	0.000173467	5.92277	-1	0.773468	0.668005	-0.105462	0.105462
chr8	67344720	cg20912169	chr8:67344497-67344989	Island	ADHFE1;ADHFE1	NM_144650;NM_144650	5'UTR;1stExon	2.09694	-2.93098	5.55616	6.10133e-07	0.000173756	5.92084	1	0.0607496	0.240785	0.180036	0.180036
chr14	55164609	cg23403544		OpenSea	SAMD4A;SAMD4A	NM_001161576;NM_015589	Body;Body	-1.15728	2.04929	-5.55585	6.10852e-07	0.000173831	5.91974	-1	0.86227	0.720085	-0.142186	0.142186
chr2	25475805	cg11354105	chr2:25475706-25475928	Island	DNMT3A;DNMT3A;DNMT3A	NM_022552;NM_153759;NM_175629	Body;TSS1500;Body	1.12781	-0.326343	5.55519	6.12388e-07	0.000174027	5.9174	1	0.325705	0.508529	0.182823	0.182823
chr16	85981336	cg10274029	chr16:85981652-85981965	N_Shore				-0.876961	0.222879	-5.55513	6.12528e-07	0.000174027	5.91718	-1	0.624582	0.480104	-0.144478	0.144478
chr19	31188327	cg14317881		OpenSea				-0.700271	0.0242329	-5.55438	6.1429e-07	0.000174344	5.9145	-1	0.568983	0.446766	-0.122217	0.122217
chr1	110438564	cg04905791		OpenSea				-0.952589	-1.65253	-5.55408	6.14989e-07	0.000174344	5.91344	-1	0.331767	0.212144	-0.119624	0.119624
chr9	90510431	cg17282852		OpenSea				-0.992206	0.936078	-5.55397	6.15261e-07	0.000174344	5.91302	-1	0.734319	0.582504	-0.151814	0.151814
chr16	71466668	cg11679190		OpenSea				-0.731651	0.279318	-5.55387	6.15483e-07	0.000174344	5.91269	-1	0.615411	0.492229	-0.123182	0.123182
chr1	33644276	cg10503992	chr1:33646613-33647878	N_Shelf	TRIM62	NM_018207	Body	-0.897982	2.17715	-5.55373	6.15813e-07	0.000174344	5.91219	-1	0.865731	0.763689	-0.102041	0.102041
chr16	49203024	cg10641011		OpenSea				-1.08742	0.263686	-5.55315	6.1718e-07	0.000174557	5.91012	-1	0.651496	0.472963	-0.178532	0.178532
chr12	112741167	cg23398131		OpenSea	HECTD4	NM_001109662	Body	-0.75508	-0.389494	-5.55311	6.17286e-07	0.000174557	5.90996	-1	0.501745	0.38249	-0.119256	0.119256
chr10	124067402	cg10462187		OpenSea	BTBD16	NM_144587	Body	-0.976945	-0.317359	-5.55298	6.17593e-07	0.000174575	5.90949	-1	0.547589	0.381384	-0.166205	0.166205
chr16	87337390	cg26371986		OpenSea	C16orf95;C16orf95;C16orf95	NM_001195125;NM_001256917;NM_001195124	3'UTR;3'UTR;Body	-0.749037	1.4684	-5.55254	6.18638e-07	0.000174802	5.90791	-1	0.788018	0.687992	-0.100027	0.100027
chr3	196065569	cg05445326		OpenSea	TM4SF19	NM_138461	TSS1500	-1.25077	1.62783	-5.55239	6.18996e-07	0.000174835	5.90737	-1	0.843869	0.677155	-0.166714	0.166714
chr17	75266392	cg25566442		OpenSea				-0.739719	1.27812	-5.55148	6.21139e-07	0.000175332	5.90414	-1	0.765096	0.655854	-0.109242	0.109242
chr10	3805326	cg14106234		OpenSea				-1.20167	0.701072	-5.55139	6.21351e-07	0.000175332	5.90382	-1	0.718322	0.518749	-0.199573	0.199573
chr4	185296339	cg15493546		OpenSea	LOC102723766;LOC102723766	NR_125933;NR_125934	Body;Body	-0.973448	1.33193	-5.55112	6.22004e-07	0.000175357	5.90284	-1	0.78168	0.644517	-0.137162	0.137162
chr1	30590687	cg24135357		OpenSea				-0.726993	0.916773	-5.5511	6.22055e-07	0.000175357	5.90277	-1	0.720428	0.601738	-0.11869	0.11869
chr20	38457541	cg08896757		OpenSea				-1.09234	1.18009	-5.55089	6.22552e-07	0.00017539	5.90202	-1	0.777144	0.615431	-0.161713	0.161713
chr14	104815315	cg24532066		OpenSea				-0.773687	0.0171025	-5.55084	6.22657e-07	0.00017539	5.90186	-1	0.580115	0.44805	-0.132065	0.132065
chr1	200023078	cg01432046		OpenSea	NR5A2;NR5A2;NR5A2	NM_205860;NM_003822;NM_001276464	Body;Body;Body	1.15038	0.317292	5.55055	6.23368e-07	0.000175392	5.9008	1	0.44556	0.627802	0.182242	0.182242
chr22	41065457	cg09072064		OpenSea				-0.910627	0.61692	-5.55043	6.23634e-07	0.000175392	5.9004	-1	0.694612	0.543065	-0.151547	0.151547
chr9	94523956	cg13837893		OpenSea	ROR2	NM_004560	Body	-1.16306	2.11013	-5.55022	6.24152e-07	0.00017547	5.89962	-1	0.877382	0.745182	-0.132199	0.132199
chr2	218687427	cg04314280		OpenSea	TNS1;TNS1;TNS1	NM_001308023;NM_001308022;NM_022648	Body;Body;Body	-0.91241	1.70749	-5.54937	6.26173e-07	0.000175833	5.8966	-1	0.818357	0.696489	-0.121868	0.121868
chr21	40170587	cg14438134		OpenSea				-0.906985	-0.115622	-5.54924	6.26484e-07	0.000175852	5.89614	-1	0.573158	0.42386	-0.149298	0.149298
chr20	14944060	cg18650908		OpenSea	MACROD2	NM_080676	Body	-0.923669	-0.0536999	-5.54886	6.27396e-07	0.00017604	5.89478	-1	0.576695	0.423308	-0.153387	0.153387
chr16	52503883	cg07402003		OpenSea	TOX3;TOX3	NM_001080430;NM_001146188	Body;Body	-0.772762	1.13276	-5.54845	6.28382e-07	0.00017618	5.89331	-1	0.746878	0.618971	-0.127907	0.127907
chr21	16002862	cg21195131		OpenSea	LOC388813	NM_001256579	Body	-1.04093	0.185403	-5.54814	6.2913e-07	0.000176321	5.8922	-1	0.613289	0.436763	-0.176526	0.176526
chr17	9292737	cg17897629		OpenSea	STX8;STX8	NR_033656;NM_004853	Body;Body	-1.28592	-0.361419	-5.5476	6.30436e-07	0.000176551	5.89026	-1	0.561815	0.355356	-0.206459	0.206459
chr8	93029728	cg16394664		OpenSea	RUNX1T1;RUNX1T1;RUNX1T1;RUNX1T1;RUNX1T1;RUNX1T1;RUNX1T1;RUNX1T1;RUNX1T1;RUNX1T1;RUNX1T1;RUNX1T1;RUNX1T1;RUNX1T1;RUNX1T1;RUNX1T1	NM_175636;NM_175636;NM_004349;NM_001198625;NM_001198632;NM_001198631;NM_001198629;NM_001198630;NM_175634;NM_001198626;NM_001198628;NM_001198627;NM_001198634;NM_001198679;NM_001198633;NM_175635	1stExon;5'UTR;Body;Body;Body;Body;Body;Body;Body;Body;Body;Body;Body;Body;Body;5'UTR	-1.41203	0.489061	-5.54746	6.30757e-07	0.000176572	5.88979	-1	0.705147	0.486716	-0.218432	0.218432
chr1	204656750	cg16488065	chr1:204654132-204654885	S_Shore				-0.907666	0.881208	-5.54722	6.31351e-07	0.000176602	5.88891	-1	0.722914	0.582783	-0.14013	0.14013
chr1	6111480	cg01907457	chr1:6111609-6111836	N_Shore	KCNAB2;KCNAB2	NM_003636;NM_172130	Body;Body	-1.5776	2.70889	-5.54615	6.3394e-07	0.00017682	5.88509	-1	0.919846	0.753216	-0.16663	0.16663
chr7	139745713	cg09349567		OpenSea	PARP12;PARP12	NR_130117;NM_022750	Body;Body	0.686333	-0.000945181	5.54614	6.33952e-07	0.00017682	5.88507	1	0.442199	0.551897	0.109698	0.109698
chr11	1238426	cg04067284		OpenSea				-0.816879	1.55913	-5.54613	6.33996e-07	0.00017682	5.885	-1	0.799665	0.686322	-0.113344	0.113344
chr5	3634111	cg21827532		OpenSea				-0.634241	0.0297629	-5.5461	6.3405e-07	0.00017682	5.88493	-1	0.564365	0.455685	-0.108679	0.108679
chr4	139586881	cg14050761		OpenSea				-1.28858	0.589177	-5.54596	6.34393e-07	0.00017682	5.88442	-1	0.707888	0.504791	-0.203097	0.203097
chr16	12121207	cg12294743		OpenSea	SNX29	NM_032167	Body	-1.13501	1.32217	-5.54583	6.34707e-07	0.00017682	5.88396	-1	0.800708	0.633358	-0.16735	0.16735
chr17	62014935	cg13931518		OpenSea				-0.891737	0.958799	-5.54575	6.34898e-07	0.00017682	5.88368	-1	0.731982	0.592824	-0.139158	0.139158
chr5	66040195	cg16113371		OpenSea	MAST4;MAST4;MAST4	NM_198828;NM_001290228;NM_001164664	Body;Body;Body	-1.27796	0.144489	-5.54574	6.34922e-07	0.00017682	5.88364	-1	0.642495	0.429912	-0.212583	0.212583
chr2	47121037	cg13208943		OpenSea				-1.00416	0.498358	-5.54564	6.35179e-07	0.00017682	5.88326	-1	0.672545	0.503558	-0.168987	0.168987
chr14	38067965	cg00018845	chr14:38067446-38069207	Island				0.992209	-1.60109	5.54561	6.35257e-07	0.00017682	5.88315	1	0.182625	0.316256	0.133631	0.133631
chr2	182061427	cg14586968		OpenSea	LOC101927156	NR_130784	Body	-1.29189	1.02905	-5.54558	6.35309e-07	0.00017682	5.88307	-1	0.774158	0.580228	-0.19393	0.19393
chr3	25583274	cg27574595		OpenSea	RARB;RARB	NM_016152;NM_000965	Body;Body	-0.996004	0.586159	-5.54502	6.36693e-07	0.000177007	5.88104	-1	0.68389	0.520982	-0.162907	0.162907
chr7	155678357	cg25382826	chr7:155674717-155674941	S_Shelf				-0.645198	0.211298	-5.54489	6.36995e-07	0.000177007	5.8806	-1	0.606769	0.4914	-0.115368	0.115368
chr1	178625445	cg19228287		OpenSea				-0.706232	1.34117	-5.54478	6.37255e-07	0.000177007	5.88021	-1	0.767514	0.66355	-0.103964	0.103964
chr6	109327768	cg00682826	chr6:109330285-109331037	N_Shelf	SESN1;SESN1;SESN1	NM_001199934;NM_001199933;NM_014454	5'UTR;Body;Body	1.30803	0.978967	5.54474	6.37359e-07	0.000177007	5.88006	1	0.525902	0.706718	0.180816	0.180816
chr5	117522158	cg23572371		OpenSea	LOC102467224	NR_104997	Body	-0.852412	0.0235386	-5.54464	6.37617e-07	0.000177007	5.87968	-1	0.570313	0.43477	-0.135543	0.135543
chr9	109351148	cg15621454		OpenSea				-0.828279	0.450507	-5.5442	6.38686e-07	0.000177162	5.87812	-1	0.658108	0.52062	-0.137488	0.137488
chr5	156607793	cg18953183		OpenSea	ITK	NM_005546	TSS200	-1.22755	0.989702	-5.54406	6.39029e-07	0.000177174	5.87762	-1	0.753273	0.566363	-0.186911	0.186911
chr3	6568147	cg27155957		OpenSea				-0.892138	0.522358	-5.54396	6.39273e-07	0.000177174	5.87726	-1	0.671334	0.524924	-0.14641	0.14641
chr17	29482076	cg12712074		OpenSea	NF1;NF1;NF1	NM_001128147;NM_001042492;NM_000267	Body;Body;Body	-1.15385	1.75102	-5.54371	6.39872e-07	0.000177272	5.87639	-1	0.838014	0.68092	-0.157094	0.157094
chr10	71686735	cg19583359		OpenSea	COL13A1;COL13A1;COL13A1;COL13A1;COL13A1;COL13A1	NM_080800;NM_080798;NM_080805;NM_080802;NM_080801;NM_001130103	Body;Body;Body;Body;Body;Body	-0.678669	0.358001	-5.54353	6.40317e-07	0.000177289	5.87574	-1	0.630233	0.513299	-0.116934	0.116934
chr1	167485873	cg09473725		OpenSea	CD247;CD247	NM_198053;NM_000734	Body;Body	-0.746503	0.990145	-5.54349	6.40424e-07	0.000177289	5.87558	-1	0.728086	0.614719	-0.113367	0.113367
chr22	47169695	cg16053386		OpenSea	TBC1D22A;TBC1D22A;TBC1D22A;TBC1D22A;TBC1D22A	NM_001284305;NM_001284304;NM_001284303;NM_014346;NR_104292	TSS200;5'UTR;Body;Body;Body	-0.586444	-0.0433566	-5.54314	6.41284e-07	0.000177459	5.87433	-1	0.558514	0.457215	-0.1013	0.1013
chr13	45495954	cg18087256		OpenSea				-0.971454	1.75253	-5.54279	6.42122e-07	0.000177544	5.87311	-1	0.831805	0.706104	-0.125701	0.125701
chr16	68676741	cg00748373	chr16:68676450-68676843	Island	CDH3	NM_001793	TSS1500	1.1352	-1.38504	5.54277	6.42176e-07	0.000177544	5.87303	1	0.196921	0.357666	0.160745	0.160745
chr2	109253700	cg09176441		OpenSea	LIMS1;LIMS1;LIMS1;LIMS1;LIMS1	NM_004987;NM_001193488;NM_001193482;NM_001193484;NM_001193483	5'UTR;5'UTR;Body;Body;Body	-0.800188	0.709935	-5.54267	6.42439e-07	0.000177544	5.87265	-1	0.681309	0.550096	-0.131213	0.131213
chr13	21613416	cg07012854		OpenSea	LATS2	NM_014572	Body	-0.702316	0.726656	-5.54261	6.4257e-07	0.000177544	5.87246	-1	0.683069	0.571336	-0.111733	0.111733
chr6	32023283	cg11815438		OpenSea	TNXB	NM_019105	Body	-1.02046	2.39037	-5.54234	6.43227e-07	0.000177607	5.8715	-1	0.883169	0.767145	-0.116024	0.116024
chr4	156667493	cg19249516		OpenSea				-1.30771	0.413319	-5.54228	6.43377e-07	0.000177607	5.87128	-1	0.675837	0.47054	-0.205297	0.205297
chr4	78069324	cg14684678		OpenSea				-0.900312	0.839478	-5.54222	6.43536e-07	0.000177607	5.87105	-1	0.713048	0.572752	-0.140296	0.140296
chr2	49225078	cg03088570		OpenSea	FSHR;FSHR	NM_000145;NM_181446	Body;Body	-0.679173	0.0786604	-5.54199	6.44103e-07	0.000177646	5.87023	-1	0.573925	0.457524	-0.116401	0.116401
chr13	52715549	cg15736209		OpenSea	NEK3;NEK3;NEK3;NEK3	NR_027415;NM_002498;NM_001146099;NM_152720	Body;Body;Body;Body	0.635928	0.234965	5.5418	6.44563e-07	0.000177687	5.86956	1	0.479047	0.5839	0.104852	0.104852
chr7	151585412	cg09932376		OpenSea				-0.926029	0.899557	-5.53965	6.49891e-07	0.000178728	5.86187	-1	0.738851	0.588493	-0.150359	0.150359
chr6	142290512	cg21917802		OpenSea				-1.08563	1.44644	-5.53922	6.5095e-07	0.000178835	5.86035	-1	0.806507	0.64819	-0.158317	0.158317
chr15	69007577	cg18619980		OpenSea	CORO2B;CORO2B;CORO2B	NM_006091;NM_001190457;NM_001190456	Body;Body;Body	-0.703954	1.29385	-5.53879	6.52032e-07	0.000178996	5.8588	-1	0.759048	0.658095	-0.100954	0.100954
chr15	63752798	cg05396242		OpenSea				-1.08199	1.4693	-5.53796	6.54104e-07	0.000179293	5.85584	-1	0.810554	0.654297	-0.156256	0.156256
chr22	29382697	cg13374956		OpenSea	ZNRF3;ZNRF3	NM_001206998;NM_032173	Body;5'UTR	0.734491	-0.268912	5.53758	6.5504e-07	0.000179429	5.8545	1	0.386376	0.51336	0.126984	0.126984
chr1	201236179	cg07302580		OpenSea				-0.751838	0.392027	-5.53755	6.55128e-07	0.000179429	5.85438	-1	0.635797	0.503014	-0.132784	0.132784
chr12	96190765	cg11802175		OpenSea				-0.618033	0.583269	-5.53745	6.55362e-07	0.000179429	5.85404	-1	0.656013	0.555536	-0.100477	0.100477
chr6	42742564	cg24774517		OpenSea				-1.32025	-0.417785	-5.53688	6.56802e-07	0.000179429	5.85199	-1	0.568119	0.369104	-0.199014	0.199014
chr5	168419258	cg14518607		OpenSea	SLIT3;SLIT3	NM_003062;NM_001271946	Body;Body	-0.813011	0.72851	-5.53669	6.57273e-07	0.000179429	5.85132	-1	0.697272	0.56463	-0.132643	0.132643
chr16	80603608	cg11714327		OpenSea	LINC01227;LINC01227	NR_104666;NR_104665	Body;TSS200	-1.04091	0.220161	-5.53659	6.57534e-07	0.000179429	5.85095	-1	0.638551	0.467283	-0.171268	0.171268
chr14	51144452	cg17107853		OpenSea				-0.910566	-1.83055	-5.53652	6.57697e-07	0.000179429	5.85072	-1	0.290479	0.186816	-0.103664	0.103664
chr14	29083358	cg12413036		OpenSea				-0.78813	0.557251	-5.53648	6.57809e-07	0.000179429	5.85056	-1	0.667141	0.533803	-0.133338	0.133338
chr12	112152862	cg10515528		OpenSea	ACAD10;ACAD10	NM_025247;NM_001136538	Body;Body	0.854204	0.264074	5.53647	6.57823e-07	0.000179429	5.85054	1	0.46724	0.600669	0.133429	0.133429
chr8	101455661	cg11120154		OpenSea				-0.813597	0.618353	-5.53626	6.58355e-07	0.000179448	5.84979	-1	0.675041	0.547745	-0.127296	0.127296
chr17	28591078	cg17980432		OpenSea	BLMH	NM_000386	Body	0.805614	1.05103	5.53621	6.58489e-07	0.000179448	5.8496	1	0.585418	0.709434	0.124017	0.124017
chr2	68878598	cg14357906	chr2:68882342-68882574	N_Shelf	PROKR1	NM_138964	Body	-0.969019	0.392111	-5.53615	6.58637e-07	0.000179448	5.84939	-1	0.657878	0.49513	-0.162748	0.162748
chr2	96055142	cg06179606	chr2:96054894-96055143	Island				-1.3812	-1.43174	-5.53594	6.59178e-07	0.000179528	5.84862	-1	0.414858	0.242876	-0.171982	0.171982
chr5	158893397	cg18079534		OpenSea	LOC285627	NR_027110	TSS200	-1.17674	2.32843	-5.53578	6.59577e-07	0.000179569	5.84805	-1	0.886819	0.753564	-0.133255	0.133255
chr18	42088538	cg24811432		OpenSea	LINC01478	NR_110792	Body	-1.14069	1.66949	-5.53544	6.60429e-07	0.00017969	5.84685	-1	0.835961	0.68795	-0.148011	0.148011
chr4	174210511	cg18559987		OpenSea	GALNT7	NM_017423	Body	-1.09088	1.26324	-5.53519	6.61054e-07	0.0001797	5.84596	-1	0.77298	0.609584	-0.163395	0.163395
chr2	171595792	cg06987225		OpenSea	LOC101926913	NR_110185	Body	-0.99387	1.54651	-5.53461	6.62522e-07	0.000179897	5.84389	-1	0.809377	0.669403	-0.139974	0.139974
chr6	427538	cg01339746	chr6:423846-424313	S_Shelf				-1.1804	1.34403	-5.53429	6.63326e-07	0.000180048	5.84276	-1	0.811645	0.637941	-0.173704	0.173704
chr3	187957027	cg15958366		OpenSea	LPP;LPP;LPP	NM_001167672;NM_005578;NM_001167671	5'UTR;5'UTR;5'UTR	0.980791	0.116236	5.53415	6.63697e-07	0.000180081	5.84224	1	0.415959	0.583381	0.167421	0.167421
chr7	38502344	cg14289373		OpenSea	AMPH;AMPH	NM_001635;NM_139316	Body;Body	-1.07915	1.81032	-5.53366	6.64944e-07	0.000180216	5.84048	-1	0.840267	0.700725	-0.139541	0.139541
chr1	235116922	cg07987439		OpenSea				-1.27395	-2.01938	-5.53351	6.65313e-07	0.000180249	5.83997	-1	0.307113	0.178394	-0.128719	0.128719
chr8	50424983	cg13261438		OpenSea				-1.07422	0.3109	-5.53256	6.67734e-07	0.000180529	5.83657	-1	0.655834	0.473098	-0.182736	0.182736
chr18	55937495	cg27405906		OpenSea	NEDD4L;NEDD4L;NEDD4L;NEDD4L;NEDD4L;NEDD4L;NEDD4L;NEDD4L;NEDD4L;NEDD4L	NM_015277;NM_001243960;NM_001144967;NM_001144964;NM_001144965;NM_001144971;NM_001144968;NM_001144969;NM_001144970;NM_001144966	Body;Body;Body;5'UTR;5'UTR;5'UTR;Body;Body;5'UTR;5'UTR	-1.14039	1.26861	-5.53252	6.67844e-07	0.000180529	5.83642	-1	0.785569	0.621328	-0.16424	0.16424
chr12	4006924	cg13714995		OpenSea				-0.815067	1.28918	-5.53222	6.68595e-07	0.00018061	5.83537	-1	0.775932	0.658564	-0.117368	0.117368
chr11	124763926	cg15541798		OpenSea	ROBO4;ROBO4;ROBO4;ROBO4	NM_001301088;NM_019055;NM_001301088;NM_019055	ExonBnd;ExonBnd;Body;Body	-0.724629	0.547977	-5.53221	6.68642e-07	0.00018061	5.8353	-1	0.656607	0.536529	-0.120078	0.120078
chr7	45617892	cg25322847	chr7:45613386-45615504	S_Shelf	ADCY1	NM_021116	Body	-1.22219	1.79671	-5.53173	6.69848e-07	0.000180748	5.83362	-1	0.837233	0.676319	-0.160915	0.160915
chr3	183863572	cg13487184		OpenSea				0.818038	0.653362	5.53171	6.69904e-07	0.000180748	5.83354	1	0.534501	0.657748	0.123247	0.123247
chr13	109480546	cg15952911		OpenSea	MYO16;MYO16	NM_001198950;NM_015011	Body;Body	-1.18638	1.60163	-5.53107	6.71553e-07	0.000181015	5.83125	-1	0.832344	0.671306	-0.161038	0.161038
chr12	48341076	cg15635287		OpenSea				0.770941	1.09426	5.53061	6.72734e-07	0.000181089	5.82961	1	0.602852	0.732559	0.129707	0.129707
chr7	27193709	cg08396193	chr7:27194583-27194827	N_Shore	HOXA7	NM_006896	3'UTR	0.985831	0.2741	5.53016	6.73882e-07	0.000181193	5.82801	1	0.460339	0.621705	0.161366	0.161366
chr7	132338096	cg20375869		OpenSea	FLJ40288	NR_046323	Body	-0.904312	2.21443	-5.52984	6.74704e-07	0.000181277	5.82687	-1	0.862784	0.759652	-0.103132	0.103132
chr7	4157691	cg08242194	chr7:4153645-4153898	S_Shelf	SDK1	NM_152744	Body	-1.11439	1.18496	-5.52965	6.75208e-07	0.000181277	5.82618	-1	0.780449	0.61274	-0.167708	0.167708
chr3	13096330	cg06435590		OpenSea	IQSEC1	NM_001134382	Body	-0.881569	1.76112	-5.52946	6.757e-07	0.000181277	5.8255	-1	0.824414	0.711313	-0.113101	0.113101
chr1	3123241	cg07469312		OpenSea	PRDM16;PRDM16	NM_199454;NM_022114	Body;Body	-0.633466	0.192057	-5.52945	6.75714e-07	0.000181277	5.82548	-1	0.594715	0.489	-0.105715	0.105715
chr9	93731870	cg15007753		OpenSea				-0.893226	0.810109	-5.5293	6.76101e-07	0.000181277	5.82494	-1	0.715952	0.574414	-0.141538	0.141538
chr10	130427658	cg07582043		OpenSea				-0.928782	2.06222	-5.52929	6.76137e-07	0.000181277	5.82489	-1	0.856817	0.74587	-0.110947	0.110947
chr11	119507838	cg12359648		OpenSea				-0.849597	1.08	-5.52901	6.76861e-07	0.000181277	5.82389	-1	0.746341	0.609698	-0.136643	0.136643
chr16	3072572	cg22776856	chr16:3073686-3074443	N_Shore	THOC6;THOC6	NM_001142350;NM_024339	TSS1500;TSS1500	-0.725558	-0.0368624	-5.52899	6.76902e-07	0.000181277	5.82383	-1	0.569624	0.439007	-0.130617	0.130617
chr19	13347125	cg07998325	chr19:13346962-13347346	Island	CACNA1A;CACNA1A	NM_001127222;NM_001127221	Body;Body	-0.728179	1.20133	-5.52866	6.77754e-07	0.000181332	5.82266	-1	0.752437	0.644764	-0.107673	0.107673
chr20	24140938	cg12145775		OpenSea				-0.750315	0.229589	-5.52857	6.7798e-07	0.000181332	5.82235	-1	0.608713	0.480716	-0.127997	0.127997
chr2	212530084	cg19490017		OpenSea	ERBB4;ERBB4	NM_001042599;NM_005235	Body;Body	-1.19653	1.89761	-5.52844	6.78317e-07	0.000181332	5.82188	-1	0.850211	0.702572	-0.147639	0.147639
chr11	5365093	cg16594457		OpenSea	OR51B5;OR51B5	NR_038321;NM_001005567	Body;5'UTR	-1.32553	-0.717762	-5.52844	6.78331e-07	0.000181332	5.82187	-1	0.50276	0.303354	-0.199406	0.199406
chr4	38308383	cg26072483		OpenSea				-1.15005	-0.831173	-5.52778	6.80053e-07	0.000181366	5.8195	-1	0.470488	0.312181	-0.158307	0.158307
chr1	173266800	cg07480565		OpenSea	LOC100506023	NR_037845	Body	-0.870001	1.54547	-5.52774	6.80157e-07	0.000181366	5.81935	-1	0.786473	0.666054	-0.120419	0.120419
chr2	129228081	cg08756898	chr2:129228601-129228807	N_Shore				-0.795912	0.0856309	-5.52759	6.80537e-07	0.000181366	5.81883	-1	0.582185	0.450578	-0.131607	0.131607
chr3	66007692	cg16562704		OpenSea	MAGI1;MAGI1;MAGI1	NM_001033057;NM_015520;NM_004742	Body;Body;Body	-1.12984	1.86143	-5.52755	6.80645e-07	0.000181366	5.81868	-1	0.849108	0.701333	-0.147775	0.147775
[truncated: 24,849 more rows]

## Sheet: dmp_LSn_LSadh_pval001_bval015
chr	pos	Name	Islands_Name	Relation_to_Island	UCSC_RefGene_Name	UCSC_RefGene_Accession	UCSC_RefGene_Group	logFC	AveExpr	t	P.Value	adj.P.Val	B	MethDiff (hypomethylation in tumor=-1;hypermethylation=1)	Normal_avgBeta	Adenoma_HG_avgBeta	Diff_avgBeta	AbsDiff_avgBeta
chr6	32710583	cg01050736		OpenSea	HLA-DQA2	NM_020056	Body	-2.34741	0.967595	-9.75237	3.70978e-14	1.34226e-08	21.7489	-1	0.735288	0.375394	-0.359894	0.359894
chr12	72152267	cg11341142	chr12:72148477-72149340	S_Shelf	RAB21	NM_014999	Body	-2.11351	2.38843	-9.59065	6.97664e-14	1.68285e-08	21.1497	-1	0.880473	0.610839	-0.269635	0.269635
chr18	40590988	cg12531619		OpenSea	RIT2;RIT2	NM_002930;NM_001272077	Body;Body	-2.02921	1.99595	-9.4923	1.02552e-13	1.85526e-08	20.784	-1	0.843078	0.568976	-0.274102	0.274102
chr5	179108129	cg23138772	chr5:179105169-179106412	S_Shore	CBY3	NM_001164444	TSS200	-1.30964	2.31518	-9.41623	1.38225e-13	2.00049e-08	20.5005	-1	0.85555	0.701409	-0.15414	0.15414
chr7	30756766	cg22694929		OpenSea				-2.06621	1.2775	-9.2254	2.92877e-13	3.53228e-08	19.7869	-1	0.790946	0.476348	-0.314598	0.314598
chr6	33091567	cg15737123		OpenSea	HLA-DPB2	NR_001435	Body	-2.25292	1.54874	-9.18028	3.49916e-13	3.61731e-08	19.6177	-1	0.807956	0.495295	-0.312661	0.312661
chr7	76962052	cg10653480		OpenSea	GSAP	NM_017439	Body	-1.8544	-0.0531973	-9.1443	4.03311e-13	3.64813e-08	19.4827	-1	0.590031	0.292591	-0.29744	0.29744
chr8	144656271	cg20127859	chr8:144659745-144660635	N_Shelf	C8orf73	NM_001100878	TSS1500	-1.75566	0.396087	-8.98046	7.70898e-13	6.19833e-08	18.8663	-1	0.66937	0.374628	-0.294742	0.294742
chr14	70652710	cg22823236	chr14:70655095-70656077	N_Shelf	SLC8A3;SLC8A3;SLC8A3;SLC8A3	NM_182932;NM_058240;NM_183002;NM_033262	5'UTR;5'UTR;5'UTR;5'UTR	-1.35521	2.30368	-8.91548	9.97231e-13	6.98583e-08	18.6213	-1	0.856167	0.69499	-0.161177	0.161177
chr20	56772325	cg14946911		OpenSea				-1.49752	2.59819	-8.85366	1.27431e-12	6.98583e-08	18.3879	-1	0.88312	0.723672	-0.159447	0.159447
chr2	33032061	cg26016587		OpenSea	TTC27;TTC27	NM_017735;NM_001193509	Body;Body	-1.64877	0.358238	-8.82869	1.40704e-12	6.98583e-08	18.2935	-1	0.641633	0.356226	-0.285407	0.285407
chr3	118676357	cg23066675		OpenSea	IGSF11;IGSF11	NM_001015887;NM_152538	Body;Body	-2.40104	1.50222	-8.82217	1.44393e-12	6.98583e-08	18.2689	-1	0.806037	0.451219	-0.354818	0.354818
chr11	122752590	cg19269323	chr11:122753386-122753951	N_Shore	C11orf63;C11orf63	NM_199124;NM_024806	TSS1500;TSS1500	-2.2647	2.2413	-8.80031	1.57486e-12	6.98583e-08	18.1862	-1	0.86693	0.552256	-0.314674	0.314674
chr1	101597485	cg15788042		OpenSea				-2.20252	1.35038	-8.78828	1.65195e-12	6.98583e-08	18.1407	-1	0.788359	0.453229	-0.33513	0.33513
chr11	119664568	cg02730078		OpenSea				-0.904499	-0.0874211	-8.77922	1.71247e-12	6.98583e-08	18.1064	-1	0.527583	0.377097	-0.150486	0.150486
chr11	120811938	cg25999880		OpenSea	GRIK4;GRIK4;GRIK4	NM_001282473;NM_001282470;NM_014619	Body;Body;Body	-1.65071	1.76389	-8.77289	1.75606e-12	6.98583e-08	18.0825	-1	0.807558	0.563667	-0.243891	0.243891
chr6	164526833	cg21567971		OpenSea				-1.46533	2.17919	-8.76193	1.83422e-12	6.98583e-08	18.041	-1	0.846093	0.667852	-0.178241	0.178241
chr18	77554951	cg06166203	chr18:77557780-77558948	N_Shelf				-1.54721	-0.0524213	-8.72959	2.08575e-12	7.54662e-08	17.9186	-1	0.552454	0.305879	-0.246575	0.246575
chr16	89696138	cg12215332		OpenSea	DPEP1;DPEP1	NM_004413;NM_001128141	5'UTR;5'UTR	-1.17452	0.673157	-8.68344	2.50591e-12	8.32856e-08	17.7438	-1	0.661595	0.461161	-0.200434	0.200434
chr7	135777280	cg25160954		OpenSea				-2.09209	0.520459	-8.68083	2.53205e-12	8.32856e-08	17.7339	-1	0.676591	0.349705	-0.326886	0.326886
chr6	86290102	cg15977634		OpenSea	SNX14;SNX14	NM_020468;NM_153816	Body;Body	-2.36782	2.51534	-8.64499	2.92014e-12	8.54398e-08	17.598	-1	0.898427	0.603088	-0.295338	0.295338
chr13	68683094	cg05924734		OpenSea				-1.87568	2.67274	-8.64213	2.95361e-12	8.54398e-08	17.5871	-1	0.889027	0.673838	-0.215189	0.215189
chr5	80273028	cg07079570		OpenSea	RASGRF2	NM_006909	Body	-1.99178	2.34558	-8.63376	3.05361e-12	8.54398e-08	17.5554	-1	0.882404	0.633585	-0.248819	0.248819
chr5	176215267	cg25856302		OpenSea				-1.27361	-1.09965	-8.63243	3.06982e-12	8.54398e-08	17.5504	-1	0.359057	0.198512	-0.160545	0.160545
chr2	136912140	cg05983557		OpenSea				-1.88706	1.23487	-8.61444	3.29778e-12	8.8385e-08	17.4821	-1	0.759286	0.469793	-0.289493	0.289493
chr4	166307614	cg00728503		OpenSea	CPE	NM_001873	Body	-1.56884	2.62787	-8.59708	3.53376e-12	8.87711e-08	17.4162	-1	0.884028	0.712758	-0.17127	0.17127
chr17	38470900	cg25362050	chr17:38472958-38473201	N_Shelf	RARA	NM_000964	5'UTR	-1.80784	1.18423	-8.58285	3.73978e-12	8.87711e-08	17.3622	-1	0.776683	0.484928	-0.291755	0.291755
chr1	32560545	cg27213772		OpenSea	TMEM39B	NM_018056	Body	-1.70691	1.79081	-8.56704	3.98295e-12	8.87711e-08	17.3022	-1	0.839788	0.603073	-0.236715	0.236715
chr11	45393309	cg01681362		OpenSea	LOC399886	NR_122071	Body	1.1119	-0.14445	8.56466	4.02081e-12	8.87711e-08	17.2932	1	0.441679	0.625772	0.184093	0.184093
chr3	177011483	cg18197575		OpenSea	LINC00501	NR_047465	TSS1500	-2.17847	1.12737	-8.55636	4.15613e-12	8.87711e-08	17.2616	-1	0.770792	0.436539	-0.334253	0.334253
chr10	24608630	cg22265379		OpenSea	KIAA1217;KIAA1217;KIAA1217;KIAA1217	NM_019590;NM_001282768;NM_001282767;NM_001098500	Body;Body;Body;Body	-1.78113	1.19259	-8.55007	4.26158e-12	8.87711e-08	17.2377	-1	0.751075	0.477368	-0.273708	0.273708
chr10	35463240	cg23669584		OpenSea	CREM;CREM;CREM;CREM;CREM;CREM;CREM;CREM;CREM;CREM;CREM;CREM;CREM;CREM;CREM;CREM;CREM;CREM;CREM	NM_001267565;NM_001267567;NM_182770;NM_182769;NM_001267566;NM_001267563;NM_001267562;NR_051975;NR_051974;NR_051973;NM_183013;NM_181571;NM_183012;NM_183011;NM_001881;NM_183060;NM_182772;NM_182771;NM_001267564	Body;TSS1500;TSS1500;TSS1500;TSS1500;5'UTR;5'UTR;Body;Body;Body;Body;Body;Body;Body;Body;Body;Body;Body;Body	-1.6041	2.00238	-8.54961	4.26933e-12	8.87711e-08	17.236	-1	0.839738	0.626027	-0.213711	0.213711
chr22	24947430	cg02465427	chr22:24950798-24952074	N_Shelf	C22orf13	NM_031444	Body	-1.87846	2.7034	-8.54301	4.38319e-12	8.87711e-08	17.2109	-1	0.889055	0.662085	-0.226971	0.226971
chr3	48593395	cg08568670	chr3:48594022-48594853	N_Shore	PFKFB4	NM_004567	Body	-1.84847	2.99421	-8.53512	4.52311e-12	8.87711e-08	17.181	-1	0.909892	0.720199	-0.189693	0.189693
chr4	41361628	cg23653457	chr4:41362252-41363639	N_Shore	LIMCH1;LIMCH1;LIMCH1	NM_001112718;NM_001112717;NM_014988	TSS1500;TSS1500;TSS1500	-1.78872	1.81913	-8.52672	4.67719e-12	8.87711e-08	17.149	-1	0.822598	0.566967	-0.255631	0.255631
chr8	145107199	cg04366687	chr8:145103285-145108027	Island	OPLAH	NM_017570	Body	2.72147	-1.8785	8.51581	4.88495e-12	8.87711e-08	17.1076	1	0.124687	0.493124	0.368437	0.368437
chr15	25344249	cg04538551		OpenSea	SNORD116-26	NR_003340	TSS1500	-1.87996	1.15715	-8.51227	4.95435e-12	8.87711e-08	17.0941	-1	0.749968	0.448707	-0.301261	0.301261
chr2	165950843	cg09293604		OpenSea	SCN3A;SCN3A;SCN3A	NM_001081677;NM_001081676;NM_006922	Body;Body;Body	-2.10606	2.25885	-8.5099	5.00154e-12	8.87711e-08	17.0851	-1	0.860622	0.569599	-0.291022	0.291022
chr7	80549887	cg03655752	chr7:80548306-80548726	S_Shore	SEMA3C	NM_006379	TSS1500	-2.28778	1.12393	-8.50849	5.02962e-12	8.87711e-08	17.0798	-1	0.762939	0.409022	-0.353916	0.353916
chr8	22414633	cg15286034		OpenSea	SORBS3	NM_005775	Body	-1.78802	2.10651	-8.49871	5.22963e-12	9.01035e-08	17.0426	-1	0.860088	0.62205	-0.238038	0.238038
chr8	145106438	cg17301223	chr8:145103285-145108027	Island	OPLAH	NM_017570	Body	4.64707	-2.72658	8.47803	5.67921e-12	9.34528e-08	16.964	1	0.0508565	0.577409	0.526553	0.526553
chr5	10476254	cg03807565		OpenSea				-2.72115	2.27545	-8.47789	5.68231e-12	9.34528e-08	16.9634	-1	0.890409	0.533141	-0.357268	0.357268
chr7	6713037	cg03546739		OpenSea				-2.80517	1.17736	-8.46465	5.99041e-12	9.54624e-08	16.9131	-1	0.793373	0.369516	-0.423857	0.423857
chr15	42210119	cg07202353	chr15:42211419-42211701	N_Shore	EHD4	NM_139265	Body	-1.42672	0.162973	-8.46141	6.06834e-12	9.54624e-08	16.9008	-1	0.610066	0.364953	-0.245114	0.245114
chr11	14367071	cg01646268		OpenSea	RRAS2;RRAS2	NM_012250;NM_001102669	Body;5'UTR	-1.31842	2.45974	-8.45243	6.28961e-12	9.61439e-08	16.8666	-1	0.863802	0.705132	-0.158671	0.158671
chr2	47745038	cg00495909	chr2:47747991-47749061	N_Shelf				-2.00502	1.50433	-8.43863	6.64578e-12	9.61439e-08	16.8141	-1	0.805615	0.500936	-0.304679	0.304679
chr14	51629150	cg23880081		OpenSea				-2.05298	2.02605	-8.43094	6.85265e-12	9.61439e-08	16.7849	-1	0.847954	0.565952	-0.282002	0.282002
chr8	13473948	cg22463799		OpenSea				-2.48354	1.0124	-8.43074	6.85834e-12	9.61439e-08	16.7841	-1	0.750707	0.380464	-0.370243	0.370243
chr6	30063768	cg00233257		OpenSea				-1.94907	1.50707	-8.42541	7.00564e-12	9.61439e-08	16.7638	-1	0.804796	0.512889	-0.291907	0.291907
chr7	131223393	cg14500206		OpenSea	PODXL;PODXL	NM_005397;NM_001018111	Body;Body	-2.41644	1.56459	-8.4249	7.01989e-12	9.61439e-08	16.7619	-1	0.841624	0.483195	-0.358429	0.358429
chr5	29568333	cg00086247		OpenSea				-2.49397	0.0847351	-8.42412	7.0417e-12	9.61439e-08	16.7589	-1	0.620193	0.263827	-0.356366	0.356366
chr3	39306129	cg04498110		OpenSea	CX3CR1;CX3CR1;CX3CR1;CX3CR1	NM_001171171;NM_001171174;NM_001171172;NM_001337	3'UTR;3'UTR;3'UTR;3'UTR	-2.67162	1.75248	-8.40349	7.64614e-12	1.006e-07	16.6804	-1	0.845382	0.468278	-0.377105	0.377105
chr1	173031587	cg12640435		OpenSea				-2.64144	0.407944	-8.386	8.19888e-12	1.05946e-07	16.6138	-1	0.717966	0.308973	-0.408993	0.408993
chr7	151585552	cg07630265		OpenSea				-2.83057	1.78917	-8.38102	8.36362e-12	1.06179e-07	16.5948	-1	0.8742	0.475938	-0.398262	0.398262
chr1	6784749	cg26360953		OpenSea				-1.78643	1.54663	-8.36334	8.97517e-12	1.11979e-07	16.5275	-1	0.796443	0.522151	-0.274293	0.274293
chr6	108995263	cg27483382		OpenSea	FOXO3;FOXO3	NM_001455;NM_201559	3'UTR;3'UTR	-2.11072	2.03409	-8.35224	9.38217e-12	1.13349e-07	16.4852	-1	0.847245	0.562465	-0.284781	0.284781
chr1	56359540	cg20472016		OpenSea				-2.25386	0.323792	-8.35181	9.39833e-12	1.13349e-07	16.4836	-1	0.651362	0.299191	-0.352171	0.352171
chr18	8835912	cg20097520		OpenSea				-1.62488	0.068722	-8.33211	1.01674e-11	1.20614e-07	16.4086	-1	0.579553	0.329161	-0.250392	0.250392
chr1	15092381	cg08436375		OpenSea	KAZN;KAZN	NM_015209;NM_201628	Body;Body	-2.8342	1.92184	-8.3218	1.05948e-11	1.21847e-07	16.3693	-1	0.875797	0.485954	-0.389843	0.389843
chr6	91988964	cg10157234		OpenSea				-1.55441	1.83977	-8.32149	1.06081e-11	1.21847e-07	16.3681	-1	0.816442	0.605192	-0.211251	0.211251
chr9	4305588	cg21574430		OpenSea				-1.63936	0.887873	-8.308	1.11955e-11	1.24395e-07	16.3167	-1	0.715563	0.444829	-0.270734	0.270734
chr8	39696842	cg14968925		OpenSea	ADAM2;ADAM2;ADAM2	NM_001464;NM_001278113;NM_001278114	TSS1500;TSS1500;TSS1500	-1.78545	1.44754	-8.30572	1.1298e-11	1.24395e-07	16.308	-1	0.784091	0.526049	-0.258042	0.258042
chr18	76148311	cg06404695	chr18:76150398-76151531	N_Shelf				-1.51881	-0.175652	-8.29843	1.16318e-11	1.24395e-07	16.2802	-1	0.536575	0.300028	-0.236547	0.236547
chr10	31891554	cg17580673	chr10:31892189-31892752	N_Shore				1.39568	-0.291317	8.29759	1.16707e-11	1.24395e-07	16.277	1	0.393661	0.630726	0.237065	0.237065
chr22	22549179	cg07124479		OpenSea				-2.14163	1.4981	-8.28996	1.2032e-11	1.24395e-07	16.2479	-1	0.798595	0.47497	-0.323625	0.323625
chr13	43979862	cg10651396		OpenSea	ENOX1;ENOX1;ENOX1	NM_001127615;NM_001242863;NM_017993	Body;Body;Body	-1.86697	1.90747	-8.27844	1.25991e-11	1.24395e-07	16.204	-1	0.840894	0.579173	-0.261721	0.261721
chr6	23397853	cg10588720		OpenSea				-2.52469	0.965416	-8.27823	1.26095e-11	1.24395e-07	16.2032	-1	0.753102	0.364631	-0.388471	0.388471
chr1	205774314	cg13066883		OpenSea	SLC41A1	NM_173854	Body	-1.65348	0.884662	-8.27211	1.29216e-11	1.24395e-07	16.1799	-1	0.713092	0.445327	-0.267765	0.267765
chr2	175039722	cg11214594		OpenSea	OLA1;OLA1	NM_013341;NM_001011708	Body;5'UTR	-1.72196	1.80471	-8.26741	1.31669e-11	1.24395e-07	16.162	-1	0.821305	0.56873	-0.252575	0.252575
chr17	28652240	cg13744221		OpenSea	TMIGD1	NM_206832	Body	-2.12548	2.23215	-8.26664	1.32071e-11	1.24395e-07	16.159	-1	0.872196	0.586057	-0.286139	0.286139
chr8	145106582	cg26256223	chr8:145103285-145108027	Island	OPLAH	NM_017570	Body	4.53308	-2.74368	8.26448	1.33218e-11	1.24395e-07	16.1508	1	0.049074	0.557136	0.508062	0.508062
chr22	39848852	cg00827939	chr22:39852205-39852939	N_Shelf				-1.03797	0.908681	-8.26418	1.3338e-11	1.24395e-07	16.1496	-1	0.692986	0.525297	-0.167689	0.167689
chr20	42468303	cg21422983		OpenSea				-1.80199	1.57137	-8.26392	1.33517e-11	1.24395e-07	16.1487	-1	0.799671	0.539388	-0.260283	0.260283
chr16	23313295	cg03102879	chr16:23313239-23313946	Island	SCNN1B	NM_000336	TSS1500	2.59766	-3.39546	8.26286	1.34084e-11	1.24395e-07	16.1446	1	0.0628211	0.339648	0.276827	0.276827
chr3	51703814	cg11890639	chr3:51705062-51706022	N_Shore	TEX264;TEX264;TEX264	NR_024012;NM_001129884;NM_015926	TSS1500;TSS1500;TSS1500	-1.16307	-0.860386	-8.25081	1.40702e-11	1.28882e-07	16.0987	-1	0.395013	0.237734	-0.157279	0.157279
chr7	151304708	cg07012178	chr7:151300169-151300726	S_Shelf	PRKAG2;PRKAG2;PRKAG2	NM_016203;NM_001040633;NM_024429	Body;Body;Body	-2.26501	0.79017	-8.23885	1.47588e-11	1.335e-07	16.0531	-1	0.737716	0.38361	-0.354106	0.354106
chr18	55898144	cg04729603		OpenSea	NEDD4L;NEDD4L;NEDD4L;NEDD4L;NEDD4L;NEDD4L;NEDD4L;NEDD4L;NEDD4L;NEDD4L	NM_015277;NM_001243960;NM_001144967;NM_001144964;NM_001144965;NM_001144971;NM_001144968;NM_001144969;NM_001144970;NM_001144966	Body;Body;Body;5'UTR;5'UTR;5'UTR;Body;Body;5'UTR;5'UTR	-1.12942	0.0855389	-8.23143	1.52032e-11	1.35472e-07	16.0248	-1	0.566279	0.373585	-0.192695	0.192695
chr8	145104971	cg20938454	chr8:145103285-145108027	Island				1.60768	-1.59543	8.22901	1.53513e-11	1.35472e-07	16.0155	1	0.191089	0.429202	0.238113	0.238113
chr20	51677723	cg18451189		OpenSea	TSHZ2	NM_173485	Body	-2.41081	1.76947	-8.20416	1.6955e-11	1.47822e-07	15.9207	-1	0.841695	0.491756	-0.349939	0.349939
chr7	114717840	cg08325413		OpenSea	LINC01393	NR_120521	TSS1500	-1.94418	0.436604	-8.19395	1.76609e-11	1.51563e-07	15.8818	-1	0.665333	0.350744	-0.314588	0.314588
chr5	158930526	cg12388707		OpenSea				-2.13982	2.20264	-8.19064	1.78966e-11	1.51563e-07	15.8691	-1	0.874014	0.602852	-0.271162	0.271162
chr5	149462180	cg20754844		OpenSea	CSF1R	NM_005211	Body	-1.31894	0.22114	-8.18891	1.80205e-11	1.51563e-07	15.8625	-1	0.613419	0.395764	-0.217655	0.217655
chr13	79956410	cg15636627		OpenSea	RBM26;RBM26;RBM26	NM_022118;NM_001286632;NM_001286631	Body;Body;Body	-1.88217	1.15137	-8.18614	1.82219e-11	1.51563e-07	15.8519	-1	0.76359	0.474823	-0.288767	0.288767
chr8	97654540	cg13975583	chr8:97657174-97657943	N_Shelf				-1.61633	1.30322	-8.17946	1.87149e-11	1.53476e-07	15.8265	-1	0.774568	0.525045	-0.249523	0.249523
chr2	6646581	cg09863230		OpenSea				-1.56849	0.17073	-8.17732	1.8876e-11	1.53476e-07	15.8183	-1	0.60624	0.35204	-0.2542	0.2542
chr5	121027593	cg09291268		OpenSea				-2.34371	1.35435	-8.17249	1.9244e-11	1.54629e-07	15.7998	-1	0.800318	0.451719	-0.348599	0.348599
chr2	30188975	cg06051842		OpenSea				-2.18185	1.4622	-8.16956	1.94708e-11	1.54629e-07	15.7887	-1	0.797059	0.46243	-0.334629	0.334629
chr11	125073726	cg27629782		OpenSea	PKNOX2	NM_022062	5'UTR	-1.5383	0.537289	-8.16716	1.96589e-11	1.54629e-07	15.7795	-1	0.649669	0.392871	-0.256797	0.256797
chr2	119609429	cg13832669	chr2:119611296-119611881	N_Shore				2.55615	-1.74577	8.1609	2.01574e-11	1.56314e-07	15.7556	1	0.17285	0.559967	0.387117	0.387117
chr17	29717946	cg00870514	chr17:29718230-29719291	N_Shore	RAB11FIP4	NM_032932	TSS1500	1.36639	0.518086	8.15757	2.04274e-11	1.56314e-07	15.7429	1	0.531757	0.736334	0.204578	0.204578
chr16	73913076	cg09032914		OpenSea				-2.1441	1.58613	-8.15434	2.06926e-11	1.56314e-07	15.7306	-1	0.807054	0.501522	-0.305532	0.305532
chr12	2863075	cg12130607	chr12:2861782-2862472	S_Shore				-1.83753	0.332228	-8.15381	2.07371e-11	1.56314e-07	15.7285	-1	0.639851	0.338137	-0.301713	0.301713
chr8	86141587	cg22120682		OpenSea				-1.1195	0.554744	-8.1442	2.15493e-11	1.57841e-07	15.6919	-1	0.640279	0.451461	-0.188819	0.188819
chr6	163468250	cg12796844		OpenSea	LOC101929239;PACRG;PACRG;PACRG	NR_110871;NM_152410;NM_001080378;NM_001080379	Body;Body;Body;Body	-2.73002	1.30255	-8.14003	2.19119e-11	1.57841e-07	15.6759	-1	0.801854	0.395926	-0.405929	0.405929
chr19	46441029	cg19904347	chr19:46443731-46444208	N_Shelf				-2.05437	0.730101	-8.13936	2.19714e-11	1.57841e-07	15.6734	-1	0.692711	0.364339	-0.328372	0.328372
chr10	79926240	cg04099312		OpenSea				-1.96428	2.31492	-8.13837	2.20579e-11	1.57841e-07	15.6696	-1	0.871616	0.617717	-0.253899	0.253899
chr12	68634040	cg14702960		OpenSea				-1.13572	0.171476	-8.13566	2.22984e-11	1.57841e-07	15.6593	-1	0.587822	0.394246	-0.193576	0.193576
chr5	139771400	cg27006922		OpenSea				-1.95789	2.021	-8.12943	2.2861e-11	1.57841e-07	15.6355	-1	0.850919	0.584294	-0.266625	0.266625
chr8	11664388	cg05062539	chr8:11665773-11666045	N_Shore	FDFT1;FDFT1;FDFT1;FDFT1;FDFT1;FDFT1;FDFT1;FDFT1;FDFT1	NM_001287749;NM_001287744;NM_001287745;NM_001287743;NM_001287742;NM_001287756;NM_004462;NM_001287747;NM_001287748	TSS1500;5'UTR;5'UTR;Body;Body;Body;Body;5'UTR;5'UTR	-1.88188	1.19772	-8.12758	2.30317e-11	1.57841e-07	15.6284	-1	0.760202	0.463289	-0.296913	0.296913
chr22	43343959	cg14859088		OpenSea	PACSIN2	NM_007229	TSS1500	-1.86435	1.39285	-8.12455	2.33123e-11	1.57841e-07	15.6168	-1	0.787321	0.505345	-0.281976	0.281976
chr12	127537516	cg27275799		OpenSea	LOC101927592	NR_104646	Body	-1.53418	2.06747	-8.12287	2.34695e-11	1.57841e-07	15.6104	-1	0.846136	0.649812	-0.196324	0.196324
chr15	47689070	cg12500192		OpenSea	SEMA6D	NM_001198999	5'UTR	-1.4304	2.63712	-8.12096	2.36494e-11	1.57841e-07	15.6031	-1	0.885359	0.734894	-0.150465	0.150465
chr17	59572908	cg21018997		OpenSea				-1.90583	0.694587	-8.12028	2.37137e-11	1.57841e-07	15.6005	-1	0.698371	0.390387	-0.307984	0.307984
chr3	85877433	cg23368410		OpenSea	CADM2-AS2;CADM2;CADM2;CADM2;CADM2;CADM2;CADM2;CADM2	NR_046752;NM_001256505;NM_001256504;NM_001256503;NM_001256502;NM_001167675;NM_001167674;NM_153184	TSS1500;5'UTR;5'UTR;5'UTR;5'UTR;Body;Body;Body	-1.88497	1.02083	-8.11815	2.39169e-11	1.57841e-07	15.5924	-1	0.736948	0.443201	-0.293747	0.293747
chr7	27186554	cg27313941	chr7:27186927-27187692	N_Shore	HOXA6	NM_024014	Body	1.79947	0.0480117	8.11735	2.39934e-11	1.57841e-07	15.5893	1	0.422575	0.703677	0.281102	0.281102
chr10	15763779	cg26255881	chr10:15761423-15762101	S_Shore				-1.7566	0.829396	-8.10749	2.49593e-11	1.61687e-07	15.5517	-1	0.703422	0.425891	-0.277532	0.277532
chr7	101009466	cg13788611	chr7:101005899-101007443	S_Shelf	COL26A1;COL26A1	NM_133457;NM_001278563	Body;Body	-1.66732	2.80711	-8.10683	2.5025e-11	1.61687e-07	15.5492	-1	0.900946	0.72876	-0.172185	0.172185
chr15	84614465	cg06428304		OpenSea	ADAMTSL3;ADAMTSL3	NM_207517;NM_001301110	Body;Body	-2.04208	0.354243	-8.09844	2.5879e-11	1.63875e-07	15.5171	-1	0.658846	0.337973	-0.320874	0.320874
chr8	145105829	cg06319475	chr8:145103285-145108027	Island				3.56275	-2.36686	8.09728	2.60002e-11	1.63875e-07	15.5127	1	0.0762183	0.506064	0.429846	0.429846
chr5	139266255	cg16377247		OpenSea	NRG2;NRG2;NRG2;NRG2;NRG2	NM_004883;NM_001184935;NM_013983;NM_013982;NM_013981	Body;Body;Body;Body;Body	-1.98722	0.906418	-8.09687	2.6043e-11	1.63875e-07	15.5111	-1	0.73601	0.416484	-0.319527	0.319527
chr20	49996453	cg12028154		OpenSea				-1.41221	1.6301	-8.09167	2.65898e-11	1.65001e-07	15.4913	-1	0.803529	0.589641	-0.213888	0.213888
chr15	68878828	cg12855915		OpenSea	CORO2B	NM_006091	Body	-1.02279	-0.249575	-8.09085	2.66779e-11	1.65001e-07	15.4881	-1	0.503664	0.332561	-0.171103	0.171103
chr3	30288316	cg06087564		OpenSea				-1.14046	1.83169	-8.08457	2.73568e-11	1.67766e-07	15.4641	-1	0.811557	0.661075	-0.150482	0.150482
chr5	64907370	cg17185473		OpenSea	TRIM23;TRIM23;TRIM23	NM_033227;NM_033228;NM_001656	Body;Body;Body	-1.40127	1.28277	-8.07704	2.81938e-11	1.68962e-07	15.4353	-1	0.745106	0.521227	-0.223879	0.223879
chr7	37026993	cg15975151		OpenSea	ELMO1;ELMO1	NM_014800;NM_130442	Body;TSS1500	-2.72811	1.91516	-8.07569	2.83462e-11	1.68962e-07	15.4302	-1	0.861538	0.482112	-0.379426	0.379426
chr22	29563115	cg06268179		OpenSea	KREMEN1	NM_032045	3'UTR	-1.31398	0.079596	-8.06995	2.90056e-11	1.68962e-07	15.4082	-1	0.576455	0.361079	-0.215376	0.215376
chr17	43371099	cg18700940		OpenSea	MAP3K14	NM_003954	5'UTR	-1.93036	-1.47899	-8.06916	2.9097e-11	1.68962e-07	15.4052	-1	0.331686	0.12784	-0.203846	0.203846
chr6	137557979	cg04233089		OpenSea				-2.60621	1.65881	-8.06872	2.91483e-11	1.68962e-07	15.4036	-1	0.852919	0.473164	-0.379755	0.379755
chr12	16939636	cg24946611		OpenSea				-2.23544	0.784757	-8.06738	2.93048e-11	1.68962e-07	15.3985	-1	0.728091	0.37519	-0.352901	0.352901
chr12	23729510	cg15137373		OpenSea	SOX5;SOX5;SOX5;SOX5;SOX5	NM_178010;NM_152989;NM_001261414;NM_006940;NM_001261415	Body;Body;Body;Body;Body	-3.02699	0.905866	-8.06711	2.93369e-11	1.68962e-07	15.3974	-1	0.770982	0.32596	-0.445022	0.445022
chr13	24701839	cg07326125		OpenSea	SPATA13	NM_001286792	Body	-2.06473	2.63595	-8.06286	2.98398e-11	1.68962e-07	15.3812	-1	0.89584	0.649636	-0.246204	0.246204
chr5	21774852	cg19960459		OpenSea	CDH12	NM_004061	Body	-2.93226	0.375538	-8.06055	3.0117e-11	1.68962e-07	15.3724	-1	0.692074	0.267718	-0.424356	0.424356
chr8	145106299	cg17698295	chr8:145103285-145108027	Island	OPLAH	NM_017570	Body	4.65522	-3.2053	8.0602	3.01594e-11	1.68962e-07	15.371	1	0.0368163	0.485782	0.448966	0.448966
chr8	98288910	cg01569173	chr8:98289604-98290404	N_Shore	TSPYL5	NM_033512	1stExon	-2.84753	1.71916	-8.05658	3.05998e-11	1.68962e-07	15.3572	-1	0.856062	0.448071	-0.407991	0.407991
chr15	35466247	cg13183748		OpenSea				-2.02274	2.71945	-8.05228	3.11303e-11	1.68962e-07	15.3408	-1	0.897993	0.67473	-0.223264	0.223264
chr8	116128332	cg03805688		OpenSea				-2.56602	1.56575	-8.05058	3.1343e-11	1.68962e-07	15.3343	-1	0.821186	0.444115	-0.377071	0.377071
chr8	142241208	cg27259731	chr8:142237037-142237360	S_Shelf				-2.31767	1.69739	-8.0462	3.18979e-11	1.68962e-07	15.3175	-1	0.846195	0.510928	-0.335268	0.335268
chr1	64242960	cg17298776	chr1:64239465-64240779	S_Shelf	ROR1;ROR1	NM_005012;NM_001083592	Body;Body	-1.95198	1.6788	-8.04481	3.2076e-11	1.68962e-07	15.3122	-1	0.819621	0.531834	-0.287787	0.287787
chr19	46932308	cg20079139	chr19:46932068-46932349	Island				1.69704	-1.1605	8.04475	3.20834e-11	1.68962e-07	15.312	1	0.263519	0.545583	0.282064	0.282064
chr4	72474358	cg10207073		OpenSea				-2.13986	1.88256	-8.04355	3.22378e-11	1.68962e-07	15.3074	-1	0.852372	0.555515	-0.296857	0.296857
chr9	18473914	cg07403294		OpenSea	ADAMTSL1;ADAMTSL1	NM_052866;NM_001040272	TSS200;TSS200	1.73847	-1.61599	8.03977	3.27291e-11	1.68962e-07	15.293	1	0.193855	0.470949	0.277094	0.277094
chr8	71381216	cg03706086		OpenSea				-2.32144	1.71309	-8.03467	3.34046e-11	1.68962e-07	15.2735	-1	0.835327	0.502722	-0.332605	0.332605
chr7	130123340	cg18949794	chr7:130126017-130126801	N_Shelf				-1.24142	0.187478	-8.03389	3.35093e-11	1.68962e-07	15.2705	-1	0.558098	0.36488	-0.193218	0.193218
chr20	31628128	cg07919971		OpenSea	BPIFB6;BPIFB6	NM_174897;NM_174897	ExonBnd;Body	-1.25043	0.234817	-8.03343	3.35707e-11	1.68962e-07	15.2687	-1	0.598442	0.392447	-0.205995	0.205995
chr4	70518959	cg16535298		OpenSea	UGT2A1;UGT2A1;UGT2A1;UGT2A1;UGT2A1;UGT2A1	NM_006798;NM_001252274;NM_001252275;NM_006798;NM_001252274;NM_001252275	1stExon;1stExon;1stExon;5'UTR;5'UTR;5'UTR	-1.84189	1.86751	-8.03198	3.37662e-11	1.68962e-07	15.2632	-1	0.825129	0.575473	-0.249656	0.249656
chr2	207508120	cg26704437	chr2:207506774-207507422	S_Shore	LOC200726	NM_001102659	5'UTR	-1.89822	0.405056	-8.03168	3.38065e-11	1.68962e-07	15.262	-1	0.637561	0.340288	-0.297273	0.297273
chr16	28891926	cg16606674	chr16:28890954-28891868	S_Shore	ATP2A1;ATP2A1	NM_004320;NM_173201	Body;Body	1.58862	-0.558289	8.02781	3.43345e-11	1.68962e-07	15.2472	1	0.350366	0.617681	0.267315	0.267315
chr8	107790888	cg14879165		OpenSea				-1.65231	0.843343	-8.02645	3.45224e-11	1.68962e-07	15.242	-1	0.712021	0.450025	-0.261996	0.261996
chr1	162388800	cg24951364		OpenSea				-1.59177	0.623164	-8.02636	3.45352e-11	1.68962e-07	15.2417	-1	0.66985	0.408354	-0.261495	0.261495
chr6	24332851	cg17585755		OpenSea	DCDC2;DCDC2	NM_016356;NM_001195610	Body;Body	-1.9315	2.08753	-8.02541	3.46666e-11	1.68962e-07	15.2381	-1	0.850216	0.593137	-0.257079	0.257079
chr20	46483827	cg04334551		OpenSea				-1.73226	0.732344	-8.02141	3.52261e-11	1.68962e-07	15.2228	-1	0.705938	0.425407	-0.280531	0.280531
chr4	55452065	cg02307473		OpenSea				-2.27703	0.4859	-8.02118	3.52579e-11	1.68962e-07	15.2219	-1	0.695221	0.335594	-0.359627	0.359627
chr8	53851707	cg24857620	chr8:53851701-53854426	Island	NPBWR1	NM_005285	TSS1500	2.78677	-2.74008	8.01849	3.56398e-11	1.68962e-07	15.2116	1	0.0948274	0.451838	0.35701	0.35701
chr12	71085294	cg12922773		OpenSea	PTPRR;PTPRR;PTPRR;PTPRR;PTPRR	NR_073474;NM_130846;NM_001207016;NM_001207015;NM_002849	Body;Body;Body;Body;Body	-2.25766	2.24003	-8.01726	3.58158e-11	1.68962e-07	15.2069	-1	0.885031	0.60942	-0.275611	0.275611
chr4	1299191	cg25764166		OpenSea	MAEA;MAEA	NM_005882;NM_001017405	Body;Body	-2.26186	1.5758	-8.01653	3.59203e-11	1.68962e-07	15.2041	-1	0.829209	0.495267	-0.333942	0.333942
chr2	47149459	cg23277684		OpenSea	MCFD2;MCFD2;TTC7A	NM_001171511;NM_001171508;NM_001288953	Body;5'UTR;Body	-2.02159	0.989521	-8.01536	3.60898e-11	1.68962e-07	15.1996	-1	0.764579	0.440147	-0.324431	0.324431
chr5	59362611	cg14369015		OpenSea	PDE4D	NM_001165899	Body	-2.45593	2.25522	-8.0138	3.63163e-11	1.68962e-07	15.1937	-1	0.886079	0.574796	-0.311282	0.311282
chr10	105505713	cg09225052		OpenSea	SH3PXD2A-AS1;SH3PXD2A	NR_038940;NM_014631	TSS1500;Body	-1.51159	-0.162902	-8.01363	3.63407e-11	1.68962e-07	15.193	-1	0.553177	0.313558	-0.239619	0.239619
chr4	6695319	cg27027375		OpenSea	S100P	NM_005980	TSS1500	-1.74758	0.371559	-8.01314	3.64116e-11	1.68962e-07	15.1912	-1	0.657926	0.363295	-0.294631	0.294631
chr19	4889314	cg23296350	chr19:4891191-4891425	N_Shore				-1.46661	2.42478	-8.01305	3.64244e-11	1.68962e-07	15.1908	-1	0.871461	0.709554	-0.161907	0.161907
chr10	121413182	cg05617307	chr10:121410566-121411827	S_Shore	BAG3	NM_004281	Body	-2.43005	1.86872	-8.00785	3.71908e-11	1.71418e-07	15.171	-1	0.849051	0.495245	-0.353806	0.353806
chr4	6695203	cg14323984		OpenSea	S100P	NM_005980	TSS1500	-2.26197	1.34824	-8.00437	3.77136e-11	1.72727e-07	15.1576	-1	0.807964	0.459948	-0.348016	0.348016
chr12	122017052	cg03241244	chr12:122016170-122017693	Island	KDM2B;KDM2B	NM_032590;NM_001005366	Body;Body	4.82154	-3.83791	8.00015	3.83558e-11	1.73256e-07	15.1415	1	0.0212061	0.412902	0.391696	0.391696
chr2	204676216	cg12436952		OpenSea				-1.60958	0.938135	-8.00004	3.83724e-11	1.73256e-07	15.1411	-1	0.729016	0.462122	-0.266894	0.266894
chr11	47359017	cg14642259	chr11:47359953-47360216	N_Shore	MYBPC3	NM_000256	Body	-4.25802	1.86971	-7.99775	3.87266e-11	1.73256e-07	15.1323	-1	0.909095	0.379557	-0.529538	0.529538
chr12	52637429	cg06482260	chr12:52639195-52639416	N_Shore	KRT7	NM_005556	Body	-1.25586	-0.0305661	-7.99627	3.89563e-11	1.73256e-07	15.1267	-1	0.559527	0.350985	-0.208541	0.208541
chr8	14188631	cg08036763		OpenSea	SGCZ	NM_139167	Body	-1.51136	-0.173684	-7.99524	3.91175e-11	1.73256e-07	15.1227	-1	0.552852	0.310131	-0.242721	0.242721
chr2	46770817	cg14141458	chr2:46769471-46769676	S_Shore	RHOQ	NM_012249	Body	1.6011	-1.64737	7.99284	3.94954e-11	1.73256e-07	15.1136	1	0.195246	0.441346	0.2461	0.2461
chr1	29807755	cg22685822	chr1:29804962-29805239	S_Shelf				-2.53159	0.99792	-7.99178	3.96634e-11	1.73256e-07	15.1095	-1	0.760521	0.380375	-0.380145	0.380145
chr12	1650026	cg15559248		OpenSea				-2.57808	1.78571	-7.99003	3.99425e-11	1.73256e-07	15.1028	-1	0.86442	0.496752	-0.367668	0.367668
chr20	19672928	cg12903335		OpenSea	SLC24A3	NM_020689	Body	-1.97216	-1.4938	-7.98977	3.99838e-11	1.73256e-07	15.1018	-1	0.345517	0.139028	-0.206488	0.206488
chr7	9776802	cg14578229		OpenSea				-2.49114	0.808618	-7.98639	4.05289e-11	1.74423e-07	15.0889	-1	0.733853	0.349182	-0.384672	0.384672
chr14	79176365	cg25053667		OpenSea	NRXN3;NRXN3	NR_073547;NM_004796	Body;Body	-2.34715	0.974592	-7.98381	4.09494e-11	1.74423e-07	15.079	-1	0.750915	0.389577	-0.361338	0.361338
chr8	145024637	cg03226203	chr8:145024449-145025179	Island	PLEC1;PLEC1;PLEC1;PLEC1	NM_000445;NM_201380;NM_201378;NM_201379	Body;1stExon;Body;Body	-1.23259	0.191417	-7.98021	4.15434e-11	1.74423e-07	15.0653	-1	0.593922	0.386481	-0.207441	0.207441
chr16	1598866	cg07994487	chr16:1598952-1599157	N_Shore	IFT140;TMEM204	NM_014714;NM_024600	Body;Body	-2.62664	1.83259	-7.97975	4.16202e-11	1.74423e-07	15.0635	-1	0.8555	0.488607	-0.366893	0.366893
chr20	25580630	cg19035181	chr20:25583045-25583653	N_Shelf				-1.55981	1.81885	-7.9774	4.20141e-11	1.74423e-07	15.0545	-1	0.818872	0.593873	-0.224999	0.224999
chr9	18473902	cg16714091		OpenSea	ADAMTSL1;ADAMTSL1	NM_052866;NM_001040272	TSS1500;TSS1500	1.73116	-1.89335	7.97579	4.22858e-11	1.74423e-07	15.0484	1	0.165084	0.42567	0.260586	0.260586
chr10	5654125	cg14576763		OpenSea				-2.85401	1.79644	-7.97577	4.22891e-11	1.74423e-07	15.0483	-1	0.876665	0.487826	-0.388839	0.388839
chr16	7480388	cg24862999		OpenSea	RBFOX1;RBFOX1;RBFOX1;RBFOX1;RBFOX1;RBFOX1;RBFOX1	NM_145893;NM_145892;NM_145891;NM_001308117;NM_001142333;NM_001142334;NM_018723	Body;Body;Body;Body;Body;Body;Body	-2.33232	1.87716	-7.97542	4.23478e-11	1.74423e-07	15.047	-1	0.851265	0.530756	-0.320509	0.320509
chr16	1175947	cg10963276	chr16:1179618-1179942	N_Shelf				-1.17582	0.46377	-7.97498	4.24225e-11	1.74423e-07	15.0453	-1	0.625927	0.430122	-0.195805	0.195805
chr9	71647192	cg21217329	chr9:71650646-71651176	N_Shelf				-1.32152	1.26159	-7.97278	4.27985e-11	1.74975e-07	15.0369	-1	0.746224	0.533188	-0.213036	0.213036
chr11	6890151	cg06461981		OpenSea	OR10A2	NM_001004460	TSS1500	-2.32553	0.984016	-7.96566	4.40367e-11	1.79026e-07	15.0096	-1	0.735464	0.385119	-0.350345	0.350345
chr20	11775671	cg20477918		OpenSea				-1.19242	2.02764	-7.95713	4.55661e-11	1.84208e-07	14.977	-1	0.832021	0.669345	-0.162676	0.162676
chr10	108927230	cg05244952	chr10:108923780-108924805	S_Shelf				-1.88465	1.65559	-7.95482	4.59895e-11	1.84887e-07	14.9682	-1	0.816683	0.549366	-0.267317	0.267317
chr17	76662056	cg08281371		OpenSea				-1.28998	-1.32404	-7.94383	4.80591e-11	1.91558e-07	14.9262	-1	0.345813	0.187861	-0.157952	0.157952
chr8	8864470	cg14227037	chr8:8860200-8860742	S_Shelf	ERI1	NM_153332	Body	-2.45263	1.28862	-7.93936	4.89287e-11	1.91558e-07	14.9091	-1	0.812511	0.435366	-0.377145	0.377145
chr13	32524761	cg00648883	chr13:32526882-32527373	N_Shelf	EEF1DP3	NR_027062	Body	-1.61483	-0.465187	-7.93803	4.91888e-11	1.91558e-07	14.904	-1	0.499945	0.257747	-0.242198	0.242198
chr8	116440901	cg05711842		OpenSea	TRPS1	NM_014112	Body	-1.69844	0.974334	-7.93629	4.95334e-11	1.91558e-07	14.8973	-1	0.713978	0.448415	-0.265563	0.265563
chr21	26366195	cg25474545		OpenSea	LOC339622	NR_046198	Body	-3.05683	1.4724	-7.93622	4.95475e-11	1.91558e-07	14.8971	-1	0.833245	0.390746	-0.442499	0.442499
chr7	44271193	cg14671673		OpenSea	CAMK2B;CAMK2B;CAMK2B;CAMK2B;CAMK2B;CAMK2B;CAMK2B;CAMK2B;CAMK2B	NM_172081;NM_172079;NM_172080;NM_172078;NM_001293170;NM_001220;NM_172084;NM_172083;NM_172082	Body;Body;Body;Body;Body;Body;Body;Body;Body	-1.26571	0.418798	-7.93351	5.00874e-11	1.91558e-07	14.8867	-1	0.626453	0.420604	-0.205849	0.205849
chr15	68654131	cg20451039		OpenSea	ITGA11	NM_001004439	Body	-1.94345	1.11381	-7.93304	5.01831e-11	1.91558e-07	14.8849	-1	0.758512	0.460286	-0.298226	0.298226
chr4	819151	cg11219917	chr4:818646-820970	Island	CPLX1	NM_006651	5'UTR	2.57398	-2.31692	7.93297	5.01967e-11	1.91558e-07	14.8846	1	0.1126	0.450433	0.337833	0.337833
chr8	810937	cg08123106		OpenSea				-1.26064	0.567034	-7.9313	5.05336e-11	1.91558e-07	14.8782	-1	0.653831	0.446165	-0.207666	0.207666
chr10	45650346	cg03570948		OpenSea	LOC100133308	NR_024472	TSS1500	-1.59238	0.890626	-7.92816	5.11733e-11	1.91558e-07	14.8662	-1	0.720635	0.459681	-0.260954	0.260954
chr4	152340180	cg26080096		OpenSea	FAM160A1	NM_001109977	5'UTR	-1.41894	1.23205	-7.92765	5.12763e-11	1.91558e-07	14.8643	-1	0.749633	0.532867	-0.216766	0.216766
chr8	137800932	cg01456759		OpenSea				-2.60735	1.84764	-7.9256	5.17005e-11	1.91558e-07	14.8564	-1	0.85311	0.490916	-0.362194	0.362194
chr16	53815126	cg03312170		OpenSea	FTO	NM_001080432	Body	-2.38999	1.71166	-7.9246	5.19068e-11	1.91558e-07	14.8526	-1	0.848409	0.508197	-0.340212	0.340212
chr9	132382433	cg14015706	chr9:132382432-132383004	Island	C9orf50	NM_199350	1stExon	4.2288	-3.13063	7.92455	5.1917e-11	1.91558e-07	14.8524	1	0.0407753	0.469865	0.42909	0.42909
chr9	34567945	cg06934960		OpenSea	CNTFR-AS1;CNTFR;CNTFR;CNTFR	NR_024369;NM_001842;NM_001207011;NM_147164	TSS200;Body;Body;Body	-1.36499	0.871664	-7.92374	5.20859e-11	1.91558e-07	14.8493	-1	0.698409	0.477587	-0.220822	0.220822
chr20	46958964	cg22677575		OpenSea				-2.40727	0.905795	-7.92344	5.21491e-11	1.91558e-07	14.8482	-1	0.745274	0.375514	-0.36976	0.36976
chr3	46307918	cg03050629		OpenSea	CCR3;CCR3;CCR3;CCR3	NM_001837;NM_178329;NM_001164680;NM_178328	3'UTR;3'UTR;3'UTR;3'UTR	-1.79465	1.63755	-7.92184	5.24847e-11	1.91817e-07	14.8421	-1	0.811393	0.545209	-0.266184	0.266184
chr3	122621466	cg04127718		OpenSea				-2.12271	1.52162	-7.91146	5.47134e-11	1.98934e-07	14.8023	-1	0.805993	0.501458	-0.304535	0.304535
chr8	143852085	cg10210076		OpenSea	LYNX1;LYNX1	NM_023946;NM_177458	Body;TSS1500	-1.48326	0.801956	-7.91024	5.49817e-11	1.98934e-07	14.7977	-1	0.698214	0.453935	-0.244279	0.244279
chr16	25962136	cg08341079		OpenSea	HS3ST4	NM_006040	Body	-1.80997	-0.257719	-7.90815	5.54441e-11	1.99609e-07	14.7897	-1	0.532532	0.264517	-0.268015	0.268015
chr11	119037210	cg06055293	chr11:119039429-119039944	N_Shelf				-1.36395	0.498421	-7.90401	5.63693e-11	2.00898e-07	14.7739	-1	0.643389	0.411808	-0.231582	0.231582
chr5	42146	cg05358683		OpenSea				-2.65131	0.592723	-7.90179	5.68741e-11	2.00898e-07	14.7654	-1	0.70298	0.298447	-0.404533	0.404533
chr1	12189847	cg15690400		OpenSea	TNFRSF8;TNFRSF8	NM_152942;NM_001243	5'UTR;Body	-1.58356	1.81461	-7.90043	5.71851e-11	2.00898e-07	14.7602	-1	0.813682	0.580753	-0.232929	0.232929
chr11	6896992	cg00510031		OpenSea	OR10A4	NM_207186	TSS1500	-1.6376	1.325	-7.89884	5.75504e-11	2.00898e-07	14.7541	-1	0.75815	0.508288	-0.249862	0.249862
chr1	234867300	cg26314722		OpenSea				-1.57795	-0.597691	-7.89801	5.77406e-11	2.00898e-07	14.7509	-1	0.488569	0.254216	-0.234353	0.234353
chr10	127262562	cg00273657		OpenSea	LOC100169752	NR_023362	TSS1500	-1.16789	1.48952	-7.89776	5.77988e-11	2.00898e-07	14.75	-1	0.774212	0.601875	-0.172336	0.172336
chr3	42850941	cg21474351		OpenSea	CCBP2	NM_001296	TSS200	-1.81108	2.45204	-7.89696	5.79847e-11	2.00898e-07	14.7469	-1	0.877988	0.6585	-0.219488	0.219488
chr8	16240240	cg05020759		OpenSea				-2.53064	0.83759	-7.8956	5.83009e-11	2.00898e-07	14.7417	-1	0.73264	0.348105	-0.384535	0.384535
chr3	150019285	cg26868659		OpenSea	LINC01214	NR_110186	Body	-1.88544	0.0792392	-7.88677	6.04015e-11	2.04723e-07	14.7079	-1	0.621034	0.321166	-0.299867	0.299867
chr16	75307616	cg17077786		OpenSea				-1.63888	1.91372	-7.88656	6.0452e-11	2.04723e-07	14.7071	-1	0.837139	0.610957	-0.226182	0.226182
chr9	124048281	cg27371140		OpenSea	GSN;GSN-AS1;GSN;GSN;GSN;GSN;GSN;GSN;GSN;GSN	NM_001258030;NR_103560;NM_001258029;NM_001127667;NM_001127666;NM_198252;NM_001127664;NM_001127662;NM_001127665;NM_001127663	TSS1500;TSS1500;TSS200;5'UTR;5'UTR;5'UTR;5'UTR;5'UTR;5'UTR;Body	-1.22365	0.153877	-7.88606	6.05737e-11	2.04723e-07	14.7052	-1	0.580756	0.383656	-0.1971	0.1971
chr12	54602087	cg02299626		OpenSea				-1.1704	-0.90722	-7.8857	6.06592e-11	2.04723e-07	14.7038	-1	0.3885	0.22832	-0.160181	0.160181
chr7	80550908	cg19406161	chr7:80548306-80548726	S_Shelf				-2.79325	2.52719	-7.88502	6.08255e-11	2.04723e-07	14.7012	-1	0.902797	0.55459	-0.348208	0.348208
chr4	166282368	cg17319470		OpenSea				-1.70985	2.00997	-7.88156	6.1675e-11	2.05407e-07	14.688	-1	0.844102	0.62008	-0.224022	0.224022
chr11	69445323	cg12965259		OpenSea				-1.35242	1.45142	-7.88081	6.1861e-11	2.05407e-07	14.6851	-1	0.77549	0.561671	-0.213819	0.213819
chr14	71673696	cg02784989		OpenSea				-1.48423	0.473396	-7.88073	6.18801e-11	2.05407e-07	14.6848	-1	0.658298	0.408418	-0.24988	0.24988
chr3	7268498	cg27333271		OpenSea	GRM7;GRM7	NM_181874;NM_000844	Body;Body	-1.77336	0.615474	-7.87802	6.25564e-11	2.06703e-07	14.6744	-1	0.68235	0.400313	-0.282037	0.282037
chr4	121613795	cg01963189		OpenSea				-2.13016	1.6337	-7.87402	6.35659e-11	2.0859e-07	14.6591	-1	0.818672	0.510209	-0.308463	0.308463
chr18	3051376	cg11276969		OpenSea				-2.45928	3.20214	-7.87131	6.42603e-11	2.0859e-07	14.6488	-1	0.936927	0.689744	-0.247184	0.247184
chr4	6695377	cg14900031		OpenSea	S100P	NM_005980	TSS200	-1.45307	0.518961	-7.86944	6.47423e-11	2.0859e-07	14.6416	-1	0.668612	0.416106	-0.252507	0.252507
chr11	74446817	cg01103253	chr11:74442260-74442874	S_Shelf				-2.50196	1.57806	-7.86925	6.47927e-11	2.0859e-07	14.6409	-1	0.832865	0.478037	-0.354828	0.354828
chr3	40964878	cg00299719		OpenSea				-1.79045	-1.36372	-7.86727	6.53091e-11	2.0859e-07	14.6333	-1	0.383772	0.165259	-0.218513	0.218513
chr1	55768455	cg03470684		OpenSea				-1.80086	2.17554	-7.86699	6.53828e-11	2.0859e-07	14.6322	-1	0.860265	0.630058	-0.230208	0.230208
chr16	90087125	cg09662858	chr16:90088915-90089413	N_Shore	GAS8;DBNDD1;DBNDD1;DBNDD1	NM_001286209;NM_001042610;NM_001288709;NM_001288708	5'UTR;TSS1500;TSS1500;TSS1500	-1.26922	1.84494	-7.86668	6.54634e-11	2.0859e-07	14.631	-1	0.814084	0.641696	-0.172388	0.172388
chr5	89392706	cg21914728		OpenSea				-2.1662	1.00603	-7.86661	6.54825e-11	2.0859e-07	14.6308	-1	0.758487	0.413356	-0.345131	0.345131
chr16	84257546	cg22163183	chr16:84256189-84256462	S_Shore	KCNG4	NM_172347	Body	-1.66799	1.64569	-7.86483	6.59495e-11	2.0859e-07	14.624	-1	0.806433	0.565613	-0.24082	0.24082
chr1	218454685	cg21288496	chr1:218458019-218458684	N_Shelf				-2.57276	1.86527	-7.86356	6.62877e-11	2.0859e-07	14.6191	-1	0.852992	0.48359	-0.369402	0.369402
chr10	80339031	cg11601093		OpenSea				-1.67676	0.129379	-7.86305	6.64229e-11	2.0859e-07	14.6171	-1	0.6183	0.342032	-0.276269	0.276269
chr6	34490909	cg08959565		OpenSea	PACSIN1;PACSIN1	NM_001199583;NM_020804	5'UTR;5'UTR	-0.968426	0.255884	-7.86069	6.70522e-11	2.0859e-07	14.6081	-1	0.580763	0.419504	-0.161259	0.161259
chr15	56567891	cg22330822		OpenSea				-2.38947	2.86146	-7.8596	6.73471e-11	2.0859e-07	14.604	-1	0.911902	0.643057	-0.268845	0.268845
chr17	40469642	cg18852825		OpenSea	STAT3;STAT3;STAT3	NM_003150;NM_139276;NM_213662	Body;Body;Body	-0.998003	0.993891	-7.85764	6.78783e-11	2.0859e-07	14.5964	-1	0.694249	0.524486	-0.169763	0.169763
chr3	12386990	cg08718844		OpenSea	PPARG;PPARG;PPARG	NM_005037;NM_138712;NM_138711	5'UTR;5'UTR;5'UTR	-2.23257	1.23808	-7.85709	6.80276e-11	2.0859e-07	14.5944	-1	0.791903	0.45584	-0.336063	0.336063
chr8	1199292	cg17863035		OpenSea				-1.63339	0.424064	-7.85511	6.85691e-11	2.09104e-07	14.5868	-1	0.648229	0.385471	-0.262758	0.262758
chr20	48658164	cg06373086		OpenSea	TRERNA1	NR_051976	Body	-1.4435	-0.574472	-7.85437	6.87732e-11	2.09104e-07	14.5839	-1	0.474766	0.264192	-0.210574	0.210574
chr6	427538	cg01339746	chr6:423846-424313	S_Shelf				-2.49541	1.34403	-7.84705	7.082e-11	2.13364e-07	14.5559	-1	0.811645	0.429915	-0.38173	0.38173
chr5	169187197	cg04188510		OpenSea	DOCK2	NM_004946	Body	-2.2422	1.68474	-7.84697	7.08414e-11	2.13364e-07	14.5556	-1	0.825514	0.497939	-0.327576	0.327576
chr1	53558470	cg05414613	chr1:53558388-53558642	Island	SLC1A7	NM_006671	Body	-1.19304	1.21169	-7.84507	7.13842e-11	2.13364e-07	14.5484	-1	0.747973	0.554914	-0.193059	0.193059
chr13	74276630	cg13240204		OpenSea	KLF12	NM_007249	Body	-2.84991	1.20926	-7.84394	7.17064e-11	2.13364e-07	14.5441	-1	0.822689	0.388459	-0.43423	0.43423
chr3	196253611	cg03848074	chr3:196255495-196256013	N_Shore				-1.92076	1.34038	-7.84331	7.18901e-11	2.13364e-07	14.5416	-1	0.777135	0.479353	-0.297782	0.297782
chr11	42108402	cg20518291		OpenSea				-2.80009	1.51581	-7.84312	7.19434e-11	2.13364e-07	14.5409	-1	0.821332	0.417952	-0.403379	0.403379
chr14	94855034	cg02126235		OpenSea	SERPINA1;SERPINA1;SERPINA1;SERPINA1;SERPINA1;SERPINA1;SERPINA1;SERPINA1;SERPINA1;SERPINA1;SERPINA1;SERPINA1	NM_001127701;NM_001127703;NM_001002236;NM_001127702;NM_000295;NM_001127704;NM_001127706;NM_001127700;NM_001127705;NM_001002235;NM_000295;NM_001127707	5'UTR;5'UTR;5'UTR;5'UTR;5'UTR;5'UTR;5'UTR;5'UTR;5'UTR;5'UTR;1stExon;5'UTR	-1.49775	0.938871	-7.83893	7.31614e-11	2.16091e-07	14.5249	-1	0.72859	0.485917	-0.242673	0.242673
chr12	122294609	cg11137453		OpenSea	HPD;HPD	NM_001171993;NM_002150	Body;Body	-1.12566	0.40075	-7.8373	7.36412e-11	2.16624e-07	14.5186	-1	0.612405	0.425364	-0.187041	0.187041
chr5	80339751	cg14091372		OpenSea	RASGRF2	NM_006909	Body	-1.24678	1.49351	-7.83414	7.45796e-11	2.17537e-07	14.5065	-1	0.763701	0.572968	-0.190733	0.190733
chr11	128389451	cg15175838	chr11:128391712-128392611	N_Shelf	ETS1;ETS1;ETS1	NM_005238;NM_001162422;NM_001143820	Body;Body;Body	2.48855	-1.28123	7.83334	7.48196e-11	2.17537e-07	14.5035	1	0.196629	0.568414	0.371785	0.371785
chr1	172468968	cg22322605		OpenSea				-1.32908	1.2915	-7.83322	7.48534e-11	2.17537e-07	14.503	-1	0.764532	0.55633	-0.208202	0.208202
chr2	237067144	cg11059147	chr2:237068071-237068834	N_Shore				-1.54927	0.592418	-7.8321	7.51908e-11	2.17573e-07	14.4987	-1	0.673208	0.419478	-0.253731	0.253731
chr5	19040236	cg05840834		OpenSea				-2.0128	0.247603	-7.83119	7.54671e-11	2.17573e-07	14.4952	-1	0.638495	0.317052	-0.321444	0.321444
chr1	167197743	cg05790989		OpenSea	POU2F1	NM_002697	5'UTR	-1.41342	0.0730893	-7.82941	7.60066e-11	2.18258e-07	14.4884	-1	0.571332	0.335404	-0.235928	0.235928
chr16	9940607	cg05195889		OpenSea	GRIN2A;GRIN2A;GRIN2A	NM_000833;NM_001134407;NM_001134408	Body;Body;Body	-1.69999	2.02717	-7.82653	7.68882e-11	2.19153e-07	14.4774	-1	0.851773	0.62179	-0.229983	0.229983
chr20	48334346	cg18301955	chr20:48329645-48330682	S_Shelf				-1.71472	1.13569	-7.82641	7.6924e-11	2.19153e-07	14.477	-1	0.765265	0.490589	-0.274676	0.274676
chr4	10657564	cg25342213		OpenSea	CLNK	NM_052964	Body	-1.85074	1.60366	-7.82324	7.7908e-11	2.21086e-07	14.4648	-1	0.808749	0.536085	-0.272664	0.272664
chr4	169717681	cg12523691		OpenSea	PALLD;PALLD;PALLD	NM_016081;NM_001166109;NM_001166108	Body;Body;Body	-1.9922	1.36475	-7.82123	7.8539e-11	2.21568e-07	14.4571	-1	0.791483	0.490136	-0.301347	0.301347
chr16	21111844	cg14654912		OpenSea	DNAH3	NM_017539	Body	-2.26786	1.8759	-7.82019	7.88664e-11	2.21568e-07	14.4532	-1	0.850982	0.524369	-0.326613	0.326613
chr4	56303880	cg08407670		OpenSea	CLOCK;CLOCK	NM_001267843;NM_004898	Body;Body	-1.96073	1.11527	-7.81951	7.90823e-11	2.21568e-07	14.4505	-1	0.756886	0.439819	-0.317067	0.317067
chr8	31806446	cg10581813		OpenSea	NRG1	NM_013962	Body	-2.31288	1.94095	-7.81881	7.93025e-11	2.21568e-07	14.4479	-1	0.850797	0.534346	-0.316451	0.316451
chr7	116659659	cg12402823		OpenSea	MIR6132;ST7;ST7	NR_106748;NM_021908;NM_018412	TSS1500;Body;Body	-1.40034	1.78873	-7.816	8.02028e-11	2.23222e-07	14.4371	-1	0.816965	0.625773	-0.191191	0.191191
chr2	228375421	cg08532525		OpenSea	AGFG1;AGFG1;AGFG1;AGFG1	NM_001135189;NM_001135188;NM_001135187;NM_004504	Body;Body;Body;Body	-2.0713	0.544103	-7.81218	8.14403e-11	2.24691e-07	14.4225	-1	0.654821	0.334968	-0.319853	0.319853
chr12	54935674	cg09039845		OpenSea	NCKAP1L	NM_005337	Body	-2.04084	1.34902	-7.81088	8.18654e-11	2.24691e-07	14.4175	-1	0.800127	0.481764	-0.318364	0.318364
chr2	172946691	cg12298688	chr2:172947843-172948200	N_Shore				1.52915	-1.27461	7.80983	8.22095e-11	2.24691e-07	14.4135	1	0.247658	0.489069	0.241411	0.241411
chr22	45705037	cg00643333	chr22:45705511-45706616	N_Shore	FAM118A;FAM118A	NM_017911;NM_001104595	TSS1500;TSS200	-1.81618	-0.0750123	-7.80961	8.22834e-11	2.24691e-07	14.4126	-1	0.57498	0.300046	-0.274934	0.274934
chr6	6609818	cg13824712		OpenSea	LY86;LY86-AS1	NM_004271;NR_026970	Body;Body	-1.37671	0.720168	-7.80816	8.27601e-11	2.25144e-07	14.4071	-1	0.671553	0.442302	-0.22925	0.22925
chr16	8420802	cg11658968		OpenSea				-1.70019	0.602379	-7.80709	8.31174e-11	2.25269e-07	14.403	-1	0.699456	0.415067	-0.284388	0.284388
chr7	48132109	cg27110491	chr7:48128046-48128499	S_Shelf	UPP1;UPP1	NM_181597;NM_003364	5'UTR;5'UTR	-2.10895	1.65418	-7.8039	8.41877e-11	2.27318e-07	14.3908	-1	0.82361	0.505227	-0.318382	0.318382
chr17	59573001	cg06762332		OpenSea				-2.19264	-0.306695	-7.80011	8.54755e-11	2.28741e-07	14.3763	-1	0.554043	0.244409	-0.309634	0.309634
chr5	2100069	cg11667453		OpenSea				-1.60544	0.0429405	-7.80005	8.54967e-11	2.28741e-07	14.3761	-1	0.567934	0.31688	-0.251054	0.251054
chr3	145781343	cg14382336		OpenSea				-1.47422	-0.136348	-7.79956	8.56631e-11	2.28741e-07	14.3742	-1	0.52906	0.299583	-0.229477	0.229477
chr15	93128777	cg05868469		OpenSea				-2.17338	0.969111	-7.79696	8.65607e-11	2.30026e-07	14.3642	-1	0.738276	0.400878	-0.337398	0.337398
chr11	112647450	cg22457323		OpenSea				-2.0514	1.22335	-7.79455	8.74009e-11	2.30826e-07	14.355	-1	0.77575	0.462261	-0.313489	0.313489
chr4	100737830	cg14506696		OpenSea	DAPP1	NM_014395	TSS200	-2.48565	-0.402209	-7.79345	8.77853e-11	2.30999e-07	14.3508	-1	0.555184	0.22573	-0.329454	0.329454
chr8	90666194	cg04310509		OpenSea				-2.66317	0.873675	-7.78993	8.90337e-11	2.33423e-07	14.3373	-1	0.750587	0.351337	-0.39925	0.39925
chr1	12820223	cg19209802		OpenSea	C1orf158	NM_152290	Body	-1.72384	-0.0707431	-7.78904	8.93516e-11	2.33423e-07	14.3339	-1	0.56983	0.302649	-0.267181	0.267181
chr16	87328954	cg17271329		OpenSea				-2.08104	1.8274	-7.78795	8.97409e-11	2.33596e-07	14.3298	-1	0.840855	0.531946	-0.308909	0.308909
chr11	117696822	cg26204006		OpenSea	FXYD2;FXYD2;FXYD6-FXYD2;FXYD6-FXYD2	NM_021603;NM_001680;NM_001204268;NM_001243598	Body;TSS1500;Body;Body	-1.16111	0.48336	-7.78245	9.17417e-11	2.37568e-07	14.3087	-1	0.632997	0.435765	-0.197231	0.197231
chr1	204677873	cg11162104		OpenSea				-1.41445	0.129627	-7.78099	9.22793e-11	2.37568e-07	14.3031	-1	0.602236	0.365372	-0.236863	0.236863
chr11	70079989	cg23111945		OpenSea				-2.13037	1.1885	-7.78069	9.23902e-11	2.37568e-07	14.302	-1	0.791461	0.461178	-0.330282	0.330282
chr6	33146323	cg04022112		OpenSea	COL11A2;COL11A2;COL11A2	NM_080679;NM_080681;NM_080680	Body;Body;Body	-1.19388	0.502687	-7.77944	9.2855e-11	2.37568e-07	14.2972	-1	0.637934	0.439653	-0.198281	0.198281
chr5	169725784	cg03623277		OpenSea	LCP2	NM_005565	TSS1500	-2.47675	0.335824	-7.7793	9.29083e-11	2.37568e-07	14.2966	-1	0.683995	0.299502	-0.384494	0.384494
chr22	17307104	cg09428856		OpenSea	HSFY1P1	NR_003607	TSS1500	-2.01721	0.510311	-7.77713	9.37198e-11	2.38024e-07	14.2883	-1	0.676407	0.358663	-0.317744	0.317744
chr12	56349886	cg15018560		OpenSea	PMEL;PMEL;PMEL;PMEL;PMEL;PMEL	NM_001200053;NM_001200054;NM_006928;NM_001200053;NM_001200054;NM_006928	Body;Body;Body;ExonBnd;ExonBnd;ExonBnd	-1.3577	1.76916	-7.77701	9.37662e-11	2.38024e-07	14.2879	-1	0.81854	0.624494	-0.194046	0.194046
chr11	63275838	cg12410310		OpenSea	LGALS12;LGALS12;LGALS12;LGALS12;LGALS12;LGALS12;LGALS12	NM_001142537;NM_001142538;NM_033101;NM_001142538;NM_001142535;NM_001142536;NM_001142537	1stExon;5'UTR;Body;1stExon;Body;Body;5'UTR	-1.4729	2.55027	-7.77299	9.5286e-11	2.39147e-07	14.2725	-1	0.882973	0.728258	-0.154715	0.154715
chr1	247565553	cg21096922		OpenSea				-2.9182	1.81012	-7.77289	9.53257e-11	2.39147e-07	14.2721	-1	0.873763	0.460004	-0.413758	0.413758
chr2	33789952	cg19174793		OpenSea				-2.11744	0.57568	-7.77204	9.56521e-11	2.39147e-07	14.2688	-1	0.678205	0.346577	-0.331628	0.331628
chr5	172181639	cg11812638		OpenSea	LOC101928093	NM_001287812	TSS1500	-1.99695	1.82356	-7.77155	9.58389e-11	2.39147e-07	14.267	-1	0.828516	0.543813	-0.284703	0.284703
chr4	103658327	cg26929113		OpenSea	MANBA	NM_005908	Body	-1.99592	2.56325	-7.76775	9.73083e-11	2.39232e-07	14.2524	-1	0.894854	0.66227	-0.232583	0.232583
chr19	40440416	cg24030627		OpenSea	FCGBP	NM_003890	Body	-1.15737	1.42887	-7.76674	9.77027e-11	2.39232e-07	14.2486	-1	0.771831	0.601078	-0.170753	0.170753
chr18	3209947	cg10404078		OpenSea	MYOM1;MYOM1	NM_003803;NM_019856	Body;Body	-1.53043	1.2651	-7.76593	9.80214e-11	2.39232e-07	14.2455	-1	0.770096	0.540971	-0.229125	0.229125
chr11	8059621	cg25140054		OpenSea	TUB	NM_003320	TSS1500	-1.1866	0.253436	-7.76578	9.80802e-11	2.39232e-07	14.2449	-1	0.587418	0.395014	-0.192404	0.192404
chr10	4768723	cg18444723		OpenSea				-1.73971	1.85277	-7.7657	9.81104e-11	2.39232e-07	14.2446	-1	0.837518	0.600346	-0.237172	0.237172
chr18	7753486	cg06134913		OpenSea	PTPRM;PTPRM	NM_002845;NM_001105244	Body;Body	-2.58724	1.48408	-7.76397	9.87931e-11	2.39232e-07	14.238	-1	0.816441	0.446496	-0.369945	0.369945
chr10	115580593	cg15061330		OpenSea				-1.67063	1.4641	-7.76318	9.91087e-11	2.39232e-07	14.2349	-1	0.774495	0.521454	-0.253041	0.253041
chr5	15615090	cg16972644		OpenSea	CTD-2350J17.1;FBXL7;FBXL7	NR_109945;NM_012304;NM_001278317	Body;Body;5'UTR	-1.7464	0.503345	-7.763	9.91783e-11	2.39232e-07	14.2343	-1	0.668508	0.385189	-0.283319	0.283319
chr8	104201442	cg04908585		OpenSea	BAALC;BAALC	NM_001024372;NM_024812	Body;Body	-2.0411	0.80502	-7.763	9.91791e-11	2.39232e-07	14.2343	-1	0.70963	0.388565	-0.321064	0.321064
chr5	122087400	cg12760112		OpenSea				-2.73412	1.7557	-7.76065	1.00118e-10	2.40614e-07	14.2253	-1	0.854889	0.463344	-0.391546	0.391546
chr22	43810812	cg26511585	chr22:43807400-43808455	S_Shelf	MPPED1	NM_001044370	5'UTR	-2.01737	0.443752	-7.7599	1.00417e-10	2.40614e-07	14.2224	-1	0.665578	0.342176	-0.323402	0.323402
chr20	30450060	cg05199362	chr20:30449011-30449593	S_Shore	DUSP15;DUSP15;DUSP15	NM_001012644;NM_080611;NM_177991	Body;Body;Body	-1.24918	0.709024	-7.75724	1.01495e-10	2.42395e-07	14.2122	-1	0.636831	0.42178	-0.215051	0.215051
chr12	10100566	cg19357431		OpenSea				-2.26041	1.35623	-7.75504	1.02392e-10	2.43331e-07	14.2038	-1	0.793457	0.451881	-0.341576	0.341576
chr11	120338478	cg25856065		OpenSea	ARHGEF12;ARHGEF12;ARHGEF12	NM_001198665;NM_015313;NM_001301084	Body;Body;Body	-2.44413	1.97104	-7.75464	1.0256e-10	2.43331e-07	14.2022	-1	0.86657	0.535157	-0.331413	0.331413
chr9	132382463	cg18973112	chr9:132382432-132383004	Island	NTMT1;NTMT1;C9orf50	NM_001286797;NM_001286796;NM_199350	TSS200;5'UTR;1stExon	4.86582	-3.28795	7.75332	1.03102e-10	2.43817e-07	14.1972	1	0.0297231	0.490463	0.46074	0.46074
chr10	73376966	cg27362998		OpenSea	CDH23;CDH23;CDH23;CDH23;CDH23;CDH23;CDH23;CDH23;CDH23	NM_001171930;NM_052836;NM_001171931;NM_022124;NM_001171932;NM_052836;NM_001171931;NM_001171930;NM_022124	ExonBnd;ExonBnd;ExonBnd;ExonBnd;Body;Body;Body;Body;Body	-3.30333	1.61757	-7.7499	1.04523e-10	2.43967e-07	14.1841	-1	0.82842	0.361648	-0.466773	0.466773
chr1	30229976	cg09551984		OpenSea				-1.05861	-0.247749	-7.74852	1.05105e-10	2.43967e-07	14.1788	-1	0.503861	0.333004	-0.170857	0.170857
chr11	120793558	cg27295668		OpenSea	GRIK4;GRIK4;GRIK4	NM_001282473;NM_001282470;NM_014619	Body;Body;Body	-2.21147	1.40372	-7.74849	1.05119e-10	2.43967e-07	14.1787	-1	0.815343	0.477526	-0.337817	0.337817
chr22	50099606	cg21132420	chr22:50098068-50098318	S_Shore				-1.56478	-0.642841	-7.74729	1.05625e-10	2.43967e-07	14.1741	-1	0.440375	0.242718	-0.197657	0.197657
chr8	128228107	cg12616923		OpenSea				-1.65766	-0.988154	-7.74594	1.06196e-10	2.43967e-07	14.169	-1	0.412393	0.19513	-0.217263	0.217263
chr16	51002303	cg13196720		OpenSea				-1.35029	0.0120885	-7.74543	1.06415e-10	2.43967e-07	14.167	-1	0.564271	0.348655	-0.215616	0.215616
chr20	6678936	cg09452250		OpenSea				-1.59933	0.663651	-7.74422	1.06933e-10	2.43967e-07	14.1623	-1	0.700303	0.425309	-0.274994	0.274994
chr19	31566750	cg00673794		OpenSea				-1.61303	2.10526	-7.74398	1.07033e-10	2.43967e-07	14.1615	-1	0.853025	0.654061	-0.198964	0.198964
chr5	145234917	cg07899357		OpenSea				-1.83779	0.942909	-7.74275	1.07562e-10	2.43967e-07	14.1568	-1	0.73015	0.437177	-0.292973	0.292973
chr1	207261803	cg12334987		OpenSea	C4BPB;C4BPB;C4BPB;C4BPB;C4BPB	NM_001017366;NM_001017365;NM_000716;NM_001017364;NM_001017367	TSS1500;TSS1500;TSS1500;TSS1500;TSS1500	-2.76882	2.32439	-7.74267	1.07599e-10	2.43967e-07	14.1564	-1	0.905878	0.563343	-0.342535	0.342535
chr8	126714292	cg00002444		OpenSea				-1.93035	0.12706	-7.74235	1.07737e-10	2.43967e-07	14.1552	-1	0.616306	0.307974	-0.308331	0.308331
chr8	13707244	cg12230111		OpenSea				-1.77794	1.78894	-7.74208	1.07853e-10	2.43967e-07	14.1542	-1	0.836231	0.587405	-0.248826	0.248826
chr6	69717664	cg01618102		OpenSea	BAI3	NM_001704	Body	-2.38155	0.764699	-7.74194	1.07913e-10	2.43967e-07	14.1536	-1	0.735917	0.357325	-0.378593	0.378593
chr7	27177068	cg00903308	chr7:27179062-27179511	N_Shore				3.08769	-2.10747	7.74084	1.08388e-10	2.43967e-07	14.1494	1	0.112402	0.543843	0.431441	0.431441
chr11	36171211	cg07774533		OpenSea	LDLRAD3;LDLRAD3;LDLRAD3	NM_001304264;NM_001304263;NM_174902	5'UTR;Body;Body	-2.17682	1.24743	-7.74078	1.08415e-10	2.43967e-07	14.1492	-1	0.790141	0.463465	-0.326676	0.326676
chr11	32010004	cg10986687	chr11:32008802-32009044	S_Shore				-2.67718	1.70466	-7.74045	1.08559e-10	2.43967e-07	14.1479	-1	0.83705	0.465068	-0.371982	0.371982
chr3	196065569	cg05445326		OpenSea	TM4SF19	NM_138461	TSS1500	-2.59804	1.62783	-7.73535	1.10801e-10	2.463e-07	14.1284	-1	0.843869	0.470629	-0.37324	0.37324
chr5	43401961	cg26088632		OpenSea	CCL28;CCL28;CCL28	NM_148672;NM_001301874;NM_001301873	Body;Body;Body	-2.013	0.806393	-7.73477	1.1106e-10	2.463e-07	14.1262	-1	0.723346	0.395567	-0.327779	0.327779
chr5	54518745	cg26251325	chr5:54519054-54519628	N_Shore				3.31694	-2.49324	7.73426	1.11284e-10	2.463e-07	14.1243	1	0.083746	0.498472	0.414726	0.414726
chr14	52379531	cg18526310		OpenSea	GNG2;GNG2;GNG2	NM_001243774;NM_001243773;NM_053064	5'UTR;5'UTR;5'UTR	-2.6298	1.11143	-7.73329	1.11718e-10	2.463e-07	14.1205	-1	0.792356	0.381833	-0.410523	0.410523
chr12	130188284	cg18437033	chr12:130184541-130184852	S_Shelf	TMEM132D	NM_133448	Body	-2.04303	1.17479	-7.73281	1.11936e-10	2.463e-07	14.1187	-1	0.76508	0.45022	-0.31486	0.31486
chr11	44977160	cg26239850	chr11:44978615-44979030	N_Shore				-1.48709	0.921036	-7.73244	1.12102e-10	2.463e-07	14.1173	-1	0.722613	0.474192	-0.248421	0.248421
chr1	6799678	cg17701208		OpenSea				-1.19395	1.16748	-7.73136	1.12587e-10	2.463e-07	14.1131	-1	0.743589	0.549298	-0.194291	0.194291
chr12	2332810	cg19978041		OpenSea	CACNA1C-AS4;CACNA1C;CACNA1C;CACNA1C;CACNA1C;CACNA1C;CACNA1C;CACNA1C;CACNA1C;CACNA1C;CACNA1C;CACNA1C;CACNA1C;CACNA1C;CACNA1C;CACNA1C;CACNA1C;CACNA1C;CACNA1C;CACNA1C;CACNA1C;CACNA1C;CACNA1C;CACNA1C	NR_046578;NM_001167625;NM_001129841;NM_001129842;NM_001129832;NM_001167623;NM_001129835;NM_001129843;NM_001129827;NM_000719;NM_001129829;NM_001129840;NM_001129838;NM_001129836;NM_001129834;NM_001167624;NM_199460;NM_001129837;NM_001129844;NM_001129831;NM_001129830;NM_001129846;NM_001129833;NM_001129839	TSS200;Body;Body;Body;Body;Body;Body;Body;Body;Body;Body;Body;Body;Body;Body;Body;Body;Body;Body;Body;Body;Body;Body;Body	-1.96477	1.51809	-7.73106	1.1272e-10	2.463e-07	14.112	-1	0.798863	0.50271	-0.296153	0.296153
chr17	46655818	cg26327071	chr17:46654053-46654369	S_Shore	HOXB4	NM_024015	TSS200	2.77127	-4.17991	7.73043	1.13007e-10	2.463e-07	14.1096	1	0.0395614	0.301114	0.261553	0.261553
chr6	3419039	cg05976327		OpenSea	SLC22A23;SLC22A23;SLC22A23;SLC22A23;SLC22A23	NM_001286455;NM_021945;NR_104448;NM_015482;NM_001286456	5'UTR;5'UTR;Body;Body;Body	-1.05084	0.950792	-7.72969	1.13341e-10	2.463e-07	14.1068	-1	0.701545	0.524594	-0.176951	0.176951
chr5	22853763	cg17664150		OpenSea	CDH12	NM_004061	TSS200	2.65121	-3.48985	7.72781	1.14201e-10	2.47426e-07	14.0995	1	0.0566368	0.352505	0.295868	0.295868
chr11	32055233	cg01110616		OpenSea				-1.58081	2.07849	-7.72446	1.15746e-10	2.49928e-07	14.0867	-1	0.833829	0.620328	-0.213501	0.213501
chr19	56954883	cg22918152		OpenSea	ZNF667;ZNF667	NR_030740;NM_022103	Body;Body	-1.88456	1.15364	-7.72233	1.16737e-10	2.49928e-07	14.0786	-1	0.769022	0.478925	-0.290097	0.290097
chr11	102478015	cg17192147		OpenSea	MMP20	NM_004771	Body	-1.41263	1.36953	-7.72163	1.17064e-10	2.49928e-07	14.0759	-1	0.771971	0.543402	-0.22857	0.22857
chr3	73042777	cg01409736	chr3:73045834-73046517	N_Shelf				-1.53959	0.627128	-7.72156	1.17098e-10	2.49928e-07	14.0756	-1	0.669567	0.41904	-0.250527	0.250527
chr10	1917044	cg13043696		OpenSea				-2.65787	0.262396	-7.72084	1.17434e-10	2.49928e-07	14.0729	-1	0.659051	0.267566	-0.391485	0.391485
chr16	11508540	cg00520358		OpenSea				-0.926673	0.985758	-7.71992	1.1787e-10	2.49928e-07	14.0693	-1	0.707891	0.554964	-0.152927	0.152927
chr4	33892872	cg15586953		OpenSea				-1.84252	1.65054	-7.71939	1.18119e-10	2.49928e-07	14.0673	-1	0.811341	0.547834	-0.263507	0.263507
chr7	6493555	cg12613240		OpenSea				-1.61388	2.15605	-7.71726	1.19131e-10	2.50674e-07	14.0592	-1	0.850406	0.640518	-0.209888	0.209888
chr7	46691564	cg00749953		OpenSea				-2.01898	0.308328	-7.71719	1.19165e-10	2.50674e-07	14.0589	-1	0.665527	0.339688	-0.325839	0.325839
chr10	3930704	cg04944654		OpenSea				-2.0931	1.41399	-7.71627	1.19608e-10	2.50877e-07	14.0553	-1	0.806991	0.488752	-0.318239	0.318239
chr22	43343275	cg13450954		OpenSea	PACSIN2;PACSIN2;PACSIN2	NM_007229;NM_001184971;NM_001184970	TSS1500;5'UTR;5'UTR	-1.47058	-0.0346933	-7.7144	1.20503e-10	2.52025e-07	14.0482	-1	0.574289	0.329133	-0.245157	0.245157
chr14	93160451	cg01784477		OpenSea				-2.03519	1.71715	-7.71315	1.21113e-10	2.52118e-07	14.0434	-1	0.847426	0.561	-0.286427	0.286427
chr15	36736906	cg08414370		OpenSea				-1.99232	0.551516	-7.71185	1.21742e-10	2.52118e-07	14.0385	-1	0.665115	0.348474	-0.316641	0.316641
chr8	71017302	cg13754610		OpenSea				-2.80665	2.21819	-7.71127	1.22027e-10	2.52118e-07	14.0362	-1	0.900093	0.545809	-0.354285	0.354285
chr7	27185282	cg09343092	chr7:27182613-27185562	Island	HOXA6	NM_024014	Body	1.98642	-0.552303	7.71041	1.22448e-10	2.52118e-07	14.0329	1	0.327523	0.645688	0.318165	0.318165
chr20	49628149	cg10719689	chr20:49626063-49626843	S_Shore	KCNG1	NM_002237	5'UTR	-2.19314	1.43021	-7.71034	1.22481e-10	2.52118e-07	14.0327	-1	0.807659	0.470025	-0.337633	0.337633
chr18	11090393	cg04792966		OpenSea	PIEZO2	NM_022068	Body	-2.33603	-0.850778	-7.71002	1.22639e-10	2.52118e-07	14.0314	-1	0.459865	0.1745	-0.285365	0.285365
chr6	136394016	cg20706780		OpenSea	PDE7B	NM_018945	Body	-1.7652	1.8013	-7.70763	1.23822e-10	2.52572e-07	14.0223	-1	0.817513	0.563441	-0.254072	0.254072
chr1	154760255	cg06867612		OpenSea	KCNN3;KCNN3	NM_002249;NM_170782	Body;Body	-1.36616	1.6466	-7.707	1.24133e-10	2.52572e-07	14.0199	-1	0.806432	0.613081	-0.19335	0.19335
chr1	30435613	cg19514819		OpenSea				-1.47816	1.09428	-7.70675	1.24255e-10	2.52572e-07	14.0189	-1	0.723431	0.491854	-0.231577	0.231577
chr3	126237462	cg00577527		OpenSea	UROC1;UROC1	NM_144639;NM_001165974	TSS1500;TSS1500	-1.22486	1.6861	-7.70477	1.25247e-10	2.53166e-07	14.0113	-1	0.793809	0.615158	-0.178651	0.178651
chr3	108015853	cg13078965		OpenSea	HHLA2;HHLA2;HHLA2	NM_001282559;NM_001282558;NM_001282556	5'UTR;5'UTR;5'UTR	-1.92231	1.21571	-7.70295	1.26165e-10	2.5431e-07	14.0044	-1	0.767267	0.459036	-0.308232	0.308232
chr20	56050639	cg01876873		OpenSea				-2.79567	2.20878	-7.70171	1.26794e-10	2.54315e-07	13.9996	-1	0.899101	0.532853	-0.366248	0.366248
chr2	18697115	cg16589887		OpenSea				-1.69504	0.845234	-7.70063	1.27341e-10	2.54315e-07	13.9955	-1	0.702677	0.434578	-0.268099	0.268099
chr11	120497515	cg15102540		OpenSea	GRIK4;GRIK4;GRIK4	NM_014619;NM_001282473;NM_001282470	5'UTR;5'UTR;5'UTR	-1.6094	0.34643	-7.70028	1.2752e-10	2.54315e-07	13.9942	-1	0.644322	0.38283	-0.261492	0.261492
chr2	158990891	cg04047293		OpenSea	UPP2;UPP2	NM_001135098;NM_173355	Body;Body	-2.04989	2.26916	-7.69996	1.27687e-10	2.54315e-07	13.9929	-1	0.865935	0.583078	-0.282858	0.282858
chr9	137713454	cg09895103	chr9:137709962-137710291	S_Shelf	COL5A1;COL5A1;LOC101448202	NM_001278074;NM_000093;NR_103451	Body;Body;Body	-1.169	0.111314	-7.6993	1.28021e-10	2.54315e-07	13.9904	-1	0.567257	0.374174	-0.193083	0.193083
chr5	110558627	cg09964361	chr5:110559569-110560446	N_Shore	CAMK4	NM_001744	TSS1500	-1.36483	2.67956	-7.69881	1.28276e-10	2.54315e-07	13.9885	-1	0.879963	0.719355	-0.160609	0.160609
chr6	139629426	cg10635005		OpenSea				-2.46722	2.70754	-7.69722	1.29094e-10	2.54767e-07	13.9824	-1	0.911197	0.616691	-0.294505	0.294505
chr1	150824976	cg05275150		OpenSea	ARNT;ARNT;ARNT;ARNT;ARNT	NM_001286035;NM_178427;NM_001197325;NM_001286036;NM_001668	Body;Body;Body;Body;Body	-1.74533	1.44243	-7.697	1.29208e-10	2.54767e-07	13.9816	-1	0.784509	0.510552	-0.273957	0.273957
chr2	61054762	cg04798790		OpenSea				-1.09834	0.47203	-7.69578	1.29841e-10	2.54931e-07	13.9769	-1	0.638629	0.452613	-0.186016	0.186016
chr5	7315413	cg01962466		OpenSea				-1.87731	0.25056	-7.69393	1.30809e-10	2.54931e-07	13.9698	-1	0.630557	0.330848	-0.299709	0.299709
chr11	97555260	cg09242846		OpenSea				-1.14017	0.502293	-7.69359	1.30987e-10	2.54931e-07	13.9685	-1	0.626802	0.438339	-0.188464	0.188464
chr19	55177075	cg16344851		OpenSea	LILRB4;LILRB4;LILRB4;LILRB4	NM_001278429;NM_001278428;NM_001278427;NM_001278426	Body;Body;Body;Body	-1.236	0.689448	-7.6935	1.31032e-10	2.54931e-07	13.9682	-1	0.658489	0.453041	-0.205448	0.205448
chr13	34271159	cg03233301		OpenSea				-2.00911	1.63137	-7.69346	1.31053e-10	2.54931e-07	13.9681	-1	0.813041	0.511565	-0.301476	0.301476
chr22	50720552	cg00143809	chr22:50718979-50721884	Island	PLXNB2	NM_012401	Body	-1.99919	1.45297	-7.69218	1.31727e-10	2.55e-07	13.9631	-1	0.834332	0.540649	-0.293683	0.293683
chr11	42108339	cg12385092		OpenSea				-2.00996	2.49644	-7.69206	1.31793e-10	2.55e-07	13.9627	-1	0.882644	0.647617	-0.235027	0.235027
chr1	12609308	cg07143158		OpenSea				-1.53276	1.66873	-7.68733	1.34314e-10	2.59186e-07	13.9446	-1	0.817648	0.594996	-0.222652	0.222652
chr2	240520538	cg13071563		OpenSea				-1.78781	1.24025	-7.68657	1.34722e-10	2.59281e-07	13.9417	-1	0.766351	0.474776	-0.291575	0.291575
chr12	100041358	cg16882457		OpenSea	FAM71C;ANKS1B	NM_153364;NM_152788	TSS200;Body	-2.69027	1.09696	-7.68554	1.35282e-10	2.59668e-07	13.9377	-1	0.778606	0.385882	-0.392724	0.392724
chr17	76230868	cg18536994	chr17:76228110-76228380	S_Shelf	LOC283999	NM_001145529	Body	-1.05408	0.488484	-7.68093	1.37805e-10	2.63692e-07	13.9201	-1	0.629234	0.452547	-0.176687	0.176687
chr4	166527204	cg05040398		OpenSea				-1.88752	0.0764571	-7.67937	1.38669e-10	2.63692e-07	13.9141	-1	0.585437	0.300556	-0.284881	0.284881
chr5	95048297	cg00486883		OpenSea				-1.94584	1.60482	-7.67876	1.39007e-10	2.63692e-07	13.9118	-1	0.82847	0.541003	-0.287468	0.287468
chr3	129381872	cg07293659		OpenSea	TMCC1;TMCC1;TMCC1	NR_033361;NM_001128224;NM_001017395	Body;Body;Body	-2.13201	1.65103	-7.67671	1.40157e-10	2.6481e-07	13.9039	-1	0.814708	0.510754	-0.303954	0.303954
chr10	95198183	cg06992408		OpenSea	MYOF;MYOF	NM_133337;NM_013451	Body;Body	-1.63671	1.7523	-7.67551	1.40828e-10	2.65386e-07	13.8993	-1	0.824141	0.59923	-0.224911	0.224911
chr8	22844827	cg13402847		OpenSea	RHOBTB2	NM_001160036	TSS200	-1.23605	-0.017822	-7.67292	1.42302e-10	2.66336e-07	13.8894	-1	0.553934	0.35196	-0.201973	0.201973
chr17	78593781	cg04951638		OpenSea	RPTOR;RPTOR	NM_001163034;NM_020761	Body;Body	-1.3815	1.90896	-7.67252	1.42529e-10	2.66336e-07	13.8879	-1	0.834493	0.653723	-0.18077	0.18077
chr15	66918297	cg02309609	chr15:66914241-66914884	S_Shelf				-2.2464	1.92896	-7.67231	1.42647e-10	2.66336e-07	13.8871	-1	0.862637	0.549368	-0.31327	0.31327
chr3	115509674	cg04014685		OpenSea				-2.52023	1.72332	-7.67204	1.42804e-10	2.66336e-07	13.886	-1	0.849704	0.494166	-0.355539	0.355539
chr15	91413236	cg19348484	chr15:91414311-91415427	N_Shore	FURIN	NM_002569	5'UTR	-2.06319	-0.111	-7.67063	1.43612e-10	2.67e-07	13.8806	-1	0.589107	0.281101	-0.308006	0.308006
[truncated: 54,135 more rows]

## Sheet: dmp_LSn_LSca_pval001_bval015
chr	pos	Name	Islands_Name	Relation_to_Island	UCSC_RefGene_Name	UCSC_RefGene_Accession	UCSC_RefGene_Group	logFC	AveExpr	t	P.Value	adj.P.Val	B	MethDiff (hypomethylation in tumor=-1;hypermethylation=1)	Normal_avgBeta	Carcinoma_avgBeta	Diff_avgBeta	AbsDiff_avgBeta
[truncated: 38,851 more rows]

[truncated: 3 more sheets: dmp_FAPn_FAPad_pval001_bval010, dmp_LSn_LSUAn_pval001_bval005, dmp_LSn_FAPn_pval001_bval010]
