# Supplementary material for: Genome-wide DNA methylation profiles of colorectal tumors in Lynch syndrome and familial adenomatous polyposis
Source: Clin Epigenetics. 2025 Aug 2;17:137. doi: 10.1186/s13148-025-01940-x (PMC12317532; doi:10.1186/s13148-025-01940-x)
Supplement: Supplementary file 3 — Additional file 3. [file 13148_2025_1940_MOESM3_ESM.xlsx]

## Sheet: DMPspval001_bvaldiff_010-015
chr	pos	Name	Islands_Name	Relation_to_Island	UCSC_RefGene_Name	UCSC_RefGene_Accession	UCSC_RefGene_Group	LS_Normal-FAP_Normal (hypermethylation in LS normal=1;hypomethylation=-1)	FAP_adenoma_FAP_normal (hypermethylation in adenoma=1;hypomethylation=-1)	LS_Adenoma_LG - LS_Normal (hypermethylation in tumor=1;hypomethylation=-1)	LS_Adenoma_HG - LS_Normal (hypermethylation in tumor=1;hypomethylation=-1)	LS_Carcinoma - LS_Normal (hypermethylation in tumor=1;hypomethylation=-1)	LS_UA_Normal_avgB_avgBetaVal	LS_Normal_avgB_avgBetaVal	LS_AdenomaLG_avgB_avgBetaVal	LS_AdenomaHG_avgB_avgBetaVal	LS_Carcinoma_avgB	N_AdL_Diff_avgBeta	N_AdL_AbsDiff_avgBeta	N_AdH_Diff_avgBeta	N_AdH_AbsDiff_avgBeta	N_CA_Diff_avgBeta	N_CA_AbsDiff_avgBeta	Avg_LStumors_AbsDiff_avgBeta	N_AdL_logFC	N_AdL_AveExpr	N_AdL_t	N_AdL_P.Value	N_AdL_adj.P.Val	N_AdL_B	N_AdL_Normal	N_AdL_Adenoma_LG	N_AdH_logFC	N_AdH_AveExpr	N_AdH_t	N_AdH_P.Value	N_AdH_adj.P.Val	N_AdH_B	N_AdH_Normal	N_AdH_Adenoma_HG	N_CA_logFC	N_CA_AveExpr	N_CA_t	N_CA_P.Value	N_CA_adj.P.Val	N_CA_B	N_CA_Normal	N_CA_Carcinoma
chr16	6073509	cg06035708	chr16:6068914-6070401	S_Shelf	A2BP1;A2BP1	NM_001142333;NM_018723	5'UTR;5'UTR			-1	-1	-1	0.682387	0.660202	0.463587	0.283919	0.376429	-0.196615	0.196615	-0.376283	0.376283	-0.283773	0.283773	0.285557	-1.26788	0.160191	-4.63153	1.89718e-05	0.000812806	2.71834	0.660202	0.463587	-2.4966	0.160191	-6.1168	6.95356e-08	4.53401e-06	7.97247	0.660202	0.283919	-1.78666	0.160191	-3.83344	0.00029683	0.0022824	0.056364	0.660202	0.376429
chr16	6072012	cg02909809	chr16:6068914-6070401	S_Shore	A2BP1;A2BP1	NM_001142333;NM_018723	5'UTR;5'UTR			-1	-1	-1	0.680662	0.650305	0.523195	0.359745	0.447677	-0.12711	0.12711	-0.290561	0.290561	-0.202628	0.202628	0.206766	-0.793866	0.35755	-3.90645	0.000233238	0.00340288	0.400703	0.650305	0.523195	-1.85109	0.35755	-6.10935	7.1596e-08	4.62791e-06	7.94459	0.650305	0.359745	-1.24637	0.35755	-3.60233	0.000626692	0.00401201	-0.63767	0.650305	0.447677
chr16	6692245	cg04383979		OpenSea	A2BP1;A2BP1	NM_001142333;NM_018723	5'UTR;5'UTR			-1	-1	-1	0.494271	0.505364	0.377465	0.274113	0.259431	-0.127899	0.127899	-0.231251	0.231251	-0.245934	0.245934	0.201695	-0.827034	-0.546054	-3.99173	0.000175486	0.00286622	0.662075	0.505364	0.377465	-1.68141	-0.546054	-5.44307	9.39194e-07	2.5167e-05	5.49046	0.505364	0.274113	-1.68187	-0.546054	-4.76797	1.15918e-05	0.000210543	3.1042	0.505364	0.259431
chr16	6610161	cg08249698		OpenSea	A2BP1;A2BP1	NM_001142333;NM_018723	5'UTR;5'UTR			-1	-1	-1	0.713592	0.700231	0.554057	0.427853	0.514192	-0.146175	0.146175	-0.272379	0.272379	-0.186039	0.186039	0.201531	-0.905409	0.669229	-4.68438	1.56867e-05	0.000739363	2.89489	0.700231	0.554057	-1.70866	0.669229	-5.92918	1.44633e-07	7.15535e-06	7.27347	0.700231	0.427853	-1.1608	0.669229	-3.52751	0.000793949	0.00480441	-0.856448	0.700231	0.514192
chr16	7358470	cg04892758	chr16:7354333-7354608	S_Shelf	A2BP1;A2BP1;A2BP1	NM_001142334;NM_001142333;NM_018723	Body;Body;Body			-1	-1	-1	0.795397	0.776529	0.612966	0.434713	0.541038	-0.163563	0.163563	-0.341816	0.341816	-0.23549	0.23549	0.246956	-1.08743	1.10165	-4.72513	1.3539e-05	0.000686649	3.03166	0.776529	0.612966	-2.23966	1.10165	-6.52717	1.3805e-08	1.75691e-06	9.51689	0.776529	0.434713	-1.57805	1.10165	-4.0275	0.000155607	0.00141041	0.659242	0.776529	0.541038
chr12	9250543	cg17342241		OpenSea	A2M	NM_000014	Body			-1	-1	-1	0.863239	0.851753	0.707596	0.685895	0.678942	-0.144157	0.144157	-0.165858	0.165858	-0.172812	0.172812	0.160942	-1.15196	1.92439	-5.67104	3.92659e-07	0.000144729	6.33264	0.851753	0.707596	-1.29198	1.92439	-4.26593	6.89042e-05	0.000630815	1.4239	0.851753	0.685895	-1.45085	1.92439	-4.19519	8.79461e-05	0.000922855	1.1939	0.851753	0.678942
chr12	8994648	cg04884118		OpenSea	A2ML1	NM_144670	Body			-1	-1	-1	0.648463	0.630829	0.500289	0.409719	0.466317	-0.13054	0.13054	-0.22111	0.22111	-0.164512	0.164512	0.172054	-0.789017	0.303776	-4.90842	6.94003e-06	0.000495957	3.65313	0.630829	0.500289	-1.38201	0.303776	-5.76631	2.71952e-07	1.08277e-05	6.6712	0.630829	0.409719	-0.979627	0.303776	-3.57947	0.00067387	0.00424013	-0.704847	0.630829	0.466317
chr1	12774815	cg04505750		OpenSea	AADACL3;AADACL3	NM_001103170;NM_001103169	TSS1500;TSS1500			-1	-1	-1	0.615318	0.599163	0.477813	0.394351	0.385428	-0.12135	0.12135	-0.204812	0.204812	-0.213735	0.213735	0.179966	-0.729036	0.111775	-4.47775	3.28215e-05	0.00109199	2.20998	0.599163	0.477813	-1.25008	0.111775	-5.14968	2.83902e-06	5.54904e-05	4.43868	0.599163	0.394351	-1.29386	0.111775	-4.66768	1.66597e-05	0.000273561	2.76119	0.599163	0.385428
chr16	8814755	cg06604249		OpenSea	ABAT;ABAT;ABAT;ABAT	NM_020686;NM_001127448;NM_000663;NM_001127448	5'UTR;5'UTR;5'UTR;1stExon			1	1	1	0.23467	0.239152	0.404079	0.450568	0.457378	0.164927	0.164927	0.211416	0.211416	0.218226	0.218226	0.19819	1.10974	-1.08964	5.31471	1.52749e-06	0.000254066	5.06397	0.239152	0.404079	1.36484	-1.08964	4.38401	4.56615e-05	0.000456366	1.81086	0.239152	0.450568	1.43996	-1.08964	4.05053	0.000143974	0.00133045	0.73194	0.239152	0.457378
chr2	216003232	cg17546605		OpenSea	ABCA12;ABCA12	NM_173076;NR_103740	TSS200;TSS200			-1	-1	-1	0.780702	0.76721	0.59782	0.455066	0.55198	-0.16939	0.16939	-0.312144	0.312144	-0.21523	0.21523	0.232255	-1.10706	1.04902	-4.97491	5.43305e-06	0.000443434	3.88103	0.76721	0.59782	-2.02516	1.04902	-6.10383	7.3159e-08	4.68915e-06	7.92397	0.76721	0.455066	-1.44279	1.04902	-3.80818	0.000322468	0.00243004	-0.0207782	0.76721	0.55198
chr16	2451008	cg07537563		OpenSea	ABCA17P	NR_003574	Body			-1	-1	-1	0.841979	0.831115	0.727493	0.63112	0.645585	-0.103622	0.103622	-0.199995	0.199995	-0.185529	0.185529	0.163049	-0.758643	1.81813	-3.68131	0.000486805	0.00535731	-0.273002	0.831115	0.727493	-1.51452	1.81813	-4.92914	6.43107e-06	0.000101443	3.66285	0.831115	0.63112	-1.47807	1.81813	-4.21271	8.2804e-05	0.000883399	1.25044	0.831115	0.645585
chr1	94458645	cg18377941		OpenSea	ABCA4	NM_000350	3'UTR			-1	-1	-1	0.808006	0.805758	0.641787	0.582112	0.606963	-0.163971	0.163971	-0.223646	0.223646	-0.198795	0.198795	0.19547	-1.13348	1.44293	-5.06924	3.8311e-06	0.00037628	4.20646	0.805758	0.641787	-1.43839	1.44293	-4.31455	5.82023e-05	0.000552916	1.58255	0.805758	0.582112	-1.45217	1.44293	-3.8146	0.000315763	0.00239122	-0.0012169	0.805758	0.606963
chr17	66905630	cg20561863		OpenSea	ABCA8	NM_007168	Body			-1	-1	-1	0.463594	0.438783	0.326074	0.210667	0.267685	-0.112709	0.112709	-0.228116	0.228116	-0.171098	0.171098	0.170641	-0.78411	-0.913162	-3.62381	0.000585265	0.00602248	-0.441078	0.438783	0.326074	-1.77762	-0.913162	-5.51008	7.27593e-07	2.11266e-05	5.73348	0.438783	0.210667	-1.33583	-0.913162	-3.62612	0.000580954	0.00378885	-0.567485	0.438783	0.267685
chr7	87228808	cg25477497	chr7:87229551-87229890	N_Shore	ABCB1	NM_000927	Body			-1	-1	-1	0.559779	0.561388	0.424294	0.338023	0.32432	-0.137094	0.137094	-0.223365	0.223365	-0.237068	0.237068	0.199176	-0.843649	-0.208566	-3.96032	0.000194944	0.00305473	0.56542	0.561388	0.424294	-1.46063	-0.208566	-4.59876	2.13363e-05	0.000253213	2.52821	0.561388	0.338023	-1.61894	-0.208566	-4.46376	3.44857e-05	0.000464013	2.07446	0.561388	0.32432
chr16	16190393	cg01332683		OpenSea	ABCC1;ABCC1;ABCC1;ABCC1;ABCC1	NM_019862;NM_019898;NM_019899;NM_004996;NM_019900	Body;Body;Body;Body;Body			1	1	1	0.387823	0.396031	0.560119	0.615618	0.653548	0.164088	0.164088	0.219587	0.219587	0.257517	0.257517	0.21373	1.00955	-0.0300015	5.7481	2.91766e-07	0.000128426	6.61021	0.396031	0.560119	1.39803	-0.0300015	5.33881	1.39459e-06	3.33039e-05	5.11431	0.396031	0.615618	1.54594	-0.0300015	5.17	2.63133e-06	7.33964e-05	4.51027	0.396031	0.653548
chr16	48149519	cg11342296		OpenSea	ABCC12;ABCC12	NM_033226;NM_033226	ExonBnd;Body			-1	-1	-1	0.783946	0.769033	0.648173	0.507818	0.561766	-0.12086	0.12086	-0.261215	0.261215	-0.207267	0.207267	0.196447	-0.83385	1.19904	-5.06545	3.88548e-06	0.000378732	4.19332	0.769033	0.648173	-1.70554	1.19904	-6.94902	2.57899e-09	7.65021e-07	11.1204	0.769033	0.507818	-1.37604	1.19904	-4.9098	6.90501e-06	0.00014508	3.5948	0.769033	0.561766
chr17	48745655	cg19376684		OpenSea	ABCC3	NM_003786	Body			-1	-1	-1	0.448171	0.446606	0.344193	0.256491	0.294389	-0.102413	0.102413	-0.190116	0.190116	-0.152217	0.152217	0.148249	-0.693096	-0.753999	-4.3731	4.74411e-05	0.00133197	1.86886	0.446606	0.344193	-1.39013	-0.753999	-5.88277	1.73215e-07	8.04266e-06	7.10142	0.446606	0.256491	-0.977638	-0.753999	-3.62307	0.000586642	0.00381666	-0.576511	0.446606	0.294389
chr13	95736266	cg18117288		OpenSea	ABCC4;ABCC4	NM_005845;NM_001301829	Body;Body			-1	-1	-1	0.705844	0.685702	0.577319	0.531453	0.446753	-0.108383	0.108383	-0.154248	0.154248	-0.238949	0.238949	0.167194	-0.658602	0.702936	-4.39673	4.36686e-05	0.00127322	1.94554	0.685702	0.577319	-0.924938	0.702936	-4.14144	0.000105723	0.000881495	1.02212	0.685702	0.531453	-1.47499	0.702936	-5.78359	2.54381e-07	1.45944e-05	6.73456	0.685702	0.446753
chr12	22090231	cg09185990	chr12:22093954-22095357	N_Shelf	ABCC9;ABCC9;ABCC9	NM_020297;NM_020298;NM_005691	TSS1500;TSS1500;TSS1500			-1	-1	-1	0.748373	0.726996	0.577531	0.486098	0.550746	-0.149465	0.149465	-0.240898	0.240898	-0.17625	0.17625	0.188871	-0.955355	0.876875	-5.14204	2.92121e-06	0.000334212	4.45919	0.726996	0.577531	-1.51875	0.876875	-5.48262	8.07929e-07	2.26903e-05	5.63376	0.726996	0.486098	-1.13621	0.876875	-3.59197	0.000647675	0.00411344	-0.668158	0.726996	0.550746
chr12	22089560	cg20025970		OpenSea	ABCC9;ABCC9;ABCC9	NM_005691;NM_020298;NM_020297	1stExon;1stExon;1stExon			-1	-1	-1	0.80117	0.792055	0.668327	0.592761	0.612875	-0.123728	0.123728	-0.199294	0.199294	-0.17918	0.17918	0.167401	-0.862617	1.42739	-4.33045	5.50653e-05	0.00144973	1.731	0.792055	0.668327	-1.34171	1.42739	-4.51758	2.84992e-05	0.000316678	2.25503	0.792055	0.592761	-1.27316	1.42739	-3.75406	0.000384748	0.00277333	-0.185046	0.792055	0.612875
chr18	19250119	cg16005461		OpenSea	ABHD3;ABHD3	NM_001308256;NM_138340	Body;Body			-1	-1	-1	0.893799	0.898475	0.741907	0.606905	0.685768	-0.156568	0.156568	-0.291571	0.291571	-0.212707	0.212707	0.220282	-1.43125	2.30078	-5.8174	2.23188e-07	0.000111473	6.86068	0.898475	0.741907	-2.38832	2.30078	-6.51083	1.47282e-08	1.8344e-06	9.45503	0.898475	0.606905	-1.88648	2.30078	-4.50366	2.99424e-05	0.000418612	2.20765	0.898475	0.685768
chr10	27044605	cg06020978		OpenSea	ABI1;ABI1;ABI1;ABI1	NM_001012750;NM_005470;NM_001012752;NM_001012751	Body;Body;Body;Body			-1	-1	-1	0.688833	0.697427	0.574538	0.445831	0.47923	-0.122888	0.122888	-0.251595	0.251595	-0.218196	0.218196	0.19756	-0.743154	0.702999	-4.79535	1.04933e-05	0.000605525	3.26853	0.697427	0.574538	-1.54208	0.702999	-6.67389	7.71374e-09	1.29122e-06	10.0731	0.697427	0.445831	-1.35081	0.702999	-5.11963	3.17596e-06	8.3565e-05	4.33159	0.697427	0.47923
chr3	100610093	cg15788038		OpenSea	ABI3BP	NM_015429	Body			-1	-1	-1	0.53218	0.491357	0.367369	0.301436	0.299223	-0.123987	0.123987	-0.189921	0.189921	-0.192133	0.192133	0.16868	-0.783562	-0.548594	-4.20557	8.48624e-05	0.00185231	1.33142	0.491357	0.367369	-1.33474	-0.548594	-4.80484	1.01369e-05	0.000142994	3.23183	0.491357	0.301436	-1.23601	-0.548594	-3.89651	0.000241056	0.00195354	0.250369	0.491357	0.299223
chr9	133715238	cg14102055	chr9:133710260-133711285	S_Shelf	ABL1;ABL1	NM_005157;NM_007313	Body;Body	-1		1	1	1	0.53747	0.521398	0.706816	0.727467	0.798727	0.185418	0.185418	0.206069	0.206069	0.277329	0.277329	0.222939	1.1878	0.811597	7.5547	2.28539e-10	5.36142e-06	13.2936	0.521398	0.706816	1.36897	0.811597	5.83981	2.04628e-07	8.94935e-06	6.94245	0.521398	0.727467	1.92279	0.811597	7.18303	1.01245e-09	4.46754e-07	12.0145	0.521398	0.798727
chr9	133721366	cg24545533		OpenSea	ABL1;ABL1	NM_005157;NM_007313	Body;Body	-1		1	1	1	0.503942	0.470489	0.610518	0.655142	0.720943	0.140029	0.140029	0.184653	0.184653	0.250454	0.250454	0.191712	0.851656	0.347173	5.93853	1.39461e-07	9.19953e-05	7.30032	0.470489	0.610518	1.13566	0.347173	5.31123	1.54769e-06	3.58672e-05	5.01525	0.470489	0.655142	1.56844	0.347173	6.42372	2.07869e-08	2.81847e-06	9.12575	0.470489	0.720943
chr1	179187145	cg09946097		OpenSea	ABL2;ABL2;ABL2;ABL2;ABL2	NM_001168237;NM_007314;NM_001168238;NM_001168236;NM_001136001	Body;Body;Body;Body;Body			-1	-1	-1	0.398276	0.402335	0.271671	0.189304	0.17239	-0.130664	0.130664	-0.213031	0.213031	-0.229945	0.229945	0.191213	-0.960542	-1.2131	-5.19635	2.38409e-06	0.000305775	4.64865	0.402335	0.271671	-1.85258	-1.2131	-6.72185	6.37487e-09	1.17369e-06	10.2553	0.402335	0.189304	-1.78595	-1.2131	-5.67483	3.86967e-07	1.94557e-05	6.3346	0.402335	0.17239
chr4	7967275	cg19676285		OpenSea	ABLIM2;ABLIM2;ABLIM2;ABLIM2;ABLIM2;ABLIM2	NM_032432;NM_001130083;NM_001130085;NM_001130086;NM_001130084;NM_001130087	3'UTR;3'UTR;3'UTR;3'UTR;3'UTR;3'UTR			-1	-1	-1	0.715251	0.715766	0.564588	0.495957	0.453241	-0.151178	0.151178	-0.219809	0.219809	-0.262525	0.262525	0.211171	-0.94938	0.775864	-4.85598	8.41057e-06	0.00054462	3.4743	0.715766	0.564588	-1.42393	0.775864	-4.88491	7.56509e-06	0.000114613	3.50896	0.715766	0.495957	-1.6521	0.775864	-4.96336	5.66964e-06	0.000126107	3.78167	0.715766	0.453241
chr4	7967393	cg13871187		OpenSea	ABLIM2;ABLIM2;ABLIM2;ABLIM2;ABLIM2;ABLIM2	NM_032432;NM_001130083;NM_001130085;NM_001130086;NM_001130084;NM_001130087	3'UTR;3'UTR;3'UTR;3'UTR;3'UTR;3'UTR			-1	-1	-1	0.935675	0.942782	0.79422	0.763749	0.760872	-0.148562	0.148562	-0.179033	0.179033	-0.18191	0.18191	0.169835	-1.75573	3.14775	-5.89748	1.63599e-07	9.8023e-05	7.15106	0.942782	0.79422	-2.08004	3.14775	-4.6861	1.55892e-05	0.000198846	2.8247	0.942782	0.763749	-2.26432	3.14775	-4.46734	3.40523e-05	0.000459967	2.08638	0.942782	0.760872
chr4	8130202	cg23928713		OpenSea	ABLIM2;ABLIM2;ABLIM2;ABLIM2;ABLIM2;ABLIM2;ABLIM2	NM_032432;NM_001130083;NM_001130087;NM_001130088;NM_001130084;NM_001130085;NM_001130086	Body;Body;Body;Body;Body;Body;Body			-1	-1	-1	0.816997	0.81851	0.691162	0.613565	0.578034	-0.127348	0.127348	-0.204945	0.204945	-0.240476	0.240476	0.190923	-0.894988	1.62227	-3.60561	0.000620189	0.00625144	-0.493912	0.81851	0.691162	-1.28429	1.62227	-3.4702	0.000949889	0.00505554	-1.02086	0.81851	0.613565	-1.73815	1.62227	-4.11293	0.000116514	0.00113779	0.930119	0.81851	0.578034
chr11	34377921	cg20406267	chr11:34378229-34379993	N_Shore	ABTB2	NM_145804	Body			1	1	1	0.144451	0.127744	0.230903	0.31777	0.380872	0.103159	0.103159	0.190026	0.190026	0.253128	0.253128	0.182104	0.948539	-2.16568	4.57277	2.34135e-05	0.000906035	2.52314	0.127744	0.230903	1.49702	-2.16568	4.84043	8.90268e-06	0.000129546	3.35475	0.127744	0.31777	1.97364	-2.16568	5.5885	5.39064e-07	2.43439e-05	6.01871	0.127744	0.380872
chr17	35448275	cg04790857		OpenSea	ACACA;ACACA;ACACA;ACACA;ACACA	NM_198838;NM_198837;NM_198839;NM_198836;NM_198834	Body;Body;Body;Body;Body			1	1	1	0.53832	0.543219	0.703377	0.712746	0.873337	0.160158	0.160158	0.169527	0.169527	0.330117	0.330117	0.219934	1.18049	0.96351	4.98382	5.25725e-06	0.000436327	3.91166	0.543219	0.703377	1.36563	0.96351	3.86691	0.000265846	0.0018302	0.160077	0.543219	0.712746	2.63978	0.96351	6.54592	1.28169e-08	2.09599e-06	9.58787	0.543219	0.873337
chr15	89386800	cg26882224		OpenSea	ACAN;ACAN	NM_001135;NM_013227	Body;Body			-1	-1	-1	0.905157	0.897883	0.781934	0.70895	0.661113	-0.115948	0.115948	-0.188932	0.188932	-0.236769	0.236769	0.18055	-1.18653	2.53353	-4.06824	0.000135603	0.00244981	0.899314	0.897883	0.781934	-1.5909	2.53353	-3.65849	0.000523817	0.00314348	-0.470482	0.897883	0.70895	-2.23207	2.53353	-4.49509	3.08669e-05	0.00042818	2.17897	0.897883	0.661113
chr17	31437649	cg01890568		OpenSea	ACCN1;ACCN1	NM_183377;NM_001094	Body;Body			-1	-1	-1	0.73082	0.731152	0.560452	0.507736	0.520636	-0.1707	0.1707	-0.223416	0.223416	-0.210516	0.210516	0.201544	-1.12167	0.85956	-4.88808	7.4778e-06	0.000514063	3.58367	0.731152	0.560452	-1.48226	0.85956	-4.33241	5.46909e-05	0.000526603	1.64107	0.731152	0.507736	-1.33371	0.85956	-3.41379	0.00113147	0.00629342	-1.18312	0.731152	0.520636
chr3	42889519	cg14363105		OpenSea	ACKR2	NM_001296	5'UTR			-1	-1	-1	0.456154	0.439918	0.334245	0.228522	0.25006	-0.105674	0.105674	-0.211396	0.211396	-0.189858	0.189858	0.168976	-0.694293	-0.859646	-3.88661	0.000249091	0.00353732	0.340356	0.439918	0.334245	-1.6251	-0.859646	-6.10155	7.3816e-08	4.71006e-06	7.91543	0.439918	0.228522	-1.39406	-0.859646	-4.58364	2.25221e-05	0.000339919	2.47637	0.439918	0.25006
chr2	135594780	cg02499308		OpenSea	ACMSD	NM_138326	TSS1500	1		-1	-1	-1	0.792009	0.816517	0.63908	0.40669	0.58239	-0.177437	0.177437	-0.409827	0.409827	-0.234127	0.234127	0.273797	-1.24203	1.3263	-4.56654	2.39401e-05	0.000916514	2.5025	0.816517	0.63908	-2.82374	1.3263	-6.96326	2.43647e-09	7.47084e-07	11.1747	0.816517	0.40669	-1.71286	1.3263	-3.69896	0.0004599	0.00317567	-0.350792	0.816517	0.58239
chr1	6446787	cg10770046		OpenSea	ACOT7;ACOT7	NM_007274;NM_181864	Body;TSS1500			-1	-1	-1	0.881437	0.876914	0.725339	0.588095	0.719117	-0.151576	0.151576	-0.288819	0.288819	-0.157797	0.157797	0.199397	-1.27579	2.09962	-5.48256	8.08112e-07	0.000193379	5.65835	0.876914	0.725339	-2.13511	2.09962	-6.15398	6.01088e-08	4.15284e-06	8.11156	0.876914	0.588095	-1.32209	2.09962	-3.33709	0.00143156	0.00753891	-1.39937	0.876914	0.719117
chr1	6333843	cg06834177		OpenSea	ACOT7;ACOT7;ACOT7;ACOT7	NM_181864;NM_181865;NM_007274;NM_181866	Body;Body;Body;Body	1	-1	-1	-1	-1	0.938139	0.937597	0.647095	0.533466	0.678496	-0.290502	0.290502	-0.404131	0.404131	-0.259102	0.259102	0.317912	-2.8968	2.49178	-8.73617	2.03196e-12	4.2261e-07	17.6834	0.937597	0.647095	-3.51127	2.49178	-7.10227	1.39837e-09	5.85512e-07	11.7055	0.937597	0.533466	-2.57664	2.49178	-4.56413	2.41466e-05	0.00035738	2.41062	0.937597	0.678496
chr1	6333867	cg15100947		OpenSea	ACOT7;ACOT7;ACOT7;ACOT7	NM_181864;NM_181865;NM_007274;NM_181866	Body;Body;Body;Body		-1	-1	-1	-1	0.856858	0.846068	0.671616	0.586252	0.684636	-0.174452	0.174452	-0.259816	0.259816	-0.161432	0.161432	0.198567	-1.33944	1.74216	-6.8853	3.32528e-09	1.99369e-05	10.7939	0.846068	0.671616	-1.83154	1.74216	-6.31463	3.19677e-08	2.84884e-06	8.71461	0.846068	0.586252	-1.22154	1.74216	-3.68815	0.000476199	0.00325932	-0.383116	0.846068	0.684636
chr19	6135279	cg27274989		OpenSea	ACSBG2	NM_030924	TSS1500			-1	-1	-1	0.680611	0.664927	0.550834	0.475335	0.499316	-0.114093	0.114093	-0.189592	0.189592	-0.165611	0.165611	0.156432	-0.690076	0.571997	-4.11186	0.000116939	0.00224519	1.03572	0.664927	0.550834	-1.16794	0.571997	-4.6676	1.66644e-05	0.000209546	2.76166	0.664927	0.475335	-1.00929	0.571997	-3.53233	0.00078201	0.00474788	-0.84245	0.664927	0.499316
chr17	48536476	cg15462718		OpenSea	ACSF2;ACSF2;ACSF2;ACSF2;ACSF2;ACSF2	NM_001288972;NM_001288971;NM_025149;NM_001288969;NM_001288970;NM_001288968	5'UTR;5'UTR;Body;Body;Body;Body			-1	-1	-1	0.900705	0.878709	0.763335	0.588492	0.723333	-0.115373	0.115373	-0.290216	0.290216	-0.155376	0.155376	0.186989	-1.03391	2.2086	-4.78783	1.07843e-05	0.000613996	3.2431	0.878709	0.763335	-2.33328	2.2086	-7.24693	7.84025e-10	4.57578e-07	12.2586	0.878709	0.588492	-1.34683	2.2086	-3.66329	0.00051581	0.00346068	-0.457243	0.878709	0.723333
chr10	96974815	cg17859521		OpenSea	ACSM6	NM_207321	Body			-1	-1	-1	0.818719	0.806984	0.649223	0.652123	0.598335	-0.157761	0.157761	-0.15486	0.15486	-0.208649	0.208649	0.173757	-1.15316	1.47926	-6.33557	2.94358e-08	4.91935e-05	8.75509	0.806984	0.649223	-1.11542	1.47926	-4.11023	0.000117592	0.000958379	0.92241	0.806984	0.652123	-1.51156	1.47926	-4.87782	7.76444e-06	0.000158	3.48364	0.806984	0.598335
chr5	56778638	cg05303982		OpenSea	ACTBL2	NM_001017992	TSS200			-1	-1	-1	0.831185	0.827408	0.670957	0.551751	0.582452	-0.156451	0.156451	-0.275657	0.275657	-0.244956	0.244956	0.225688	-1.16113	1.58256	-4.95007	5.95426e-06	0.000461467	3.79574	0.827408	0.670957	-1.91924	1.58256	-5.4877	7.92422e-07	2.23956e-05	5.65221	0.827408	0.551751	-1.79171	1.58256	-4.48642	3.18295e-05	0.000437856	2.15001	0.827408	0.582452
chr5	56778651	cg20772593		OpenSea	ACTBL2	NM_001017992	TSS200			-1	-1	-1	0.838539	0.834851	0.722684	0.587197	0.637751	-0.112167	0.112167	-0.247654	0.247654	-0.1971	0.1971	0.18564	-0.854984	1.75421	-5.20372	2.31916e-06	0.000301766	4.6744	0.834851	0.722684	-1.73992	1.75421	-7.10258	1.39665e-09	5.85216e-07	11.7067	0.834851	0.587197	-1.49811	1.75421	-5.35551	1.30918e-06	4.50251e-05	5.17393	0.834851	0.637751
chr5	56778854	cg09928596		OpenSea	ACTBL2	NM_001017992	TSS1500			-1	-1	-1	0.794137	0.781363	0.651465	0.56773	0.578302	-0.129898	0.129898	-0.213633	0.213633	-0.203061	0.203061	0.182197	-0.865428	1.30297	-4.95966	5.74749e-06	0.000454239	3.82864	0.781363	0.651465	-1.40778	1.30297	-5.4111	1.06049e-06	2.7431e-05	5.37486	0.781363	0.56773	-1.39652	1.30297	-4.70078	1.4785e-05	0.000251019	2.87404	0.781363	0.578302
chr15	83408034	cg25883461		OpenSea	ACTG1P17	NR_036446	Body			-1	-1	-1	0.802506	0.810621	0.671232	0.613219	0.630194	-0.139389	0.139389	-0.197402	0.197402	-0.180427	0.180427	0.172406	-0.977571	1.54152	-4.83026	9.23946e-06	0.000570041	3.38687	0.810621	0.671232	-1.367	1.54152	-4.53025	2.72438e-05	0.000305942	2.29753	0.810621	0.613219	-1.32199	1.54152	-3.83666	0.000293704	0.0022646	0.0662258	0.810621	0.630194
chr2	114646429	cg14489030	chr2:114647669-114648312	N_Shore	ACTR3;ACTR3;LOC101060091	NM_005721;NR_102318;NR_110174	TSS1500;TSS1500;Body	-1		1	1	1	0.316682	0.248536	0.373457	0.436099	0.520892	0.124921	0.124921	0.187563	0.187563	0.272355	0.272355	0.194946	0.774641	-1.099	4.19207	8.88928e-05	0.00190392	1.2886	0.248536	0.373457	1.0737	-1.099	3.8971	0.000240584	0.00169073	0.253176	0.248536	0.436099	1.79678	-1.099	5.71117	3.36438e-07	1.76958e-05	6.46798	0.248536	0.520892
chr8	39615003	cg04038503		OpenSea	ADAM2;ADAM2;ADAM2	NM_001464;NM_001278113;NM_001278114	Body;Body;Body			-1	-1	-1	0.800944	0.799937	0.65243	0.619033	0.611599	-0.147508	0.147508	-0.180904	0.180904	-0.188339	0.188339	0.17225	-1.02221	1.44212	-4.90859	6.93569e-06	0.000495891	3.65371	0.799937	0.65243	-1.28455	1.44212	-4.13713	0.000107292	0.000891427	1.00831	0.799937	0.619033	-1.33975	1.44212	-3.7787	0.000355084	0.00261254	-0.110435	0.799937	0.611599
chr2	207408220	cg13694044		OpenSea	ADAM23	NM_003812	Body			-1	-1	-1	0.791758	0.790412	0.679208	0.581733	0.622672	-0.111205	0.111205	-0.208679	0.208679	-0.167741	0.167741	0.162541	-0.768622	1.43376	-4.06421	0.000137466	0.00247034	0.886749	0.790412	0.679208	-1.4	1.43376	-4.96503	5.63469e-06	9.19384e-05	3.78817	0.790412	0.581733	-1.18875	1.43376	-3.69194	0.000470419	0.00322932	-0.371783	0.790412	0.622672
chr5	33632020	cg08160496		OpenSea	ADAMTS12	NM_030955	Body			-1	-1	-1	0.654374	0.628936	0.471427	0.321525	0.292519	-0.157509	0.157509	-0.307412	0.307412	-0.336417	0.336417	0.267113	-1.08647	0.0145965	-3.40293	0.00117	0.00942963	-1.07069	0.628936	0.471427	-2.34157	0.0145965	-4.91896	6.67641e-06	0.000104325	3.62737	0.628936	0.321525	-2.34551	0.0145965	-4.31495	5.81202e-05	0.000682082	1.58302	0.628936	0.292519
chr5	33842297	cg04578894		OpenSea	ADAMTS12	NM_030955	Body			-1	-1	-1	0.823871	0.823025	0.70275	0.619371	0.586029	-0.120274	0.120274	-0.203653	0.203653	-0.236995	0.236995	0.186974	-0.915492	1.66979	-4.35503	5.05372e-05	0.00137899	1.81037	0.823025	0.70275	-1.50676	1.66979	-4.80741	1.00423e-05	0.000141958	3.2407	0.823025	0.619371	-1.70326	1.66979	-4.75904	1.19734e-05	0.000215633	3.07355	0.823025	0.586029
chr5	33857193	cg15329410		OpenSea	ADAMTS12	NM_030955	Body			-1	-1	-1	0.739585	0.709592	0.573686	0.52765	0.502136	-0.135906	0.135906	-0.181942	0.181942	-0.207456	0.207456	0.175101	-0.862763	0.809242	-4.36037	4.9602e-05	0.00136509	1.82765	0.709592	0.573686	-1.15903	0.809242	-3.9288	0.000216547	0.00155385	0.351393	0.709592	0.52765	-1.29987	0.809242	-3.85865	0.000273189	0.00214497	0.133693	0.709592	0.502136
chr5	33829329	cg05950015		OpenSea	ADAMTS12	NM_030955	Body			-1	-1	-1	0.781662	0.744225	0.621375	0.590591	0.584037	-0.122851	0.122851	-0.153635	0.153635	-0.160189	0.160189	0.145558	-0.782367	1.11254	-4.39384	4.41151e-05	0.00127898	1.93612	0.744225	0.621375	-0.968217	1.11254	-3.64702	0.00054343	0.00323702	-0.504559	0.744225	0.590591	-1.04748	1.11254	-3.45527	0.000995052	0.00570543	-1.06478	0.744225	0.584037
chr5	33848484	cg26845346		OpenSea	ADAMTS12	NM_030955	Body			-1	-1	-1	0.834357	0.815875	0.713923	0.644889	0.662848	-0.101951	0.101951	-0.170985	0.170985	-0.153027	0.153027	0.141988	-0.750462	1.69691	-4.50117	3.02087e-05	0.00104489	2.28686	0.815875	0.713923	-1.21464	1.69691	-4.88625	7.52815e-06	0.000114194	3.51359	0.815875	0.644889	-1.15726	1.69691	-4.07691	0.000131679	0.00124523	0.815506	0.815875	0.662848
chr5	33806616	cg17507513		OpenSea	ADAMTS12	NM_030955	Body			-1	-1	-1	0.868102	0.85658	0.748428	0.705344	0.691298	-0.108152	0.108152	-0.151235	0.151235	-0.165282	0.165282	0.141556	-0.85007	2.09348	-3.68402	0.000482581	0.00532824	-0.265043	0.85658	0.748428	-1.23685	2.09348	-3.59515	0.00064117	0.00369444	-0.657751	0.85658	0.705344	-1.3364	2.09348	-3.40178	0.00117418	0.00647676	-1.21722	0.85658	0.691298
chr5	5283729	cg18825212		OpenSea	ADAMTS16	NM_139056	Body			-1	-1	-1	0.737501	0.710212	0.548347	0.385107	0.520497	-0.161865	0.161865	-0.325106	0.325106	-0.189716	0.189716	0.225562	-0.987796	0.665782	-4.80842	1.00054e-05	0.000591048	3.3128	0.710212	0.548347	-2.04976	0.665782	-6.6922	7.17244e-09	1.24557e-06	10.1427	0.710212	0.385107	-1.19049	0.665782	-3.40379	0.00116693	0.00644675	-1.21152	0.710212	0.520497
chr5	5180095	cg08641951		OpenSea	ADAMTS16	NM_139056	Body			-1	-1	-1	0.622667	0.605251	0.463369	0.361847	0.321039	-0.141881	0.141881	-0.243404	0.243404	-0.284211	0.284211	0.223166	-0.887245	0.0297917	-4.27684	6.63479e-05	0.0016097	1.55871	0.605251	0.463369	-1.72767	0.0297917	-5.58564	5.45013e-07	1.73032e-05	6.00866	0.605251	0.361847	-1.73997	0.0297917	-4.92634	6.49773e-06	0.000138915	3.65242	0.605251	0.321039
chr5	5287980	cg14521614		OpenSea	ADAMTS16	NM_139056	Body			-1	-1	-1	0.77774	0.779666	0.660143	0.541745	0.531537	-0.119523	0.119523	-0.237921	0.237921	-0.248129	0.248129	0.201858	-0.835309	1.28107	-4.50112	3.02141e-05	0.00104502	2.28669	0.779666	0.660143	-1.5463	1.28107	-5.58854	5.38992e-07	1.71738e-05	6.01924	0.779666	0.541745	-1.65128	1.28107	-5.22633	2.13053e-06	6.33051e-05	4.71088	0.779666	0.531537
chr5	5315111	cg07370650		OpenSea	ADAMTS16	NM_139056	Body			-1	-1	-1	0.727757	0.722295	0.58042	0.464202	0.562936	-0.141875	0.141875	-0.258093	0.258093	-0.159358	0.159358	0.186442	-0.882714	0.853645	-5.11218	3.26537e-06	0.00035189	4.35537	0.722295	0.58042	-1.58335	0.853645	-6.15028	6.09869e-08	4.18832e-06	8.09771	0.722295	0.464202	-1.03495	0.853645	-3.52052	0.00081157	0.00488684	-0.876724	0.722295	0.562936
chr5	5303564	cg09588888	chr5:5303263-5303489	S_Shore	ADAMTS16	NM_139056	Body			-1	-1	-1	0.792181	0.788079	0.679721	0.567594	0.568053	-0.108359	0.108359	-0.220485	0.220485	-0.220027	0.220027	0.182957	-0.753172	1.38003	-5.20505	2.30757e-06	0.00030124	4.67907	0.788079	0.679721	-1.46902	1.38003	-6.8091	4.5049e-09	9.92059e-07	10.5872	0.788079	0.567594	-1.50874	1.38003	-6.1242	6.75513e-08	6.04384e-06	7.99993	0.788079	0.568053
chr5	5177517	cg08375636		OpenSea	ADAMTS16	NM_139056	Body			-1	-1	-1	0.783496	0.766087	0.633833	0.521004	0.600474	-0.132254	0.132254	-0.245083	0.245083	-0.165614	0.165614	0.180984	-0.904248	1.18989	-4.41294	4.12525e-05	0.00123354	1.99823	0.766087	0.633833	-1.58205	1.18989	-5.17833	2.5505e-06	5.13446e-05	4.54047	0.766087	0.521004	-1.14385	1.18989	-3.27877	0.00170842	0.0086393	-1.5615	0.766087	0.600474
chr5	5303357	cg06758605	chr5:5303263-5303489	Island	ADAMTS16	NM_139056	Body			-1	-1	-1	0.787926	0.764042	0.66231	0.535835	0.60737	-0.101732	0.101732	-0.228206	0.228206	-0.156672	0.156672	0.162203	-0.679337	1.25671	-4.08267	0.000129129	0.00238131	0.944364	0.764042	0.66231	-1.47145	1.25671	-5.93113	1.43535e-07	7.12197e-06	7.28074	0.764042	0.535835	-1.09633	1.25671	-3.86993	0.000263213	0.00208522	0.168367	0.764042	0.60737
chr15	100651510	cg21314318		OpenSea	ADAMTS17	NM_139057	Body	1		-1	-1	-1	0.475434	0.506555	0.379534	0.280906	0.33343	-0.127021	0.127021	-0.225649	0.225649	-0.173124	0.173124	0.175265	-0.739404	-0.471088	-4.63356	1.8834e-05	0.000810427	2.72511	0.506555	0.379534	-1.47519	-0.471088	-6.20028	5.01244e-08	3.70927e-06	8.28502	0.506555	0.280906	-1.16556	-0.471088	-4.29013	6.33575e-05	0.000726566	1.5019	0.506555	0.33343
chr16	77364363	cg10006535		OpenSea	ADAMTS18	NM_199355	Body			-1	-1	-1	0.656731	0.63759	0.460183	0.380577	0.43139	-0.177407	0.177407	-0.257013	0.257013	-0.2062	0.2062	0.21354	-1.08944	0.192615	-5.07478	3.75307e-06	0.000372982	4.22563	0.63759	0.460183	-1.58415	0.192615	-4.94927	5.9718e-06	9.59951e-05	3.73308	0.63759	0.380577	-1.26714	0.192615	-3.46689	0.000959737	0.00554987	-1.03147	0.63759	0.43139
chr16	77322331	cg24048678		OpenSea	ADAMTS18	NM_199355	Body			-1	-1	-1	0.464335	0.443395	0.288071	0.21778	0.220958	-0.155324	0.155324	-0.225615	0.225615	-0.222437	0.222437	0.201125	-1.18898	-1.07922	-4.19339	8.84898e-05	0.00189855	1.29279	0.443395	0.288071	-1.89066	-1.07922	-4.47235	3.34548e-05	0.000358515	2.10387	0.443395	0.21778	-1.79	-1.07922	-3.70806	0.000446592	0.00310561	-0.32353	0.443395	0.220958
chr16	77316401	cg27033856		OpenSea	ADAMTS18	NM_199355	3'UTR			-1	-1	-1	0.659133	0.63856	0.476189	0.450351	0.409258	-0.162371	0.162371	-0.188209	0.188209	-0.229302	0.229302	0.193294	-1.0553	0.26335	-4.41451	4.10252e-05	0.00122936	2.00335	0.63856	0.476189	-1.151	0.26335	-3.22934	0.00198188	0.00909112	-1.69624	0.63856	0.450351	-1.41433	0.26335	-3.47506	0.000935626	0.0054438	-1.00801	0.63856	0.409258
chr16	77364437	cg14729368		OpenSea	ADAMTS18	NM_199355	Body			-1	-1	-1	0.630243	0.61821	0.465234	0.433416	0.451543	-0.152976	0.152976	-0.184794	0.184794	-0.166666	0.166666	0.168145	-0.9222	0.202623	-5.48594	7.97771e-07	0.000192077	5.67038	0.61821	0.465234	-1.0716	0.202623	-4.27554	6.66483e-05	0.000614854	1.45518	0.61821	0.433416	-1.03186	0.202623	-3.60535	0.0006207	0.00398287	-0.628775	0.61821	0.451543
chr5	178587935	cg05571316		OpenSea	ADAMTS2;ADAMTS2	NM_014244;NM_021599	Body;Body			-1	-1	-1	0.749937	0.726065	0.600248	0.543105	0.567278	-0.125817	0.125817	-0.182961	0.182961	-0.158787	0.158787	0.155855	-0.778271	0.961856	-4.34706	5.1965e-05	0.0014014	1.7846	0.726065	0.600248	-1.08496	0.961856	-4.06452	0.00013732	0.0010838	0.777164	0.726065	0.543105	-1.02311	0.961856	-3.35652	0.00134914	0.0072046	-1.34491	0.726065	0.567278
chr12	43941378	cg24643381	chr12:43944719-43946285	N_Shelf	ADAMTS20	NM_025003	Body			-1	-1	-1	0.74496	0.715964	0.582489	0.393527	0.518431	-0.133475	0.133475	-0.322436	0.322436	-0.197532	0.197532	0.217815	-0.83184	0.77077	-3.94095	0.000207956	0.00317753	0.506055	0.715964	0.582489	-2.05184	0.77077	-6.51984	1.42116e-08	1.79243e-06	9.48915	0.715964	0.393527	-1.25362	0.77077	-3.48842	0.000897413	0.0052744	-0.96954	0.715964	0.518431
chr12	43838464	cg21785612		OpenSea	ADAMTS20	NM_025003	Body			-1	-1	-1	0.756903	0.752662	0.623834	0.594581	0.597058	-0.128827	0.128827	-0.158081	0.158081	-0.155604	0.155604	0.147504	-0.882153	1.15467	-4.7302	1.3293e-05	0.000680867	3.04871	0.752662	0.623834	-1.09978	1.15467	-3.95523	0.000198285	0.00144917	0.43365	0.752662	0.594581	-1.03428	1.15467	-3.25743	0.00182181	0.00907782	-1.62035	0.752662	0.597058
chr4	73430160	cg07974833	chr4:73433783-73434289	N_Shelf	ADAMTS3	NM_014243	Body			-1	-1	-1	0.734107	0.704041	0.576648	0.496342	0.535217	-0.127393	0.127393	-0.207699	0.207699	-0.168824	0.168824	0.167972	-0.801715	0.782707	-4.3717	4.76738e-05	0.00133591	1.86433	0.704041	0.576648	-1.32422	0.782707	-4.84309	8.81653e-06	0.00012861	3.36396	0.704041	0.496342	-1.05428	0.782707	-3.37666	0.00126842	0.00687326	-1.28822	0.704041	0.535217
chr4	73241075	cg01138890		OpenSea	ADAMTS3	NM_014243	Body			-1	-1	-1	0.642979	0.622019	0.505361	0.439319	0.422279	-0.116658	0.116658	-0.182701	0.182701	-0.19974	0.19974	0.166366	-0.72445	0.283854	-4.61724	1.99695e-05	0.000835634	2.67077	0.622019	0.505361	-1.17359	0.283854	-5.01676	4.65431e-06	7.97186e-05	3.96946	0.622019	0.439319	-1.20425	0.283854	-4.50808	2.94762e-05	0.000413885	2.22245	0.622019	0.422279
chr21	28339334	cg15237494	chr21:28337856-28340237	Island	ADAMTS5;ADAMTS5	NM_007038;NM_007038	1stExon;5'UTR			1	1	1	0.236998	0.266971	0.384828	0.534822	0.447144	0.117856	0.117856	0.26785	0.26785	0.180172	0.180172	0.188626	0.738296	-0.965842	3.8829	0.000252165	0.0035643	0.329104	0.266971	0.384828	1.61598	-0.965842	5.70025	3.509e-07	1.28272e-05	6.42822	0.266971	0.534822	1.14135	-0.965842	3.52572	0.000798437	0.00482495	-0.861655	0.266971	0.447144
chr3	64601955	cg20705669		OpenSea	ADAMTS9	NM_182920	Body			-1	-1	-1	0.719926	0.717045	0.617034	0.512566	0.547072	-0.100011	0.100011	-0.204479	0.204479	-0.169973	0.169973	0.158154	-0.631215	0.932971	-3.47261	0.0009428	0.00819375	-0.874891	0.717045	0.617034	-1.31931	0.932971	-4.86805	8.04715e-06	0.000120044	3.45044	0.717045	0.512566	-1.07879	0.932971	-3.48591	0.000904485	0.00530587	-0.976783	0.717045	0.547072
chr9	136424187	cg14280905	chr9:136426124-136426390	N_Shore	ADAMTSL2;ADAMTSL2	NM_014694;NM_001145320	Body;Body			-1	-1	-1	0.403776	0.423388	0.265311	0.188414	0.175164	-0.158077	0.158077	-0.234974	0.234974	-0.248224	0.248224	0.213759	-1.16951	-1.16641	-5.94123	1.38005e-07	9.18583e-05	7.31013	0.423388	0.265311	-1.82955	-1.16641	-6.23374	4.39492e-08	3.4312e-06	8.41058	0.423388	0.188414	-1.93752	-1.16641	-5.78127	2.56674e-07	1.46806e-05	6.72601	0.423388	0.175164
chr15	84614465	cg06428304		OpenSea	ADAMTSL3;ADAMTSL3	NM_207517;NM_001301110	Body;Body			-1	-1	-1	0.692272	0.658846	0.504721	0.337973	0.484981	-0.154125	0.154125	-0.320874	0.320874	-0.173865	0.173865	0.216288	-0.928831	0.354243	-5.49205	7.7938e-07	0.000190047	5.69217	0.658846	0.504721	-2.04208	0.354243	-8.09844	2.5879e-11	1.63875e-07	15.5171	0.658846	0.337973	-1.05158	0.354243	-3.65211	0.000534635	0.00355625	-0.490481	0.658846	0.484981
chr15	84587919	cg11051306		OpenSea	ADAMTSL3;ADAMTSL3	NM_207517;NM_001301110	Body;Body			-1	-1	-1	0.843799	0.834398	0.673609	0.621761	0.586183	-0.160789	0.160789	-0.212637	0.212637	-0.248215	0.248215	0.207214	-1.19468	1.64388	-6.83742	4.02432e-09	2.0801e-05	10.6156	0.834398	0.673609	-1.55646	1.64388	-5.97463	1.21175e-07	6.39768e-06	7.44232	0.834398	0.621761	-1.83629	1.64388	-6.17285	5.58224e-08	5.33973e-06	8.18205	0.834398	0.586183
chr15	84659917	cg22401251		OpenSea	ADAMTSL3;ADAMTSL3	NM_207517;NM_001301110	Body;Body			-1	-1	-1	0.69991	0.680945	0.551714	0.515097	0.51686	-0.129231	0.129231	-0.165848	0.165848	-0.164085	0.164085	0.153055	-0.787554	0.660089	-5.41575	1.04193e-06	0.000216438	5.42105	0.680945	0.551714	-1.00952	0.660089	-4.65614	1.7366e-05	0.000216154	2.72269	0.680945	0.515097	-1.00237	0.660089	-4.04865	0.000144888	0.00133702	0.726017	0.680945	0.51686
chr7	955700	cg17667773		OpenSea	ADAP1	NM_006869	Body			-1	-1	-1	0.927465	0.923083	0.815232	0.750989	0.749818	-0.10785	0.10785	-0.172093	0.172093	-0.173265	0.173265	0.151069	-1.17689	2.94829	-4.10178	0.000121018	0.0022915	1.00413	0.923083	0.815232	-1.79314	2.94829	-4.19162	8.90312e-05	0.000770962	1.18328	0.923083	0.750989	-1.9152	2.94829	-3.92059	0.000222537	0.00184068	0.324952	0.923083	0.749818
chr7	989200	cg13134104	chr7:985613-985913	S_Shelf	ADAP1;ADAP1	NM_006869;NM_001284308	Body;Body			-1	-1	-1	0.745957	0.755952	0.638662	0.515881	0.590157	-0.117291	0.117291	-0.240072	0.240072	-0.165796	0.165796	0.174386	-0.775574	1.13618	-5.50879	7.31177e-07	0.000185633	5.75179	0.755952	0.638662	-1.51084	1.13618	-7.19752	9.55449e-10	4.95625e-07	12.0696	0.755952	0.515881	-1.09614	1.13618	-4.57302	2.33928e-05	0.000349345	2.44056	0.755952	0.590157
chr10	1774873	cg07162000	chr10:1778784-1780018	N_Shelf	ADARB2	NM_018702	Body			-1	-1	-1	0.688453	0.674717	0.527136	0.438183	0.25045	-0.147581	0.147581	-0.236534	0.236534	-0.424267	0.424267	0.269461	-0.994526	0.358229	-3.44751	0.00101934	0.00861879	-0.945725	0.674717	0.527136	-1.76002	0.358229	-4.09202	0.0001251	0.00100615	0.864433	0.674717	0.438183	-2.94487	0.358229	-5.99595	1.11513e-07	8.39971e-06	7.52139	0.674717	0.25045
chr10	1241022	cg00906657		OpenSea	ADARB2	NM_018702	Body			-1	-1	-1	0.822622	0.81884	0.670102	0.503075	0.64738	-0.148738	0.148738	-0.315765	0.315765	-0.171459	0.171459	0.211987	-1.04757	1.52048	-4.83457	9.09528e-06	0.000564853	3.4015	0.81884	0.670102	-2.14869	1.52048	-6.65089	8.45156e-09	1.34936e-06	9.98582	0.81884	0.503075	-1.2858	1.52048	-3.48538	0.000905962	0.00531235	-0.978288	0.81884	0.64738
chr10	1444586	cg15462970		OpenSea	ADARB2	NM_018702	Body			-1	-1	-1	0.648463	0.659176	0.52245	0.369103	0.451509	-0.136725	0.136725	-0.290073	0.290073	-0.207667	0.207667	0.211488	-0.839759	0.398909	-5.08704	3.58579e-06	0.0003662	4.26812	0.659176	0.52245	-1.83297	0.398909	-7.44726	3.51503e-10	3.4379e-07	13.0253	0.659176	0.369103	-1.24898	0.398909	-4.44394	3.69852e-05	0.000488418	2.00851	0.659176	0.451509
chr10	1400014	cg10533744		OpenSea	ADARB2	NM_018702	Body			-1	-1	-1	0.786944	0.775406	0.641054	0.487059	0.580261	-0.134352	0.134352	-0.288347	0.288347	-0.195145	0.195145	0.205948	-0.909199	1.21436	-4.1535	0.000101456	0.0020659	1.16665	0.775406	0.641054	-1.90534	1.21436	-5.83793	2.06126e-07	8.99258e-06	6.93549	0.775406	0.487059	-1.31103	1.21436	-3.51779	0.000818569	0.0049188	-0.884655	0.775406	0.580261
chr10	1403938	cg08511578	chr10:1404659-1406219	N_Shore	ADARB2	NM_018702	Body			-1	-1	-1	0.776596	0.752354	0.612877	0.473611	0.559657	-0.139477	0.139477	-0.278743	0.278743	-0.192698	0.192698	0.203639	-0.890658	1.03464	-4.65264	1.75858e-05	0.00078341	2.78877	0.752354	0.612877	-1.72245	1.03464	-6.03486	9.58036e-08	5.54704e-06	7.66655	0.752354	0.473611	-1.26717	1.03464	-3.88801	0.000247941	0.00199463	0.224101	0.752354	0.559657
chr10	1336672	cg15013136		OpenSea	ADARB2	NM_018702	Body			-1	-1	-1	0.630288	0.642189	0.484049	0.384467	0.466942	-0.15814	0.15814	-0.257722	0.257722	-0.175247	0.175247	0.197036	-0.944741	0.292814	-6.06304	8.58155e-08	7.79162e-05	7.7544	0.642189	0.484049	-1.53899	0.292814	-6.62438	9.38956e-09	1.42491e-06	9.88523	0.642189	0.384467	-1.05093	0.292814	-3.96146	0.000194204	0.00166437	0.452113	0.642189	0.466942
chr10	1313707	cg16540952		OpenSea	ADARB2	NM_018702	Body			-1	-1	-1	0.773585	0.764185	0.628546	0.540838	0.572342	-0.135639	0.135639	-0.223347	0.223347	-0.191843	0.191843	0.18361	-0.896702	1.16156	-5.43114	9.82757e-07	0.000210908	5.47564	0.764185	0.628546	-1.4429	1.16156	-5.86154	1.88094e-07	8.48154e-06	7.02281	0.764185	0.540838	-1.28578	1.16156	-4.57418	2.3296e-05	0.000348291	2.44448	0.764185	0.572342
chr10	1246336	cg10916515		OpenSea	ADARB2	NM_018702	Body			-1	-1	-1	0.677139	0.680247	0.553714	0.444214	0.498322	-0.126533	0.126533	-0.236034	0.236034	-0.181925	0.181925	0.181497	-0.777374	0.609605	-4.61352	2.0238e-05	0.000841078	2.65837	0.680247	0.553714	-1.44503	0.609605	-5.7519	2.87519e-07	1.12125e-05	6.61813	0.680247	0.444214	-1.11319	0.609605	-3.88037	0.000254288	0.00203221	0.20053	0.680247	0.498322
chr10	1638893	cg25356719		OpenSea	ADARB2	NM_018702	Body			-1	-1	-1	0.815133	0.821167	0.704246	0.611197	0.603838	-0.116921	0.116921	-0.209969	0.209969	-0.217328	0.217328	0.181406	-0.862433	1.67127	-4.29755	6.17457e-05	0.00154529	1.62514	0.821167	0.704246	-1.54043	1.67127	-5.14837	2.85288e-06	5.56769e-05	4.43405	0.821167	0.611197	-1.6133	1.67127	-4.72187	1.36999e-05	0.000237522	2.94613	0.821167	0.603838
chr10	1231119	cg02224138	chr10:1230813-1231214	Island	ADARB2	NM_018702	Body	1		-1	-1	-1	0.688245	0.692209	0.566493	0.47186	0.508402	-0.125716	0.125716	-0.220349	0.220349	-0.183807	0.183807	0.176624	-0.742639	0.690741	-5.92604	1.46408e-07	9.31801e-05	7.25487	0.692209	0.566493	-1.27645	0.690741	-6.83158	4.11917e-09	9.49497e-07	10.6728	0.692209	0.47186	-1.14077	0.690741	-5.34671	1.35353e-06	4.60079e-05	5.14224	0.692209	0.508402
chr10	1406508	cg06563471	chr10:1404659-1406219	S_Shore	ADARB2	NM_018702	Body			-1	-1	-1	0.701457	0.706652	0.601085	0.444853	0.544766	-0.105567	0.105567	-0.261799	0.261799	-0.161886	0.161886	0.176417	-0.649498	0.810223	-4.01012	0.000164975	0.00276059	0.718879	0.706652	0.601085	-1.64445	0.810223	-6.80974	4.49341e-09	9.92059e-07	10.5897	0.706652	0.444853	-1.02821	0.810223	-3.72877	0.000417655	0.00295253	-0.261312	0.706652	0.544766
chr10	1668835	cg25578830		OpenSea	ADARB2	NM_018702	Body			-1	-1	-1	0.851751	0.845933	0.715525	0.644962	0.650551	-0.130408	0.130408	-0.200971	0.200971	-0.195383	0.195383	0.175588	-0.996587	1.8795	-4.48059	3.24937e-05	0.00108528	2.21928	0.845933	0.715525	-1.50169	1.8795	-4.52825	2.74385e-05	0.000307579	2.29081	0.845933	0.644962	-1.55675	1.8795	-4.11095	0.000117303	0.00114329	0.923795	0.845933	0.650551
chr10	1730573	cg14532535		OpenSea	ADARB2	NM_018702	Body			-1	-1	-1	0.634639	0.61942	0.498157	0.375582	0.460506	-0.121263	0.121263	-0.243838	0.243838	-0.158914	0.158914	0.174672	-0.724233	0.238859	-4.67868	1.60124e-05	0.000747896	2.8758	0.61942	0.498157	-1.52441	0.238859	-6.60508	1.01371e-08	1.48093e-06	9.81202	0.61942	0.375582	-0.944613	0.238859	-3.58427	0.00066369	0.00419098	-0.690762	0.61942	0.460506
chr10	1560471	cg24127345		OpenSea	ADARB2	NM_018702	Body			-1	-1	-1	0.817815	0.795219	0.681364	0.584365	0.60423	-0.113855	0.113855	-0.210853	0.210853	-0.190989	0.190989	0.171899	-0.814655	1.45666	-4.67404	1.62825e-05	0.000754516	2.86027	0.795219	0.681364	-1.45664	1.45666	-5.60533	5.05398e-07	1.64016e-05	6.08055	0.795219	0.584365	-1.3124	1.45666	-4.4227	3.986e-05	0.000516235	1.93799	0.795219	0.60423
chr10	1352781	cg06422309		OpenSea	ADARB2	NM_018702	Body			-1	-1	-1	0.697471	0.691896	0.585195	0.462454	0.512498	-0.106702	0.106702	-0.229442	0.229442	-0.179398	0.179398	0.171847	-0.655302	0.727064	-4.16643	9.70639e-05	0.00200918	1.20747	0.691896	0.585195	-1.39014	0.727064	-5.92806	1.4526e-07	7.17757e-06	7.26934	0.691896	0.462454	-1.10433	0.727064	-4.12406	0.000112182	0.00110572	0.965621	0.691896	0.512498
chr10	1417778	cg26326728	chr10:1415976-1416249	S_Shore	ADARB2	NM_018702	Body			-1	-1	-1	0.845323	0.839064	0.72933	0.655219	0.670348	-0.109734	0.109734	-0.183846	0.183846	-0.168716	0.168716	0.154099	-0.856854	1.88062	-4.25273	7.21251e-05	0.0016886	1.48158	0.839064	0.72933	-1.3706	1.88062	-4.56249	2.42883e-05	0.000279888	2.40588	0.839064	0.655219	-1.28996	1.88062	-3.76044	0.000376848	0.00273045	-0.165757	0.839064	0.670348
chr10	1749547	cg03480068		OpenSea	ADARB2	NM_018702	Body			-1	-1	-1	0.788144	0.764074	0.630832	0.602117	0.60266	-0.133241	0.133241	-0.161956	0.161956	-0.161414	0.161414	0.152204	-0.859075	1.22771	-4.74178	1.2747e-05	0.000664807	3.08768	0.764074	0.630832	-1.07565	1.22771	-3.98211	0.000181236	0.00134916	0.51764	0.764074	0.602117	-1.08356	1.22771	-3.51291	0.000831202	0.00497711	-0.898797	0.764074	0.60266
chr10	1276341	cg18387659		OpenSea	ADARB2	NM_018702	Body			-1	-1	-1	0.774918	0.772864	0.670499	0.592782	0.62097	-0.102365	0.102365	-0.180082	0.180082	-0.151894	0.151894	0.14478	-0.680562	1.34041	-4.67686	1.61177e-05	0.000750105	2.86971	0.772864	0.670499	-1.19786	1.34041	-5.5211	6.97625e-07	2.05247e-05	5.77353	0.772864	0.592782	-1.04334	1.34041	-4.21128	8.32111e-05	0.000886603	1.24584	0.772864	0.62097
chr10	1316614	cg24638690		OpenSea	ADARB2	NM_018702	Body			-1	-1	-1	0.834654	0.826207	0.723105	0.672511	0.65702	-0.103103	0.103103	-0.153697	0.153697	-0.169188	0.169188	0.141996	-0.804098	1.80582	-4.16257	9.83547e-05	0.00202639	1.19528	0.826207	0.723105	-1.14703	1.80582	-3.98253	0.000180983	0.00134769	0.518945	0.826207	0.672511	-1.3108	1.80582	-3.98558	0.00017914	0.00156759	0.527556	0.826207	0.65702
chr10	1769577	cg19909974		OpenSea	ADARB2	NM_018702	Body			-1	-1	-1	0.847136	0.842231	0.736056	0.690471	0.682452	-0.106176	0.106176	-0.151761	0.151761	-0.159779	0.159779	0.139239	-0.830554	1.94049	-4.16848	9.63842e-05	0.00200077	1.21395	0.842231	0.736056	-1.17728	1.94049	-3.96296	0.000193228	0.00141959	0.457779	0.842231	0.690471	-1.24729	1.94049	-3.67689	0.000493772	0.00334956	-0.416741	0.842231	0.682452
chr8	145599544	cg24513449	chr8:145597414-145598588	S_Shore	ADCK5	NM_174922	Body	-1		1	1	1	0.465518	0.437974	0.618884	0.632339	0.806091	0.18091	0.18091	0.194365	0.194365	0.368117	0.368117	0.247797	1.14864	0.344115	5.05848	3.98732e-06	0.000383234	4.16921	0.437974	0.618884	1.24138	0.344115	3.66669	0.000510225	0.00307925	-0.446102	0.437974	0.632339	2.53135	0.344115	6.54775	1.27245e-08	2.08559e-06	9.59478	0.437974	0.806091
chr5	7805899	cg23441297		OpenSea	ADCY2	NM_020546	Body			-1	-1	-1	0.780986	0.7626	0.632919	0.553232	0.580524	-0.129681	0.129681	-0.209368	0.209368	-0.182076	0.182076	0.173709	-0.865735	1.1802	-5.34512	1.36169e-06	0.000241571	5.1712	0.7626	0.632919	-1.4029	1.1802	-5.80937	2.30231e-07	9.67049e-06	6.83001	0.7626	0.553232	-1.2008	1.1802	-4.35457	5.06188e-05	0.000615459	1.71302	0.7626	0.580524
chr5	7476776	cg25035653		OpenSea	ADCY2	NM_020546	Body			-1	-1	-1	0.685746	0.673017	0.551991	0.460461	0.501657	-0.121026	0.121026	-0.212556	0.212556	-0.17136	0.17136	0.168314	-0.744609	0.594015	-4.97548	5.42169e-06	0.00044292	3.88298	0.673017	0.551991	-1.30865	0.594015	-5.86489	1.85661e-07	8.40925e-06	7.03523	0.673017	0.460461	-1.03581	0.594015	-4.06526	0.000136976	0.00128182	0.778583	0.673017	0.501657
chr2	25135724	cg22495460		OpenSea	ADCY3	NM_004036	Body			1	1	1	0.451483	0.419248	0.536345	0.623061	0.666793	0.117097	0.117097	0.203813	0.203813	0.247545	0.247545	0.189485	0.743535	0.00762318	3.43854	0.0010481	0.00877575	-0.970965	0.419248	0.536345	1.33304	0.00762318	4.13472	0.000108177	0.000897303	1.00061	0.419248	0.623061	1.60201	0.00762318	4.3515	5.11652e-05	0.000620413	1.70292	0.419248	0.666793
chr3	123097177	cg22753057		OpenSea	ADCY5;ADCY5	NM_001199642;NM_183357	Body;Body			-1	-1	-1	0.763327	0.749879	0.627865	0.500404	0.559616	-0.122014	0.122014	-0.249476	0.249476	-0.190263	0.190263	0.187251	-0.814028	1.0853	-4.58968	2.20409e-05	0.00087867	2.57918	0.749879	0.627865	-1.64051	1.0853	-6.20372	4.94515e-08	3.67251e-06	8.29793	0.749879	0.500404	-1.24775	1.0853	-4.13213	0.000109137	0.00108395	0.991417	0.749879	0.559616
chr3	123037100	cg11733655		OpenSea	ADCY5;ADCY5	NM_001199642;NM_183357	Body;Body			-1	-1	-1	0.744597	0.725886	0.588265	0.543391	0.537655	-0.137621	0.137621	-0.182495	0.182495	-0.188231	0.188231	0.169449	-0.893441	0.925603	-4.83282	9.1535e-06	0.000567058	3.39556	0.725886	0.588265	-1.17525	0.925603	-4.26379	6.94171e-05	0.000634356	1.41693	0.725886	0.543391	-1.19471	0.925603	-3.79578	0.000335827	0.00250693	-0.0585581	0.725886	0.537655
chr3	123009413	cg00978808		OpenSea	ADCY5;ADCY5	NM_001199642;NM_183357	Body;Body			-1	-1	-1	0.81095	0.80093	0.698008	0.607468	0.642597	-0.102922	0.102922	-0.193462	0.193462	-0.158333	0.158333	0.151572	-0.754527	1.56429	-3.71102	0.000442333	0.00504712	-0.185491	0.80093	0.698008	-1.30566	1.56429	-4.30704	5.97425e-05	0.000564273	1.558	0.80093	0.607468	-1.13248	1.56429	-3.27154	0.00174608	0.00878405	-1.58147	0.80093	0.642597
chr8	131919110	cg08220377		OpenSea	ADCY8	NM_001115	Body			-1	-1	-1	0.764679	0.76425	0.624053	0.420485	0.572635	-0.140197	0.140197	-0.343765	0.343765	-0.191615	0.191615	0.225192	-0.905487	1.0712	-4.06703	0.000136159	0.00245628	0.895547	0.76425	0.624053	-2.23196	1.0712	-6.72376	6.32674e-09	1.16822e-06	10.2626	0.76425	0.420485	-1.29158	1.0712	-3.40736	0.00115416	0.00639086	-1.20139	0.76425	0.572635
chr8	131947453	cg00349963		OpenSea	ADCY8	NM_001115	Body			-1	-1	-1	0.722723	0.698176	0.542379	0.420002	0.504948	-0.155797	0.155797	-0.278174	0.278174	-0.193228	0.193228	0.209066	-0.972198	0.633366	-5.06219	3.9328e-06	0.000380623	4.18204	0.698176	0.542379	-1.78416	0.633366	-6.23086	4.44494e-08	3.45342e-06	8.39977	0.698176	0.420002	-1.19323	0.633366	-3.6493	0.000539468	0.00357974	-0.498823	0.698176	0.504948
chr7	31146260	cg01556466		OpenSea	ADCYAP1R1	NM_001118	Body			-1	-1	-1	0.579631	0.585845	0.445368	0.370979	0.410755	-0.140478	0.140478	-0.214867	0.214867	-0.17509	0.17509	0.176811	-0.833815	0.0124563	-5.87115	1.81207e-07	0.000102364	7.05549	0.585845	0.445368	-1.29064	0.0124563	-6.09525	7.56573e-08	4.77526e-06	7.89191	0.585845	0.370979	-1.03798	0.0124563	-4.29285	6.27621e-05	0.000721556	1.51078	0.585845	0.410755
chr2	70914139	cg14295401		OpenSea	ADD2;ADD2;ADD2;ADD2;ADD2	NM_001185054;NM_001617;NM_017488;NM_017482;NM_001185055	Body;Body;Body;Body;Body			-1	-1	-1	0.653522	0.673309	0.51403	0.377755	0.49245	-0.159279	0.159279	-0.295554	0.295554	-0.180859	0.180859	0.211897	-0.970055	0.450477	-6.03335	9.63696e-08	8.13728e-05	7.64593	0.673309	0.51403	-1.82967	0.450477	-7.63248	1.67336e-10	2.81415e-07	13.7346	0.673309	0.377755	-1.13929	0.450477	-4.16199	9.85519e-05	0.00100426	1.08708	0.673309	0.49245
chr2	70932722	cg02674324	chr2:70933288-70933563	N_Shore	ADD2;ADD2;ADD2;ADD2;ADD2	NM_017483;NM_017484;NM_017482;NM_001617;NM_017488	Body;Body;Body;Body;Body			-1	-1	-1	0.719505	0.702693	0.564949	0.47958	0.530352	-0.137744	0.137744	-0.223113	0.223113	-0.172341	0.172341	0.177733	-0.850714	0.740727	-5.13542	2.99428e-06	0.00033825	4.43616	0.702693	0.564949	-1.39799	0.740727	-5.66014	4.0947e-07	1.4236e-05	6.2811	0.702693	0.47958	-1.07887	0.740727	-3.82528	0.000304893	0.00232832	0.0314017	0.702693	0.530352
chr6	147106655	cg26241788		OpenSea	ADGB	NM_024694	Body			-1	-1	-1	0.738318	0.728613	0.580501	0.477661	0.542089	-0.148112	0.148112	-0.250953	0.250953	-0.186524	0.186524	0.195196	-0.969204	0.872068	-4.41142	4.14735e-05	0.00123714	1.99328	0.728613	0.580501	-1.64594	0.872068	-5.02469	4.51967e-06	7.79957e-05	3.99731	0.728613	0.477661	-1.20422	0.872068	-3.21936	0.00204183	0.00991192	-1.72463	0.728613	0.542089
chr6	70040888	cg04015122		OpenSea	ADGRB3	NM_001704	Body			-1	-1	-1	0.759532	0.763353	0.628854	0.528477	0.57006	-0.134499	0.134499	-0.234876	0.234876	-0.193293	0.193293	0.187556	-0.886428	1.14444	-4.38382	4.56932e-05	0.0013026	1.9036	0.763353	0.628854	-1.54631	1.14444	-5.12904	3.06644e-06	5.86769e-05	4.3655	0.763353	0.528477	-1.30079	1.14444	-3.7785	0.000355316	0.00261372	-0.111043	0.763353	0.57006
chr6	69677797	cg04551846		OpenSea	ADGRB3	NM_001704	Body			-1	-1	-1	0.714168	0.703381	0.570294	0.533339	0.483927	-0.133088	0.133088	-0.170042	0.170042	-0.219454	0.219454	0.174194	-0.822065	0.76693	-4.25405	7.17955e-05	0.00168451	1.48581	0.703381	0.570294	-1.03564	0.76693	-3.59448	0.000642529	0.00370083	-0.659711	0.703381	0.533339	-1.38322	0.76693	-4.20427	8.52422e-05	0.000902345	1.2232	0.703381	0.483927
chr5	90355362	cg21296632		OpenSea	ADGRV1;ADGRV1	NR_003149;NM_032119	Body;Body		-1	-1	-1	-1	0.512544	0.489522	0.28887	0.223809	0.230863	-0.200651	0.200651	-0.265712	0.265712	-0.258659	0.258659	0.241674	-1.4404	-0.872741	-5.50381	7.45205e-07	0.000186982	5.73404	0.489522	0.28887	-2.03836	-0.872741	-5.22388	2.15016e-06	4.53638e-05	4.70271	0.489522	0.223809	-1.69834	-0.872741	-3.81161	0.000318871	0.00240948	-0.0103353	0.489522	0.230863
chr5	90446250	cg07018629		OpenSea	ADGRV1;ADGRV1	NR_003149;NM_032119	Body;Body			-1	-1	-1	0.751921	0.73429	0.608527	0.508227	0.562486	-0.125763	0.125763	-0.226063	0.226063	-0.171804	0.171804	0.174543	-0.782799	0.97807	-5.05759	4.00055e-06	0.000383935	4.16613	0.73429	0.608527	-1.37755	0.97807	-5.96942	1.23659e-07	6.48765e-06	7.42296	0.73429	0.508227	-1.10559	0.97807	-4.19558	8.78286e-05	0.000921948	1.19515	0.73429	0.562486
chr4	100006848	cg18460627	chr4:100009736-100010129	N_Shelf	ADH5	NM_000671	Body	-1		1	1	1	0.539358	0.471146	0.627882	0.673208	0.77143	0.156736	0.156736	0.202062	0.202062	0.300284	0.300284	0.219694	0.891115	0.453255	5.22955	2.10491e-06	0.000290753	4.76481	0.471146	0.627882	1.13155	0.453255	4.45384	3.5716e-05	0.000377134	2.04223	0.471146	0.673208	2.09455	0.453255	7.21977	8.74044e-10	4.11242e-07	12.155	0.471146	0.77143
chr8	67344556	cg09383816	chr8:67344497-67344989	Island	ADHFE1	NM_144650	TSS200			1	1	1	0.0910237	0.121078	0.353901	0.503576	0.458302	0.232822	0.232822	0.382498	0.382498	0.337224	0.337224	0.317515	1.89538	-1.89474	5.1345	3.00455e-06	0.000338592	4.43297	0.121078	0.353901	2.79652	-1.89474	5.08103	3.66686e-06	6.68908e-05	4.19573	0.121078	0.503576	2.58779	-1.89474	4.11749	0.000114719	0.00112445	0.944668	0.121078	0.458302
chr8	67344642	cg19283840	chr8:67344497-67344989	Island	ADHFE1	NM_144650	TSS200			1	1	1	0.0727	0.0854894	0.298627	0.466766	0.406399	0.213137	0.213137	0.381277	0.381277	0.320909	0.320909	0.305108	2.04512	-2.37432	5.45387	9.01401e-07	0.000203182	5.55633	0.0854894	0.298627	2.96628	-2.37432	5.30553	1.58133e-06	3.64122e-05	4.9948	0.0854894	0.466766	2.75671	-2.37432	4.31796	5.75151e-05	0.000677126	1.59287	0.0854894	0.406399
chr8	67344553	cg01588438	chr8:67344497-67344989	Island	ADHFE1	NM_144650	TSS200			1	1	1	0.114562	0.129382	0.354571	0.496074	0.43001	0.225189	0.225189	0.366692	0.366692	0.300628	0.300628	0.297503	1.81066	-1.81411	5.46459	8.65369e-07	0.000199558	5.59443	0.129382	0.354571	2.62717	-1.81411	5.3179	1.50922e-06	3.5231e-05	5.03919	0.129382	0.496074	2.28679	-1.81411	4.05368	0.00014245	0.00132001	0.741905	0.129382	0.43001
chr8	67344190	cg01649224	chr8:67344497-67344989	N_Shore	ADHFE1	NM_144650	TSS1500			1	1	1	0.172321	0.154018	0.31236	0.469203	0.567461	0.158342	0.158342	0.315185	0.315185	0.413443	0.413443	0.295657	1.25261	-1.63499	4.37855	4.65449e-05	0.0013163	1.88651	0.154018	0.31236	2.16141	-1.63499	5.06736	3.85805e-06	6.94053e-05	4.14749	0.154018	0.469203	2.96611	-1.63499	6.08978	7.72925e-08	6.59883e-06	7.8713	0.154018	0.567461
chr8	67344665	cg20295442	chr8:67344497-67344989	Island	ADHFE1	NM_144650	TSS200			1	1	1	0.0637773	0.0707448	0.265774	0.429552	0.365122	0.195029	0.195029	0.358807	0.358807	0.294377	0.294377	0.282738	2.04958	-2.72521	5.09733	3.45106e-06	0.000359874	4.30382	0.0707448	0.265774	3.00409	-2.72521	5.01098	4.75496e-06	8.09997e-05	3.94916	0.0707448	0.429552	2.85978	-2.72521	4.17747	9.34598e-05	0.000965562	1.13684	0.0707448	0.365122
chr8	67344588	cg18065361	chr8:67344497-67344989	Island	ADHFE1	NM_144650	TSS200			1	1	1	0.0385099	0.0468225	0.218381	0.397167	0.33096	0.171559	0.171559	0.350345	0.350345	0.284138	0.284138	0.26868	2.23315	-3.25189	5.33731	1.40247e-06	0.000244447	5.14366	0.0468225	0.218381	3.28949	-3.25189	5.27309	1.78697e-06	3.97162e-05	4.87856	0.0468225	0.397167	3.14562	-3.25189	4.41585	4.08317e-05	0.000525537	1.9153	0.0468225	0.33096
chr8	67344640	cg08090772	chr8:67344497-67344989	Island	ADHFE1	NM_144650	TSS200			1	1	1	0.0930987	0.106727	0.268306	0.391724	0.342537	0.161579	0.161579	0.284997	0.284997	0.23581	0.23581	0.227462	1.50503	-2.26813	5.20657	2.29447e-06	0.000300492	4.68438	0.106727	0.268306	2.17644	-2.26813	5.0499	4.11636e-06	7.283e-05	4.08599	0.106727	0.391724	1.99318	-2.26813	4.05	0.00014423	0.00133219	0.730277	0.106727	0.342537
chr8	67345006	cg25046651	chr8:67344497-67344989	S_Shore	ADHFE1	NM_144650	Body			1	1	1	0.223261	0.234766	0.383006	0.479193	0.420339	0.14824	0.14824	0.244427	0.244427	0.185573	0.185573	0.192747	0.981645	-1.15317	4.68872	1.54426e-05	0.000733635	2.90945	0.234766	0.383006	1.55004	-1.15317	4.96565	5.62196e-06	9.17969e-05	3.79032	0.234766	0.479193	1.21257	-1.15317	3.40181	0.00117404	0.00647618	-1.21711	0.234766	0.420339
chr8	67344720	cg20912169	chr8:67344497-67344989	Island	ADHFE1;ADHFE1	NM_144650;NM_144650	5'UTR;1stExon			1	1	1	0.0530541	0.0607496	0.240785	0.397588	0.30551	0.180036	0.180036	0.336839	0.336839	0.24476	0.24476	0.253878	2.09694	-2.93098	5.55616	6.10133e-07	0.000173756	5.92084	0.0607496	0.240785	2.99838	-2.93098	5.32852	1.44986e-06	3.42419e-05	5.07735	0.0607496	0.397588	2.59353	-2.93098	4.03628	0.000151065	0.00137889	0.686955	0.0607496	0.30551
chr12	1868080	cg23830619		OpenSea	ADIPOR2	NM_024551	Body	-1		1	1	1	0.615228	0.562787	0.691631	0.772897	0.731119	0.128844	0.128844	0.21011	0.21011	0.168332	0.168332	0.169095	0.771748	0.910056	4.47073	3.3647e-05	0.00110656	2.18697	0.562787	0.691631	1.36094	0.910056	5.28778	1.69082e-06	3.81844e-05	4.93115	0.562787	0.772897	1.18504	0.910056	4.03216	0.000153182	0.00139318	0.673933	0.562787	0.731119
chr22	24823389	cg01373166	chr22:24819537-24820810	S_Shelf	ADORA2A	NM_000675	TSS200			-1	-1	-1	0.626723	0.631535	0.52916	0.474239	0.457816	-0.102375	0.102375	-0.157296	0.157296	-0.173718	0.173718	0.144463	-0.604005	0.404959	-4.75788	1.2024e-05	0.000646483	3.14195	0.631535	0.52916	-0.919448	0.404959	-4.85771	8.35761e-06	0.000123607	3.41458	0.631535	0.474239	-1.03525	0.404959	-4.78984	1.07058e-05	0.000198751	3.17945	0.631535	0.457816
chr22	24861780	cg01595413		OpenSea	ADORA2A-AS1;ADORA2A-AS1	NR_028484;NR_028483	Body;Body			-1	-1	-1	0.76123	0.747563	0.610197	0.504606	0.593206	-0.137365	0.137365	-0.242956	0.242956	-0.154357	0.154357	0.178226	-0.891412	1.0427	-6.22032	4.63305e-08	6.05524e-05	8.33087	0.747563	0.610197	-1.51509	1.0427	-7.09095	1.46314e-09	5.95671e-07	11.6622	0.747563	0.504606	-1.03741	1.0427	-4.25192	7.23265e-05	0.000800077	1.37749	0.747563	0.593206
chr1	112042332	cg11533385		OpenSea	ADORA3;ADORA3;ADORA3	NM_001081976;NM_000677;NM_020683	Body;3'UTR;Body			-1	-1	-1	0.858144	0.85913	0.745249	0.639285	0.678363	-0.113881	0.113881	-0.219845	0.219845	-0.180767	0.180767	0.171498	-0.90393	2.02367	-4.69363	1.51715e-05	0.000727533	2.92591	0.85913	0.745249	-1.61306	2.02367	-5.61767	4.8202e-07	1.58968e-05	6.12567	0.85913	0.639285	-1.51773	2.02367	-4.62882	1.91574e-05	0.000302555	2.62918	0.85913	0.678363
chr8	26684592	cg23045505		OpenSea	ADRA1A;ADRA1A;ADRA1A;ADRA1A	NM_033302;NM_033304;NM_000680;NM_033303	Body;Body;Body;Body			-1	-1	-1	0.783219	0.755508	0.613986	0.449731	0.546869	-0.141523	0.141523	-0.305777	0.305777	-0.208639	0.208639	0.218646	-0.938808	1.02669	-3.77545	0.000358869	0.00443598	0.00574441	0.755508	0.613986	-2.02326	1.02669	-5.45727	8.89809e-07	2.42596e-05	5.54187	0.755508	0.449731	-1.36844	1.02669	-3.23237	0.00196399	0.0096162	-1.6891	0.755508	0.546869
chr5	159382190	cg05583171		OpenSea	ADRA1B	NM_000679	Body			-1	-1	-1	0.771783	0.7633	0.6419	0.552363	0.604512	-0.1214	0.1214	-0.210938	0.210938	-0.158789	0.158789	0.163709	-0.812166	1.2089	-5.25179	1.93614e-06	0.000281434	4.84277	0.7633	0.6419	-1.38381	1.2089	-6.00164	1.09065e-07	5.99932e-06	7.54281	0.7633	0.552363	-1.07533	1.2089	-4.08421	0.000128458	0.00122243	0.838696	0.7633	0.604512
chr22	26056515	cg08418664		OpenSea	ADRBK2	NM_005160	Body	1		-1	-1	-1	0.864315	0.874232	0.706616	0.521444	0.713802	-0.167616	0.167616	-0.352788	0.352788	-0.16043	0.16043	0.226945	-1.36681	1.97047	-5.60346	5.09034e-07	0.000161206	6.09009	0.874232	0.706616	-2.53967	1.97047	-6.98321	2.25e-09	7.20434e-07	11.2508	0.874232	0.521444	-1.45034	1.97047	-3.49237	0.000886414	0.00522521	-0.958161	0.874232	0.713802
chr14	105195816	cg02263377		OpenSea	ADSSL1;ADSSL1	NM_199165;NM_152328	TSS1500;Body			-1	-1	-1	0.864256	0.873856	0.770464	0.590591	0.617628	-0.103393	0.103393	-0.283265	0.283265	-0.256228	0.256228	0.214295	-0.885749	2.13659	-3.49209	0.000887167	0.00787143	-0.819658	0.873856	0.770464	-2.23266	2.13659	-5.90377	1.59644e-07	7.61984e-06	7.17925	0.873856	0.590591	-2.02717	2.13659	-4.69426	1.51373e-05	0.000255416	2.85178	0.873856	0.617628
chr7	44153188	cg20359930	chr7:44153157-44153501	Island	AEBP1	NM_001129	Body			-1	-1	-1	0.845694	0.859004	0.738476	0.583465	0.538391	-0.120529	0.120529	-0.275539	0.275539	-0.320613	0.320613	0.238894	-1.09994	2.02317	-3.65982	0.000521592	0.00559706	-0.336012	0.859004	0.738476	-2.26202	2.02317	-5.04798	4.14588e-06	7.32287e-05	4.07921	0.859004	0.583465	-2.55305	2.02317	-4.98945	5.14908e-06	0.000117738	3.87301	0.859004	0.538391
chr4	87981092	cg22079151		OpenSea	AFF1;AFF1	NM_001166693;NM_005935	Body;Body	-1		1	1	1	0.564962	0.555125	0.719292	0.753001	0.848066	0.164167	0.164167	0.197876	0.197876	0.292942	0.292942	0.218328	1.13149	1.01884	6.45817	1.81399e-08	4.24096e-05	9.20783	0.555125	0.719292	1.42439	1.01884	5.45281	9.0505e-07	2.45337e-05	5.5257	0.555125	0.753001	2.29474	1.01884	7.69299	1.31303e-10	1.40556e-07	13.9668	0.555125	0.848066
chr2	100388227	cg07710874		OpenSea	AFF3;AFF3	NM_001025108;NM_002285	Body;Body			-1	-1	-1	0.780236	0.736915	0.616026	0.472683	0.484646	-0.120889	0.120889	-0.264232	0.264232	-0.252269	0.252269	0.212463	-0.709191	0.947387	-3.45886	0.000984024	0.00842194	-0.913735	0.736915	0.616026	-1.57553	0.947387	-5.15379	2.7957e-06	5.48733e-05	4.45328	0.736915	0.472683	-1.65569	0.947387	-4.74298	1.26915e-05	0.000225032	3.01844	0.736915	0.484646
chr2	100550593	cg17642661		OpenSea	AFF3;AFF3	NM_001025108;NM_002285	Body;Body			-1	-1	-1	0.750448	0.734315	0.61691	0.446654	0.544667	-0.117405	0.117405	-0.287661	0.287661	-0.189649	0.189649	0.198238	-0.728457	0.951049	-3.94152	0.000207563	0.00317337	0.507792	0.734315	0.61691	-1.78089	0.951049	-6.46291	1.78035e-08	2.047e-06	9.27383	0.734315	0.446654	-1.20264	0.951049	-3.82205	0.000308137	0.00234772	0.0215447	0.734315	0.544667
chr18	12374049	cg05847233	chr18:12376538-12377306	N_Shelf	AFG3L2	NM_006796	Body			1	1	1	0.617896	0.608043	0.740598	0.767144	0.868131	0.132555	0.132555	0.159101	0.159101	0.260087	0.260087	0.183915	1.03562	1.27781	5.13211	3.03145e-06	0.000340262	4.42466	0.608043	0.740598	1.37274	1.27781	4.56263	2.42761e-05	0.000279788	2.40635	0.608043	0.767144	2.23049	1.27781	6.49228	1.58501e-08	2.37756e-06	9.38486	0.608043	0.868131
chr2	236409849	cg23856611		OpenSea	AGAP1;AGAP1	NM_014914;NM_001037131	Body;Body			-1	-1	-1	0.687839	0.673972	0.513397	0.464061	0.414119	-0.160575	0.160575	-0.209911	0.209911	-0.259853	0.259853	0.210113	-0.99574	0.460146	-4.00538	0.000167627	0.00278872	0.704209	0.673972	0.513397	-1.42707	0.460146	-3.85011	0.000280985	0.0019128	0.108463	0.673972	0.464061	-1.64953	0.460146	-3.89727	0.000240451	0.00194985	0.25271	0.673972	0.414119
chr2	236410085	cg13250592		OpenSea	AGAP1;AGAP1;AGAP1	NM_001244888;NM_001037131;NM_014914	Body;Body;Body			-1	-1	-1	0.784254	0.773218	0.623516	0.539775	0.438728	-0.149703	0.149703	-0.233444	0.233444	-0.33449	0.33449	0.239212	-1.01953	1.10838	-3.65157	0.00053556	0.00569483	-0.360127	0.773218	0.623516	-1.61099	1.10838	-3.86995	0.000263195	0.00181576	0.16942	0.773218	0.539775	-2.29045	1.10838	-4.81842	9.6472e-06	0.000184718	3.27801	0.773218	0.438728
chr15	86685965	cg14294839		OpenSea	AGBL1	NM_152336	5'UTR			-1	-1	-1	0.755714	0.744704	0.578363	0.496742	0.581789	-0.166341	0.166341	-0.247961	0.247961	-0.162915	0.162915	0.192406	-1.06593	0.965269	-5.42831	9.93379e-07	0.000211799	5.46561	0.744704	0.578363	-1.53753	0.965269	-5.2516	1.93753e-06	4.21141e-05	4.80167	0.744704	0.496742	-1.08861	0.965269	-3.25621	0.0018285	0.00910454	-1.62371	0.744704	0.581789
chr15	86951099	cg17840707		OpenSea	AGBL1	NM_152336	Body			-1	-1	-1	0.804194	0.794546	0.65059	0.5839	0.607097	-0.143956	0.143956	-0.210646	0.210646	-0.18745	0.18745	0.180684	-1.01388	1.39048	-5.40073	1.10307e-06	0.000220718	5.36782	0.794546	0.65059	-1.47475	1.39048	-5.26884	1.81583e-06	4.01902e-05	4.86334	0.794546	0.5839	-1.29398	1.39048	-4.04851	0.000144958	0.00133749	0.725567	0.794546	0.607097
chr15	86685564	cg10256459		OpenSea	AGBL1	NM_152336	5'UTR			-1	-1	-1	0.865454	0.854303	0.752682	0.677986	0.690391	-0.101621	0.101621	-0.176317	0.176317	-0.163912	0.163912	0.147283	-0.789851	2.05065	-4.1075	0.000118687	0.00226389	1.02205	0.854303	0.752682	-1.38741	2.05065	-4.83913	8.94486e-06	0.000130021	3.35027	0.854303	0.677986	-1.38326	2.05065	-4.22511	7.93409e-05	0.000855436	1.29056	0.854303	0.690391
chr15	86848336	cg18747379		OpenSea	AGBL1-AS1;AGBL1	NR_046012;NM_152336	Body;Body			-1	-1	-1	0.696532	0.707201	0.580384	0.390759	0.511517	-0.126817	0.126817	-0.316442	0.316442	-0.195684	0.195684	0.212981	-0.818857	0.708042	-3.82231	0.000307873	0.00403054	0.146099	0.707201	0.580384	-2.074	0.708042	-6.49319	1.57931e-08	1.91689e-06	9.38832	0.707201	0.390759	-1.2267	0.708042	-3.36324	0.00132167	0.00709062	-1.32601	0.707201	0.511517
chr15	86686916	cg01773123		OpenSea	AGBL1;AGBL1	NM_152336;NM_152336	5'UTR;ExonBnd			-1	-1	-1	0.855226	0.842561	0.718283	0.672563	0.670779	-0.124278	0.124278	-0.169997	0.169997	-0.171782	0.171782	0.155352	-0.943152	1.88837	-4.51678	2.85796e-05	0.00101367	2.33824	0.842561	0.718283	-1.28819	1.88837	-4.1377	0.000107082	0.000890112	1.01014	0.842561	0.672563	-1.31436	1.88837	-3.69712	0.000462639	0.0031891	-0.356304	0.842561	0.670779
chr1	49187460	cg04693169		OpenSea	AGBL4	NM_032785	Body		-1	-1	-1	-1	0.736622	0.737115	0.567937	0.439544	0.523071	-0.169178	0.169178	-0.297571	0.297571	-0.214044	0.214044	0.226931	-1.05085	0.843088	-5.19089	2.43335e-06	0.00030834	4.62957	0.737115	0.567937	-1.85163	0.843088	-6.13459	6.48558e-08	4.34515e-06	8.03899	0.737115	0.439544	-1.38159	0.843088	-4.00851	0.000165875	0.00147966	0.599478	0.737115	0.523071
chr1	49817598	cg01172694		OpenSea	AGBL4	NM_032785	Body			-1	-1	-1	0.709346	0.67081	0.530625	0.367239	0.47491	-0.140185	0.140185	-0.30357	0.30357	-0.1959	0.1959	0.213218	-0.87436	0.459721	-3.97291	0.000186909	0.00297713	0.6041	0.67081	0.530625	-2.01054	0.459721	-6.1272	6.67608e-08	4.41761e-06	8.01135	0.67081	0.367239	-1.20768	0.459721	-3.22308	0.00201927	0.00982643	-1.71448	0.67081	0.47491
chr1	49146894	cg10450537		OpenSea	AGBL4	NM_032785	Body			-1	-1	-1	0.858147	0.857022	0.714465	0.587085	0.645608	-0.142556	0.142556	-0.269937	0.269937	-0.211414	0.211414	0.207969	-1.14338	1.87476	-6.04134	9.34073e-08	8.00184e-05	7.67513	0.857022	0.714465	-1.96383	1.87476	-6.95952	2.47315e-09	7.5259e-07	11.1604	0.857022	0.587085	-1.72993	1.87476	-5.36878	1.24506e-06	4.34408e-05	5.2217	0.857022	0.645608
chr1	49317683	cg04976987		OpenSea	AGBL4	NM_032785	Body			-1	-1	-1	0.765476	0.749623	0.625451	0.551872	0.515045	-0.124172	0.124172	-0.197751	0.197751	-0.234578	0.234578	0.1855	-0.799946	1.06728	-3.68999	0.00047338	0.00526456	-0.247463	0.749623	0.625451	-1.3093	1.06728	-4.05076	0.000143863	0.00112414	0.733601	0.749623	0.551872	-1.60589	1.06728	-4.35095	5.12635e-05	0.0006212	1.70111	0.749623	0.515045
chr1	49145157	cg10691246		OpenSea	AGBL4	NM_032785	Body			-1	-1	-1	0.723896	0.710824	0.602232	0.53753	0.53499	-0.108592	0.108592	-0.173294	0.173294	-0.175834	0.175834	0.152573	-0.688504	0.882836	-4.61096	2.04243e-05	0.000845234	2.64987	0.710824	0.602232	-1.09667	0.882836	-4.92597	6.50649e-06	0.000102311	3.6518	0.710824	0.53753	-1.10009	0.882836	-4.3273	5.56731e-05	0.000661061	1.62348	0.710824	0.53499
chr21	45360804	cg05957544	chr21:45363473-45363799	N_Shelf	AGPAT3;AGPAT3	NM_001037553;NM_020132	5'UTR;5'UTR			1	1	1	0.383581	0.370522	0.543407	0.556673	0.611525	0.172885	0.172885	0.186151	0.186151	0.241002	0.241002	0.200013	1.11369	-0.177722	5.34814	1.34622e-06	0.000240795	5.18186	0.370522	0.543407	1.19725	-0.177722	3.85614	0.000275461	0.00188256	0.126966	0.370522	0.556673	1.506	-0.177722	4.24783	7.33573e-05	0.000808184	1.3642	0.370522	0.611525
chr5	35028916	cg04543510		OpenSea	AGXT2	NM_031900	Body			-1	-1	-1	0.7199	0.702396	0.58598	0.522313	0.49732	-0.116416	0.116416	-0.180082	0.180082	-0.205076	0.205076	0.167192	-0.719751	0.793073	-4.28919	6.35648e-05	0.00157225	1.59831	0.702396	0.58598	-1.10216	0.793073	-4.40523	4.23843e-05	0.000430586	1.88098	0.702396	0.522313	-1.27694	0.793073	-4.46958	3.37842e-05	0.00045729	2.09383	0.702396	0.49732
chr7	128899554	cg03822873		OpenSea	AHCYL2;AHCYL2	NM_001130720;NM_015328	Body;Body			-1	-1	-1	0.625214	0.626712	0.519339	0.471563	0.420352	-0.107373	0.107373	-0.155149	0.155149	-0.206361	0.206361	0.156294	-0.666167	0.355562	-3.69081	0.000472132	0.00525772	-0.245052	0.626712	0.519339	-0.970102	0.355562	-3.60486	0.000621685	0.00360378	-0.629184	0.626712	0.471563	-1.26059	0.355562	-4.1022	0.000120848	0.00116898	0.8959	0.626712	0.420352
chr7	129017343	cg25116398		OpenSea	AHCYL2;AHCYL2;AHCYL2;AHCYL2	NM_001130723;NM_001130722;NM_015328;NM_001130720	Body;Body;Body;Body			-1	-1	-1	0.37909	0.366583	0.215413	0.159383	0.18829	-0.15117	0.15117	-0.2072	0.2072	-0.178293	0.178293	0.178887	-1.16213	-1.51881	-5.43657	9.62698e-07	0.000208638	5.4949	0.366583	0.215413	-1.93936	-1.51881	-6.08498	7.87597e-08	4.90772e-06	7.85355	0.366583	0.159383	-1.38508	-1.51881	-3.80582	0.000324975	0.00244448	-0.0279857	0.366583	0.18829
chr16	31538946	cg14387505		OpenSea	AHSP	NM_016633	TSS1500			-1	-1	-1	0.628531	0.607389	0.49294	0.35958	0.456704	-0.114448	0.114448	-0.247809	0.247809	-0.150685	0.150685	0.170981	-0.703007	0.182749	-4.35739	5.01215e-05	0.00137263	1.81801	0.607389	0.49294	-1.57559	0.182749	-6.54999	1.26116e-08	1.67147e-06	9.60329	0.607389	0.35958	-0.898321	0.182749	-3.2704	0.00175207	0.0088065	-1.58461	0.607389	0.456704
chr12	8766467	cg10465202		OpenSea	AICDA	NM_020661	TSS1500			-1	-1	-1	0.84557	0.834825	0.714559	0.563319	0.671937	-0.120266	0.120266	-0.271506	0.271506	-0.162887	0.162887	0.184886	-0.878618	1.75591	-3.9614	0.000194239	0.00304786	0.568749	0.834825	0.714559	-1.83644	1.75591	-5.55337	6.16672e-07	1.88791e-05	5.89099	0.834825	0.563319	-1.26168	1.75591	-3.34119	0.00141377	0.00746565	-1.38789	0.834825	0.671937
chr1	4832432	cg06966242	chr1:4832351-4832553	Island	AJAP1;AJAP1	NM_018836;NM_001042478	Body;Body			-1	-1	-1	0.916868	0.920323	0.804192	0.755541	0.670257	-0.116131	0.116131	-0.164782	0.164782	-0.250066	0.250066	0.176993	-1.25737	2.80606	-4.90586	7.00565e-06	0.000498382	3.64437	0.920323	0.804192	-1.71637	2.80606	-4.49152	3.12599e-05	0.000339866	2.16784	0.920323	0.755541	-2.47202	2.80606	-5.66507	4.01777e-07	1.99626e-05	6.29881	0.920323	0.670257
chr17	19861616	cg16696646		OpenSea	AKAP10	NM_007202	Body			-1	-1	-1	0.78992	0.780385	0.667707	0.617576	0.62505	-0.112678	0.112678	-0.162809	0.162809	-0.155334	0.155334	0.143607	-0.78598	1.39408	-4.75502	1.21493e-05	0.000650142	3.13231	0.780385	0.667707	-1.14253	1.39408	-4.63598	1.86712e-05	0.000228522	2.65422	0.780385	0.617576	-1.06687	1.39408	-3.79103	0.000341078	0.00253637	-0.0729959	0.780385	0.62505
chr15	86162442	cg03796321		OpenSea	AKAP13;AKAP13	NM_007200;NM_006738	Body;Body			-1	-1	-1	0.534788	0.535137	0.408093	0.372528	0.29239	-0.127044	0.127044	-0.162609	0.162609	-0.242747	0.242747	0.177467	-0.891073	-0.323356	-3.89088	0.00024559	0.00350697	0.353343	0.535137	0.408093	-1.20911	-0.323356	-3.54105	0.000760839	0.00423649	-0.816013	0.535137	0.372528	-1.66848	-0.323356	-4.27916	6.5816e-05	0.000746736	1.46612	0.535137	0.29239
chr15	85956922	cg00834924		OpenSea	AKAP13;AKAP13	NM_006738;NM_007200	5'UTR;5'UTR	1		-1	-1	-1	0.328961	0.341126	0.209904	0.141416	0.163851	-0.131222	0.131222	-0.19971	0.19971	-0.177276	0.177276	0.169403	-1.03701	-1.66292	-4.97008	5.53072e-06	0.000446727	3.86444	0.341126	0.209904	-1.95425	-1.66292	-6.28194	3.63588e-08	3.07044e-06	8.59167	0.341126	0.141416	-1.65664	-1.66292	-4.66353	1.69105e-05	0.000276355	2.74706	0.341126	0.163851
chr14	33165403	cg17458850		OpenSea	AKAP6	NM_004274	Body			-1	-1	-1	0.743891	0.729464	0.59475	0.466781	0.52466	-0.134715	0.134715	-0.262683	0.262683	-0.204805	0.204805	0.200734	-0.849995	0.891073	-4.85527	8.43265e-06	0.000545128	3.47186	0.729464	0.59475	-1.65652	0.891073	-6.34636	2.82098e-08	2.65146e-06	8.83407	0.729464	0.466781	-1.2939	0.891073	-4.3411	5.30567e-05	0.000637367	1.66876	0.729464	0.52466
chr14	33127237	cg17004327		OpenSea	AKAP6	NM_004274	Body			-1	-1	-1	0.816898	0.806348	0.669781	0.547242	0.628354	-0.136567	0.136567	-0.259106	0.259106	-0.177994	0.177994	0.191222	-0.96227	1.48304	-4.73279	1.31689e-05	0.000676861	3.05742	0.806348	0.669781	-1.71295	1.48304	-5.65063	4.24707e-07	1.4587e-05	6.24629	0.806348	0.547242	-1.28876	1.48304	-3.72302	0.000425508	0.00299439	-0.278618	0.806348	0.628354
chr9	117157330	cg15499265	chr9:117160139-117161064	N_Shelf	AKNA	NM_030767	TSS1500	-1		1	1	1	0.482476	0.465231	0.614462	0.699025	0.718285	0.14923	0.14923	0.233794	0.233794	0.253054	0.253054	0.212026	0.891209	0.377591	6.02629	9.90625e-08	8.22078e-05	7.62016	0.465231	0.614462	1.46299	0.377591	6.63502	9.00147e-09	1.39763e-06	9.92557	0.465231	0.699025	1.60994	0.377591	6.39415	2.33617e-08	3.04711e-06	9.01416	0.465231	0.718285
chr9	117150338	cg07922719		OpenSea	AKNA	NM_030767	5'UTR			1	1	1	0.0390319	0.039604	0.144519	0.240871	0.228035	0.104915	0.104915	0.201267	0.201267	0.188431	0.188431	0.164871	1.66444	-3.60137	6.17862	5.45711e-08	6.47456e-05	8.17777	0.039604	0.144519	2.62844	-3.60137	6.54414	1.29075e-08	1.69353e-06	9.58112	0.039604	0.240871	2.79042	-3.60137	6.08409	7.90333e-08	6.68779e-06	7.85004	0.039604	0.228035
chr1	109373336	cg06152865		OpenSea	AKNAD1;AKNAD1	NR_049760;NM_152763	Body;Body			-1	-1	-1	0.62448	0.607805	0.504392	0.349174	0.451496	-0.103413	0.103413	-0.258631	0.258631	-0.156309	0.156309	0.172784	-0.60308	0.191168	-4.01921	0.000160007	0.00270761	0.747004	0.607805	0.504392	-1.58512	0.191168	-7.08533	1.49633e-09	6.00888e-07	11.6408	0.607805	0.349174	-0.953378	0.191168	-3.73193	0.000413397	0.00293005	-0.251793	0.607805	0.451496
chr7	137761047	cg15002691		OpenSea	AKR1D1	NM_005989	TSS200	1		-1	-1	-1	0.689676	0.703509	0.545267	0.442397	0.503136	-0.158243	0.158243	-0.261112	0.261112	-0.200374	0.200374	0.206576	-0.99354	0.654078	-4.72776	1.34111e-05	0.000683724	3.04049	0.703509	0.545267	-1.65197	0.654078	-5.27235	1.79198e-06	3.98042e-05	4.8759	0.703509	0.442397	-1.2741	0.654078	-3.56102	0.000714373	0.00443396	-0.758835	0.703509	0.503136
chr7	137775797	cg27250318		OpenSea	AKR1D1;AKR1D1;AKR1D1	NM_001190907;NM_001190906;NM_005989	Body;Body;Body			-1	-1	-1	0.693999	0.664726	0.546658	0.418743	0.438495	-0.118068	0.118068	-0.245983	0.245983	-0.226231	0.226231	0.196761	-0.704995	0.490531	-4.06835	0.000135553	0.00244933	0.899658	0.664726	0.546658	-1.51627	0.490531	-5.86867	1.82959e-07	8.33385e-06	7.04921	0.664726	0.418743	-1.40523	0.490531	-4.76301	1.18022e-05	0.000213433	3.08717	0.664726	0.438495
chr19	40759555	cg00559177		OpenSea	AKT2;AKT2;AKT2	NM_001243028;NM_001243027;NM_001626	Body;Body;Body			1	1	1	0.495962	0.489369	0.602021	0.685015	0.728432	0.112652	0.112652	0.195646	0.195646	0.239064	0.239064	0.182454	0.699125	0.426146	4.44516	3.68268e-05	0.00115881	2.10332	0.489369	0.602021	1.26038	0.426146	5.37484	1.21682e-06	3.0262e-05	5.24403	0.489369	0.685015	1.58649	0.426146	5.92479	1.47123e-07	1.00913e-05	7.25691	0.489369	0.728432
chr1	243898920	cg03876812		OpenSea	AKT3;AKT3;AKT3	NM_181690;NM_001206729;NM_005465	Body;Body;Body			-1	-1	-1	0.735983	0.723291	0.566975	0.512387	0.495918	-0.156317	0.156317	-0.210905	0.210905	-0.227373	0.227373	0.198198	-0.974569	0.826337	-4.71254	1.417e-05	0.000702313	2.98934	0.723291	0.566975	-1.37845	0.826337	-4.47059	3.36635e-05	0.000360277	2.09801	0.723291	0.512387	-1.43583	0.826337	-4.07799	0.000131196	0.00124181	0.818949	0.723291	0.495918
chr15	58262083	cg10904547		OpenSea	ALDH1A2;ALDH1A2;ALDH1A2;ALDH1A2	NM_170697;NM_001206897;NM_003888;NM_170696	Body;Body;Body;Body			-1	-1	-1	0.679336	0.665982	0.551008	0.478239	0.506316	-0.114974	0.114974	-0.187743	0.187743	-0.159666	0.159666	0.154128	-0.704473	0.582657	-4.68967	1.53902e-05	0.000732575	2.91261	0.665982	0.551008	-1.1727	0.582657	-5.23597	2.05477e-06	4.39224e-05	4.74583	0.665982	0.478239	-0.972181	0.582657	-3.80125	0.000329866	0.00247225	-0.0418919	0.665982	0.506316
chr15	101420636	cg21359747	chr15:101419261-101421133	Island	ALDH1A3	NM_000693	Body			1	1	1	0.0816587	0.124568	0.271832	0.359676	0.418719	0.147264	0.147264	0.235109	0.235109	0.294151	0.294151	0.225508	1.21074	-2.1631	3.99948	0.000170981	0.00282301	0.685987	0.124568	0.271832	1.61283	-2.1631	3.57333	0.000687098	0.00390562	-0.721763	0.124568	0.359676	2.3744	-2.1631	4.60689	2.07245e-05	0.000320195	2.55492	0.124568	0.418719
chr15	101420708	cg13615592	chr15:101419261-101421133	Island	ALDH1A3	NM_000693	Body			1	1	1	0.155314	0.197887	0.302386	0.405649	0.402092	0.104499	0.104499	0.207763	0.207763	0.204205	0.204205	0.172156	0.76335	-1.57765	3.63285	0.000568612	0.00591259	-0.414755	0.197887	0.302386	1.23609	-1.57765	3.94553	0.000204807	0.0014872	0.40343	0.197887	0.405649	1.47022	-1.57765	4.10968	0.000117812	0.00114707	0.91974	0.197887	0.402092
chr9	38395561	cg13984005	chr9:38392509-38393187	S_Shelf	ALDH1B1	NM_000692	5'UTR	-1		1	1	1	0.54277	0.516808	0.638555	0.677453	0.711854	0.121747	0.121747	0.160645	0.160645	0.195046	0.195046	0.159146	0.691053	0.542804	6.68139	7.48738e-09	2.82195e-05	10.0352	0.516808	0.638555	0.91745	0.542804	5.94935	1.33713e-07	6.81502e-06	7.34837	0.516808	0.677453	1.25398	0.542804	7.12112	1.29688e-09	5.11706e-07	11.7778	0.516808	0.711854
chr9	104198262	cg26181372		OpenSea	ALDOB	NM_000035	TSS1500			-1	-1	-1	0.826396	0.812573	0.686494	0.607127	0.629357	-0.126079	0.126079	-0.205446	0.205446	-0.183216	0.183216	0.17158	-0.964096	1.58377	-5.31989	1.49789e-06	0.000251783	5.08223	0.812573	0.686494	-1.53263	1.58377	-5.67221	3.90889e-07	1.37961e-05	6.32536	0.812573	0.607127	-1.35697	1.58377	-4.39799	4.34764e-05	0.000550144	1.8562	0.812573	0.629357
chr9	104190927	cg12098551		OpenSea	ALDOB	NM_000035	Body			-1	-1	-1	0.871193	0.85222	0.743105	0.67958	0.670541	-0.109115	0.109115	-0.17264	0.17264	-0.181679	0.181679	0.154478	-0.90279	1.99404	-5.05325	4.06558e-06	0.000387043	4.15111	0.85222	0.743105	-1.37144	1.99404	-5.14864	2.85e-06	5.56358e-05	4.43501	0.85222	0.67958	-1.41663	1.99404	-4.65738	1.72886e-05	0.000280609	2.72617	0.85222	0.670541
chr2	29689085	cg09420659		OpenSea	ALK	NM_004304	Body			-1	-1	-1	0.746619	0.722078	0.571585	0.466926	0.533508	-0.150493	0.150493	-0.255153	0.255153	-0.18857	0.18857	0.198072	-0.948412	0.816709	-5.20286	2.32661e-06	0.00030194	4.67141	0.722078	0.571585	-1.599	0.816709	-5.88334	1.72832e-07	8.03412e-06	7.10353	0.722078	0.466926	-1.20364	0.816709	-3.87834	0.000255997	0.00204247	0.194285	0.722078	0.533508
chr2	73902031	cg20736849		OpenSea	ALMS1P;ALMS1P	NR_003683;NR_003683	ExonBnd;Body			-1	-1	-1	0.49601	0.49795	0.385664	0.304538	0.3397	-0.112286	0.112286	-0.193413	0.193413	-0.158251	0.158251	0.15465	-0.712484	-0.458329	-4.2577	7.08939e-05	0.00167263	1.49748	0.49795	0.385664	-1.24884	-0.458329	-5.0054	4.85417e-06	8.225e-05	3.92958	0.49795	0.304538	-0.980628	-0.458329	-3.44197	0.001037	0.00588995	-1.10283	0.49795	0.3397
chr13	31314334	cg10901608		OpenSea	ALOX5AP;ALOX5AP	NM_001204406;NM_001629	Body;Body			-1	-1	-1	0.651178	0.637699	0.480455	0.446721	0.287806	-0.157244	0.157244	-0.190978	0.190978	-0.349893	0.349893	0.232705	-0.990874	0.211453	-4.67916	1.59845e-05	0.000747147	2.87742	0.637699	0.480455	-1.21389	0.211453	-3.84468	0.000286054	0.00193978	0.0918053	0.637699	0.446721	-2.36284	0.211453	-6.5537	1.24279e-08	2.05466e-06	9.61732	0.637699	0.287806
chr18	56208955	cg19917507		OpenSea	ALPK2	NM_052947	Body		-1	-1	-1	-1	0.802241	0.807252	0.583605	0.448599	0.491323	-0.223646	0.223646	-0.358653	0.358653	-0.315928	0.315928	0.299409	-1.50696	1.17685	-6.61487	9.75086e-09	3.10054e-05	9.78829	0.807252	0.583605	-2.38818	1.17685	-7.03099	1.85917e-09	6.62428e-07	11.4332	0.807252	0.448599	-2.15138	1.17685	-5.54675	6.32481e-07	2.71979e-05	5.86647	0.807252	0.491323
chr15	85402707	cg05186074		OpenSea	ALPK3	NM_020778	Body			-1	-1	-1	0.789326	0.78686	0.665744	0.587641	0.62138	-0.121116	0.121116	-0.199218	0.199218	-0.16548	0.16548	0.161938	-0.852385	1.39316	-5.12441	3.11979e-06	0.000344785	4.39788	0.78686	0.665744	-1.34706	1.39316	-5.4316	9.81059e-07	2.59648e-05	5.44895	0.78686	0.587641	-1.17065	1.39316	-4.13367	0.000108564	0.00107948	0.996355	0.78686	0.62138
chr7	38579834	cg25462718		OpenSea	AMPH;AMPH	NM_001635;NM_139316	Body;Body			-1	-1	-1	0.744136	0.730241	0.517364	0.364074	0.437486	-0.212877	0.212877	-0.366167	0.366167	-0.292755	0.292755	0.2906	-1.39811	0.60602	-5.61206	4.92506e-07	0.000158609	6.12094	0.730241	0.517364	-2.43771	0.60602	-6.56288	1.19839e-08	1.62458e-06	9.65207	0.730241	0.364074	-1.85368	0.60602	-4.37037	4.78974e-05	0.000591012	1.76503	0.730241	0.437486
chr7	38453574	cg08871701		OpenSea	AMPH;AMPH	NM_001635;NM_139316	Body;Body			-1	-1	-1	0.650809	0.63693	0.462388	0.390401	0.291329	-0.174542	0.174542	-0.246529	0.246529	-0.345601	0.345601	0.255557	-1.08768	0.0996494	-3.79206	0.000339933	0.00428874	0.0553695	0.63693	0.462388	-1.70651	0.0996494	-3.99038	0.000176282	0.00131954	0.543542	0.63693	0.390401	-2.314	0.0996494	-4.73848	1.29005e-05	0.000227611	3.00299	0.63693	0.291329
chr7	38468944	cg12590430		OpenSea	AMPH;AMPH	NM_139316;NM_001635	Body;Body			-1	-1	-1	0.862355	0.865441	0.698646	0.575136	0.574813	-0.166795	0.166795	-0.290305	0.290305	-0.290628	0.290628	0.249243	-1.30262	1.85935	-5.74041	3.00558e-07	0.000129547	6.58246	0.865441	0.698646	-2.1471	1.85935	-6.34614	2.82343e-08	2.6521e-06	8.83324	0.865441	0.575136	-2.26642	1.85935	-5.86635	1.84614e-07	1.17693e-05	7.04033	0.865441	0.574813
chr7	38601090	cg10267110		OpenSea	AMPH;AMPH	NM_001635;NM_139316	Body;Body	1		-1	-1	-1	0.646226	0.625588	0.415907	0.324752	0.40962	-0.209681	0.209681	-0.300836	0.300836	-0.215969	0.215969	0.242162	-1.24912	0.0136624	-5.88193	1.7378e-07	0.000100362	7.09461	0.625588	0.415907	-1.91953	0.0136624	-6.06235	8.60457e-08	5.18238e-06	7.76908	0.625588	0.324752	-1.30035	0.0136624	-3.59647	0.000638479	0.00406842	-0.654921	0.625588	0.40962
chr7	38503912	cg17134383		OpenSea	AMPH;AMPH	NM_001635;NM_139316	Body;Body	1		-1	-1	-1	0.720813	0.707121	0.534038	0.390814	0.499198	-0.173083	0.173083	-0.316308	0.316308	-0.207924	0.207924	0.232438	-1.03001	0.616385	-5.17079	2.62357e-06	0.000319078	4.55938	0.707121	0.534038	-1.96262	0.616385	-6.60822	1.00117e-08	1.47132e-06	9.82392	0.707121	0.390814	-1.30259	0.616385	-3.84085	0.000289682	0.0022404	0.0790682	0.707121	0.499198
chr7	38468985	cg14085012		OpenSea	AMPH;AMPH	NM_139316;NM_001635	Body;Body		-1	-1	-1	-1	0.856113	0.841525	0.667369	0.57045	0.591975	-0.174156	0.174156	-0.271074	0.271074	-0.24955	0.24955	0.231593	-1.27765	1.66093	-5.45619	8.93459e-07	0.000202043	5.5646	0.841525	0.667369	-1.88545	1.66093	-5.40036	1.10462e-06	2.82554e-05	5.33606	0.841525	0.57045	-1.85305	1.66093	-4.648	1.78816e-05	0.000287743	2.6943	0.841525	0.591975
chr7	38441666	cg01887280		OpenSea	AMPH;AMPH	NM_001635;NM_139316	Body;Body			-1	-1	-1	0.726692	0.70897	0.539424	0.412597	0.493074	-0.169546	0.169546	-0.296372	0.296372	-0.215896	0.215896	0.227271	-1.05956	0.644881	-4.60274	2.10342e-05	0.000857757	2.62256	0.70897	0.539424	-1.89398	0.644881	-5.51822	7.05329e-07	2.06741e-05	5.76307	0.70897	0.412597	-1.35641	0.644881	-3.46089	0.000977838	0.00563084	-1.0487	0.70897	0.493074
chr7	38585667	cg13526659		OpenSea	AMPH;AMPH	NM_001635;NM_139316	Body;Body			-1	-1	-1	0.659176	0.64877	0.492004	0.385438	0.453398	-0.156765	0.156765	-0.263332	0.263332	-0.195372	0.195372	0.205156	-0.96199	0.313654	-5.1081	3.3154e-06	0.000354535	4.3412	0.64877	0.492004	-1.6166	0.313654	-5.75734	2.81545e-07	1.10738e-05	6.63815	0.64877	0.385438	-1.18913	0.313654	-3.70869	0.000445679	0.00310079	-0.32163	0.64877	0.453398
chr7	38672197	cg14920797	chr7:38670439-38671008	S_Shore	AMPH;AMPH	NM_001635;NM_139316	TSS1500;TSS1500			-1	-1	-1	0.690493	0.67713	0.530747	0.437191	0.510696	-0.146384	0.146384	-0.239939	0.239939	-0.166434	0.166434	0.184252	-0.884875	0.553294	-5.79101	2.47185e-07	0.000118458	6.76521	0.67713	0.530747	-1.44538	0.553294	-6.34435	2.84342e-08	2.66295e-06	8.82651	0.67713	0.437191	-1.02254	0.553294	-3.93057	0.000215275	0.00179585	0.35592	0.67713	0.510696
chr7	38502344	cg14289373		OpenSea	AMPH;AMPH	NM_001635;NM_139316	Body;Body	1		-1	-1	-1	0.831937	0.840267	0.700725	0.65365	0.6697	-0.139541	0.139541	-0.186617	0.186617	-0.170566	0.170566	0.165575	-1.07915	1.81032	-5.53366	6.64944e-07	0.000180216	5.84048	0.840267	0.700725	-1.31648	1.81032	-4.52769	2.7493e-05	0.000308018	2.28894	0.840267	0.65365	-1.35198	1.81032	-4.07198	0.000133895	0.00126077	0.799878	0.840267	0.6697
chr7	38457673	cg04200103		OpenSea	AMPH;AMPH	NM_001635;NM_139316	Body;Body			-1	-1	-1	0.88108	0.873365	0.768135	0.675874	0.686023	-0.10523	0.10523	-0.197491	0.197491	-0.187341	0.187341	0.163354	-0.904349	2.22127	-4.06066	0.000139123	0.00248664	0.875716	0.873365	0.768135	-1.45453	2.22127	-4.38042	4.62408e-05	0.000460814	1.79899	0.873365	0.675874	-1.55343	2.22127	-4.09689	0.000123045	0.00118422	0.879018	0.873365	0.686023
chr1	213189773	cg24410391	chr1:213188519-213189261	S_Shore	ANGEL2	NM_144567	TSS1500			-1	-1	-1	0.900336	0.875319	0.772052	0.708523	0.687621	-0.103267	0.103267	-0.166796	0.166796	-0.187698	0.187698	0.152587	-0.902154	2.33939	-3.46514	0.000964971	0.0083181	-0.895991	0.875319	0.772052	-1.49417	2.33939	-3.84922	0.000281814	0.001917	0.105719	0.875319	0.708523	-1.65738	2.33939	-3.73909	0.000403915	0.00287755	-0.230232	0.875319	0.687621
chr8	6420506	cg24670715	chr8:6424215-6424888	N_Shelf	ANGPT2;ANGPT2;ANGPT2;ANGPT2;ANGPT2;ANGPT2;MCPH1	NM_001118888;NM_001147;NM_001118887;NM_001118888;NM_001147;NM_001118887;NM_024596	5'UTR;1stExon;5'UTR;1stExon;5'UTR;1stExon;Body			1	1	1	0.297179	0.289635	0.411583	0.477506	0.550287	0.121948	0.121948	0.18787	0.18787	0.260652	0.260652	0.190157	0.767559	-0.814335	4.94672	6.02802e-06	0.000464284	3.78427	0.289635	0.411583	1.17848	-0.814335	5.094	3.49414e-06	6.45467e-05	4.24153	0.289635	0.477506	1.60153	-0.814335	6.06239	8.60331e-08	7.06579e-06	7.76902	0.289635	0.550287
chr8	6420242	cg02548132	chr8:6424215-6424888	N_Shelf	ANGPT2;ANGPT2;ANGPT2;MCPH1	NM_001147;NM_001118888;NM_001118887;NM_024596	1stExon;1stExon;1stExon;Body			1	1	1	0.300823	0.292944	0.51701	0.712682	0.695781	0.224066	0.224066	0.419738	0.419738	0.402837	0.402837	0.34888	1.41911	-0.32138	4.71976	1.38048e-05	0.000693918	3.0136	0.292944	0.51701	2.87899	-0.32138	6.42208	2.09215e-08	2.24853e-06	9.11963	0.292944	0.712682	2.65731	-0.32138	5.19097	2.43259e-06	6.95391e-05	4.58488	0.292944	0.695781
chr8	41754181	cg17331296	chr8:41753340-41755250	Island	ANK1;ANK1	NM_001142446;NM_001142446	1stExon;5'UTR			1	1	1	0.144253	0.202743	0.36307	0.528896	0.478138	0.160327	0.160327	0.326153	0.326153	0.275396	0.275396	0.253959	1.01949	-1.3402	3.71529	0.000436273	0.00500369	-0.172883	0.202743	0.36307	2.06187	-1.3402	5.03969	4.27534e-06	7.49029e-05	4.05003	0.202743	0.528896	1.93372	-1.3402	4.13911	0.000106567	0.00106468	1.01375	0.202743	0.478138
chr8	41754172	cg05166490	chr8:41753340-41755250	Island	ANK1;ANK1	NM_001142446;NM_001142446	1stExon;5'UTR			1	1	1	0.0763571	0.128101	0.253634	0.407974	0.362178	0.125533	0.125533	0.279873	0.279873	0.234078	0.234078	0.213161	0.994793	-2.18858	3.46242	0.000973194	0.00836334	-0.903692	0.128101	0.253634	2.02971	-2.18858	4.73819	1.29139e-05	0.000172027	3.00273	0.128101	0.407974	2.08277	-2.18858	4.25785	7.08585e-05	0.000788131	1.39675	0.128101	0.362178
chr8	41546072	cg22532314		OpenSea	ANK1;ANK1;ANK1;ANK1;ANK1	NM_020476;NM_020475;NM_001142446;NM_020477;NM_000037	Body;Body;Body;Body;Body			-1	-1	-1	0.763802	0.763395	0.659004	0.571189	0.574733	-0.104391	0.104391	-0.192206	0.192206	-0.188662	0.188662	0.161753	-0.691319	1.24036	-4.63637	1.8645e-05	0.000805503	2.73447	0.763395	0.659004	-1.25937	1.24036	-5.66479	4.02217e-07	1.40578e-05	6.29813	0.763395	0.571189	-1.25223	1.24036	-4.93273	6.34673e-06	0.000136598	3.67471	0.763395	0.574733
chr4	114276834	cg22164298		OpenSea	ANK2;ANK2;ANK2	NM_001148;NM_001127493;NM_020977	Body;Body;Body			-1	-1	-1	0.425419	0.398475	0.289465	0.211836	0.238983	-0.10901	0.10901	-0.18664	0.18664	-0.159493	0.159493	0.151714	-0.843283	-1.10753	-4.4826	3.22634e-05	0.00108078	2.22587	0.398475	0.289465	-1.47154	-1.10753	-5.24637	1.97602e-06	4.26994e-05	4.78297	0.398475	0.211836	-1.11649	-1.10753	-3.48588	0.000904576	0.00530627	-0.976875	0.398475	0.238983
chr2	190563594	cg06479433		OpenSea	ANKAR	NM_144708	Body			1	1	1	0.637394	0.5956	0.706789	0.792978	0.821586	0.111189	0.111189	0.197378	0.197378	0.225986	0.225986	0.178184	0.749676	1.12737	4.19364	8.84156e-05	0.00189724	1.29356	0.5956	0.706789	1.60566	1.12737	6.02423	9.9863e-08	5.68891e-06	7.62694	0.5956	0.792978	1.77164	1.12737	5.82097	2.20123e-07	1.32564e-05	6.87252	0.5956	0.821586
chr13	111540404	cg14484885		OpenSea	ANKRD10	NM_017664	Body			1	1	1	0.657714	0.642934	0.77969	0.837954	0.853054	0.136756	0.136756	0.195019	0.195019	0.210119	0.210119	0.180632	1.01173	1.56499	4.77541	1.12824e-05	0.000626823	3.20112	0.642934	0.77969	1.56479	1.56499	4.95374	5.87431e-06	9.48155e-05	3.74869	0.642934	0.837954	1.85658	1.56499	5.14708	2.86669e-06	7.78149e-05	4.42889	0.642934	0.853054
chr16	89382891	cg08527124		OpenSea	ANKRD11	NM_013275	Body			-1	-1	-1	0.653841	0.636433	0.497236	0.381341	0.270221	-0.139197	0.139197	-0.255092	0.255092	-0.366211	0.366211	0.2535	-0.887894	0.17242	-3.57349	0.000686741	0.00667245	-0.586766	0.636433	0.497236	-1.71301	0.17242	-4.62406	1.94869e-05	0.000236303	2.61383	0.636433	0.381341	-2.57446	0.17242	-6.08585	7.84918e-08	6.66582e-06	7.8566	0.636433	0.270221
chr16	89543331	cg02735333		OpenSea	ANKRD11;ANKRD11;ANKRD11;ANKRD11	NR_045839;NM_013275;NM_001256183;NM_001256182	Body;5'UTR;5'UTR;5'UTR			-1	-1	-1	0.61911	0.611831	0.470516	0.336656	0.39058	-0.141315	0.141315	-0.275175	0.275175	-0.221251	0.221251	0.21258	-0.85648	0.0889081	-4.5704	2.36122e-05	0.000909785	2.5153	0.611831	0.470516	-1.84229	0.0889081	-6.59364	1.06075e-08	1.51669e-06	9.76867	0.611831	0.336656	-1.34199	0.0889081	-4.20618	8.46841e-05	0.00089799	1.22937	0.611831	0.39058
chr12	110464779	cg26770947		OpenSea	ANKRD13A	NM_033121	Body			-1	-1	-1	0.657297	0.638721	0.509389	0.446777	0.406648	-0.129332	0.129332	-0.191944	0.191944	-0.232073	0.232073	0.18445	-0.764998	0.349296	-5.1848	2.4895e-06	0.000311193	4.6083	0.638721	0.509389	-1.14138	0.349296	-5.18839	2.45626e-06	4.99323e-05	4.57624	0.638721	0.446777	-1.41134	0.349296	-5.61833	4.80813e-07	2.25345e-05	6.12767	0.638721	0.406648
chr13	19837510	cg18734987		OpenSea	ANKRD26P3;ANKRD26P3	NR_027248;NR_027248	ExonBnd;Body			-1	-1	-1	0.758456	0.74664	0.640176	0.591647	0.554686	-0.106465	0.106465	-0.154993	0.154993	-0.191954	0.191954	0.151137	-0.719255	1.15196	-4.0592	0.000139814	0.00249401	0.871156	0.74664	0.640176	-0.988015	1.15196	-3.73983	0.000402941	0.00255194	-0.226964	0.74664	0.591647	-1.22778	1.15196	-4.06988	0.000134851	0.00126735	0.793219	0.74664	0.554686
chr5	10655518	cg01089425		OpenSea	ANKRD33B	NM_001164440	3'UTR			-1	-1	-1	0.759953	0.748941	0.623116	0.561417	0.594148	-0.125825	0.125825	-0.187524	0.187524	-0.154793	0.154793	0.156047	-0.80679	1.1151	-5.00099	4.93392e-06	0.000423504	3.97078	0.748941	0.623116	-1.19538	1.1151	-4.96972	5.53811e-06	9.0743e-05	3.80457	0.748941	0.561417	-1.02834	1.1151	-3.74398	0.000397555	0.00284347	-0.215482	0.748941	0.594148
chr5	55458099	cg10051228		OpenSea	ANKRD55	NM_024669	Body			-1	-1	-1	0.710074	0.697172	0.545709	0.489048	0.459742	-0.151463	0.151463	-0.208124	0.208124	-0.23743	0.23743	0.199006	-0.949866	0.659715	-4.72096	1.37448e-05	0.000692154	3.01765	0.697172	0.545709	-1.34112	0.659715	-4.47062	3.36601e-05	0.000360251	2.0981	0.697172	0.489048	-1.47821	0.659715	-4.31525	5.80593e-05	0.000681578	1.58401	0.697172	0.459742
chr5	55425091	cg03038773		OpenSea	ANKRD55	NM_024669	Body			-1	-1	-1	0.739878	0.71694	0.599395	0.441652	0.543841	-0.117545	0.117545	-0.275288	0.275288	-0.173099	0.173099	0.188644	-0.727979	0.842375	-4.29565	6.21555e-05	0.00155161	1.61903	0.71694	0.599395	-1.69101	0.842375	-6.69248	7.16454e-09	1.24557e-06	10.1437	0.71694	0.441652	-1.09522	0.842375	-3.79589	0.000335704	0.00250632	-0.0582178	0.71694	0.543841
chr6	90148107	cg21618461		OpenSea	ANKRD6;ANKRD6;ANKRD6	NM_001242813;NM_001242809;NM_014942	5'UTR;5'UTR;5'UTR			-1	-1	-1	0.737571	0.727418	0.568734	0.431551	0.527884	-0.158684	0.158684	-0.295867	0.295867	-0.199534	0.199534	0.218028	-0.953522	0.807303	-4.62141	1.96734e-05	0.000828787	2.68463	0.727418	0.568734	-1.81423	0.807303	-5.8975	1.63586e-07	7.74465e-06	7.15598	0.727418	0.431551	-1.28988	0.807303	-3.67193	0.000501708	0.00338895	-0.431533	0.727418	0.527884
chr12	99775980	cg09927836		OpenSea	ANKS1B	NM_152788	Body			-1	-1	-1	0.654899	0.631597	0.48221	0.397057	0.416676	-0.149387	0.149387	-0.23454	0.23454	-0.214921	0.214921	0.199616	-0.920634	0.229682	-3.8867	0.000249016	0.00353678	0.340633	0.631597	0.48221	-1.50185	0.229682	-4.25257	7.21634e-05	0.000654206	1.38049	0.631597	0.397057	-1.30502	0.229682	-3.23604	0.00194256	0.00953582	-1.67907	0.631597	0.416676
chr12	100310506	cg08704097		OpenSea	ANKS1B	NM_152788	Body			-1	-1	-1	0.823716	0.812363	0.665713	0.573657	0.605395	-0.14665	0.14665	-0.238706	0.238706	-0.206967	0.206967	0.197441	-1.02915	1.50991	-4.62375	1.9509e-05	0.00082513	2.69242	0.812363	0.665713	-1.60734	1.50991	-4.84348	8.8039e-06	0.000128485	3.36531	0.812363	0.573657	-1.50036	1.50991	-3.95927	0.000195626	0.0016734	0.445299	0.812363	0.605395
chr12	99564273	cg24305861		OpenSea	ANKS1B	NM_152788	Body	1		-1	-1	-1	0.681398	0.680686	0.555113	0.422628	0.513367	-0.125573	0.125573	-0.258058	0.258058	-0.167319	0.167319	0.18365	-0.750532	0.601473	-4.77373	1.13515e-05	0.00062897	3.19545	0.680686	0.555113	-1.55228	0.601473	-6.62202	9.47789e-09	1.42976e-06	9.87628	0.680686	0.422628	-1.03364	0.601473	-3.86155	0.000270586	0.00212955	0.142615	0.680686	0.513367
chr12	99640309	cg11973286		OpenSea	ANKS1B	NM_152788	Body			-1	-1	-1	0.731871	0.694017	0.564457	0.510089	0.520718	-0.129559	0.129559	-0.183928	0.183928	-0.173299	0.173299	0.162262	-0.815833	0.730836	-4.52491	2.77666e-05	0.000996696	2.365	0.694017	0.564457	-1.14685	0.730836	-4.26624	6.883e-05	0.00063029	1.42491	0.694017	0.510089	-1.07837	0.730836	-3.513	0.000830958	0.00497614	-0.898526	0.694017	0.520718
chr12	99288805	cg03609960	chr12:99288222-99289374	Island	ANKS1B;ANKS1B;ANKS1B	NM_020140;NM_152788;NM_181670	Body;Body;Body			1	1	1	0.234684	0.253371	0.355079	0.47646	0.438077	0.101709	0.101709	0.22309	0.22309	0.184706	0.184706	0.169835	0.651266	-1.12599	3.74766	0.000392833	0.00469229	-0.076991	0.253371	0.355079	1.36194	-1.12599	5.25642	1.90273e-06	4.15626e-05	4.8189	0.253371	0.47646	1.19839	-1.12599	4.05043	0.000144023	0.00133075	0.731621	0.253371	0.438077
chr12	99288802	cg18846139	chr12:99288222-99289374	Island	ANKS1B;ANKS1B;ANKS1B;ANKS1B;ANKS1B;ANKS1B;ANKS1B;ANKS1B;ANKS1B;ANKS1B;ANKS1B;ANKS1B	NM_001204065;NM_001204081;NM_001204080;NM_001204079;NM_020140;NM_181670;NM_001204069;NM_001204070;NM_001204066;NM_001204067;NM_001204068;NM_152788	TSS200;TSS200;TSS200;TSS200;Body;Body;Body;Body;Body;Body;Body;Body			1	1	1	0.150743	0.181675	0.317448	0.500685	0.426978	0.135773	0.135773	0.319009	0.319009	0.245303	0.245303	0.233362	1.01546	-1.58764	3.79414	0.000337626	0.00426988	0.0616026	0.181675	0.317448	2.171	-1.58764	5.44052	9.48327e-07	2.53498e-05	5.48125	0.181675	0.500685	1.75624	-1.58764	3.8542	0.000277223	0.00216869	0.120031	0.181675	0.426978
chr11	69985998	cg21927055		OpenSea	ANO1;ANO1	NM_018043;NR_030691	Body;Body			-1	-1	-1	0.815641	0.809942	0.644742	0.536512	0.602013	-0.1652	0.1652	-0.273431	0.273431	-0.20793	0.20793	0.21552	-1.16967	1.43253	-5.32767	1.45456e-06	0.000248699	5.10963	0.809942	0.644742	-1.83208	1.43253	-5.59693	5.21936e-07	1.67873e-05	6.04987	0.809942	0.536512	-1.51897	1.43253	-4.06374	0.000137682	0.00128658	0.773771	0.809942	0.602013
chr12	6055430	cg00282706		OpenSea	ANO2	NM_020373	TSS200			-1	-1	-1	0.497828	0.460101	0.345085	0.279754	0.253043	-0.115016	0.115016	-0.180347	0.180347	-0.207057	0.207057	0.167473	-0.777861	-0.745182	-3.80263	0.000328389	0.00419434	0.0870048	0.460101	0.345085	-1.35983	-0.745182	-4.45858	3.51229e-05	0.000372359	2.05801	0.460101	0.279754	-1.45193	-0.745182	-4.16898	9.62204e-05	0.000986407	1.10953	0.460101	0.253043
chr12	5918191	cg26213458		OpenSea	ANO2	NM_020373	Body			-1	-1	-1	0.620561	0.61219	0.501007	0.409439	0.433432	-0.111183	0.111183	-0.202751	0.202751	-0.178758	0.178758	0.16423	-0.682501	0.225937	-3.93008	0.000215628	0.00324832	0.47278	0.61219	0.501007	-1.25886	0.225937	-4.86189	8.23066e-06	0.000122134	3.42908	0.61219	0.409439	-1.07922	0.225937	-3.65013	0.000538038	0.00357301	-0.496364	0.61219	0.433432
chr12	5990268	cg21626043		OpenSea	ANO2;ANO2	NM_001278596;NM_001278597	Body;Body			-1	-1	-1	0.838215	0.807792	0.705416	0.574037	0.638037	-0.102376	0.102376	-0.233755	0.233755	-0.169756	0.169756	0.168629	-0.769281	1.59523	-3.49477	0.000879785	0.00783026	-0.812068	0.807792	0.705416	-1.59234	1.59523	-4.85176	8.5414e-06	0.000125655	3.39398	0.807792	0.574037	-1.22023	1.59523	-3.25595	0.00182995	0.00910997	-1.62443	0.807792	0.638037
chr11	26644259	cg09791791		OpenSea	ANO3	NM_031418	Body			-1	-1	-1	0.811101	0.788073	0.680478	0.609721	0.636128	-0.107595	0.107595	-0.178352	0.178352	-0.151946	0.151946	0.145964	-0.782828	1.46634	-3.97062	0.000188345	0.00299046	0.597066	0.788073	0.680478	-1.21435	1.46634	-4.13112	0.000109512	0.00090603	0.989114	0.788073	0.609721	-1.0854	1.46634	-3.23358	0.00195691	0.00958964	-1.6858	0.788073	0.636128
chr12	101353387	cg11796961		OpenSea	ANO4;ANO4;ANO4	NM_178826;NM_001286615;NM_001286616	Body;Body;Body			-1	-1	-1	0.398245	0.377582	0.271808	0.206799	0.215576	-0.105773	0.105773	-0.170783	0.170783	-0.162006	0.162006	0.146187	-0.736275	-1.21165	-4.96142	5.71029e-06	0.000452971	3.83469	0.377582	0.271808	-1.32833	-1.21165	-6.00349	1.08278e-07	5.97756e-06	7.54972	0.377582	0.206799	-1.25381	-1.21165	-4.96248	5.68801e-06	0.000126383	3.7786	0.377582	0.215576
chr12	45763187	cg09223486		OpenSea	ANO6;ANO6;ANO6;ANO6	NM_001025356;NM_001204803;NM_001142679;NM_001142678	Body;Body;Body;Body			-1	-1	-1	0.809966	0.786774	0.653582	0.563498	0.576435	-0.133192	0.133192	-0.223276	0.223276	-0.210339	0.210339	0.188935	-0.947818	1.35753	-4.50073	3.02551e-05	0.00104554	2.28544	0.786774	0.653582	-1.58948	1.35753	-5.06227	3.93157e-06	7.0373e-05	4.12958	0.786774	0.563498	-1.46976	1.35753	-4.09927	0.000122055	0.00117741	0.886585	0.786774	0.576435
chr12	45721125	cg14376618		OpenSea	ANO6;ANO6;ANO6;ANO6	NM_001142679;NM_001142678;NM_001142680;NM_001025356	Body;Body;Body;Body	-1		1	1	1	0.600641	0.537064	0.660793	0.690251	0.792673	0.123728	0.123728	0.153187	0.153187	0.255609	0.255609	0.177508	0.790992	0.730519	4.48947	3.14873e-05	0.00106741	2.24844	0.537064	0.660793	1.05444	0.730519	4.01399	0.000162846	0.00123968	0.617658	0.537064	0.690251	1.79523	0.730519	5.98473	1.16495e-07	8.65506e-06	7.47967	0.537064	0.792673
chr19	17440072	cg22813366	chr19:17438054-17440318	Island	ANO8	NM_020959	Body			1	1	1	0.222818	0.239936	0.354569	0.461054	0.456489	0.114633	0.114633	0.221118	0.221118	0.216553	0.216553	0.184101	0.772508	-1.18295	4.08241	0.000129247	0.00238244	0.943527	0.239936	0.354569	1.40612	-1.18295	4.98388	5.25612e-06	8.72666e-05	3.85412	0.239936	0.461054	1.43779	-1.18295	4.46284	3.4598e-05	0.000465264	2.07139	0.239936	0.456489
chr2	69428235	cg16190888		OpenSea	ANTXR1	NM_032208	Body			-1	-1	-1	0.597945	0.597843	0.390564	0.288573	0.347194	-0.207279	0.207279	-0.30927	0.30927	-0.250649	0.250649	0.255733	-1.29081	-0.167156	-6.60009	1.03397e-08	3.13734e-05	9.73347	0.597843	0.390564	-1.98157	-0.167156	-6.7956	4.75377e-09	1.01355e-06	10.5358	0.597843	0.288573	-1.54802	-0.167156	-4.64905	1.78144e-05	0.000286911	2.69786	0.597843	0.347194
chr2	69981407	cg05670158		OpenSea	ANXA4	NM_001153	5'UTR	1		-1	-1	-1	0.845704	0.834668	0.702978	0.552716	0.64012	-0.13169	0.13169	-0.281951	0.281951	-0.194548	0.194548	0.20273	-0.99583	1.70234	-5.14037	2.93945e-06	0.000335291	4.45339	0.834668	0.702978	-1.92201	1.70234	-6.65421	8.34089e-09	1.34179e-06	9.99842	0.834668	0.552716	-1.43029	1.70234	-4.33645	5.39262e-05	0.000645348	1.65347	0.834668	0.64012
chr22	29781696	cg16073983	chr22:29784169-29784779	N_Shelf	AP1B1;AP1B1;AP1B1	NM_001127;NM_145730;NM_001166019	5'UTR;5'UTR;5'UTR			-1	-1	-1	0.642019	0.643163	0.521486	0.448229	0.409512	-0.121677	0.121677	-0.194935	0.194935	-0.233651	0.233651	0.183421	-0.739444	0.383882	-5.0184	4.62622e-06	0.000410442	4.03076	0.643163	0.521486	-1.17055	0.383882	-5.32823	1.45148e-06	3.42622e-05	5.07629	0.643163	0.448229	-1.39416	0.383882	-5.55745	6.07133e-07	2.64587e-05	5.90543	0.643163	0.409512
chr15	83331441	cg06459070		OpenSea	AP3B2	NM_004644	Body			-1	-1	-1	0.797854	0.784763	0.642076	0.599906	0.585055	-0.142687	0.142687	-0.184857	0.184857	-0.199708	0.199708	0.175751	-0.975863	1.33408	-4.8506	8.57766e-06	0.000550331	3.456	0.784763	0.642076	-1.22295	1.33408	-4.07706	0.000131609	0.00104742	0.816929	0.784763	0.599906	-1.37587	1.33408	-4.01686	0.00016128	0.00144925	0.625747	0.784763	0.585055
chr14	31500989	cg24367125		OpenSea	AP4S1;AP4S1;AP4S1;AP4S1;AP4S1;AP4S1	NM_001254729;NM_007077;NM_001128126;NM_001254727;NM_001254726;NM_001254728	5'UTR;5'UTR;5'UTR;5'UTR;5'UTR;5'UTR			-1	-1	-1	0.351273	0.354034	0.240911	0.179917	0.190143	-0.113124	0.113124	-0.174118	0.174118	-0.163891	0.163891	0.150377	-0.829611	-1.42619	-4.85248	8.51903e-06	0.00054841	3.46238	0.354034	0.240911	-1.5209	-1.42619	-5.96651	1.25067e-07	6.53312e-06	7.41215	0.354034	0.179917	-1.47374	-1.42619	-5.06304	3.92038e-06	9.70156e-05	4.13168	0.354034	0.190143
chr15	29235401	cg21365387		OpenSea	APBA2;APBA2	NM_005503;NM_001130414	5'UTR;5'UTR			-1	-1	-1	0.84095	0.828216	0.716228	0.586074	0.663835	-0.111988	0.111988	-0.242142	0.242142	-0.164382	0.164382	0.172837	-0.794275	1.73914	-3.81904	0.000311199	0.00405738	0.136256	0.828216	0.716228	-1.63396	1.73914	-5.26934	1.81243e-06	4.0134e-05	4.86512	0.828216	0.586074	-1.23505	1.73914	-3.48794	0.000898758	0.00528062	-0.970922	0.828216	0.663835
chr15	29397308	cg12372163	chr15:29395641-29396290	S_Shore	APBA2;APBA2	NM_005503;NM_001130414	Body;Body			-1	-1	-1	0.813514	0.799073	0.67049	0.621846	0.639063	-0.128582	0.128582	-0.177226	0.177226	-0.16001	0.16001	0.155273	-0.901084	1.4909	-5.35238	1.32479e-06	0.000238882	5.19684	0.799073	0.67049	-1.22122	1.4909	-4.86527	8.12951e-06	0.000120994	3.44079	0.799073	0.621846	-1.15542	1.4909	-4.03112	0.000153717	0.00139688	0.670672	0.799073	0.639063
chr10	26792038	cg02485174		OpenSea	APBB1IP	NM_019043	Body			-1	-1	-1	0.816234	0.797917	0.654428	0.435565	0.540728	-0.143489	0.143489	-0.362353	0.362353	-0.257189	0.257189	0.254344	-0.992206	1.28043	-4.13302	0.000108806	0.00215385	1.10216	0.797917	0.654428	-2.44582	1.28043	-6.83314	4.09355e-09	9.47008e-07	10.6787	0.797917	0.435565	-1.7552	1.28043	-4.29431	6.24443e-05	0.000718725	1.51555	0.797917	0.540728
chr20	57127543	cg23166376		OpenSea	APCDD1L-AS1	NR_034147	Body			-1	-1	-1	0.625179	0.614407	0.479168	0.374391	0.425749	-0.135239	0.135239	-0.240016	0.240016	-0.188658	0.188658	0.187971	-0.823649	0.169345	-5.58401	5.48415e-07	0.000166926	6.02047	0.614407	0.479168	-1.51497	0.169345	-6.88874	3.28e-09	8.54211e-07	10.8905	0.614407	0.374391	-1.1171	0.169345	-4.44835	3.64147e-05	0.000483055	2.02316	0.614407	0.425749
chr1	159558512	cg21291134		OpenSea	APCS	NM_001639	3'UTR			-1	-1	-1	0.79984	0.774167	0.659398	0.570258	0.558172	-0.114769	0.114769	-0.203909	0.203909	-0.215995	0.215995	0.178224	-0.819807	1.29768	-3.48151	0.000916992	0.00804657	-0.849689	0.774167	0.659398	-1.41389	1.29768	-4.0272	0.00015576	0.00119676	0.659267	0.774167	0.570258	-1.45176	1.29768	-3.6212	0.000590146	0.00383463	-0.582028	0.774167	0.558172
chr2	21225140	cg05333014		OpenSea	APOB	NM_000384	Body			-1	-1	-1	0.796388	0.770557	0.614547	0.466007	0.53171	-0.15601	0.15601	-0.30455	0.30455	-0.238847	0.238847	0.233136	-1.02893	1.09429	-4.41059	4.15948e-05	0.00123873	1.99058	0.770557	0.614547	-2.03921	1.09429	-5.8628	1.87174e-07	8.45321e-06	7.02748	0.770557	0.466007	-1.57267	1.09429	-3.95962	0.000195402	0.00167193	0.446369	0.770557	0.53171
chr19	45448439	cg08701064		OpenSea	APOC4;APOC2;APOC4-APOC2	NM_001646;NM_000483;NR_037932	Body;TSS1500;Body			-1	-1	-1	0.606212	0.601155	0.50008	0.400134	0.45011	-0.101075	0.101075	-0.201021	0.201021	-0.151044	0.151044	0.151047	-0.577208	0.204356	-4.51701	2.8557e-05	0.00101348	2.33898	0.601155	0.50008	-1.18096	0.204356	-6.1985	5.04746e-08	3.72364e-06	8.27837	0.601155	0.400134	-0.901689	0.204356	-4.14455	0.000104605	0.00105005	1.03118	0.601155	0.45011
chr16	59788904	cg17890255	chr16:59788792-59789072	Island	APOOP5	NR_028471	Body			-1	-1	-1	0.72755	0.713851	0.599046	0.502496	0.533041	-0.114805	0.114805	-0.211355	0.211355	-0.18081	0.18081	0.16899	-0.730029	0.865153	-4.71019	1.42911e-05	0.000705233	2.98144	0.713851	0.599046	-1.35184	0.865153	-5.84997	1.96722e-07	8.72595e-06	6.98003	0.713851	0.502496	-1.13524	0.865153	-4.30215	6.07662e-05	0.000704836	1.54116	0.713851	0.533041
chr16	59788888	cg03581422	chr16:59788792-59789072	Island	APOOP5	NR_028471	Body			-1	-1	-1	0.692642	0.684516	0.572883	0.526195	0.509224	-0.111633	0.111633	-0.158321	0.158321	-0.175292	0.175292	0.148415	-0.70079	0.715513	-5.38075	1.18985e-06	0.000227302	5.29712	0.684516	0.572883	-1.0032	0.715513	-5.16626	2.66838e-06	5.30238e-05	4.49755	0.684516	0.526195	-1.07216	0.715513	-4.83523	9.07336e-06	0.000176652	3.33608	0.684516	0.509224
chr12	105626788	cg01650245	chr12:105629690-105630099	N_Shelf	APPL2	NM_018171	Body			1	1	1	0.494124	0.479665	0.601633	0.64507	0.728856	0.121968	0.121968	0.165404	0.165404	0.249191	0.249191	0.178855	0.74086	0.362852	4.87602	7.81581e-06	0.000526104	3.54254	0.479665	0.601633	1.04193	0.362852	4.59936	2.12905e-05	0.000252786	2.53024	0.479665	0.64507	1.65291	0.362852	6.38969	2.37766e-08	3.08898e-06	8.99734	0.479665	0.728856
chr7	30951801	cg10132917		OpenSea	AQP1	NM_198098	1stExon			1	1	1	0.400084	0.396315	0.500318	0.600075	0.666184	0.104002	0.104002	0.20376	0.20376	0.269868	0.269868	0.192543	0.622988	-0.137115	3.43776	0.00105064	0.00878967	-0.973158	0.396315	0.500318	1.30845	-0.137115	4.84268	8.82978e-06	0.000128754	3.36253	0.396315	0.600075	1.71099	-0.137115	5.54556	6.35366e-07	2.72865e-05	5.86213	0.396315	0.666184
chr12	50354840	cg26328335	chr12:50354839-50356163	Island	AQP5	NM_001651	TSS1500	-1	1	1	1	1	0.109882	0.120002	0.287443	0.514924	0.430991	0.167441	0.167441	0.394922	0.394922	0.310989	0.310989	0.291117	1.42273	-1.99837	4.79434	1.05319e-05	0.000606725	3.26512	0.120002	0.287443	2.8796	-1.99837	6.50831	1.48756e-08	1.84703e-06	9.44551	0.120002	0.514924	2.55766	-1.99837	5.06233	3.93067e-06	9.7189e-05	4.12919	0.120002	0.430991
chr4	148978250	cg21376325		OpenSea	ARHGAP10	NM_024605	Body			-1	-1	-1	0.619764	0.600136	0.492198	0.349562	0.391223	-0.107937	0.107937	-0.250574	0.250574	-0.208913	0.208913	0.189141	-0.705171	0.106634	-3.91347	0.000227868	0.00335672	0.422086	0.600136	0.492198	-1.72981	0.106634	-6.43869	1.95926e-08	2.16226e-06	9.18233	0.600136	0.349562	-1.25499	0.106634	-4.09082	0.000125608	0.00120248	0.859714	0.600136	0.391223
chr2	144448686	cg12058385		OpenSea	ARHGAP15	NM_018460	Body			-1	-1	-1	0.817717	0.798694	0.673549	0.46105	0.574766	-0.125144	0.125144	-0.337644	0.337644	-0.223928	0.223928	0.228905	-0.854721	1.36302	-3.6119	0.000607904	0.00617128	-0.475677	0.798694	0.673549	-2.18563	1.36302	-6.19469	5.12351e-08	3.75545e-06	8.26409	0.798694	0.46105	-1.57	1.36302	-3.89685	0.000240787	0.00195184	0.251409	0.798694	0.574766
chr2	144275477	cg15818448		OpenSea	ARHGAP15	NM_018460	Body			-1	-1	-1	0.876914	0.868361	0.744419	0.562937	0.714658	-0.123941	0.123941	-0.305424	0.305424	-0.153702	0.153702	0.194356	-1.00525	2.07436	-4.21771	8.13891e-05	0.00180705	1.36999	0.868361	0.744419	-2.17147	2.07436	-6.11062	7.12396e-08	4.61435e-06	7.94935	0.868361	0.562937	-1.31182	2.07436	-3.23279	0.0019615	0.00960672	-1.68794	0.868361	0.714658
chr2	144276873	cg09832764		OpenSea	ARHGAP15	NM_018460	Body			-1	-1	-1	0.884163	0.886527	0.756706	0.613331	0.728614	-0.129821	0.129821	-0.273196	0.273196	-0.157913	0.157913	0.186977	-1.10436	2.28363	-4.28267	6.50191e-05	0.00159238	1.5774	0.886527	0.756706	-2.09453	2.28363	-5.44783	9.22357e-07	2.48539e-05	5.50767	0.886527	0.613331	-1.44558	2.28363	-3.29267	0.0016382	0.00836586	-1.52305	0.886527	0.728614
chr2	144020774	cg18594983		OpenSea	ARHGAP15	NM_018460	Body			-1	-1	-1	0.877054	0.87082	0.757567	0.681297	0.711805	-0.113253	0.113253	-0.189523	0.189523	-0.159015	0.159015	0.15393	-0.952897	2.188	-4.484	3.21028e-05	0.00107814	2.2305	0.87082	0.757567	-1.52882	2.188	-4.82513	9.41408e-06	0.00013522	3.30186	0.87082	0.681297	-1.36531	2.188	-3.77359	0.000361052	0.00264596	-0.125939	0.87082	0.711805
chr11	110583590	cg14652031	chr11:110581839-110583883	Island	ARHGAP20	NM_020809	TSS200			1	1	1	0.0381463	0.0387789	0.150213	0.199126	0.217283	0.111434	0.111434	0.160347	0.160347	0.178504	0.178504	0.150095	1.68678	-3.7439	5.14865	2.8499e-06	0.000331131	4.48223	0.0387789	0.150213	2.18447	-3.7439	4.47211	3.34824e-05	0.000358743	2.10309	0.0387789	0.199126	2.44848	-3.7439	4.38971	4.4758e-05	0.000562027	1.82884	0.0387789	0.217283
chr11	110461904	cg18364697		OpenSea	ARHGAP20;ARHGAP20;ARHGAP20;ARHGAP20;ARHGAP20	NM_001258417;NM_001258418;NM_001258416;NM_001258415;NM_020809	Body;Body;Body;Body;Body			-1	-1	-1	0.728881	0.71754	0.59771	0.472111	0.526403	-0.11983	0.11983	-0.245429	0.245429	-0.191136	0.191136	0.185465	-0.7536	0.855975	-3.946	0.000204489	0.00314466	0.521501	0.71754	0.59771	-1.52019	0.855975	-5.33883	1.39448e-06	3.3303e-05	5.11439	0.71754	0.472111	-1.20463	0.855975	-3.70486	0.000451225	0.00313025	-0.333113	0.71754	0.526403
chr10	49705591	cg03717961		OpenSea	ARHGAP22	NM_021226	Body			-1	-1	-1	0.611714	0.61707	0.491878	0.362302	0.456509	-0.125192	0.125192	-0.254768	0.254768	-0.160561	0.160561	0.180174	-0.745411	0.196684	-4.38719	4.51562e-05	0.00129427	1.91454	0.61707	0.491878	-1.65406	0.196684	-6.52938	1.36848e-08	1.74838e-06	9.52524	0.61707	0.362302	-1.0053	0.196684	-3.47527	0.000935002	0.00544105	-1.00739	0.61707	0.456509
chr12	57872430	cg08134678	chr12:57869075-57870182	S_Shelf	ARHGAP9;ARHGAP9;ARHGAP9	NM_032496;NM_001080157;NM_001080156	Body;Body;TSS1500			-1	-1	-1	0.577116	0.58168	0.432448	0.36444	0.429708	-0.149231	0.149231	-0.21724	0.21724	-0.151972	0.151972	0.172814	-0.895288	-0.0290544	-5.7285	3.14695e-07	0.000132398	6.5395	0.58168	0.432448	-1.36043	-0.0290544	-5.83827	2.05849e-07	8.98565e-06	6.93677	0.58168	0.36444	-0.929569	-0.0290544	-3.49351	0.000883248	0.00521083	-0.954859	0.58168	0.429708
chr12	15114703	cg10925082		OpenSea	ARHGDIB	NM_001175	TSS200			-1	-1	-1	0.724135	0.709556	0.548492	0.343859	0.389884	-0.161064	0.161064	-0.365697	0.365697	-0.319672	0.319672	0.282144	-1.07532	0.519035	-3.41993	0.00111024	0.00911192	-1.02318	0.709556	0.548492	-2.61852	0.519035	-5.58558	5.45143e-07	1.73065e-05	6.00843	0.709556	0.343859	-2.19786	0.519035	-4.10565	0.000119436	0.00115886	0.906913	0.709556	0.389884
chr12	15114387	cg16393012		OpenSea	ARHGDIB	NM_001175	5'UTR	1		-1	-1	-1	0.533299	0.525209	0.325065	0.234843	0.235382	-0.200145	0.200145	-0.290366	0.290366	-0.289827	0.289827	0.260113	-1.3666	-0.70523	-5.08594	3.60051e-06	0.000367008	4.26431	0.525209	0.325065	-2.23185	-0.70523	-5.57089	5.76682e-07	1.80014e-05	5.95486	0.525209	0.234843	-2.15372	-0.70523	-4.70782	1.44139e-05	0.000246442	2.89808	0.525209	0.235382
chr12	15114393	cg19826026		OpenSea	ARHGDIB	NM_001175	5'UTR	1		-1	-1	-1	0.568433	0.573946	0.403945	0.294281	0.297293	-0.17	0.17	-0.279665	0.279665	-0.276653	0.276653	0.242106	-1.08089	-0.275455	-4.47092	3.36236e-05	0.00110622	2.18761	0.573946	0.403945	-1.96278	-0.275455	-5.44526	9.31399e-07	2.5023e-05	5.49839	0.573946	0.294281	-1.89632	-0.275455	-4.60712	2.07073e-05	0.000320011	2.5557	0.573946	0.297293
chr12	15114689	cg07611519		OpenSea	ARHGDIB	NM_001175	TSS200			-1	-1	-1	0.6044	0.59099	0.444126	0.284976	0.329945	-0.146864	0.146864	-0.306014	0.306014	-0.261045	0.261045	0.237975	-0.896502	-0.125383	-3.99501	0.000173563	0.00284715	0.672206	0.59099	0.444126	-2.12572	-0.125383	-6.35337	2.74403e-08	2.60896e-06	8.86049	0.59099	0.284976	-1.77753	-0.125383	-4.65249	1.75954e-05	0.000284332	2.70954	0.59099	0.329945
chr12	15114710	cg15450139		OpenSea	ARHGDIB	NM_001175	TSS200			-1	-1	-1	0.630569	0.620512	0.482081	0.325084	0.341461	-0.138431	0.138431	-0.295429	0.295429	-0.279051	0.279051	0.237637	-0.87309	0.062909	-3.46963	0.000951577	0.00824204	-0.883303	0.620512	0.482081	-2.05755	0.062909	-5.48411	8.03333e-07	2.2596e-05	5.6392	0.620512	0.325084	-1.90206	0.062909	-4.43968	3.75451e-05	0.000493775	1.99435	0.620512	0.341461
chr12	15104048	cg09227882		OpenSea	ARHGDIB	NM_001175	5'UTR			-1	-1	-1	0.633569	0.63501	0.507927	0.419444	0.452313	-0.127083	0.127083	-0.215567	0.215567	-0.182697	0.182697	0.175116	-0.768271	0.335713	-6.08316	7.93218e-08	7.56393e-05	7.82799	0.63501	0.507927	-1.32987	0.335713	-7.06244	1.63968e-09	6.24163e-07	11.5533	0.63501	0.419444	-1.09141	0.335713	-5.07582	3.73857e-06	9.3793e-05	4.17675	0.63501	0.452313
chr12	15114233	cg20917083		OpenSea	ARHGDIB	NM_001175	5'UTR			-1	-1	-1	0.444342	0.436666	0.321832	0.254425	0.263597	-0.114834	0.114834	-0.182241	0.182241	-0.173069	0.173069	0.156714	-0.742843	-0.849986	-4.83383	9.11985e-06	0.000565707	3.39899	0.436666	0.321832	-1.3028	-0.849986	-5.68596	3.70743e-07	1.33196e-05	6.37579	0.436666	0.254425	-1.25916	-0.849986	-4.81259	9.85438e-06	0.000187561	3.25789	0.436666	0.263597
chr12	15114494	cg10087172		OpenSea	ARHGDIB;ARHGDIB	NM_001175;NM_001175	5'UTR;1stExon			-1	-1	-1	0.398969	0.395784	0.258328	0.176238	0.228049	-0.137457	0.137457	-0.219546	0.219546	-0.167735	0.167735	0.174913	-1.04089	-1.28383	-4.4619	3.47129e-05	0.00112405	2.15807	0.395784	0.258328	-2.01963	-1.28383	-5.80658	2.32738e-07	9.7351e-06	6.81969	0.395784	0.176238	-1.51641	-1.28383	-3.81799	0.000312265	0.00237083	0.00915504	0.395784	0.228049
chr11	120302922	cg05099464		OpenSea	ARHGEF12	NM_015313	Body	1		-1	-1	-1	0.211088	0.243775	0.0984157	0.0711897	0.0573242	-0.14536	0.14536	-0.172586	0.172586	-0.186451	0.186451	0.168132	-1.71256	-2.733	-7.10765	1.36864e-09	1.22272e-05	11.6233	0.243775	0.0984157	-2.31955	-2.733	-6.45675	1.8242e-08	2.07817e-06	9.25058	0.243775	0.0711897	-2.4059	-2.733	-5.86489	1.8566e-07	1.18058e-05	7.03494	0.243775	0.0573242
chr12	58009707	cg05087022	chr12:58013171-58013652	N_Shelf	ARHGEF25;ARHGEF25;ARHGEF25	NM_001111270;NR_046223;NM_182947	Body;Body;Body			-1	-1	-1	0.804912	0.802736	0.662037	0.573324	0.619435	-0.140699	0.140699	-0.229413	0.229413	-0.183302	0.183302	0.184471	-0.97197	1.45544	-5.01565	4.6735e-06	0.000412392	4.02128	0.802736	0.662037	-1.53379	1.45544	-5.30849	1.56379e-06	3.61353e-05	5.00541	0.802736	0.573324	-1.33168	1.45544	-4.03624	0.000151089	0.00137901	0.686807	0.802736	0.619435
chr3	56792794	cg27553488		OpenSea	ARHGEF3;ARHGEF3;ARHGEF3;ARHGEF3	NM_001128616;NM_019555;NM_001289698;NM_001128615	Body;Body;Body;Body	1		-1	-1	-1	0.400408	0.435723	0.238245	0.176058	0.144202	-0.197478	0.197478	-0.259666	0.259666	-0.291522	0.291522	0.249555	-1.50388	-1.30062	-5.57173	5.74839e-07	0.000170373	5.97651	0.435723	0.238245	-2.20064	-1.30062	-5.46837	8.52979e-07	2.35761e-05	5.58211	0.435723	0.176058	-2.34686	-1.30062	-5.10701	3.32884e-06	8.63455e-05	4.28695	0.435723	0.144202
chr3	57093519	cg04563996		OpenSea	ARHGEF3;SPATA12	NM_001128615;NM_181727	5'UTR;TSS1500			-1	-1	-1	0.618893	0.600339	0.473893	0.344551	0.41505	-0.126446	0.126446	-0.255789	0.255789	-0.185289	0.185289	0.189175	-0.771834	0.0838175	-4.50399	2.9908e-05	0.00103999	2.29613	0.600339	0.473893	-1.61663	0.0838175	-6.32726	3.04161e-08	2.76301e-06	8.76214	0.600339	0.344551	-1.12884	0.0838175	-3.86907	0.000263954	0.00208975	0.165745	0.600339	0.41505
chr2	131768474	cg23664553		OpenSea	ARHGEF4;ARHGEF4	NM_032995;NM_015320	Body;Body		-1	-1	-1	-1	0.520772	0.538301	0.37908	0.262517	0.198385	-0.159221	0.159221	-0.275784	0.275784	-0.339916	0.339916	0.258307	-1.08179	-0.517516	-4.22197	8.02033e-05	0.00179152	1.38354	0.538301	0.37908	-1.97137	-0.517516	-5.16025	2.72898e-06	5.39074e-05	4.47622	0.538301	0.262517	-2.39979	-0.517516	-5.50108	7.5302e-07	3.05941e-05	5.70033	0.538301	0.198385
chr2	131722307	cg10004780	chr2:131720819-131721867	S_Shore	ARHGEF4;ARHGEF4	NM_032995;NM_015320	Body;Body			1	1	1	0.207578	0.234625	0.345697	0.429559	0.403604	0.111072	0.111072	0.194934	0.194934	0.168979	0.168979	0.158328	0.75986	-1.26192	4.50319	2.99922e-05	0.00104119	2.29352	0.234625	0.345697	1.2544	-1.26192	4.98602	5.21477e-06	8.67491e-05	3.86161	0.234625	0.429559	1.11697	-1.26192	3.88803	0.00024792	0.0019946	0.224178	0.234625	0.403604
chr13	111797084	cg04195343		OpenSea	ARHGEF7-AS1;ARHGEF7;ARHGEF7;ARHGEF7	NR_046516;NM_001113512;NM_001113511;NM_145735	Body;Body;Body;Body			-1	-1	-1	0.860967	0.848438	0.721291	0.697624	0.652535	-0.127147	0.127147	-0.150813	0.150813	-0.195902	0.195902	0.157954	-0.963407	1.93365	-4.76019	1.19235e-05	0.000644078	3.14975	0.848438	0.721291	-1.13569	1.93365	-3.76364	0.000372951	0.00239806	-0.155074	0.848438	0.697624	-1.53536	1.93365	-4.45581	3.54678e-05	0.000473879	2.04799	0.848438	0.652535
chr3	69143889	cg18156592		OpenSea	ARL6IP5	NM_006407	Body			1	1	1	0.30858	0.324583	0.443477	0.488324	0.495189	0.118894	0.118894	0.163742	0.163742	0.170606	0.170606	0.151081	0.717384	-0.646595	4.63274	1.88894e-05	0.000811315	2.72238	0.324583	0.443477	0.985442	-0.646595	4.26824	6.83549e-05	0.000626873	1.43142	0.324583	0.488324	1.06011	-0.646595	4.02104	0.000159024	0.00143381	0.638921	0.324583	0.495189
chr10	23243819	cg09035821		OpenSea	ARMC3;ARMC3;ARMC3;ARMC3	NM_001282747;NM_001282746;NM_001282745;NM_173081	5'UTR;Body;Body;Body			-1	-1	-1	0.868834	0.852564	0.739012	0.66635	0.640616	-0.113552	0.113552	-0.186214	0.186214	-0.211948	0.211948	0.170571	-0.91301	1.99605	-3.89521	0.000242094	0.00347817	0.366503	0.852564	0.739012	-1.35077	1.99605	-3.86518	0.00026737	0.0018384	0.154748	0.852564	0.66635	-1.62785	1.99605	-4.07917	0.000130675	0.0012381	0.822674	0.852564	0.640616
chr2	232155178	cg06771950		OpenSea	ARMC9;ARMC9;ARMC9	NM_001291656;NM_025139;NM_001271466	Body;Body;Body			1	1	1	0.290901	0.267128	0.40925	0.475819	0.553293	0.142122	0.142122	0.208691	0.208691	0.286165	0.286165	0.212326	0.942107	-0.89519	6.40663	2.22385e-08	4.46871e-05	9.01732	0.267128	0.40925	1.38175	-0.89519	6.30218	3.35744e-08	2.93249e-06	8.66777	0.267128	0.475819	1.78883	-0.89519	7.14498	1.17887e-09	4.86638e-07	11.869	0.267128	0.553293
chr15	80729093	cg08942191		OpenSea	ARNT2	NM_014862	Body	1	-1	-1	-1	-1	0.666037	0.661617	0.415231	0.29309	0.445604	-0.246386	0.246386	-0.368527	0.368527	-0.216013	0.216013	0.276975	-1.47798	0.127347	-6.88658	3.30836e-09	1.99369e-05	10.7987	0.661617	0.415231	-2.35082	0.127347	-7.34658	5.26119e-10	4.0307e-07	12.6399	0.661617	0.29309	-1.31578	0.127347	-3.60097	0.000629421	0.00402511	-0.641694	0.661617	0.445604
chr15	80889374	cg01645179		OpenSea	ARNT2	NM_014862	3'UTR			-1	-1	-1	0.800626	0.782937	0.619115	0.46748	0.564805	-0.163822	0.163822	-0.315457	0.315457	-0.218132	0.218132	0.23247	-1.08443	1.17066	-5.94103	1.38111e-07	9.18583e-05	7.30942	0.782937	0.619115	-2.02151	1.17066	-7.42796	3.79763e-10	3.55427e-07	12.9514	0.782937	0.46748	-1.47373	1.17066	-4.74222	1.27265e-05	0.000225454	3.01584	0.782937	0.564805
chr15	80781610	cg15642891		OpenSea	ARNT2	NM_014862	Body			-1	-1	-1	0.546264	0.538071	0.406153	0.342201	0.228907	-0.131917	0.131917	-0.195869	0.195869	-0.309163	0.309163	0.212317	-0.837226	-0.381802	-3.42283	0.00110033	0.00905775	-1.01506	0.538071	0.406153	-1.40991	-0.381802	-3.86602	0.000266627	0.00183442	0.157343	0.538071	0.342201	-2.26701	-0.381802	-5.44374	9.36806e-07	3.56231e-05	5.49242	0.538071	0.228907
chr15	80889254	cg24457833		OpenSea	ARNT2	NM_014862	3'UTR			-1	-1	-1	0.775137	0.775613	0.671361	0.584457	0.596897	-0.104252	0.104252	-0.191157	0.191157	-0.178716	0.178716	0.158042	-0.692002	1.3349	-5.00749	4.81676e-06	0.000418666	3.99316	0.775613	0.671361	-1.2396	1.3349	-6.01623	1.0303e-07	5.7853e-06	7.59714	0.775613	0.584457	-1.21376	1.3349	-5.1588	2.74384e-06	7.55104e-05	4.4705	0.775613	0.596897
chr11	13360096	cg06884805		OpenSea	ARNTL;ARNTL;ARNTL;ARNTL;ARNTL;ARNTL	NM_001030272;NM_001178;NM_001297719;NM_001297722;NM_001297724;NM_001030273	5'UTR;5'UTR;5'UTR;5'UTR;5'UTR;5'UTR			-1	-1	-1	0.527172	0.528515	0.421664	0.330213	0.309835	-0.106851	0.106851	-0.198302	0.198302	-0.21868	0.21868	0.174611	-0.626037	-0.290681	-3.94592	0.000204539	0.00314511	0.521274	0.528515	0.421664	-1.20136	-0.290681	-5.07872	3.69848e-06	6.72906e-05	4.18758	0.528515	0.330213	-1.41145	-0.290681	-5.22535	2.13835e-06	6.34713e-05	4.7074	0.528515	0.309835
chr3	35833333	cg10880852		OpenSea	ARPP21;ARPP21;ARPP21	NM_016300;NM_001267617;NM_001267619	Body;Body;Body			-1	-1	-1	0.806925	0.802853	0.63036	0.474863	0.609723	-0.172493	0.172493	-0.327991	0.327991	-0.193131	0.193131	0.231205	-1.18576	1.3145	-4.925	6.52972e-06	0.000481911	3.70985	0.802853	0.63036	-2.18111	1.3145	-6.076	8.15735e-08	5.02208e-06	7.82004	0.802853	0.474863	-1.38494	1.3145	-3.37863	0.00126077	0.00684119	-1.28266	0.802853	0.609723
chr3	35694211	cg23347160		OpenSea	ARPP21;ARPP21;ARPP21	NM_001267616;NM_001267617;NM_016300	5'UTR;5'UTR;5'UTR			-1	-1	-1	0.782387	0.763156	0.640759	0.494212	0.579877	-0.122396	0.122396	-0.268944	0.268944	-0.183278	0.183278	0.191539	-0.807517	1.15841	-4.24138	7.50095e-05	0.00172722	1.44536	0.763156	0.640759	-1.74664	1.15841	-6.15303	6.03331e-08	4.16317e-06	8.10801	0.763156	0.494212	-1.2281	1.15841	-3.78871	0.000343675	0.00255027	-0.0800534	0.763156	0.579877
chr17	66306537	cg14922325		OpenSea	ARSG;ARSG	NM_001267727;NM_014960	Body;Body			-1	-1	-1	0.706069	0.694542	0.553598	0.414379	0.529798	-0.140944	0.140944	-0.280163	0.280163	-0.164744	0.164744	0.195284	-0.849148	0.653222	-5.03944	4.27919e-06	0.000395123	4.1034	0.694542	0.553598	-1.69693	0.653222	-6.75454	5.59767e-09	1.09685e-06	10.3796	0.694542	0.414379	-1.03379	0.653222	-3.6036	0.00062418	0.00399975	-0.633952	0.694542	0.529798
chr8	131369596	cg08447387	chr8:131370087-131371317	N_Shore	ASAP1	NM_018482	Body			1	1	1	0.470013	0.454935	0.575689	0.617351	0.624393	0.120754	0.120754	0.162417	0.162417	0.169458	0.169458	0.150876	0.711662	0.157243	5.5735	5.70958e-07	0.000169758	5.98284	0.454935	0.575689	0.990795	0.157243	5.20438	2.31338e-06	4.77793e-05	4.63318	0.454935	0.617351	1.03003	0.157243	4.73811	1.29175e-05	0.000227828	3.00175	0.454935	0.624393
chr2	9468182	cg02805130		OpenSea	ASAP2;ASAP2	NM_001135191;NM_003887	Body;Body			-1	-1	-1	0.621071	0.610237	0.478151	0.363677	0.397064	-0.132086	0.132086	-0.24656	0.24656	-0.213174	0.213174	0.197273	-0.767293	0.125312	-4.72986	1.33091e-05	0.000681308	3.04758	0.610237	0.478151	-1.5437	0.125312	-6.38238	2.44731e-08	2.4532e-06	8.96982	0.610237	0.363677	-1.34606	0.125312	-4.87363	7.88442e-06	0.000159776	3.46912	0.610237	0.397064
chr4	177190855	cg18342872		OpenSea	ASB5	NM_080874	TSS1500			-1	-1	-1	0.81975	0.82982	0.687259	0.61096	0.664588	-0.142561	0.142561	-0.21886	0.21886	-0.165233	0.165233	0.175551	-1.06915	1.69329	-4.85432	8.46195e-06	0.000546145	3.46864	0.82982	0.687259	-1.56568	1.69329	-4.76788	1.15953e-05	0.00015833	3.10462	0.82982	0.61096	-1.27345	1.69329	-3.39606	0.00119503	0.00656261	-1.23341	0.82982	0.664588
chr9	132402646	cg03490678	chr9:132403872-132404743	N_Shore	ASB6;ASB6;ASB6	NM_001202403;NM_017873;NM_177999	Body;Body;Body			-1	-1	-1	0.673244	0.669969	0.557884	0.467489	0.491434	-0.112084	0.112084	-0.20248	0.20248	-0.178534	0.178534	0.164366	-0.656217	0.588885	-3.53924	0.000765176	0.00714592	-0.68519	0.669969	0.557884	-1.16248	0.588885	-4.20512	8.49936e-05	0.000742969	1.22684	0.669969	0.467489	-1.12813	0.588885	-3.57376	0.000686171	0.00429888	-0.721581	0.669969	0.491434
chr17	31705024	cg20560754		OpenSea	ASIC2	NM_001094	Body			-1	-1	-1	0.593434	0.583081	0.474703	0.390123	0.406827	-0.108378	0.108378	-0.192958	0.192958	-0.176254	0.176254	0.159197	-0.68005	0.0728083	-4.65478	1.74513e-05	0.000780222	2.7959	0.583081	0.474703	-1.25295	0.0728083	-5.75206	2.87338e-07	1.12114e-05	6.61873	0.583081	0.390123	-1.03473	0.0728083	-4.15992	9.92497e-05	0.00100941	1.08046	0.583081	0.406827
chr2	220381655	cg23120077	chr2:220377743-220377946	S_Shelf	ASIC4	NM_182847	Body			-1	-1	-1	0.689365	0.660198	0.543088	0.44765	0.474485	-0.11711	0.11711	-0.212548	0.212548	-0.185713	0.185713	0.17179	-0.7623	0.500473	-3.88843	0.000247595	0.00352597	0.345883	0.660198	0.543088	-1.41885	0.500473	-4.85419	8.46582e-06	0.000124805	3.4024	0.660198	0.44765	-1.11991	0.500473	-3.3553	0.00135416	0.00722537	-1.34832	0.660198	0.474485
chr8	62438754	cg13488788		OpenSea	ASPH;ASPH	NM_001164750;NM_004318	Body;Body	-1		1	1	1	0.365027	0.330637	0.535284	0.525785	0.641122	0.204647	0.204647	0.195148	0.195148	0.310485	0.310485	0.23676	1.2432	-0.353843	6.90213	3.10947e-09	1.99369e-05	10.8566	0.330637	0.535284	1.17572	-0.353843	4.37803	4.66291e-05	0.000463859	1.79112	0.330637	0.525785	1.87198	-0.353843	6.10446	7.29776e-08	6.35155e-06	7.92615	0.330637	0.641122
chr1	177057631	cg11085294		OpenSea	ASTN1;ASTN1	NM_207108;NM_004319	Body;Body			-1	-1	-1	0.831026	0.800051	0.653043	0.586695	0.60737	-0.147008	0.147008	-0.213356	0.213356	-0.192681	0.192681	0.184348	-1.03002	1.43497	-4.66135	1.70433e-05	0.000771089	2.81786	0.800051	0.653043	-1.41718	1.43497	-4.30154	6.08969e-05	0.000572687	1.54	0.800051	0.586695	-1.36114	1.43497	-3.61803	0.000596141	0.00386417	-0.59139	0.800051	0.60737
chr1	176923910	cg14102158		OpenSea	ASTN1;ASTN1;ASTN1	NM_001286164;NM_004319;NM_207108	Body;Body;Body			-1	-1	-1	0.687909	0.666049	0.564057	0.46156	0.511264	-0.101992	0.101992	-0.204489	0.204489	-0.154785	0.154785	0.153755	-0.639903	0.60001	-4.29082	6.32075e-05	0.00156674	1.60352	0.666049	0.564057	-1.3134	0.60001	-5.90681	1.57772e-07	7.55991e-06	7.1905	0.666049	0.46156	-0.93838	0.60001	-3.69579	0.000464622	0.00319988	-0.360274	0.666049	0.511264
chr9	119702091	cg24421442		OpenSea	ASTN2	NM_014010	Body			-1	-1	-1	0.743564	0.726355	0.589091	0.494518	0.549622	-0.137264	0.137264	-0.231837	0.231837	-0.176733	0.176733	0.181945	-0.880583	0.898026	-4.41001	4.16795e-05	0.0012399	1.9887	0.726355	0.589091	-1.51258	0.898026	-5.08063	3.67233e-06	6.69564e-05	4.19432	0.726355	0.494518	-1.1305	0.898026	-3.32538	0.00148349	0.0077478	-1.43207	0.726355	0.549622
chr9	120037770	cg06373787		OpenSea	ASTN2	NM_014010	Body			-1	-1	-1	0.824817	0.812479	0.684707	0.611449	0.656044	-0.127772	0.127772	-0.20103	0.20103	-0.156435	0.156435	0.161745	-0.919546	1.59116	-5.1128	3.2578e-06	0.000351586	4.35753	0.812479	0.684707	-1.42107	1.59116	-5.29945	1.618e-06	3.69946e-05	4.97301	0.812479	0.611449	-1.18544	1.59116	-3.87139	0.000261941	0.00207751	0.172883	0.812479	0.656044
chr9	119860455	cg05071618		OpenSea	ASTN2	NM_014010	Body			-1	-1	-1	0.705069	0.6791	0.565924	0.507206	0.505536	-0.113176	0.113176	-0.171895	0.171895	-0.173564	0.173564	0.152878	-0.704993	0.671363	-4.70316	1.46584e-05	0.000714202	2.95787	0.6791	0.565924	-1.07665	0.671363	-4.81738	9.68394e-06	0.000138161	3.2751	0.6791	0.507206	-1.06172	0.671363	-4.16024	9.91423e-05	0.00100856	1.08147	0.6791	0.505536
chr9	119882507	cg24659836		OpenSea	ASTN2	NM_014010	Body			-1	-1	-1	0.389943	0.377327	0.263193	0.198909	0.218648	-0.114135	0.114135	-0.178418	0.178418	-0.158679	0.158679	0.150411	-0.801898	-1.25868	-4.32341	5.64339e-05	0.00146972	1.7083	0.377327	0.263193	-1.49252	-1.25868	-5.39707	1.11849e-06	2.85048e-05	5.3242	0.377327	0.198909	-1.14696	-1.25868	-3.63211	0.000569959	0.00373295	-0.549781	0.377327	0.218648
chr9	120140243	cg13978347		OpenSea	ASTN2;ASTN2;ASTN2	NM_198186;NM_014010;NM_198187	Body;Body;Body			-1	-1	-1	0.788183	0.776031	0.610235	0.467607	0.561601	-0.165796	0.165796	-0.308423	0.308423	-0.21443	0.21443	0.22955	-1.07647	1.13314	-4.85165	8.54499e-06	0.000549202	3.45955	0.776031	0.610235	-1.94917	1.13314	-5.89207	1.67069e-07	7.85607e-06	7.13588	0.776031	0.467607	-1.45787	1.13314	-3.8593	0.000272609	0.00214139	0.135674	0.776031	0.561601
chr9	120117707	cg14161165		OpenSea	ASTN2;ASTN2;ASTN2	NM_198186;NM_014010;NM_198187	Body;Body;Body			-1	-1	-1	0.785758	0.779218	0.669379	0.625311	0.582261	-0.109839	0.109839	-0.153908	0.153908	-0.196957	0.196957	0.153568	-0.78546	1.37941	-4.4061	4.22552e-05	0.00124853	1.976	0.779218	0.669379	-1.05105	1.37941	-3.95443	0.000198815	0.001452	0.431158	0.779218	0.625311	-1.33579	1.37941	-4.40121	4.29881e-05	0.000545625	1.86683	0.779218	0.582261
chr20	30944839	cg12592359	chr20:30945647-30947033	N_Shore	ASXL1;ASXL1	NM_015338;NM_001164603	TSS1500;TSS1500			1	1	1	0.416979	0.357812	0.474874	0.532751	0.532628	0.117061	0.117061	0.174939	0.174939	0.174816	0.174816	0.155605	0.757942	-0.438261	4.08347	0.000128784	0.0023776	0.946834	0.357812	0.474874	1.18959	-0.438261	4.29856	6.15292e-05	0.000577411	1.53029	0.357812	0.532751	1.08463	-0.438261	3.43223	0.00106878	0.00602711	-1.13063	0.357812	0.532628
chr20	30956833	cg11107783		OpenSea	ASXL1;ASXL1;ASXL1;ASXL1	NM_015338;NM_001164603;NM_001164603;NM_015338	ExonBnd;ExonBnd;Body;Body			1	1	1	0.138036	0.132045	0.284067	0.455883	0.413364	0.152022	0.152022	0.323838	0.323838	0.281319	0.281319	0.252393	1.24416	-1.92944	4.45674	3.53524e-05	0.00113422	2.14116	0.132045	0.284067	2.38626	-1.92944	5.7331	3.09154e-07	1.1764e-05	6.54896	0.132045	0.455883	2.21189	-1.92944	4.6538	1.75131e-05	0.000283452	2.71397	0.132045	0.413364
chr14	55840839	cg01712233		OpenSea	ATG14	NM_014924	Body			-1	-1	-1	0.702182	0.711307	0.542123	0.468603	0.440184	-0.169184	0.169184	-0.242705	0.242705	-0.271124	0.271124	0.227671	-1.03613	0.69374	-5.26992	1.80847e-06	0.0002723	4.90641	0.711307	0.542123	-1.50315	0.69374	-5.12767	3.08206e-06	5.88995e-05	4.36067	0.711307	0.468603	-1.67826	0.69374	-5.01361	4.70899e-06	0.000110346	3.95775	0.711307	0.440184
chr3	11330567	cg26389380		OpenSea	ATG7;ATG7;ATG7	NM_001136031;NM_006395;NM_001144912	5'UTR;5'UTR;5'UTR			-1	-1	-1	0.544397	0.538863	0.359349	0.235986	0.188447	-0.179513	0.179513	-0.302877	0.302877	-0.350416	0.350416	0.277602	-1.31014	-0.633007	-4.33585	5.4038e-05	0.00143427	1.74842	0.538863	0.359349	-2.25335	-0.633007	-5.00171	4.92086e-06	8.31173e-05	3.91663	0.538863	0.235986	-2.75912	-0.633007	-5.36329	1.27124e-06	4.40699e-05	5.20191	0.538863	0.188447
chr11	63398704	cg10731424		OpenSea	ATL3;ATL3	NM_001290048;NM_015459	Body;Body	1		-1	-1	-1	0.805508	0.817883	0.650555	0.503246	0.654835	-0.167328	0.167328	-0.314637	0.314637	-0.163048	0.163048	0.215004	-1.1529	1.46842	-6.14826	6.14716e-08	6.76595e-05	8.06641	0.817883	0.650555	-2.05503	1.46842	-7.3504	5.18128e-10	3.99293e-07	12.6545	0.817883	0.503246	-1.2546	1.46842	-3.92981	0.000215819	0.00179914	0.353565	0.817883	0.654835
chr15	25960406	cg27605565	chr15:25958877-25959240	S_Shore	ATP10A	NM_024490	Body	1		-1	-1	-1	0.837914	0.81607	0.654148	0.494078	0.627875	-0.161921	0.161921	-0.321992	0.321992	-0.188195	0.188195	0.224036	-1.1972	1.49174	-4.90418	7.049e-06	0.000499921	3.63863	0.81607	0.654148	-2.19793	1.49174	-6.03873	9.4367e-08	5.49341e-06	7.68097	0.81607	0.494078	-1.42053	1.49174	-3.41785	0.00111737	0.00623432	-1.17158	0.81607	0.627875
chr15	25962719	cg13356455	chr15:25958877-25959240	S_Shelf	ATP10A	NM_024490	Body			-1	-1	-1	0.729747	0.712929	0.578927	0.505116	0.532533	-0.134002	0.134002	-0.207813	0.207813	-0.180396	0.180396	0.17407	-0.88164	0.832363	-4.39489	4.39517e-05	0.001277	1.93956	0.712929	0.578927	-1.35815	0.832363	-4.54085	2.62361e-05	0.000297148	2.33309	0.712929	0.505116	-1.14327	0.832363	-3.34741	0.00138721	0.00735924	-1.37047	0.712929	0.532533
chr15	25929574	cg25788869		OpenSea	ATP10A	NM_024490	Body			-1	-1	-1	0.868256	0.855221	0.724597	0.674154	0.673135	-0.130624	0.130624	-0.181067	0.181067	-0.182086	0.182086	0.164592	-1.04838	1.98469	-4.68014	1.59282e-05	0.000745561	2.8807	0.855221	0.724597	-1.42519	1.98469	-4.26721	6.85986e-05	0.000628558	1.42808	0.855221	0.674154	-1.40138	1.98469	-3.67452	0.00049755	0.00336784	-0.423812	0.855221	0.673135
chr15	26109608	cg24687432	chr15:26107503-26108818	S_Shore	ATP10A	NM_024490	TSS1500			-1	-1	-1	0.671913	0.655359	0.543444	0.441234	0.48989	-0.111916	0.111916	-0.214126	0.214126	-0.165469	0.165469	0.163837	-0.657385	0.502745	-4.64852	1.78485e-05	0.000789138	2.775	0.655359	0.543444	-1.26226	0.502745	-5.98654	1.15681e-07	6.21736e-06	7.48661	0.655359	0.441234	-0.996282	0.502745	-4.1379	0.000107011	0.00106765	1.00986	0.655359	0.48989
chr15	25955995	cg03808711	chr15:25958877-25959240	N_Shelf	ATP10A	NM_024490	Body			-1	-1	-1	0.895455	0.885566	0.765212	0.678596	0.72788	-0.120354	0.120354	-0.20697	0.20697	-0.157686	0.157686	0.16167	-1.10675	2.33261	-4.85996	8.28907e-06	0.000540823	3.48784	0.885566	0.765212	-1.69752	2.33261	-4.99953	4.96066e-06	8.36042e-05	3.90899	0.885566	0.678596	-1.44737	2.33261	-3.73306	0.000411891	0.00292218	-0.2484	0.885566	0.72788
chr13	113391820	cg05769891		OpenSea	ATP11A;ATP11A	NM_015205;NM_032189	Body;Body			-1	-1	-1	0.886456	0.877342	0.732601	0.600558	0.659998	-0.144741	0.144741	-0.276785	0.276785	-0.217344	0.217344	0.212957	-1.1814	2.08607	-5.4092	1.06815e-06	0.000218286	5.39785	0.877342	0.732601	-2.07594	2.08607	-6.375	2.51957e-08	2.48976e-06	8.94202	0.877342	0.600558	-1.82752	2.08607	-4.91472	6.78125e-06	0.00014322	3.61194	0.877342	0.659998
chr3	193136912	cg23997451		OpenSea	ATP13A4	NM_032279	Body			-1	-1	-1	0.811197	0.784188	0.64983	0.512047	0.585117	-0.134358	0.134358	-0.272141	0.272141	-0.199071	0.199071	0.201857	-0.916654	1.28795	-4.37834	4.65783e-05	0.00131699	1.88584	0.784188	0.64983	-1.84436	1.28795	-5.90855	1.56711e-07	7.5265e-06	7.19694	0.784188	0.512047	-1.3557	1.28795	-3.80337	0.000327589	0.00245928	-0.0354443	0.784188	0.585117
chr3	193157043	cg00170868		OpenSea	ATP13A4	NM_032279	Body			-1	-1	-1	0.853596	0.847304	0.702457	0.604282	0.652479	-0.144847	0.144847	-0.243022	0.243022	-0.194824	0.194824	0.194231	-1.10885	1.82762	-4.88174	7.65378e-06	0.000520181	3.56203	0.847304	0.702457	-1.83468	1.82762	-5.41744	1.03528e-06	2.69733e-05	5.39775	0.847304	0.604282	-1.51666	1.82762	-3.92187	0.000221594	0.00183487	0.328916	0.847304	0.652479
chr3	193130580	cg00408646		OpenSea	ATP13A4	NM_032279	Body			-1	-1	-1	0.774722	0.766499	0.634122	0.536433	0.556555	-0.132378	0.132378	-0.230066	0.230066	-0.209945	0.209945	0.190796	-0.908382	1.18522	-4.30788	5.95683e-05	0.00151345	1.65833	0.766499	0.634122	-1.55996	1.18522	-4.9618	5.70231e-06	9.27535e-05	3.77686	0.766499	0.536433	-1.37777	1.18522	-3.83774	0.000292659	0.00225835	0.0695459	0.766499	0.556555
chr3	10421792	cg17370413		OpenSea	ATP2B2;ATP2B2	NM_001683;NM_001001331	Body;Body		-1	-1	-1	-1	0.753634	0.729785	0.58117	0.419636	0.559631	-0.148614	0.148614	-0.310148	0.310148	-0.170153	0.170153	0.209639	-0.918269	0.847048	-5.2218	2.16704e-06	0.000293688	4.73767	0.729785	0.58117	-1.8885	0.847048	-7.20275	9.35642e-10	4.89916e-07	12.0896	0.729785	0.419636	-1.09881	0.847048	-3.67008	0.0005047	0.00340432	-0.437047	0.729785	0.559631
chr3	10491427	cg09297751		OpenSea	ATP2B2;ATP2B2	NM_001683;NM_001001331	5'UTR;5'UTR			-1	-1	-1	0.783552	0.77826	0.635117	0.538204	0.569192	-0.143143	0.143143	-0.240056	0.240056	-0.209068	0.209068	0.197422	-0.957446	1.22949	-6.09546	7.55963e-08	7.37254e-05	7.87297	0.77826	0.635117	-1.57525	1.22949	-6.72625	6.26434e-09	1.16025e-06	10.2721	0.77826	0.538204	-1.41215	1.22949	-5.2805	1.73785e-06	5.49253e-05	4.90454	0.77826	0.569192
chr3	10491437	cg00463890		OpenSea	ATP2B2;ATP2B2	NM_001683;NM_001001331	5'UTR;5'UTR			-1	-1	-1	0.685834	0.666554	0.530041	0.396439	0.506896	-0.136514	0.136514	-0.270116	0.270116	-0.159658	0.159658	0.188763	-0.815588	0.489088	-5.20398	2.31686e-06	0.000301766	4.67532	0.666554	0.530041	-1.62489	0.489088	-6.95379	2.53039e-09	7.60414e-07	11.1386	0.666554	0.396439	-0.976606	0.489088	-3.66005	0.000521204	0.00348882	-0.466891	0.666554	0.506896
chr3	130569560	cg11132443		OpenSea	ATP2C1;ATP2C1;ATP2C1;ATP2C1;ATP2C1;ATP2C1	NM_001199182;NM_001199181;NM_001199180;NM_001199182;NM_001199181;NM_001199180	5'UTR;5'UTR;5'UTR;1stExon;1stExon;1stExon	1		-1	-1	-1	0.450208	0.442685	0.309868	0.260697	0.228297	-0.132817	0.132817	-0.181988	0.181988	-0.214388	0.214388	0.176397	-0.995062	-0.952142	-3.90243	0.000236367	0.00342967	0.388472	0.442685	0.309868	-1.5343	-0.952142	-4.03577	0.000151328	0.00116973	0.686267	0.442685	0.260697	-1.70436	-0.952142	-3.92599	0.000218578	0.0018162	0.341706	0.442685	0.228297
chr3	130569453	cg15122111		OpenSea	ATP2C1;ATP2C1;ATP2C1;ATP2C1;ATP2C1;ATP2C1	NM_001199182;NM_001199181;NM_001199180;NM_001199182;NM_001199181;NM_001199180	5'UTR;5'UTR;5'UTR;1stExon;1stExon;1stExon	1		-1	-1	-1	0.483102	0.479719	0.337172	0.304344	0.292516	-0.142547	0.142547	-0.175375	0.175375	-0.187203	0.187203	0.168375	-0.992504	-0.692025	-4.19011	8.94928e-05	0.00191197	1.28239	0.479719	0.337172	-1.35033	-0.692025	-3.82353	0.000306647	0.00205146	0.0270621	0.479719	0.304344	-1.3822	-0.692025	-3.4274	0.00108486	0.0060955	-1.14439	0.479719	0.292516
chr16	84430573	cg15419902		OpenSea	ATP2C2;ATP2C2	NM_014861;NM_001286527	Body;Body			-1	-1	-1	0.671252	0.696425	0.517127	0.457368	0.435925	-0.179298	0.179298	-0.239057	0.239057	-0.2605	0.2605	0.226285	-1.09416	0.562532	-4.43642	3.79788e-05	0.00117866	2.07479	0.696425	0.517127	-1.5478	0.562532	-4.20918	8.38157e-05	0.000735164	1.23993	0.696425	0.457368	-1.73359	0.562532	-4.12859	0.000110462	0.0010934	0.980109	0.696425	0.435925
chr2	71189456	cg17835072	chr2:71192094-71192495	N_Shelf	ATP6V1B1	NM_001692	Body			-1	-1	-1	0.640969	0.617744	0.484333	0.40383	0.444885	-0.133411	0.133411	-0.213914	0.213914	-0.172859	0.172859	0.173394	-0.78747	0.220305	-4.77406	1.1338e-05	0.000628703	3.19656	0.617744	0.484333	-1.29337	0.220305	-5.25906	1.88394e-06	4.12705e-05	4.82833	0.617744	0.40383	-1.0357	0.220305	-3.68799	0.000476446	0.00326079	-0.383597	0.617744	0.444885
chr22	18112640	cg23534241	chr22:18111132-18111672	S_Shore	ATP6V1E1;ATP6V1E1;ATP6V1E1	NM_001696;NM_001039367;NM_001039366	TSS1500;TSS1500;TSS1500			-1	-1	-1	0.599265	0.599047	0.487427	0.441121	0.349963	-0.11162	0.11162	-0.157926	0.157926	-0.249084	0.249084	0.172877	-0.672873	0.149441	-3.95492	0.000198492	0.00308782	0.548845	0.599047	0.487427	-0.967621	0.149441	-3.81453	0.000315834	0.00210069	-0.000422033	0.599047	0.441121	-1.58906	0.149441	-5.48589	7.97909e-07	3.18704e-05	5.6452	0.599047	0.349963
chr13	26115875	cg06140903		OpenSea	ATP8A2	NM_016529	Body			-1	-1	-1	0.785494	0.779641	0.66222	0.494573	0.537567	-0.11742	0.11742	-0.285068	0.285068	-0.242074	0.242074	0.214854	-0.806967	1.25953	-3.74979	0.000390126	0.00467306	-0.0706662	0.779641	0.66222	-1.90117	1.25953	-5.9252	1.46888e-07	7.22398e-06	7.2587	0.779641	0.494573	-1.60311	1.25953	-4.37538	4.70641e-05	0.000583592	1.78155	0.779641	0.537567
chr13	26140724	cg12778938		OpenSea	ATP8A2	NM_016529	Body			-1	-1	-1	0.69228	0.678684	0.542252	0.430164	0.496496	-0.136432	0.136432	-0.24852	0.24852	-0.182188	0.182188	0.189046	-0.818265	0.57225	-4.77371	1.13524e-05	0.000628972	3.19537	0.678684	0.542252	-1.47903	0.57225	-5.78721	2.50845e-07	1.02479e-05	6.74824	0.678684	0.430164	-1.11976	0.57225	-3.83697	0.000293405	0.00226304	0.0671749	0.678684	0.496496
chr13	26441878	cg04287966		OpenSea	ATP8A2	NM_016529	Body			-1	-1	-1	0.63039	0.623608	0.506377	0.371013	0.441764	-0.117231	0.117231	-0.252595	0.252595	-0.181844	0.181844	0.18389	-0.669493	0.259137	-3.53469	0.00077623	0.00721563	-0.698235	0.623608	0.506377	-1.51834	0.259137	-5.37658	1.20884e-06	3.01219e-05	5.25028	0.623608	0.371013	-1.09275	0.259137	-3.38865	0.00122257	0.0066799	-1.25437	0.623608	0.441764
chr13	26345330	cg18869815		OpenSea	ATP8A2	NM_016529	Body	1		-1	-1	-1	0.748231	0.744143	0.606458	0.524139	0.577926	-0.137685	0.137685	-0.220004	0.220004	-0.166217	0.166217	0.174635	-0.869359	1.02611	-4.94871	5.98416e-06	0.000462569	3.79107	0.744143	0.606458	-1.39333	1.02611	-5.31959	1.4996e-06	3.50811e-05	5.04527	0.744143	0.524139	-1.09851	1.02611	-3.6728	0.0005003	0.0033818	-0.428925	0.744143	0.577926
chr13	26337396	cg14463790		OpenSea	ATP8A2	NM_016529	Body			-1	-1	-1	0.649356	0.629767	0.507002	0.451664	0.440997	-0.122765	0.122765	-0.178103	0.178103	-0.18877	0.18877	0.163213	-0.73959	0.334058	-4.32305	5.65034e-05	0.00147097	1.70716	0.629767	0.507002	-1.05819	0.334058	-4.14853	0.000103195	0.00086501	1.04481	0.629767	0.451664	-1.12541	0.334058	-3.8638	0.000268591	0.00211728	0.149513	0.629767	0.440997
chr13	26046175	cg23947050	chr13:26042693-26043486	S_Shelf	ATP8A2	NM_016529	Body			-1	-1	-1	0.808478	0.785329	0.675765	0.596302	0.614514	-0.109563	0.109563	-0.189026	0.189026	-0.170815	0.170815	0.156468	-0.785967	1.41268	-4.65419	1.74886e-05	0.000781136	2.79391	0.785329	0.675765	-1.34396	1.41268	-5.33773	1.40027e-06	3.33966e-05	5.11045	0.785329	0.596302	-1.16185	1.41268	-4.04103	0.000148667	0.00136285	0.701923	0.785329	0.614514
chr13	26273468	cg14471723		OpenSea	ATP8A2;ATP8A2	NM_016529;NM_016529	ExonBnd;Body			-1	-1	-1	0.855894	0.830936	0.71779	0.62144	0.613725	-0.113146	0.113146	-0.209496	0.209496	-0.217211	0.217211	0.179951	-0.867159	1.75201	-4.46562	3.42606e-05	0.00111641	2.17023	0.830936	0.71779	-1.53605	1.75201	-5.30541	1.58204e-06	3.64211e-05	4.99437	0.830936	0.62144	-1.58519	1.75201	-4.79476	1.05158e-05	0.000196248	3.19639	0.830936	0.613725
chr20	50248076	cg21324456		OpenSea	ATP9A	NM_006045	Body			-1	-1	-1	0.336687	0.336211	0.215383	0.156108	0.147644	-0.120828	0.120828	-0.180103	0.180103	-0.188568	0.188568	0.163166	-1.02513	-1.63923	-5.23324	2.07594e-06	0.000289686	4.77773	0.336211	0.215383	-1.72696	-1.63923	-5.91297	1.5404e-07	7.44017e-06	7.21335	0.336211	0.156108	-1.74025	-1.63923	-5.21804	2.19789e-06	6.47138e-05	4.6813	0.336211	0.147644
chr10	117658103	cg00686616		OpenSea	ATRNL1	NM_207303	Body			-1	-1	-1	0.772139	0.738784	0.609709	0.522919	0.586681	-0.129075	0.129075	-0.215865	0.215865	-0.152104	0.152104	0.165681	-0.83499	1.0191	-4.79296	1.05849e-05	0.000607812	3.26045	0.738784	0.609709	-1.38832	1.0191	-5.34495	1.36258e-06	3.27807e-05	5.1364	0.738784	0.522919	-1.0092	1.0191	-3.40254	0.00117141	0.00646554	-1.21505	0.738784	0.586681
chr6	16436898	cg20931305		OpenSea	ATXN1;ATXN1	NM_001128164;NM_000332	5'UTR;5'UTR			-1	-1	-1	0.70363	0.720362	0.598592	0.445857	0.403853	-0.12177	0.12177	-0.274505	0.274505	-0.316509	0.316509	0.237594	-0.804094	0.784186	-4.04238	0.00014799	0.00258143	0.818845	0.720362	0.598592	-1.79904	0.784186	-6.06599	8.48305e-08	5.14339e-06	7.78266	0.720362	0.445857	-1.9419	0.784186	-5.73404	3.08035e-07	1.6631e-05	6.55207	0.720362	0.403853
chr6	16713155	cg26579909		OpenSea	ATXN1;ATXN1	NM_001128164;NM_000332	5'UTR;5'UTR			-1	-1	-1	0.573343	0.555287	0.41944	0.284569	0.254802	-0.135847	0.135847	-0.270718	0.270718	-0.300485	0.300485	0.235683	-0.867495	-0.337253	-3.41111	0.00114087	0.0092728	-1.04785	0.555287	0.41944	-1.91116	-0.337253	-5.04031	4.26541e-06	7.47743e-05	4.05224	0.555287	0.284569	-2.20649	-0.337253	-5.09604	3.46766e-06	8.90102e-05	4.24816	0.555287	0.254802
chr3	63955727	cg18411108		OpenSea	ATXN7;ATXN7	NM_000333;NM_001128149	Body;Body			1	1	1	0.170721	0.162716	0.278997	0.355515	0.384783	0.116282	0.116282	0.192799	0.192799	0.222067	0.222067	0.177049	0.870287	-1.82834	3.82491	0.000305261	0.00400787	0.153906	0.162716	0.278997	1.4309	-1.82834	4.21794	8.13238e-05	0.000718037	1.26826	0.162716	0.355515	1.67433	-1.82834	4.32218	5.66758e-05	0.00066959	1.60669	0.162716	0.384783
chr9	94065461	cg18436808		OpenSea	AUH;AUH	NM_001698;NM_001306190	Body;Body		-1	-1	-1	-1	0.810619	0.814832	0.630086	0.397136	0.490991	-0.184746	0.184746	-0.417696	0.417696	-0.323842	0.323842	0.308761	-1.27142	1.24169	-5.01202	4.73669e-06	0.000414968	4.00877	0.814832	0.630086	-2.79002	1.24169	-7.37669	4.66344e-10	3.84203e-07	12.7551	0.814832	0.397136	-2.32251	1.24169	-5.37753	1.20446e-06	4.24464e-05	5.25325	0.814832	0.490991
chr7	69849999	cg25961533		OpenSea	AUTS2;AUTS2	NM_015570;NM_001127231	Body;Body			-1	-1	-1	0.695703	0.669518	0.569131	0.428617	0.488809	-0.100387	0.100387	-0.240901	0.240901	-0.180709	0.180709	0.173999	-0.610415	0.584902	-4.0521	0.000143211	0.00253064	0.849061	0.669518	0.569131	-1.48956	0.584902	-6.63199	9.11024e-09	1.40565e-06	9.9141	0.669518	0.428617	-1.10109	0.584902	-4.29318	6.26911e-05	0.000720969	1.51184	0.669518	0.488809
chr7	69763929	cg26192700		OpenSea	AUTS2;AUTS2	NM_015570;NM_001127231	Body;Body			-1	-1	-1	0.760519	0.767461	0.643296	0.534492	0.610185	-0.124165	0.124165	-0.232969	0.232969	-0.157277	0.157277	0.17147	-0.840858	1.21663	-4.66654	1.67279e-05	0.00076449	2.83521	0.767461	0.643296	-1.53459	1.21663	-5.71209	3.35242e-07	1.24449e-05	6.47174	0.767461	0.534492	-1.07072	1.21663	-3.49022	0.000892386	0.0052525	-0.964357	0.767461	0.610185
chr7	69201181	cg15180785		OpenSea	AUTS2;AUTS2;AUTS2	NM_001127232;NM_015570;NM_001127231	Body;Body;Body			-1	-1	-1	0.784729	0.761324	0.599075	0.4915	0.569109	-0.162249	0.162249	-0.269824	0.269824	-0.192215	0.192215	0.208096	-1.07233	1.05632	-4.67009	1.65158e-05	0.000760076	2.84705	0.761324	0.599075	-1.76367	1.05632	-5.15162	2.81852e-06	5.5176e-05	4.44556	0.761324	0.4915	-1.27949	1.05632	-3.27291	0.00173891	0.00875637	-1.5777	0.761324	0.569109
chr7	69144262	cg12718803		OpenSea	AUTS2;AUTS2;AUTS2	NM_001127232;NM_015570;NM_001127231	Body;Body;Body			-1	-1	-1	0.789435	0.758741	0.616591	0.481884	0.570816	-0.14215	0.14215	-0.276857	0.276857	-0.187925	0.187925	0.202311	-0.915663	1.07812	-4.77854	1.11547e-05	0.000623747	3.21171	0.758741	0.616591	-1.75193	1.07812	-6.13208	6.54975e-08	4.37195e-06	8.02959	0.758741	0.481884	-1.248	1.07812	-3.82539	0.000304784	0.00232775	0.0317361	0.758741	0.570816
chr7	69458326	cg10588834		OpenSea	AUTS2;AUTS2;AUTS2	NM_015570;NM_001127232;NM_001127231	Body;Body;Body			-1	-1	-1	0.839097	0.82081	0.69336	0.620297	0.620669	-0.127449	0.127449	-0.200513	0.200513	-0.200141	0.200141	0.176034	-0.922666	1.64521	-4.38273	4.5867e-05	0.00130565	1.90008	0.82081	0.69336	-1.44769	1.64521	-4.61219	2.03344e-05	0.000244138	2.57363	0.82081	0.620297	-1.47449	1.64521	-4.11381	0.000116166	0.00113506	0.932922	0.82081	0.620669
chr7	69323175	cg11421724		OpenSea	AUTS2;AUTS2;AUTS2	NM_015570;NM_001127232;NM_001127231	Body;Body;Body			-1	-1	-1	0.674686	0.667965	0.53446	0.452876	0.502717	-0.133505	0.133505	-0.215089	0.215089	-0.165248	0.165248	0.17128	-0.827688	0.530086	-4.5598	2.45229e-05	0.000928882	2.48019	0.667965	0.53446	-1.34785	0.530086	-4.98027	5.32655e-06	8.81791e-05	3.8415	0.667965	0.452876	-0.996914	0.530086	-3.22581	0.00200289	0.00976278	-1.70703	0.667965	0.502717
chr20	3066014	cg23035419	chr20:3063005-3064146	S_Shore	AVP	NM_000490	TSS1500			-1	-1	-1	0.833461	0.827919	0.704217	0.672816	0.66319	-0.123703	0.123703	-0.155103	0.155103	-0.164729	0.164729	0.147845	-0.929032	1.76253	-4.98895	5.15853e-06	0.000432399	3.92931	0.827919	0.704217	-1.14887	1.76253	-4.1379	0.00010701	0.000889663	1.01078	0.827919	0.672816	-1.2573	1.76253	-3.96572	0.000191458	0.00164683	0.465412	0.827919	0.66319
chr8	103918769	cg26145442		OpenSea	AZIN1-AS1;AZIN1-AS1	NR_126339;NR_126338	Body;Body			-1	-1	-1	0.85908	0.847419	0.71675	0.677281	0.651747	-0.130669	0.130669	-0.170138	0.170138	-0.195672	0.195672	0.165493	-1.02911	1.90163	-5.3094	1.55838e-06	0.000256529	5.04528	0.847419	0.71675	-1.34848	1.90163	-4.66613	1.67529e-05	0.000210367	2.75666	0.847419	0.677281	-1.53398	1.90163	-4.64842	1.78551e-05	0.0002874	2.6957	0.847419	0.651747
chr11	76750184	cg01974921	chr11:76750692-76751778	N_Shore	B3GNT6	NM_138706	5'UTR			-1	-1	-1	0.717696	0.718119	0.59812	0.538349	0.555381	-0.119999	0.119999	-0.179769	0.179769	-0.162738	0.162738	0.154169	-0.756215	0.909613	-5.92178	1.48855e-07	9.39935e-05	7.23937	0.718119	0.59812	-1.06757	0.909613	-5.60703	5.02107e-07	1.63278e-05	6.08677	0.718119	0.538349	-1.03873	0.909613	-4.7776	1.1193e-05	0.000205315	3.13732	0.718119	0.555381
chr17	81006524	cg10344477	chr17:81009245-81009999	N_Shelf	B3GNTL1	NM_001009905	Body		-1	-1	-1	-1	0.660698	0.639096	0.353486	0.205882	0.234808	-0.28561	0.28561	-0.433214	0.433214	-0.404288	0.404288	0.374371	-1.90852	-0.38968	-5.62747	4.64225e-07	0.000154593	6.17619	0.639096	0.353486	-3.32301	-0.38968	-6.57174	1.15703e-08	1.59329e-06	9.68564	0.639096	0.205882	-3.09203	-0.38968	-5.35506	1.31144e-06	4.50855e-05	5.17229	0.639096	0.234808
chr17	81006485	cg14106046	chr17:81009245-81009999	N_Shelf	B3GNTL1	NM_001009905	Body		-1	-1	-1	-1	0.547147	0.539782	0.354946	0.22155	0.242358	-0.184835	0.184835	-0.318232	0.318232	-0.297423	0.297423	0.26683	-1.21133	-0.600944	-4.63501	1.8736e-05	0.000807684	2.72995	0.539782	0.354946	-2.42889	-0.600944	-6.23342	4.40046e-08	3.43178e-06	8.40938	0.539782	0.22155	-2.22178	-0.600944	-4.99335	5.07536e-06	0.000116524	3.88668	0.539782	0.242358
chr17	81006497	cg01826354	chr17:81009245-81009999	N_Shelf	B3GNTL1	NM_001009905	Body		-1	-1	-1	-1	0.483646	0.480703	0.29994	0.183204	0.201064	-0.180763	0.180763	-0.297499	0.297499	-0.279639	0.279639	0.252634	-1.28315	-0.994723	-4.66642	1.67353e-05	0.000764524	2.83479	0.480703	0.29994	-2.53508	-0.994723	-6.18344	5.35493e-08	3.85997e-06	8.2219	0.480703	0.183204	-2.36161	-0.994723	-5.04448	4.20002e-06	0.00010183	4.06629	0.480703	0.201064
chr17	81006821	cg07157398	chr17:81009245-81009999	N_Shelf	B3GNTL1	NM_001009905	Body			-1	-1	-1	0.655669	0.645345	0.495207	0.400067	0.325179	-0.150138	0.150138	-0.245278	0.245278	-0.320165	0.320165	0.238527	-0.887804	0.251254	-4.52258	2.79968e-05	0.00100175	2.35735	0.645345	0.495207	-1.51036	0.251254	-5.16036	2.72788e-06	5.38915e-05	4.47661	0.645345	0.400067	-2.07781	0.251254	-6.21696	4.69444e-08	4.76447e-06	8.34747	0.645345	0.325179
chr17	19272701	cg17245446		OpenSea	B9D1	NM_001243475	5'UTR			-1	-1	-1	0.732701	0.736069	0.633939	0.497475	0.566256	-0.10213	0.10213	-0.238595	0.238595	-0.169813	0.169813	0.170179	-0.659517	1.02833	-4.81599	9.73327e-06	0.000583396	3.33845	0.736069	0.633939	-1.51313	1.02833	-7.41083	4.0674e-10	3.63595e-07	12.8858	0.736069	0.497475	-1.10114	1.02833	-4.72285	1.36516e-05	0.000236986	2.94946	0.736069	0.566256
chr8	104151135	cg13094191	chr8:104152726-104153390	N_Shore	BAALC-AS2	NR_027071	Body			-1	-1	-1	0.522982	0.508372	0.371956	0.325764	0.272558	-0.136416	0.136416	-0.182608	0.182608	-0.235814	0.235814	0.184946	-0.91419	-0.495567	-4.47327	3.33458e-05	0.00110113	2.1953	0.508372	0.371956	-1.30204	-0.495567	-4.2731	6.72127e-05	0.000618758	1.44726	0.508372	0.325764	-1.50166	-0.495567	-4.31582	5.79459e-05	0.000680648	1.58585	0.508372	0.272558
chr8	104197384	cg14120750		OpenSea	BAALC;BAALC	NM_001024372;NM_024812	Body;Body			-1	-1	-1	0.517713	0.537559	0.392031	0.27431	0.340836	-0.145528	0.145528	-0.263248	0.263248	-0.196723	0.196723	0.201833	-0.886051	-0.368192	-4.75992	1.19352e-05	0.000644195	3.14884	0.537559	0.392031	-1.79863	-0.368192	-6.4806	1.65999e-08	1.97052e-06	9.34071	0.537559	0.27431	-1.23768	-0.368192	-3.90526	0.000234159	0.00191239	0.27745	0.537559	0.340836
chr8	104238496	cg11595611		OpenSea	BAALC;BAALC	NM_001024372;NM_024812	Body;Body			-1	-1	-1	0.700408	0.695734	0.562482	0.504764	0.512641	-0.133253	0.133253	-0.190971	0.190971	-0.183094	0.183094	0.169106	-0.833276	0.722728	-4.72123	1.37314e-05	0.000691766	3.01856	0.695734	0.562482	-1.18918	0.722728	-4.51902	2.83533e-05	0.000315401	2.25988	0.695734	0.504764	-1.12633	0.722728	-3.74831	0.000392011	0.00281335	-0.20243	0.695734	0.512641
chr21	42543072	cg09176287	chr21:42539367-42540872	S_Shelf	BACE2;BACE2;BACE2	NM_138992;NM_012105;NM_138991	Body;Body;Body		-1	-1	-1	-1	0.591436	0.554388	0.390552	0.364828	0.350312	-0.163835	0.163835	-0.18956	0.18956	-0.204076	0.204076	0.185824	-1.04777	-0.234502	-5.14058	2.93714e-06	0.000335246	4.45412	0.554388	0.390552	-1.2322	-0.234502	-4.05467	0.000141972	0.00111221	0.745983	0.554388	0.364828	-1.28078	-0.234502	-3.6908	0.000472154	0.00323824	-0.375199	0.554388	0.350312
chr6	90778227	cg17486314		OpenSea	BACH2;BACH2	NM_021813;NM_001170794	5'UTR;5'UTR			-1	-1	-1	0.586732	0.584816	0.390865	0.225653	0.33718	-0.193951	0.193951	-0.359163	0.359163	-0.247636	0.247636	0.266917	-1.23685	-0.319768	-4.90964	6.90886e-06	0.000494965	3.65732	0.584816	0.390865	-2.64744	-0.319768	-7.04838	1.73444e-09	6.43422e-07	11.4996	0.584816	0.225653	-1.58447	-0.319768	-3.69418	0.000467036	0.00321191	-0.365083	0.584816	0.33718
chr6	90943562	cg24700316		OpenSea	BACH2;BACH2	NM_021813;NM_001170794	5'UTR;5'UTR			-1	-1	-1	0.824727	0.808334	0.630001	0.456726	0.593646	-0.178333	0.178333	-0.351608	0.351608	-0.214688	0.214688	0.248209	-1.21834	1.32591	-5.4162	1.04017e-06	0.000216438	5.42263	0.808334	0.630001	-2.28822	1.32591	-6.82266	4.26806e-09	9.68797e-07	10.6388	0.808334	0.456726	-1.55124	1.32591	-4.05048	0.000143996	0.00133057	0.731799	0.808334	0.593646
chr6	90813309	cg26961240		OpenSea	BACH2;BACH2	NM_021813;NM_001170794	5'UTR;5'UTR			-1	-1	-1	0.634646	0.621075	0.469088	0.328573	0.372146	-0.151987	0.151987	-0.292502	0.292502	-0.248929	0.248929	0.23114	-0.927244	0.0731695	-4.07959	0.000130489	0.00239466	0.934718	0.621075	0.469088	-2.03095	0.0731695	-5.9931	1.12757e-07	6.12499e-06	7.51104	0.621075	0.328573	-1.54243	0.0731695	-3.98594	0.000178925	0.00156636	0.528677	0.621075	0.372146
chr6	90659762	cg05706698		OpenSea	BACH2;BACH2	NM_021813;NM_001170794	Body;Body			-1	-1	-1	0.880771	0.871276	0.725464	0.588386	0.670665	-0.145812	0.145812	-0.28289	0.28289	-0.200611	0.200611	0.209771	-1.15232	2.02546	-4.89239	7.36049e-06	0.000509608	3.59839	0.871276	0.725464	-2.11334	2.02546	-6.01797	1.02332e-07	5.76679e-06	7.60362	0.871276	0.588386	-1.70074	2.02546	-4.2412	7.50558e-05	0.000821656	1.3427	0.871276	0.670665
chr6	90974476	cg27277366		OpenSea	BACH2;BACH2	NM_021813;NM_001170794	5'UTR;5'UTR			-1	-1	-1	0.873521	0.867575	0.730002	0.572148	0.676618	-0.137572	0.137572	-0.295427	0.295427	-0.190957	0.190957	0.207985	-1.06977	2.02348	-4.18915	8.97891e-05	0.00191602	1.27934	0.867575	0.730002	-2.15599	2.02348	-5.66258	4.05647e-07	1.41418e-05	6.29004	0.867575	0.572148	-1.61905	2.02348	-3.72391	0.000424278	0.00298779	-0.275928	0.867575	0.676618
chr6	90864341	cg23244234		OpenSea	BACH2;BACH2	NM_021813;NM_001170794	5'UTR;5'UTR			-1	-1	-1	0.854067	0.84871	0.726015	0.545137	0.69104	-0.122695	0.122695	-0.303573	0.303573	-0.15767	0.15767	0.194646	-0.953128	1.85615	-4.40388	4.25858e-05	0.00125434	1.96878	0.84871	0.726015	-2.16304	1.85615	-6.70318	6.86611e-09	1.21583e-06	10.1844	0.84871	0.545137	-1.28982	1.85615	-3.50038	0.00086446	0.00512687	-0.935016	0.84871	0.69104
chr6	90885814	cg17161099		OpenSea	BACH2;BACH2	NM_021813;NM_001170794	5'UTR;5'UTR			-1	-1	-1	0.687226	0.69449	0.561364	0.492393	0.473033	-0.133126	0.133126	-0.202097	0.202097	-0.221457	0.221457	0.18556	-0.823756	0.689353	-5.6461	4.32169e-07	0.000150493	6.24305	0.69449	0.561364	-1.2583	0.689353	-5.78451	2.53482e-07	1.03201e-05	6.73827	0.69449	0.492393	-1.36408	0.689353	-5.4915	7.81036e-07	3.13783e-05	5.66555	0.69449	0.473033
chr6	90788857	cg14780806		OpenSea	BACH2;BACH2	NM_021813;NM_001170794	5'UTR;5'UTR			-1	-1	-1	0.788316	0.782274	0.67072	0.627262	0.546984	-0.111554	0.111554	-0.155012	0.155012	-0.23529	0.23529	0.167285	-0.768519	1.38118	-4.32605	5.59159e-05	0.00146196	1.71683	0.782274	0.67072	-1.0535	1.38118	-3.97743	0.0001841	0.00136641	0.502991	0.782274	0.627262	-1.58115	1.38118	-5.22773	2.11934e-06	6.30994e-05	4.71588	0.782274	0.546984
chr8	143584522	cg13577389	chr8:143580769-143580975	S_Shelf	BAI1	NM_001702	Body			-1	-1	-1	0.764708	0.75883	0.647608	0.56108	0.584826	-0.111222	0.111222	-0.19775	0.19775	-0.174004	0.174004	0.160992	-0.73334	1.19929	-4.64537	1.8052e-05	0.000793672	2.76448	0.75883	0.647608	-1.28678	1.19929	-5.467	8.57446e-07	2.36625e-05	5.57714	0.75883	0.56108	-1.13757	1.19929	-4.23249	7.73454e-05	0.000839582	1.31447	0.75883	0.584826
chr6	69717664	cg01618102		OpenSea	BAI3	NM_001704	Body	1		-1	-1	-1	0.757816	0.735917	0.558251	0.357325	0.544203	-0.177666	0.177666	-0.378593	0.378593	-0.191714	0.191714	0.249324	-1.10431	0.764699	-5.3524	1.32472e-06	0.000238882	5.19689	0.735917	0.558251	-2.38155	0.764699	-7.74194	1.07913e-10	2.43967e-07	14.1536	0.735917	0.357325	-1.24319	0.764699	-3.53915	0.000765401	0.00467193	-0.822614	0.735917	0.544203
chr6	69990372	cg13371910		OpenSea	BAI3	NM_001704	Body			-1	-1	-1	0.772691	0.745778	0.636278	0.475085	0.586369	-0.1095	0.1095	-0.270693	0.270693	-0.159409	0.159409	0.179867	-0.712912	1.06282	-3.91971	0.000223193	0.00331466	0.441119	0.745778	0.636278	-1.72241	1.06282	-6.35162	2.76302e-08	2.61773e-06	8.85391	0.745778	0.475085	-1.04044	1.06282	-3.36	0.00133485	0.00714674	-1.33513	0.745778	0.586369
chr17	79071378	cg27022584		OpenSea	BAIAP2;BAIAP2;BAIAP2;BAIAP2	NM_017450;NM_006340;NM_001144888;NM_017451	Body;Body;Body;Body	1		-1	-1	-1	0.413928	0.449763	0.347104	0.256777	0.28734	-0.102658	0.102658	-0.192985	0.192985	-0.162423	0.162423	0.152689	-0.606218	-0.749437	-3.90029	0.000238057	0.0034454	0.381933	0.449763	0.347104	-1.32161	-0.749437	-5.70301	3.47184e-07	1.27369e-05	6.43837	0.449763	0.256777	-1.18081	-0.749437	-4.4622	3.46769e-05	0.000466015	2.06924	0.449763	0.28734
chr5	17253941	cg01948452		OpenSea	BASP1;BASP1	NM_001271606;NM_006317	5'UTR;5'UTR			-1	-1	-1	0.853995	0.852773	0.725761	0.641595	0.621448	-0.127012	0.127012	-0.211178	0.211178	-0.231325	0.231325	0.189838	-0.998939	1.91265	-4.62564	1.9377e-05	0.000821936	2.69872	0.852773	0.725761	-1.58752	1.91265	-4.93041	6.40108e-06	0.000101075	3.66728	0.852773	0.641595	-1.82086	1.91265	-4.95235	5.90435e-06	0.000129763	3.74321	0.852773	0.621448
chr5	17239652	cg15536920		OpenSea	BASP1;BASP1	NM_001271606;NM_006317	5'UTR;5'UTR			-1	-1	-1	0.840166	0.824894	0.70047	0.666028	0.625824	-0.124425	0.124425	-0.158867	0.158867	-0.19907	0.19907	0.160787	-0.895982	1.72843	-4.15414	0.000101232	0.002063	1.16869	0.824894	0.70047	-1.11129	1.72843	-3.45573	0.000993634	0.00524078	-1.06237	0.824894	0.666028	-1.48103	1.72843	-4.03319	0.000152649	0.00138939	0.677197	0.824894	0.625824
chr5	17252614	cg11563692		OpenSea	BASP1;BASP1	NM_001271606;NM_006317	5'UTR;5'UTR			-1	-1	-1	0.525132	0.511766	0.405137	0.334495	0.343909	-0.10663	0.10663	-0.177271	0.177271	-0.167858	0.167858	0.150586	-0.673764	-0.346694	-4.51192	2.90772e-05	0.00102366	2.32224	0.511766	0.405137	-1.14432	-0.346694	-5.13963	2.94756e-06	5.70584e-05	4.40305	0.511766	0.334495	-1.01674	-0.346694	-3.99914	0.000171179	0.00151513	0.570048	0.511766	0.343909
chr6	31632248	cg26467528	chr6:31632815-31634093	N_Shore	BAT4;CSNK2B	NM_033177;NM_001320	Body;TSS1500			1	1	1	0.257324	0.250199	0.396628	0.454565	0.497745	0.146429	0.146429	0.204366	0.204366	0.247546	0.247546	0.199447	0.959749	-1.02328	6.36821	2.58802e-08	4.67398e-05	8.87549	0.250199	0.396628	1.27938	-1.02328	5.69365	3.59929e-07	1.30529e-05	6.40401	0.250199	0.454565	1.61155	-1.02328	6.28068	3.65402e-08	4.04371e-06	8.5868	0.250199	0.497745
chr7	33374063	cg10316457		OpenSea	BBS9;BBS9;BBS9;BBS9	NM_001033605;NM_001033604;NM_198428;NM_014451	Body;Body;Body;Body			-1	-1	-1	0.808459	0.81886	0.681626	0.575436	0.662911	-0.137234	0.137234	-0.243425	0.243425	-0.155949	0.155949	0.178869	-0.975367	1.60199	-4.78837	1.07632e-05	0.000613374	3.24492	0.81886	0.681626	-1.65045	1.60199	-5.43444	9.70533e-07	2.57559e-05	5.45922	0.81886	0.575436	-1.17855	1.60199	-3.39836	0.00118659	0.00652741	-1.22689	0.81886	0.662911
chr7	107223076	cg14288925	chr7:107220344-107221075	S_Shelf	BCAP29;BCAP29;BCAP29	NM_018844;NM_001008405;NR_027830	Body;Body;Body			1	1	1	0.456139	0.423646	0.573115	0.610126	0.722795	0.149469	0.149469	0.18648	0.18648	0.299148	0.299148	0.211699	0.916077	0.112958	5.14314	2.90919e-06	0.000333686	4.46303	0.423646	0.573115	1.21232	0.112958	4.56505	2.40675e-05	0.00027788	2.4145	0.423646	0.610126	1.8958	0.112958	6.25159	4.09715e-08	4.35942e-06	8.47746	0.423646	0.722795
chr1	94198243	cg20651314		OpenSea	BCAR3	NM_001261408	5'UTR			-1	-1	-1	0.57685	0.574633	0.457869	0.38056	0.311925	-0.116764	0.116764	-0.194073	0.194073	-0.262708	0.262708	0.191182	-0.71021	-0.0436899	-4.47669	3.29443e-05	0.00109416	2.20652	0.574633	0.457869	-1.22221	-0.0436899	-5.16712	2.65977e-06	5.29095e-05	4.50062	0.574633	0.38056	-1.63901	-0.0436899	-6.06814	8.41212e-08	6.96618e-06	7.79047	0.574633	0.311925
chr1	94127802	cg23933261		OpenSea	BCAR3;BCAR3;BCAR3	NM_003567;NM_001261409;NM_001261408	Body;Body;Body			-1	-1	-1	0.606692	0.582817	0.47946	0.396674	0.398029	-0.103358	0.103358	-0.186143	0.186143	-0.184788	0.184788	0.158096	-0.619684	0.0848425	-4.01383	0.000162932	0.00273901	0.73034	0.582817	0.47946	-1.15799	0.0848425	-5.03064	4.42107e-06	7.67316e-05	4.01823	0.582817	0.396674	-1.09947	0.0848425	-4.18287	9.17446e-05	0.000952356	1.15422	0.582817	0.398029
chr1	94080808	cg06298751		OpenSea	BCAR3;BCAR3;BCAR3;BCAR3	NM_001261410;NM_003567;NM_001261409;NM_001261408	TSS1500;Body;Body;Body			-1	-1	-1	0.553365	0.534673	0.390698	0.272537	0.370111	-0.143975	0.143975	-0.262136	0.262136	-0.164562	0.164562	0.190224	-0.881301	-0.347752	-5.27008	1.80735e-06	0.0002723	4.90699	0.534673	0.390698	-1.76236	-0.347752	-7.06836	1.60135e-09	6.18156e-07	11.5759	0.534673	0.272537	-0.982249	-0.347752	-3.44998	0.00101154	0.00577862	-1.07993	0.534673	0.370111
chr20	52566007	cg22017544		OpenSea	BCAS1	NM_003657	Body			-1	-1	-1	0.484664	0.492832	0.360752	0.294907	0.239503	-0.132079	0.132079	-0.197925	0.197925	-0.253329	0.253329	0.194444	-0.858543	-0.616039	-4.23178	7.75366e-05	0.0017575	1.41476	0.492832	0.360752	-1.38104	-0.616039	-4.56559	2.40216e-05	0.0002775	2.4163	0.492832	0.294907	-1.91431	-0.616039	-5.54211	6.4381e-07	2.75098e-05	5.84956	0.492832	0.239503
chr20	52612842	cg05426918		OpenSea	BCAS1	NM_003657	Body			-1	-1	-1	0.691477	0.681495	0.555603	0.495606	0.506315	-0.125891	0.125891	-0.185889	0.185889	-0.17518	0.17518	0.16232	-0.786617	0.65577	-4.85197	8.53476e-06	0.000548934	3.46067	0.681495	0.555603	-1.17042	0.65577	-4.84202	8.85088e-06	0.000128986	3.36027	0.681495	0.495606	-1.07691	0.65577	-3.90154	0.000237071	0.00192986	0.265919	0.681495	0.506315
chr17	59134848	cg19788128		OpenSea	BCAS3;BCAS3	NM_001099432;NM_017679	Body;Body			-1	-1	-1	0.760757	0.759228	0.588615	0.530928	0.497517	-0.170612	0.170612	-0.228299	0.228299	-0.261711	0.261711	0.220208	-1.09585	1.02517	-6.38877	2.38628e-08	4.6116e-05	8.95139	0.759228	0.588615	-1.44782	1.02517	-5.66123	4.07747e-07	1.41911e-05	6.28512	0.759228	0.530928	-1.69461	1.02517	-5.80282	2.36147e-07	1.39089e-05	6.8055	0.759228	0.497517
chr17	59328313	cg02275530		OpenSea	BCAS3;BCAS3	NM_001099432;NM_017679	Body;Body			-1	-1	-1	0.784741	0.775137	0.652364	0.526931	0.520505	-0.122773	0.122773	-0.248206	0.248206	-0.254632	0.254632	0.208537	-0.842766	1.22707	-5.30237	1.60031e-06	0.000260162	5.02051	0.775137	0.652364	-1.64702	1.22707	-6.95012	2.56772e-09	7.64983e-07	11.1246	0.775137	0.526931	-1.69628	1.22707	-6.26849	3.83362e-08	4.1675e-06	8.54096	0.775137	0.520505
chr12	25051773	cg16490209	chr12:25055599-25056246	N_Shelf	BCAT1	NM_005504	Body			-1	-1	-1	0.763586	0.765476	0.641017	0.536639	0.572088	-0.124459	0.124459	-0.228836	0.228836	-0.193387	0.193387	0.182228	-0.809466	1.19005	-4.83795	8.98365e-06	0.000561923	3.41299	0.765476	0.641017	-1.43609	1.19005	-5.75673	2.82202e-07	1.10854e-05	6.63593	0.765476	0.536639	-1.29282	1.19005	-4.53842	2.6464e-05	0.000382409	2.32414	0.765476	0.572088
chr12	25017635	cg07479001		OpenSea	BCAT1	NM_005504	Body			-1	-1	-1	0.788257	0.772909	0.667274	0.603862	0.608604	-0.105635	0.105635	-0.169047	0.169047	-0.164305	0.164305	0.146329	-0.70005	1.34301	-4.03553	0.000151448	0.00261765	0.797589	0.772909	0.667274	-1.1214	1.34301	-4.33574	5.40584e-05	0.000521769	1.65202	0.772909	0.603862	-1.11203	1.34301	-3.76523	0.000371025	0.00269977	-0.151277	0.772909	0.608604
chr6	80873769	cg12044693		OpenSea	BCKDHB;BCKDHB	NM_183050;NM_000056	Body;Body			-1	-1	-1	0.58189	0.58029	0.474742	0.372796	0.386103	-0.105547	0.105547	-0.207494	0.207494	-0.194186	0.194186	0.169076	-0.610168	0.0320583	-3.74351	0.000398164	0.00472963	-0.0893195	0.58029	0.474742	-1.36457	0.0320583	-5.61509	4.86819e-07	1.5996e-05	6.11623	0.58029	0.372796	-1.20712	0.0320583	-4.34992	5.14481e-05	0.00062283	1.69773	0.58029	0.386103
chr16	31119196	cg08328483	chr16:31119557-31120744	N_Shore	BCKDK;BCKDK	NM_001122957;NM_005881	TSS1500;TSS1500			-1	-1	-1	0.631751	0.617468	0.45621	0.318215	0.400851	-0.161257	0.161257	-0.299252	0.299252	-0.216617	0.216617	0.225709	-0.977459	0.0753355	-4.61573	2.00778e-05	0.000837699	2.66575	0.617468	0.45621	-1.95045	0.0753355	-6.17744	5.48251e-08	3.91565e-06	8.19942	0.617468	0.318215	-1.32487	0.0753355	-3.67468	0.000497291	0.00336655	-0.423328	0.617468	0.400851
chr18	60984656	cg25373630	chr18:60985503-60985741	N_Shore	BCL2	NM_000633	Body			1	1	1	0.396233	0.382275	0.526561	0.629472	0.632766	0.144287	0.144287	0.247197	0.247197	0.250491	0.250491	0.213991	0.779793	-0.139805	3.51131	0.000835363	0.0075691	-0.764988	0.382275	0.526561	1.33143	-0.139805	4.02104	0.000159026	0.00121663	0.639854	0.382275	0.629472	1.6536	-0.139805	4.37343	4.7386e-05	0.000586378	1.77513	0.382275	0.632766
chr15	80263636	cg03196975		OpenSea	BCL2A1;BCL2A1;BCL2A1;BCL2A1	NM_004049;NM_001114735;NM_004049;NM_001114735	1stExon;1stExon;5'UTR;5'UTR			-1	-1	-1	0.573963	0.561902	0.39218	0.395104	0.24358	-0.169722	0.169722	-0.166799	0.166799	-0.318323	0.318323	0.218281	-1.06475	-0.260899	-5.02877	4.45179e-06	0.000402886	4.06656	0.561902	0.39218	-1.10726	-0.260899	-3.5075	0.000845399	0.00460763	-0.913349	0.561902	0.395104	-2.09335	-0.260899	-5.80712	2.32252e-07	1.37432e-05	6.82136	0.561902	0.24358
chr15	80263632	cg12478874		OpenSea	BCL2A1;BCL2A1;BCL2A1;BCL2A1	NM_004049;NM_001114735;NM_004049;NM_001114735	1stExon;1stExon;5'UTR;5'UTR			-1	-1	-1	0.397024	0.369321	0.229317	0.20822	0.0979066	-0.140003	0.140003	-0.161101	0.161101	-0.271414	0.271414	0.190839	-1.23327	-1.5499	-4.7669	1.16366e-05	0.000636844	3.17239	0.369321	0.229317	-1.52395	-1.5499	-3.95078	0.000201253	0.00146645	0.419777	0.369321	0.20822	-2.691	-1.5499	-6.10937	7.15905e-08	6.27869e-06	7.94447	0.369321	0.0979066
chr11	27602844	cg23752260		OpenSea	BDNF-AS;BDNF-AS;BDNF-AS;BDNF-AS;BDNF-AS	NR_033314;NR_002832;NR_033315;NR_033313;NR_033312	Body;Body;Body;Body;Body			-1	-1	-1	0.723402	0.734263	0.510365	0.393822	0.459068	-0.223898	0.223898	-0.340441	0.340441	-0.275195	0.275195	0.279844	-1.44985	0.639141	-5.67372	3.88624e-07	0.000144274	6.3423	0.734263	0.510365	-2.25509	0.639141	-5.91891	1.50522e-07	7.32948e-06	7.23538	0.734263	0.393822	-1.75293	0.639141	-4.02916	0.000154737	0.00140439	0.664486	0.734263	0.459068
chr11	27602211	cg21381354		OpenSea	BDNF-AS;BDNF-AS;BDNF-AS;BDNF-AS;BDNF-AS	NR_033314;NR_002832;NR_033315;NR_033313;NR_033312	Body;Body;Body;Body;Body			-1	-1	-1	0.772112	0.763954	0.631656	0.582814	0.580493	-0.132297	0.132297	-0.181139	0.181139	-0.18346	0.18346	0.165632	-0.852468	1.20564	-4.63157	1.89692e-05	0.000812806	2.71847	0.763954	0.631656	-1.1563	1.20564	-4.2136	8.25506e-05	0.000726414	1.25421	0.763954	0.582814	-1.23415	1.20564	-3.93841	0.000209724	0.00176158	0.380309	0.763954	0.580493
chr11	27694685	cg07919246		OpenSea	BDNF;BDNF;BDNF;BDNF;BDNF;BDNF;BDNF;BDNF;BDNF;BDNF;BDNF;BDNF;BDNF;BDNF;BDNF;BDNF-AS;BDNF-AS;BDNF-AS;BDNF-AS;BDNF-AS	NM_001143810;NM_170734;NM_001143809;NM_170731;NM_001143814;NM_001143813;NM_001709;NM_001143812;NM_001143811;NM_001143808;NM_170733;NM_001143807;NM_001143806;NM_001143805;NM_170732;NR_033314;NR_002832;NR_033315;NR_033313;NR_033312	Body;Body;Body;Body;5'UTR;5'UTR;5'UTR;5'UTR;5'UTR;5'UTR;5'UTR;5'UTR;5'UTR;5'UTR;5'UTR;Body;Body;Body;Body;Body			-1	-1	-1	0.82564	0.829036	0.659165	0.452368	0.64788	-0.169871	0.169871	-0.376669	0.376669	-0.181156	0.181156	0.242565	-1.21374	1.51319	-5.41924	1.02822e-06	0.000215606	5.43342	0.829036	0.659165	-2.52628	1.51319	-7.56531	2.19031e-10	2.9406e-07	13.4773	0.829036	0.452368	-1.37293	1.51319	-3.60051	0.000630332	0.00402921	-0.643033	0.829036	0.64788
chr11	27685307	cg08760147		OpenSea	BDNF;BDNF;BDNF;BDNF;BDNF;BDNF;BDNF;BDNF;BDNF;BDNF;BDNF;BDNF;BDNF;BDNF;BDNF;BDNF-AS;BDNF-AS;BDNF-AS;BDNF-AS;BDNF-AS	NM_001143810;NM_170734;NM_001143809;NM_170731;NM_001143814;NM_001143813;NM_001709;NM_001143812;NM_001143811;NM_001143808;NM_170733;NM_001143807;NM_001143806;NM_001143805;NM_170732;NR_033314;NR_002832;NR_033315;NR_033313;NR_033312	Body;Body;Body;Body;5'UTR;5'UTR;5'UTR;5'UTR;5'UTR;5'UTR;5'UTR;5'UTR;5'UTR;5'UTR;5'UTR;Body;Body;Body;Body;Body			-1	-1	-1	0.796125	0.788567	0.646707	0.595095	0.559192	-0.14186	0.14186	-0.193473	0.193473	-0.229376	0.229376	0.188236	-0.985198	1.34578	-5.08849	3.56645e-06	0.00036545	4.27316	0.788567	0.646707	-1.33209	1.34578	-4.61455	2.01629e-05	0.00024259	2.58162	0.788567	0.595095	-1.56894	1.34578	-4.75964	1.19474e-05	0.000215337	3.07561	0.788567	0.559192
chr11	27672697	cg23330212		OpenSea	BDNFOS	NR_002832	Body			-1	-1	-1	0.625633	0.614964	0.465766	0.389422	0.443492	-0.149198	0.149198	-0.225543	0.225543	-0.171473	0.171473	0.182071	-0.899163	0.156154	-5.01197	4.73761e-06	0.000414989	4.00859	0.614964	0.465766	-1.34041	0.156154	-5.01118	4.75154e-06	8.09584e-05	3.94985	0.614964	0.389422	-1.03589	0.156154	-3.39146	0.00121205	0.00663493	-1.24642	0.614964	0.443492
chr11	27648324	cg09781307		OpenSea	BDNFOS	NR_002832	Body			-1	-1	-1	0.562293	0.563582	0.432417	0.340424	0.40443	-0.131165	0.131165	-0.223158	0.223158	-0.159152	0.159152	0.171158	-0.794182	-0.111707	-4.96969	5.53864e-06	0.000446972	3.86311	0.563582	0.432417	-1.35181	-0.111707	-5.67358	3.88832e-07	1.37441e-05	6.33039	0.563582	0.340424	-0.958097	-0.111707	-3.52145	0.000809211	0.00487609	-0.874036	0.563582	0.40443
chr1	49224855	cg09850418		OpenSea	BEND5;AGBL4	NM_024603;NM_032785	Body;Body			-1	-1	-1	0.835976	0.834112	0.710637	0.635983	0.613088	-0.123474	0.123474	-0.198129	0.198129	-0.221024	0.221024	0.180876	-0.92033	1.76377	-4.563	2.42447e-05	0.000923582	2.49078	0.834112	0.710637	-1.45616	1.76377	-4.84226	8.8433e-06	0.000128897	3.36108	0.834112	0.635983	-1.6551	1.76377	-4.81984	9.59752e-06	0.000184045	3.2829	0.834112	0.613088
chr1	49224825	cg09554876		OpenSea	BEND5;AGBL4	NM_024603;NM_032785	Body;Body			-1	-1	-1	0.875412	0.873554	0.745664	0.699854	0.6722	-0.12789	0.12789	-0.1737	0.1737	-0.201354	0.201354	0.167648	-1.08098	2.17382	-4.94703	6.02115e-06	0.000464116	3.78534	0.873554	0.745664	-1.42205	2.17382	-4.36491	4.88219e-05	0.000481247	1.74787	0.873554	0.699854	-1.73958	2.17382	-4.67599	1.61684e-05	0.000267692	2.78948	0.873554	0.6722
chr1	49238689	cg11688378	chr1:49242371-49242810	N_Shelf	BEND5;AGBL4	NM_024603;NM_032785	Body;Body			-1	-1	-1	0.778394	0.784945	0.664948	0.614757	0.604674	-0.119997	0.119997	-0.170188	0.170188	-0.180271	0.180271	0.156819	-0.821599	1.39585	-4.19792	8.71244e-05	0.00188091	1.30714	0.784945	0.664948	-1.19085	1.39585	-4.08097	0.000129879	0.00103656	0.829323	0.784945	0.614757	-1.27549	1.39585	-3.82784	0.000302335	0.00231406	0.0392496	0.784945	0.604674
chr1	49242513	cg11666087	chr1:49242371-49242810	Island	BEND5;AGBL4;BEND5	NM_024603;NM_032785;NM_024603	1stExon;Body;5'UTR			1	1	1	0.0354595	0.033549	0.180686	0.283382	0.2671	0.147137	0.147137	0.249833	0.249833	0.233551	0.233551	0.210174	1.75142	-3.80561	3.90299	0.000235932	0.00342575	0.390162	0.033549	0.180686	2.49603	-3.80561	3.73069	0.000415058	0.00261326	-0.25449	0.033549	0.283382	2.94524	-3.80561	3.85505	0.000276449	0.00216384	0.122635	0.033549	0.2671
chr1	49216204	cg03484312		OpenSea	BEND5;BEND5;AGBL4	NM_001302082;NM_024603;NM_032785	Body;Body;Body			-1	-1	-1	0.673304	0.657038	0.547409	0.475675	0.453972	-0.109629	0.109629	-0.181363	0.181363	-0.203066	0.203066	0.164686	-0.65887	0.514664	-4.30554	6.00544e-05	0.00152016	1.65081	0.657038	0.547409	-1.12145	0.514664	-4.91517	6.76992e-06	0.000105411	3.61418	0.657038	0.475675	-1.24652	0.514664	-4.78444	1.0918e-05	0.00020162	3.16086	0.657038	0.453972
chr10	60579479	cg14168713		OpenSea	BICC1	NM_001080512	Body			-1	-1	-1	0.753418	0.763111	0.655572	0.492999	0.592262	-0.107539	0.107539	-0.270112	0.270112	-0.170849	0.170849	0.182833	-0.728547	1.20006	-3.72035	0.000429195	0.00495281	-0.157933	0.763111	0.655572	-1.77634	1.20006	-6.08393	7.90847e-08	4.92035e-06	7.84961	0.763111	0.492999	-1.12077	1.20006	-3.3616	0.00132831	0.00711934	-1.33061	0.763111	0.592262
chr2	127822551	cg06021088		OpenSea	BIN1;BIN1;BIN1;BIN1;BIN1;BIN1;BIN1;BIN1;BIN1;BIN1	NM_139348;NM_139347;NM_139346;NM_139351;NM_139345;NM_004305;NM_139350;NM_139344;NM_139343;NM_139349	Body;Body;Body;Body;Body;Body;Body;Body;Body;Body	1		-1	-1	-1	0.522391	0.576205	0.359221	0.234159	0.294223	-0.216983	0.216983	-0.342046	0.342046	-0.281981	0.281981	0.280337	-1.30375	-0.458647	-4.72822	1.33888e-05	0.000683257	3.04204	0.576205	0.359221	-2.36615	-0.458647	-5.75541	2.83645e-07	1.11256e-05	6.63106	0.576205	0.234159	-2.03623	-0.458647	-4.33744	5.37399e-05	0.000643672	1.65672	0.576205	0.294223
chr2	127822616	cg23854395		OpenSea	BIN1;BIN1;BIN1;BIN1;BIN1;BIN1;BIN1;BIN1;BIN1;BIN1	NM_139351;NM_139350;NM_139349;NM_139348;NM_139347;NM_139346;NM_139345;NM_139344;NM_139343;NM_004305	Body;Body;Body;Body;Body;Body;Body;Body;Body;Body	1		-1	-1	-1	0.433969	0.459423	0.302512	0.21741	0.25769	-0.156912	0.156912	-0.242013	0.242013	-0.201733	0.201733	0.200219	-0.952651	-0.915584	-4.48427	3.20727e-05	0.00107773	2.23137	0.459423	0.302512	-1.73997	-0.915584	-5.49326	7.75802e-07	2.20736e-05	5.6724	0.459423	0.21741	-1.63361	-0.915584	-4.51658	2.86003e-05	0.000404951	2.2509	0.459423	0.25769
chr2	127822671	cg03665046		OpenSea	BIN1;BIN1;BIN1;BIN1;BIN1;BIN1;BIN1;BIN1;BIN1;BIN1	NM_139351;NM_139350;NM_139349;NM_139348;NM_139347;NM_139346;NM_139345;NM_139344;NM_139343;NM_004305	Body;Body;Body;Body;Body;Body;Body;Body;Body;Body	1		-1	-1	-1	0.244947	0.281768	0.143239	0.0919103	0.113076	-0.13853	0.13853	-0.189858	0.189858	-0.168692	0.168692	0.165693	-1.45199	-2.33886	-5.09246	3.51423e-06	0.000363394	4.28691	0.281768	0.143239	-2.29247	-2.33886	-5.39262	1.13753e-06	2.88462e-05	5.30814	0.281768	0.0919103	-2.05426	-2.33886	-4.23177	7.75397e-05	0.000840872	1.31212	0.281768	0.113076
chr20	36151184	cg06198069	chr20:36150920-36151240	Island	BLCAP;BLCAP;BLCAP;NNAT;NNAT;BLCAP;BLCAP	NM_001167821;NM_001167820;NM_001167822;NM_005386;NM_181689;NM_006698;NM_001167823	5'UTR;5'UTR;5'UTR;3'UTR;3'UTR;5'UTR;5'UTR			-1	-1	-1	0.795379	0.816679	0.699138	0.660936	0.662619	-0.117541	0.117541	-0.155743	0.155743	-0.15406	0.15406	0.142448	-0.842877	1.70839	-4.36669	4.85183e-05	0.00134835	1.84809	0.816679	0.699138	-1.02642	1.70839	-3.56652	0.000702072	0.00397295	-0.741702	0.816679	0.660936	-1.08024	1.70839	-3.28709	0.00166607	0.00847596	-1.53851	0.816679	0.662619
chr11	121987265	cg11795976		OpenSea	BLID;MIR100HG	NM_001001786;NR_024430	TSS1500;Body			-1	-1	-1	0.753078	0.725322	0.553069	0.430853	0.508574	-0.172253	0.172253	-0.294469	0.294469	-0.216748	0.216748	0.227824	-1.09215	0.764263	-4.87578	7.82253e-06	0.000526341	3.54174	0.725322	0.553069	-1.89651	0.764263	-5.67871	3.81244e-07	1.35595e-05	6.34917	0.725322	0.430853	-1.39355	0.764263	-3.65418	0.000531112	0.00353887	-0.484351	0.725322	0.508574
chr8	11374773	cg21701351		OpenSea	BLK	NM_001715	5'UTR			-1	-1	-1	0.829062	0.830473	0.703343	0.593504	0.556341	-0.12713	0.12713	-0.236969	0.236969	-0.274132	0.274132	0.212744	-0.952785	1.70559	-4.05343	0.000142567	0.00252444	0.853209	0.830473	0.703343	-1.7816	1.70559	-5.08357	3.63238e-06	6.64497e-05	4.2047	0.830473	0.593504	-1.98134	1.70559	-4.95097	5.93459e-06	0.000130249	3.73837	0.830473	0.556341
chr17	28591078	cg17980432		OpenSea	BLMH	NM_000386	Body	-1		1	1	1	0.618538	0.585418	0.709434	0.773821	0.805057	0.124017	0.124017	0.188403	0.188403	0.21964	0.21964	0.177353	0.805614	1.05103	5.53621	6.58489e-07	0.000179448	5.8496	0.585418	0.709434	1.3068	1.05103	6.02317	1.00276e-07	5.69881e-06	7.623	0.585418	0.773821	1.61635	1.05103	6.52415	1.39715e-08	2.20614e-06	9.50543	0.585418	0.805057
chr2	69100119	cg10881615		OpenSea	BMP10	NM_014482	TSS1500			-1	-1	-1	0.843319	0.833375	0.697844	0.5365	0.668126	-0.135532	0.135532	-0.296876	0.296876	-0.16525	0.16525	0.199219	-1.01852	1.68128	-5.30357	1.59305e-06	0.000259417	5.02475	0.833375	0.697844	-2.05756	1.68128	-7.18595	1.00069e-09	5.02522e-07	12.0254	0.833375	0.5365	-1.32882	1.68128	-4.06414	0.000137496	0.00128544	0.775037	0.833375	0.668126
chr20	6750989	cg25636478	chr20:6748052-6749546	S_Shore	BMP2	NM_001200	Body			1	1	1	0.148954	0.157945	0.284166	0.378582	0.474252	0.126221	0.126221	0.220637	0.220637	0.316307	0.316307	0.221055	1.01591	-1.80582	4.24314	7.45542e-05	0.00172079	1.45098	0.157945	0.284166	1.59362	-1.80582	4.46424	3.44272e-05	0.000366654	2.07687	0.157945	0.378582	2.27959	-1.80582	5.5923	5.31282e-07	2.41267e-05	6.03256	0.157945	0.474252
chr20	6750956	cg18039133	chr20:6750695-6750957	Island	BMP2	NM_001200	Body			1	1	1	0.157241	0.163058	0.283249	0.355109	0.425526	0.120191	0.120191	0.192052	0.192052	0.262468	0.262468	0.19157	0.980792	-1.7892	4.9804	5.32403e-06	0.00043925	3.89991	0.163058	0.283249	1.42608	-1.7892	4.85692	8.38173e-06	0.000123873	3.41185	0.163058	0.355109	1.91859	-1.7892	5.72231	3.22288e-07	1.71725e-05	6.50895	0.163058	0.425526
chr14	54419825	cg01873886	chr14:54420184-54422958	N_Shore	BMP4;BMP4;BMP4	NM_130851;NM_001202;NM_130850	5'UTR;5'UTR;5'UTR		1	1	1	1	0.0787113	0.11725	0.320535	0.538684	0.436849	0.203285	0.203285	0.421434	0.421434	0.3196	0.3196	0.314773	1.75162	-1.9326	5.77345	2.64547e-07	0.000123063	6.70175	0.11725	0.320535	3.1612	-1.9326	6.98842	2.20368e-09	7.13796e-07	11.2707	0.11725	0.538684	2.66283	-1.9326	5.15514	2.78163e-06	7.62284e-05	4.4575	0.11725	0.436849
chr14	54418880	cg07685795	chr14:54418677-54418881	Island	BMP4;BMP4;BMP4	NM_130851;NM_130850;NM_001202	Body;Body;Body			1	1	1	0.437935	0.414998	0.590246	0.690282	0.696984	0.175248	0.175248	0.275284	0.275284	0.281986	0.281986	0.244173	0.974373	0.178552	4.98286	5.27593e-06	0.000436905	3.90836	0.414998	0.590246	1.56925	0.178552	5.38242	1.18237e-06	2.96415e-05	5.27134	0.414998	0.690282	1.86897	0.178552	5.61383	4.89185e-07	2.2795e-05	6.11122	0.414998	0.696984
chr14	54419614	cg08046044	chr14:54420184-54422958	N_Shore	BMP4;BMP4;BMP4	NM_130851;NM_001202;NM_130850	5'UTR;5'UTR;5'UTR		1	1	1	1	0.126011	0.138899	0.284144	0.456039	0.372274	0.145245	0.145245	0.31714	0.31714	0.233375	0.233375	0.23192	1.26077	-1.90709	5.49364	7.74686e-07	0.000189533	5.69781	0.138899	0.284144	2.36762	-1.90709	6.91936	2.90295e-09	8.06712e-07	11.0073	0.138899	0.456039	1.92178	-1.90709	4.91845	6.68893e-06	0.000141846	3.62493	0.138899	0.372274
chr14	54418851	cg09367901	chr14:54418677-54418881	Island	BMP4;BMP4;BMP4	NM_130850;NM_001202;NM_130851	Body;Body;Body			1	1	1	0.482865	0.460224	0.596998	0.689498	0.696417	0.136774	0.136774	0.229274	0.229274	0.236193	0.236193	0.200747	0.735942	0.315572	4.44876	3.63623e-05	0.00115095	2.11507	0.460224	0.596998	1.3288	0.315572	5.3875	1.1598e-06	2.92317e-05	5.28968	0.460224	0.689498	1.52781	0.315572	5.42459	1.00753e-06	3.75315e-05	5.42314	0.460224	0.696417
chr14	54418804	cg05923197	chr14:54418677-54418881	Island	BMP4;BMP4;BMP4	NM_130850;NM_001202;NM_130851	Body;Body;Body			1	1	1	0.592321	0.593089	0.701734	0.787872	0.76885	0.108646	0.108646	0.194783	0.194783	0.175761	0.175761	0.15973	0.674954	1.07252	3.94728	0.000203616	0.00313658	0.525428	0.593089	0.701734	1.46704	1.07252	5.75437	2.84793e-07	1.11567e-05	6.62721	0.593089	0.787872	1.36211	1.07252	4.67885	1.60022e-05	0.000265814	2.79925	0.593089	0.76885
chr20	55837591	cg02238928	chr20:55839287-55839766	N_Shore	BMP7	NM_001719	Body			-1	-1	-1	0.602002	0.599042	0.461821	0.438574	0.35183	-0.137221	0.137221	-0.160467	0.160467	-0.247212	0.247212	0.181633	-0.833585	0.0918955	-4.83298	9.14801e-06	0.000566791	3.39612	0.599042	0.461821	-1.0158	0.0918955	-3.95006	0.000201738	0.00146915	0.417526	0.599042	0.438574	-1.57737	0.0918955	-5.37158	1.23196e-06	4.31087e-05	5.23177	0.599042	0.35183
chr7	34027180	cg16330131		OpenSea	BMPER	NM_133468	Body			-1	-1	-1	0.619341	0.614966	0.487267	0.378518	0.458206	-0.127699	0.127699	-0.236448	0.236448	-0.156759	0.156759	0.173635	-0.778381	0.206452	-4.65907	1.71839e-05	0.000773978	2.81023	0.614966	0.487267	-1.48602	0.206452	-5.96571	1.25458e-07	6.54785e-06	7.40918	0.614966	0.378518	-0.942119	0.206452	-3.31219	0.00154416	0.00799276	-1.46885	0.614966	0.458206
chr15	83953068	cg08939095	chr15:83951980-83953930	Island	BNC1	NM_001717	Body			1	1	1	0.0972081	0.165079	0.277596	0.42194	0.330956	0.112517	0.112517	0.25686	0.25686	0.165877	0.165877	0.178418	0.885677	-1.87432	3.47464	0.000936846	0.00816052	-0.869139	0.165079	0.277596	1.74278	-1.87432	4.58574	2.23534e-05	0.000262452	2.48424	0.165079	0.42194	1.41381	-1.87432	3.25782	0.00181969	0.00906956	-1.61928	0.165079	0.330956
chr9	16472854	cg11156435		OpenSea	BNC2	NM_017637	Body			-1	-1	-1	0.690359	0.677059	0.534733	0.393928	0.470992	-0.142326	0.142326	-0.283131	0.283131	-0.206067	0.206067	0.210508	-0.871023	0.501485	-4.63219	1.89271e-05	0.000811706	2.72053	0.677059	0.534733	-1.75909	0.501485	-6.27445	3.74479e-08	3.12196e-06	8.56348	0.677059	0.393928	-1.24967	0.501485	-3.9035	0.000235536	0.00192067	0.271978	0.677059	0.470992
chr9	16510109	cg23165574		OpenSea	BNC2	NM_017637	Body			-1	-1	-1	0.646584	0.627975	0.50553	0.402872	0.457859	-0.122445	0.122445	-0.225103	0.225103	-0.170116	0.170116	0.172555	-0.736683	0.300508	-4.41049	4.16081e-05	0.00123896	1.99028	0.627975	0.50553	-1.37528	0.300508	-5.5224	6.94163e-07	2.04569e-05	5.77827	0.627975	0.402872	-1.02276	0.300508	-3.59652	0.000638372	0.00406806	-0.654766	0.627975	0.457859
chr3	112992570	cg22090271		OpenSea	BOC	NM_033254	Body			-1	-1	-1	0.809185	0.796609	0.661747	0.529813	0.590902	-0.134862	0.134862	-0.266795	0.266795	-0.205706	0.205706	0.202455	-0.950136	1.38625	-5.15837	2.74824e-06	0.000326047	4.5161	0.796609	0.661747	-1.83538	1.38625	-6.6832	7.43349e-09	1.27118e-06	10.1085	0.796609	0.529813	-1.46232	1.38625	-4.66306	1.69389e-05	0.000276683	2.74548	0.796609	0.590902
chr7	140625365	cg21043558	chr7:140623997-140624949	S_Shore	BRAF	NM_004333	TSS1500			1	1	1	0.433149	0.406028	0.537343	0.630953	0.598333	0.131315	0.131315	0.224925	0.224925	0.192306	0.192306	0.182849	0.787533	-0.0474194	4.00387	0.000168477	0.0027979	0.699559	0.406028	0.537343	1.42165	-0.0474194	4.84769	8.66953e-06	0.000127063	3.37988	0.406028	0.630953	1.18088	-0.0474194	3.5263	0.000796969	0.00481801	-0.859955	0.406028	0.598333
chr1	190233083	cg17964173		OpenSea	BRINP3	NM_199051	Body			-1	-1	-1	0.814754	0.813278	0.629962	0.40871	0.599442	-0.183316	0.183316	-0.404567	0.404567	-0.213835	0.213835	0.267239	-1.30902	1.30632	-5.08566	3.60418e-06	0.000367133	4.26336	0.813278	0.629962	-2.81805	1.30632	-7.34314	5.33417e-10	4.05037e-07	12.6267	0.813278	0.40871	-1.55165	1.30632	-3.54077	0.000761503	0.00465422	-0.817895	0.813278	0.599442
chr1	190195412	cg19678937		OpenSea	BRINP3	NM_199051	Body			-1	-1	-1	0.551587	0.559179	0.373849	0.241457	0.323728	-0.18533	0.18533	-0.317722	0.317722	-0.235451	0.235451	0.246168	-1.16329	-0.38185	-5.41929	1.02801e-06	0.000215606	5.43361	0.559179	0.373849	-2.20883	-0.38185	-6.9016	3.11606e-09	8.35269e-07	10.9396	0.559179	0.241457	-1.51181	-0.38185	-4.13672	0.00010744	0.00107086	1.0061	0.559179	0.323728
chr1	190141840	cg17960141		OpenSea	BRINP3	NM_199051	Body			-1	-1	-1	0.681317	0.671765	0.502348	0.40812	0.434264	-0.169417	0.169417	-0.263645	0.263645	-0.237502	0.237502	0.223521	-1.04015	0.426944	-5.24028	2.02171e-06	0.000286242	4.80243	0.671765	0.502348	-1.63126	0.426944	-5.51203	7.22187e-07	2.10124e-05	5.74058	0.671765	0.40812	-1.44664	0.426944	-4.28077	6.54509e-05	0.000743865	1.47135	0.671765	0.434264
chr1	190181866	cg21980141		OpenSea	BRINP3	NM_199051	Body			-1	-1	-1	0.765684	0.749639	0.592055	0.476431	0.55446	-0.157585	0.157585	-0.273208	0.273208	-0.195179	0.195179	0.208657	-1.01674	0.977795	-4.63079	1.9022e-05	0.000813727	2.71589	0.749639	0.592055	-1.77314	0.977795	-5.41652	1.03891e-06	2.7035e-05	5.39442	0.749639	0.476431	-1.2718	0.977795	-3.40225	0.00117245	0.00646983	-1.21586	0.749639	0.55446
chr1	190423336	cg27175596		OpenSea	BRINP3	NM_199051	Body			-1	-1	-1	0.807992	0.794014	0.640072	0.539823	0.615178	-0.153942	0.153942	-0.254191	0.254191	-0.178836	0.178836	0.195656	-1.07187	1.34434	-5.18716	2.46763e-06	0.000310173	4.61653	0.794014	0.640072	-1.71992	1.34434	-5.5825	5.51597e-07	1.74532e-05	5.99722	0.794014	0.539823	-1.24781	1.34434	-3.54683	0.000747091	0.00458811	-0.800236	0.794014	0.615178
chr1	190114020	cg05749388		OpenSea	BRINP3	NM_199051	Body			-1	-1	-1	0.679423	0.660659	0.522341	0.427615	0.46027	-0.138317	0.138317	-0.233044	0.233044	-0.200388	0.200388	0.190583	-0.858197	0.44928	-4.92993	6.41252e-06	0.00047799	3.72671	0.660659	0.522341	-1.49763	0.44928	-5.77017	2.67927e-07	1.07164e-05	6.68542	0.660659	0.427615	-1.20148	0.44928	-4.05388	0.000142351	0.00131931	0.742551	0.660659	0.46027
chr1	190067323	cg20920045		OpenSea	BRINP3	NM_199051	Body			-1	-1	-1	0.815374	0.810645	0.695138	0.619695	0.561786	-0.115507	0.115507	-0.190951	0.190951	-0.248859	0.248859	0.185105	-0.855352	1.57184	-4.38569	4.53936e-05	0.00129734	1.90969	0.810645	0.695138	-1.36709	1.57184	-4.70136	1.47542e-05	0.000190542	2.87675	0.810645	0.619695	-1.72747	1.57184	-5.20245	2.33023e-06	6.74522e-05	4.62573	0.810645	0.561786
chr19	55798418	cg10393338	chr19:55798317-55798651	Island	BRSK1	NM_032430	Body			-1	-1	-1	0.835033	0.822378	0.715701	0.637113	0.630219	-0.106677	0.106677	-0.185265	0.185265	-0.192159	0.192159	0.161367	-0.781734	1.71682	-4.27298	6.72405e-05	0.00162237	1.54636	0.822378	0.715701	-1.27888	1.71682	-4.68849	1.54557e-05	0.000197505	2.83283	0.822378	0.637113	-1.44693	1.71682	-4.64538	1.80512e-05	0.000289642	2.68538	0.822378	0.630219
chr15	72581722	cg15193953	chr15:72581710-72582317	Island	BRUNOL6	NM_052840	Body			-1	-1	-1	0.907928	0.918663	0.733677	0.621028	0.583509	-0.184986	0.184986	-0.297634	0.297634	-0.335153	0.335153	0.272591	-1.83423	2.46897	-6.55599	1.23157e-08	3.49492e-05	9.56995	0.918663	0.733677	-2.72755	2.46897	-6.53865	1.31915e-08	1.71355e-06	9.56033	0.918663	0.621028	-3.11142	2.46897	-6.53198	1.35446e-08	2.16365e-06	9.53509	0.918663	0.583509
chr15	72581569	cg07483413	chr15:72581710-72582317	N_Shore	BRUNOL6	NM_052840	Body			-1	-1	-1	0.929205	0.934601	0.787974	0.65416	0.680266	-0.146627	0.146627	-0.280441	0.280441	-0.254335	0.254335	0.227135	-1.64073	2.83695	-5.90304	1.60098e-07	9.72733e-05	7.17129	0.934601	0.787974	-2.68588	2.83695	-6.48122	1.65593e-08	1.96797e-06	9.34305	0.934601	0.65416	-2.69704	2.83695	-5.69939	3.52058e-07	1.82334e-05	6.42472	0.934601	0.680266
chr19	575412	cg03233876	chr19:577755-578441	N_Shelf	BSG;BSG;BSG	NM_198589;NM_198591;NM_001728	Body;Body;Body			1	1	1	0.327013	0.305631	0.442831	0.50754	0.616979	0.137201	0.137201	0.201909	0.201909	0.311349	0.311349	0.216819	0.852204	-0.639671	5.13964	2.94746e-06	0.000335518	4.45085	0.305631	0.442831	1.2396	-0.639671	5.01419	4.69891e-06	8.03075e-05	3.96041	0.305631	0.50754	1.91117	-0.639671	6.77005	5.26272e-09	1.21865e-06	10.4387	0.305631	0.616979
chr3	49690653	cg22111074	chr3:49690022-49690329	S_Shore	BSN	NM_003458	Body			-1	-1	-1	0.774624	0.776948	0.651678	0.551084	0.566591	-0.125269	0.125269	-0.225864	0.225864	-0.210357	0.210357	0.187163	-0.851268	1.27886	-4.80971	9.95863e-06	0.000590044	3.31716	0.776948	0.651678	-1.51273	1.27886	-5.73252	3.09847e-07	1.17835e-05	6.54683	0.776948	0.551084	-1.43391	1.27886	-4.75858	1.19936e-05	0.000215907	3.07195	0.776948	0.566591
chr3	49594940	cg07308293	chr3:49591578-49592534	S_Shelf	BSN	NM_003458	Body			-1	-1	-1	0.804674	0.78195	0.665743	0.585846	0.538365	-0.116207	0.116207	-0.196103	0.196103	-0.243585	0.243585	0.185298	-0.812588	1.3514	-3.88509	0.000250343	0.00354793	0.335757	0.78195	0.665743	-1.30895	1.3514	-4.19746	8.72619e-05	0.000758453	1.20212	0.78195	0.585846	-1.62411	1.3514	-4.56088	2.44286e-05	0.000360412	2.39966	0.78195	0.538365
chr3	49593904	cg26443994	chr3:49591578-49592534	S_Shore	BSN	NM_003458	Body			-1	-1	-1	0.768303	0.742112	0.638757	0.52781	0.562272	-0.103355	0.103355	-0.214302	0.214302	-0.17984	0.17984	0.165833	-0.671096	1.08611	-3.92797	0.000217144	0.00326219	0.46635	0.742112	0.638757	-1.39349	1.08611	-5.47041	8.46398e-07	2.34399e-05	5.58948	0.742112	0.52781	-1.17583	1.08611	-4.0423	0.000148028	0.00135885	0.705956	0.742112	0.562272
chr19	17516442	cg11558551		OpenSea	BST2	NM_004335	TSS200			-1	-1	-1	0.344965	0.351763	0.226658	0.151967	0.133145	-0.125104	0.125104	-0.199796	0.199796	-0.218618	0.218618	0.181173	-1.17279	-1.64676	-4.35126	5.12082e-05	0.00138929	1.79817	0.351763	0.226658	-2.15306	-1.64676	-5.35776	1.29812e-06	3.16595e-05	5.1825	0.351763	0.151967	-1.92969	-1.64676	-4.2052	8.49701e-05	0.000900229	1.2262	0.351763	0.133145
chr10	93771581	cg07969739		OpenSea	BTAF1	NM_003972	Body			-1	-1	-1	0.86504	0.859617	0.707614	0.614388	0.661502	-0.152004	0.152004	-0.245229	0.245229	-0.198115	0.198115	0.198449	-1.23763	1.90971	-6.52742	1.37915e-08	3.6923e-05	9.46411	0.859617	0.707614	-1.89531	1.90971	-6.70443	6.83219e-09	1.21267e-06	10.1891	0.859617	0.614388	-1.65058	1.90971	-5.11315	3.25363e-06	8.49918e-05	4.30865	0.859617	0.661502
chr12	107909364	cg24671734		OpenSea	BTBD11	NM_001018072	Body			-1	-1	-1	0.611202	0.589843	0.450111	0.365883	0.276953	-0.139732	0.139732	-0.22396	0.22396	-0.31289	0.31289	0.225527	-0.907148	-0.101282	-3.68153	0.000486458	0.00535512	-0.272352	0.589843	0.450111	-1.50973	-0.101282	-4.10942	0.000117914	0.000960349	0.919843	0.589843	0.365883	-2.20424	-0.101282	-5.25427	1.91816e-06	5.88518e-05	4.81069	0.589843	0.276953
chr12	107972364	cg20111269	chr12:107974842-107975305	N_Shelf	BTBD11	NM_001018072	Body			-1	-1	-1	0.771171	0.761085	0.648864	0.467157	0.579892	-0.112221	0.112221	-0.293928	0.293928	-0.181194	0.181194	0.195781	-0.73203	1.15329	-3.8287	0.000301481	0.00397961	0.165323	0.761085	0.648864	-1.89641	1.15329	-6.65251	8.39746e-09	1.34665e-06	9.99196	0.761085	0.467157	-1.21967	1.15329	-3.74686	0.00039385	0.00282342	-0.20678	0.761085	0.579892
chr10	124067280	cg01077100		OpenSea	BTBD16	NM_144587	Body	1		-1	-1	-1	0.64013	0.653456	0.460564	0.283484	0.347054	-0.192891	0.192891	-0.369972	0.369972	-0.306402	0.306402	0.289755	-1.17953	0.116405	-5.22404	2.14889e-06	0.000293177	4.74552	0.653456	0.460564	-2.45683	0.116405	-7.298	6.39075e-10	4.31287e-07	12.454	0.653456	0.283484	-1.96156	0.116405	-5.10272	3.38246e-06	8.73919e-05	4.27178	0.653456	0.347054
chr19	1993100	cg12219311	chr19:1993000-1993273	Island	BTBD2	NM_017797	Body			-1	-1	-1	0.932882	0.936239	0.708731	0.605592	0.577421	-0.227509	0.227509	-0.330647	0.330647	-0.358818	0.358818	0.305658	-2.43686	2.60277	-8.20143	1.7141e-11	1.12762e-06	15.705	0.936239	0.708731	-3.28242	2.60277	-7.40942	4.09042e-10	3.64978e-07	12.8804	0.936239	0.605592	-3.56284	2.60277	-7.04301	1.77206e-09	6.13677e-07	11.4794	0.936239	0.577421
chr11	111340124	cg24251426		OpenSea	BTG4	NM_017589	Body			-1	-1	-1	0.682968	0.680147	0.554808	0.452263	0.487504	-0.125339	0.125339	-0.227885	0.227885	-0.192643	0.192643	0.181956	-0.766891	0.599515	-4.38088	4.61651e-05	0.00131038	1.89409	0.680147	0.554808	-1.44592	0.599515	-5.53991	6.49235e-07	1.95428e-05	5.84199	0.680147	0.452263	-1.19083	0.599515	-3.99559	0.000173231	0.00152862	0.558907	0.680147	0.487504
chr10	78045133	cg27244410		OpenSea	C10orf11;C10orf11;C10orf11	NM_001305581;NR_131178;NM_032024	Body;Body;Body			-1	-1	-1	0.720358	0.719103	0.575401	0.384485	0.518445	-0.143702	0.143702	-0.334618	0.334618	-0.200658	0.200658	0.226326	-0.902763	0.748391	-4.12627	0.000111338	0.00217999	1.08096	0.719103	0.575401	-2.17862	0.748391	-6.67878	7.56526e-09	1.28122e-06	10.0917	0.719103	0.384485	-1.29376	0.748391	-3.47329	0.000940789	0.00546651	-1.01308	0.719103	0.518445
chr10	77842632	cg23568649		OpenSea	C10orf11;C10orf11;C10orf11	NM_001305581;NR_131178;NM_032024	Body;Body;Body		-1	-1	-1	-1	0.843251	0.822123	0.663956	0.602691	0.628119	-0.158167	0.158167	-0.219432	0.219432	-0.194004	0.194004	0.190534	-1.15111	1.58142	-5.85411	1.9359e-07	0.000105151	6.99368	0.822123	0.663956	-1.58927	1.58142	-5.42091	1.02171e-06	2.67336e-05	5.41031	0.822123	0.602691	-1.38882	1.58142	-4.14851	0.000103201	0.00103953	1.04385	0.822123	0.628119
chr10	50391840	cg05284589		OpenSea	C10orf128;C10orf128;C10orf128;C10orf128;C10orf128	NM_001010863;NM_001288740;NM_001288741;NM_001288742;NM_001288743	Body;Body;Body;Body;Body			-1	-1	-1	0.467669	0.409864	0.273931	0.176895	0.184791	-0.135933	0.135933	-0.232969	0.232969	-0.225073	0.225073	0.197992	-1.07951	-1.24595	-4.30386	6.04073e-05	0.00152475	1.6454	0.409864	0.273931	-2.16248	-1.24595	-5.7825	2.55457e-07	1.03771e-05	6.73087	0.409864	0.176895	-1.85693	-1.24595	-4.34842	5.17183e-05	0.000625307	1.6928	0.409864	0.184791
chr10	5735349	cg09411597		OpenSea	C10orf18	NM_017782	5'UTR			1	1	1	0.483985	0.479152	0.637705	0.710197	0.746432	0.158553	0.158553	0.231045	0.231045	0.26728	0.26728	0.218959	0.998578	0.50736	5.41657	1.03869e-06	0.000216297	5.42396	0.479152	0.637705	1.55473	0.50736	5.65627	4.1561e-07	1.43783e-05	6.26692	0.479152	0.710197	1.77229	0.50736	5.64652	4.31477e-07	2.09454e-05	6.23083	0.479152	0.746432
chr10	5734716	cg01476568		OpenSea	C10orf18	NM_017782	5'UTR			1	1	1	0.0708746	0.0581163	0.174447	0.291255	0.261765	0.116331	0.116331	0.233139	0.233139	0.203649	0.203649	0.184373	1.33822	-3.28965	3.7107	0.000442793	0.00505049	-0.18644	0.0581163	0.174447	2.49508	-3.28965	4.64027	1.83857e-05	0.000225742	2.66878	0.0581163	0.291255	2.29748	-3.28965	3.74182	0.000400358	0.00285904	-0.222011	0.0581163	0.261765
chr10	72545473	cg00187299		OpenSea	C10orf27	NM_152710	TSS1500			-1	-1	-1	0.713682	0.720591	0.582313	0.446168	0.534394	-0.138278	0.138278	-0.274423	0.274423	-0.186197	0.186197	0.199632	-0.878357	0.816292	-5.46473	8.64888e-07	0.000199558	5.59495	0.720591	0.582313	-1.70216	0.816292	-7.10277	1.39557e-09	5.851e-07	11.7074	0.720591	0.446168	-1.18746	0.816292	-4.33928	5.33954e-05	0.00064049	1.66277	0.720591	0.534394
chr10	23634944	cg24306984		OpenSea	C10orf67	NM_153714	TSS1500			-1	-1	-1	0.769543	0.790673	0.655635	0.474088	0.626026	-0.135037	0.135037	-0.316585	0.316585	-0.164647	0.164647	0.205423	-0.923501	1.31419	-5.0134	4.71253e-06	0.000413653	4.01354	0.790673	0.655635	-2.08044	1.31419	-7.57498	2.10699e-10	2.91529e-07	13.5144	0.790673	0.474088	-1.15762	1.31419	-3.69117	0.000471588	0.00323517	-0.374086	0.790673	0.626026
chr10	50520086	cg00554833		OpenSea	C10orf71	NM_001135196	5'UTR			-1	-1	-1	0.663146	0.639266	0.52301	0.406585	0.437596	-0.116256	0.116256	-0.232681	0.232681	-0.20167	0.20167	0.183536	-0.687238	0.358459	-4.48302	3.22146e-05	0.00108003	2.22728	0.639266	0.52301	-1.39124	0.358459	-6.0869	7.8171e-08	4.88365e-06	7.86071	0.639266	0.406585	-1.22876	0.358459	-4.70796	1.44067e-05	0.000246326	2.89855	0.639266	0.437596
chr10	50224628	cg11115673		OpenSea	C10orf72	NM_001031746	3'UTR			-1	-1	-1	0.850327	0.855408	0.71783	0.677554	0.700644	-0.137579	0.137579	-0.177854	0.177854	-0.154764	0.154764	0.156732	-1.1107	1.97762	-5.37217	1.22919e-06	0.000230856	5.26675	0.855408	0.71783	-1.40466	1.97762	-4.55675	2.47905e-05	0.00028434	2.38657	0.855408	0.677554	-1.31395	1.97762	-3.73278	0.000412267	0.00292426	-0.249249	0.855408	0.700644
chr11	2322674	cg15924868		OpenSea	C11orf21;TSPAN32;C11orf21	NR_024621;NM_139022;NM_001142946	Body;TSS1500;Body			-1	-1	-1	0.547831	0.539666	0.41561	0.382248	0.329078	-0.124056	0.124056	-0.157417	0.157417	-0.210587	0.210587	0.16402	-0.773682	-0.220556	-4.29007	6.33723e-05	0.00156937	1.60111	0.539666	0.41561	-1.0829	-0.220556	-4.02737	0.000155672	0.00119616	0.659795	0.539666	0.382248	-1.3	-0.220556	-4.23397	7.69535e-05	0.000836457	1.31924	0.539666	0.329078
chr11	122821939	cg16530587		OpenSea	C11orf63	NM_024806	Body			-1	-1	-1	0.819728	0.804822	0.660077	0.552728	0.604953	-0.144745	0.144745	-0.252093	0.252093	-0.199869	0.199869	0.198902	-0.993043	1.44049	-4.83417	9.10841e-06	0.000565324	3.40016	0.804822	0.660077	-1.71243	1.44049	-5.5911	5.33717e-07	1.70545e-05	6.02861	0.804822	0.552728	-1.45059	1.44049	-4.14765	0.000103504	0.00104169	1.0411	0.804822	0.604953
chr14	91623855	cg12254911		OpenSea	C14orf159;C14orf159;C14orf159;C14orf159;C14orf159;C14orf159;C14orf159;C14orf159;C14orf159	NM_001102369;NM_001102368;NM_001102366;NM_001286473;NM_001286472;NM_001286470;NM_024952;NM_001102367;NM_001286471	5'UTR;5'UTR;5'UTR;5'UTR;5'UTR;5'UTR;5'UTR;5'UTR;5'UTR	-1		1	1	1	0.488824	0.473457	0.62574	0.671216	0.783154	0.152283	0.152283	0.197759	0.197759	0.309696	0.309696	0.219913	0.923965	0.461561	5.3802	1.19233e-06	0.000227505	5.29517	0.473457	0.62574	1.24499	0.461561	4.8623	8.21851e-06	0.000121997	3.43048	0.473457	0.671216	2.20266	0.461561	7.53343	2.48878e-10	1.98564e-07	13.3558	0.473457	0.783154
chr14	99177987	cg24169915		OpenSea	C14orf177;C14orf177	NM_182560;NM_182560	1stExon;5'UTR			-1	-1	-1	0.335781	0.327194	0.216263	0.14059	0.140859	-0.110931	0.110931	-0.186604	0.186604	-0.186336	0.186336	0.16129	-0.921769	-1.74209	-3.8575	0.000274231	0.00375312	0.252162	0.327194	0.216263	-1.81555	-1.74209	-5.09594	3.46899e-06	6.42016e-05	4.24839	0.327194	0.14059	-1.77605	-1.74209	-4.36557	4.87094e-05	0.000598294	1.7492	0.327194	0.140859
chr14	45367690	cg23200931	chr14:45366387-45367108	S_Shore	C14orf28	NM_001017923	5'UTR			1	1	1	0.552816	0.4939	0.60644	0.659955	0.711281	0.11254	0.11254	0.166056	0.166056	0.217381	0.217381	0.165326	0.736419	0.413113	4.56584	2.4e-05	0.000917979	2.50019	0.4939	0.60644	1.13172	0.413113	4.70617	1.45001e-05	0.000188117	2.89317	0.4939	0.659955	1.36576	0.413113	4.97361	5.4591e-06	0.000122588	3.81756	0.4939	0.711281
chr14	58549377	cg23281819		OpenSea	C14orf37	NM_001001872	Body			-1	-1	-1	0.511375	0.49296	0.36	0.305944	0.293427	-0.132959	0.132959	-0.187016	0.187016	-0.199533	0.199533	0.173169	-0.827505	-0.56504	-4.37353	4.73702e-05	0.001331	1.87024	0.49296	0.36	-1.30331	-0.56504	-4.61998	1.97745e-05	0.000238974	2.59999	0.49296	0.305944	-1.37437	-0.56504	-4.26646	6.87768e-05	0.000771224	1.42477	0.49296	0.293427
chr15	76428015	cg19633645		OpenSea	C15orf27	NM_152335	Body			-1	-1	-1	0.760731	0.735716	0.599729	0.507659	0.537515	-0.135987	0.135987	-0.228058	0.228058	-0.198201	0.198201	0.187415	-0.895696	0.962961	-5.3625	1.27501e-06	0.000234737	5.23259	0.735716	0.599729	-1.50901	0.962961	-6.0594	8.70446e-08	5.21889e-06	7.75807	0.735716	0.507659	-1.27597	0.962961	-4.48694	3.17708e-05	0.000437289	2.15176	0.735716	0.537515
chr15	76429151	cg24094450		OpenSea	C15orf27	NM_152335	Body			-1	-1	-1	0.732473	0.718234	0.591006	0.496263	0.542858	-0.127227	0.127227	-0.221971	0.221971	-0.175375	0.175375	0.174858	-0.776255	0.867406	-4.69292	1.52108e-05	0.000728367	2.9235	0.718234	0.591006	-1.36719	0.867406	-5.5437	6.39895e-07	1.93486e-05	5.85579	0.718234	0.496263	-1.12517	0.867406	-3.99539	0.000173343	0.00152926	0.558306	0.718234	0.542858
chr15	74040580	cg17284334	chr15:74044561-74045885	N_Shelf	C15orf59	NM_001039614	Body			-1	-1	-1	0.628866	0.616689	0.516543	0.461487	0.413466	-0.100146	0.100146	-0.155202	0.155202	-0.203223	0.203223	0.152857	-0.615778	0.300597	-4.16095	9.89027e-05	0.00203363	1.19016	0.616689	0.516543	-0.957838	0.300597	-4.34101	5.30734e-05	0.000514058	1.66931	0.616689	0.461487	-1.20137	0.300597	-4.76811	1.15858e-05	0.000210477	3.10468	0.616689	0.413466
chr15	73735455	cg12056138	chr15:73735322-73735609	Island	C15orf60	NM_001042367	TSS200			-1	-1	-1	0.831098	0.823089	0.697749	0.63635	0.600238	-0.12534	0.12534	-0.186739	0.186739	-0.222851	0.222851	0.17831	-0.926244	1.66219	-5.11168	3.2714e-06	0.000352113	4.35365	0.823089	0.697749	-1.33318	1.66219	-4.93467	6.30154e-06	9.99194e-05	3.68214	0.823089	0.63635	-1.62341	1.66219	-5.26222	1.86163e-06	5.76788e-05	4.83912	0.823089	0.600238
chr16	49407465	cg03478444		OpenSea	C16orf78	NM_144602	TSS1500			-1	-1	-1	0.758889	0.755234	0.60545	0.497872	0.559977	-0.149784	0.149784	-0.257362	0.257362	-0.195257	0.195257	0.200801	-0.972944	1.04593	-5.74084	3.00057e-07	0.000129547	6.58402	0.755234	0.60545	-1.61887	1.04593	-6.40667	2.22348e-08	2.32547e-06	9.06146	0.755234	0.497872	-1.2679	1.04593	-4.39416	4.40653e-05	0.000555585	1.84353	0.755234	0.559977
chr16	49407794	cg14933439		OpenSea	C16orf78	NM_144602	TSS200			-1	-1	-1	0.662161	0.661378	0.539751	0.510261	0.501507	-0.121627	0.121627	-0.151117	0.151117	-0.159871	0.159871	0.144205	-0.742256	0.559825	-5.97096	1.22922e-07	8.85966e-05	7.41836	0.661378	0.539751	-0.920646	0.559825	-4.96723	5.58927e-06	9.13847e-05	3.79585	0.661378	0.510261	-0.96831	0.559825	-4.57517	2.32139e-05	0.000347448	2.44781	0.661378	0.501507
chr16	5094341	cg05705549		OpenSea	C16orf89;C16orf89	NM_001098514;NM_152459	3'UTR;3'UTR			-1	-1	-1	0.864953	0.86048	0.743921	0.634277	0.687227	-0.116559	0.116559	-0.226203	0.226203	-0.173253	0.173253	0.172005	-0.901995	2.02996	-4.74851	1.24397e-05	0.000657307	3.11036	0.86048	0.743921	-1.75868	2.02996	-6.2097	4.8303e-08	3.6229e-06	8.32037	0.86048	0.634277	-1.47305	2.02996	-4.55485	2.49593e-05	0.000366285	2.37938	0.86048	0.687227
chr17	32903717	cg26090020	chr17:32905965-32908951	N_Shelf	C17orf102	NM_207454	3'UTR			-1	-1	-1	0.776325	0.74127	0.616753	0.572232	0.571055	-0.124517	0.124517	-0.169038	0.169038	-0.170216	0.170216	0.15459	-0.806266	1.06661	-4.60903	2.05657e-05	0.000848709	2.64346	0.74127	0.616753	-1.09121	1.06661	-4.18379	9.14555e-05	0.000787189	1.15808	0.74127	0.572232	-1.08599	1.06661	-3.64637	0.000544559	0.00360486	-0.507531	0.74127	0.571055
chr17	56621448	cg11890622		OpenSea	C17orf47	NM_001038704	1stExon			-1	-1	-1	0.792856	0.797551	0.696005	0.643719	0.639227	-0.101546	0.101546	-0.153833	0.153833	-0.158324	0.158324	0.137901	-0.729338	1.5521	-4.54286	2.60482e-05	0.000960971	2.42423	0.797551	0.696005	-1.09516	1.5521	-4.57518	2.32132e-05	0.000270275	2.44861	0.797551	0.643719	-1.14031	1.5521	-4.17184	9.52826e-05	0.000979486	1.11872	0.797551	0.639227
chr17	7328585	cg04374959		OpenSea	C17orf74	NM_175734	TSS1500			-1	-1	-1	0.704349	0.686274	0.579977	0.519594	0.515477	-0.106297	0.106297	-0.16668	0.16668	-0.170797	0.170797	0.147925	-0.64956	0.739498	-4.03281	0.000152845	0.00263167	0.78914	0.686274	0.579977	-0.996165	0.739498	-4.14812	0.000103338	0.000865954	1.04351	0.686274	0.519594	-1.04326	0.739498	-3.80437	0.000326518	0.0024532	-0.0323962	0.686274	0.515477
chr18	13375540	cg21243597		OpenSea	C18orf1;C18orf1	NM_181482;NM_181481	5'UTR;5'UTR			-1	-1	-1	0.616566	0.606648	0.405023	0.256247	0.380228	-0.201625	0.201625	-0.3504	0.3504	-0.22642	0.22642	0.259482	-1.30726	-0.157531	-5.32228	1.48446e-06	0.000250753	5.09063	0.606648	0.405023	-2.45348	-0.157531	-6.6996	6.96459e-09	1.22415e-06	10.1708	0.606648	0.256247	-1.47014	-0.157531	-3.51556	0.0008243	0.00494525	-0.891098	0.606648	0.380228
chr18	13375474	cg26700919		OpenSea	C18orf1;C18orf1	NM_181482;NM_181481	5'UTR;5'UTR			-1	-1	-1	0.707276	0.723177	0.537176	0.403757	0.491642	-0.186001	0.186001	-0.31942	0.31942	-0.231535	0.231535	0.245652	-1.19031	0.688155	-5.39069	1.14587e-06	0.000223684	5.33227	0.723177	0.537176	-2.09104	0.688155	-6.35152	2.7641e-08	2.61841e-06	8.85353	0.723177	0.403757	-1.46195	0.688155	-3.88882	0.00024727	0.00199054	0.226629	0.723177	0.491642
chr19	58478689	cg27202622		OpenSea	C19orf18	NM_152474	Body			-1	-1	-1	0.803058	0.79763	0.694355	0.647258	0.56018	-0.103275	0.103275	-0.150373	0.150373	-0.23745	0.23745	0.163699	-0.763435	1.52098	-4.20723	8.438e-05	0.00184646	1.33668	0.79763	0.694355	-1.09924	1.52098	-4.063	0.000138031	0.00108813	0.772334	0.79763	0.647258	-1.6285	1.52098	-5.27126	1.79937e-06	5.627e-05	4.87146	0.79763	0.56018
chr19	3558417	cg08035555	chr19:3556962-3558293	S_Shore	C19orf28;C19orf28;C19orf28	NM_021731;NM_001042680;NM_174983	TSS1500;TSS1500;TSS1500			-1	-1	-1	0.521283	0.49222	0.388401	0.303799	0.300304	-0.103819	0.103819	-0.188421	0.188421	-0.191916	0.191916	0.161386	-0.665877	-0.50754	-3.52693	0.000795397	0.00733127	-0.720418	0.49222	0.388401	-1.37458	-0.50754	-4.88319	7.61303e-06	0.000115163	3.50297	0.49222	0.303799	-1.44635	-0.50754	-4.49964	3.03726e-05	0.000423067	2.19419	0.49222	0.300304
chr1	244763541	cg20311002		OpenSea	C1orf101;C1orf101	NM_001130957;NM_173807	Body;Body	1	-1	-1	-1	-1	0.71905	0.704378	0.449677	0.350354	0.430367	-0.254701	0.254701	-0.354024	0.354024	-0.274011	0.274011	0.294245	-1.60569	0.364095	-6.13562	6.45939e-08	6.8717e-05	8.02007	0.704378	0.449677	-2.28194	0.364095	-5.84832	1.97984e-07	8.76097e-06	6.97393	0.704378	0.350354	-1.73063	0.364095	-3.8842	0.000251084	0.00201312	0.212351	0.704378	0.430367
chr1	244763480	cg06300318		OpenSea	C1orf101;C1orf101;C1orf101	NM_173807;NM_001130957;NM_001242340	Body;Body;Body	1		-1	-1	-1	0.648193	0.623806	0.413475	0.329801	0.400972	-0.210331	0.210331	-0.294005	0.294005	-0.222834	0.222834	0.24239	-1.27892	0.0025528	-5.97877	1.19237e-07	8.72286e-05	7.44682	0.623806	0.413475	-1.90571	0.0025528	-5.97528	1.2087e-07	6.3881e-06	7.44473	0.623806	0.329801	-1.36017	0.0025528	-3.73479	0.000409592	0.00290969	-0.2432	0.623806	0.400972
chr1	170964477	cg03458344		OpenSea	C1orf129;C1orf129	NM_001163629;NM_025063	Body;Body			-1	-1	-1	0.513941	0.527262	0.408384	0.31077	0.363912	-0.118877	0.118877	-0.216491	0.216491	-0.16335	0.16335	0.16624	-0.72816	-0.306658	-4.64127	1.83194e-05	0.000799552	2.75082	0.527262	0.408384	-1.40432	-0.306658	-6.00356	1.08249e-07	5.97687e-06	7.54998	0.527262	0.31077	-0.98941	-0.306658	-3.70416	0.000452249	0.00313536	-0.335216	0.527262	0.363912
chr1	247712383	cg17518550		OpenSea	C1orf150	NM_145278	TSS200		-1	-1	-1	-1	0.550882	0.554875	0.376062	0.298988	0.224997	-0.178812	0.178812	-0.255886	0.255886	-0.329877	0.329877	0.254859	-1.14705	-0.434681	-4.49564	3.08064e-05	0.00105602	2.2687	0.554875	0.376062	-1.78632	-0.434681	-4.69568	1.50596e-05	0.000193638	2.85737	0.554875	0.298988	-2.37305	-0.434681	-5.46282	8.71204e-07	3.3847e-05	5.56153	0.554875	0.224997
chr1	247712377	cg12769118		OpenSea	C1orf150	NM_145278	TSS200			-1	-1	-1	0.613488	0.616848	0.447384	0.366834	0.306624	-0.169464	0.169464	-0.250014	0.250014	-0.310224	0.310224	0.243234	-1.01779	0.0286051	-4.85972	8.29646e-06	0.000540866	3.48701	0.616848	0.447384	-1.5709	0.0286051	-5.03072	4.41987e-06	7.67198e-05	4.01849	0.616848	0.366834	-2.03331	0.0286051	-5.7024	3.48002e-07	1.80992e-05	6.43577	0.616848	0.306624
chr1	247711595	cg16385583		OpenSea	C1orf150	NM_145278	TSS1500			-1	-1	-1	0.504874	0.516433	0.365244	0.285303	0.276598	-0.151189	0.151189	-0.23113	0.23113	-0.239835	0.239835	0.207384	-0.988563	-0.540169	-4.24792	7.33323e-05	0.00170515	1.46624	0.516433	0.365244	-1.59834	-0.540169	-4.60651	2.07526e-05	0.000247913	2.5544	0.516433	0.285303	-1.77306	-0.540169	-4.47505	3.31369e-05	0.000451132	2.11206	0.516433	0.276598
chr1	12805748	cg25125951		OpenSea	C1orf158	NM_152290	TSS1500	1		-1	-1	-1	0.715966	0.693687	0.55021	0.405055	0.510815	-0.143476	0.143476	-0.288631	0.288631	-0.182871	0.182871	0.204993	-0.855523	0.623071	-4.93979	6.18392e-06	0.000470059	3.7605	0.693687	0.55021	-1.73366	0.623071	-6.71388	6.58027e-09	1.19187e-06	10.225	0.693687	0.405055	-1.14213	0.623071	-3.87343	0.000260185	0.0020668	0.179152	0.693687	0.510815
chr1	12806667	cg24338843		OpenSea	C1orf158	NM_152290	Body			-1	-1	-1	0.869418	0.864431	0.749501	0.546554	0.712271	-0.11493	0.11493	-0.317876	0.317876	-0.152159	0.152159	0.194989	-0.931347	2.03626	-4.22588	7.91287e-05	0.00177711	1.39599	0.864431	0.749501	-2.41214	2.03626	-7.34073	5.38589e-10	4.06829e-07	12.6175	0.864431	0.546554	-1.33391	2.03626	-3.55497	0.000728164	0.00449975	-0.776514	0.864431	0.712271
chr1	916498	cg22699004	chr1:919726-919927	N_Shelf	C1orf170	NR_027693	Body			-1	-1	-1	0.777119	0.742946	0.618519	0.497023	0.524708	-0.124427	0.124427	-0.245923	0.245923	-0.218238	0.218238	0.196196	-0.785121	1.02749	-3.47704	0.000929853	0.00812112	-0.862336	0.742946	0.618519	-1.58302	1.02749	-4.7021	1.47146e-05	0.000190143	2.87928	0.742946	0.497023	-1.41298	1.02749	-3.67546	0.000496046	0.00336048	-0.421003	0.742946	0.524708
chr1	45187810	cg03320492	chr1:45189705-45190558	N_Shore	C1orf228	NM_001145636	Body			-1	-1	-1	0.593822	0.590084	0.388889	0.246459	0.182701	-0.201195	0.201195	-0.343626	0.343626	-0.407384	0.407384	0.317401	-1.3126	-0.417715	-4.18738	9.03353e-05	0.00192272	1.27374	0.590084	0.388889	-2.74173	-0.417715	-5.86636	1.8461e-07	8.37663e-06	7.04064	0.590084	0.246459	-2.96732	-0.417715	-5.56005	6.01102e-07	2.62685e-05	5.91493	0.590084	0.182701
chr1	45187772	cg20079129	chr1:45189705-45190558	N_Shore	C1orf228	NM_001145636	Body			-1	-1	-1	0.426026	0.427015	0.278826	0.177712	0.140628	-0.148188	0.148188	-0.249302	0.249302	-0.286387	0.286387	0.227959	-1.05878	-1.19874	-4.43639	3.79829e-05	0.00117866	2.07469	0.427015	0.278826	-2.11224	-1.19874	-5.93604	1.4082e-07	7.03907e-06	7.29895	0.427015	0.177712	-2.29413	-1.19874	-5.64604	4.3228e-07	2.09689e-05	6.22906	0.427015	0.140628
chr1	45187630	cg24527881	chr1:45189705-45190558	N_Shelf	C1orf228	NM_001145636	Body			-1	-1	-1	0.512865	0.51656	0.383171	0.280536	0.21915	-0.13339	0.13339	-0.236025	0.236025	-0.29741	0.29741	0.222275	-0.820891	-0.504048	-4.49867	3.04775e-05	0.00104907	2.27865	0.51656	0.383171	-1.60019	-0.504048	-5.88168	1.73951e-07	8.06545e-06	7.09737	0.51656	0.280536	-2.03674	-0.504048	-6.55596	1.23169e-08	2.04378e-06	9.6259	0.51656	0.21915
chr1	1475265	cg08738570	chr1:1476093-1476669	N_Shore	C1orf70	NM_001114748	Body			1	1	1	0.102416	0.0977261	0.367006	0.623455	0.499454	0.26928	0.26928	0.525729	0.525729	0.401728	0.401728	0.398912	2.45662	-2.0134	6.26494	3.88759e-08	5.53779e-05	8.49494	0.0977261	0.367006	4.13539	-2.0134	7.07337	1.5696e-09	6.16649e-07	11.5951	0.0977261	0.623455	3.50374	-2.0134	5.24823	1.96223e-06	5.97818e-05	4.7891	0.0977261	0.499454
chr1	1475209	cg00813378	chr1:1474962-1475220	Island	C1orf70	NM_001114748	Body			1	1	1	0.161898	0.132683	0.373616	0.573578	0.47862	0.240933	0.240933	0.440895	0.440895	0.345937	0.345937	0.342588	2.04891	-1.72504	6.16862	5.67562e-08	6.59776e-05	8.14105	0.132683	0.373616	3.23301	-1.72504	6.52833	1.37417e-08	1.75225e-06	9.52128	0.132683	0.573578	2.79618	-1.72504	4.94461	6.0751e-06	0.000132335	3.71618	0.132683	0.47862
chr1	1475675	cg16306898	chr1:1476093-1476669	N_Shore	C1orf70	NM_001114748	1stExon			1	1	1	0.0253291	0.0210974	0.163502	0.363318	0.27137	0.142405	0.142405	0.342221	0.342221	0.250272	0.250272	0.244966	2.34637	-4.11088	5.40566	1.08261e-06	0.000219199	5.38529	0.0210974	0.163502	4.1656	-4.11088	6.43668	1.97485e-08	2.17132e-06	9.17476	0.0210974	0.363318	3.68155	-4.11088	4.98179	5.29673e-06	0.000120063	3.84619	0.0210974	0.27137
chr1	1475143	cg13850380	chr1:1474962-1475220	Island	C1orf70	NM_001114748	Body			1	1	1	0.162613	0.153736	0.29686	0.451858	0.367799	0.143124	0.143124	0.298122	0.298122	0.214063	0.214063	0.218436	1.18668	-1.77421	5.93594	1.40873e-07	9.23123e-05	7.2909	0.153736	0.29686	2.11134	-1.77421	7.08346	1.50756e-09	6.03721e-07	11.6336	0.153736	0.451858	1.71005	-1.77421	5.02421	4.52776e-06	0.00010734	3.99499	0.153736	0.367799
chr1	60475560	cg04790418		OpenSea	C1orf87	NM_152377	Body			-1	-1	-1	0.803843	0.786854	0.656633	0.544161	0.581248	-0.130221	0.130221	-0.242692	0.242692	-0.205605	0.205605	0.19284	-0.903015	1.34105	-4.31713	5.76807e-05	0.0014872	1.6881	0.786854	0.656633	-1.60978	1.34105	-5.16178	2.71345e-06	5.36753e-05	4.48164	0.786854	0.544161	-1.41801	1.34105	-3.98183	0.000181409	0.00158181	0.515792	0.786854	0.581248
chr1	34665893	cg19053103		OpenSea	C1orf94;C1orf94	NM_001134734;NM_032884	Body;Body			-1	-1	-1	0.749067	0.726317	0.600267	0.451483	0.566192	-0.126051	0.126051	-0.274835	0.274835	-0.160125	0.160125	0.187004	-0.776613	0.900451	-4.4318	3.86026e-05	0.0011892	2.0597	0.726317	0.600267	-1.70199	0.900451	-6.51424	1.45303e-08	1.81745e-06	9.46795	0.726317	0.451483	-1.03774	0.900451	-3.47828	0.000926265	0.00540173	-0.998733	0.726317	0.566192
chr4	15402686	cg03290977		OpenSea	C1QTNF7;C1QTNF7	NM_001135170;NM_001135171	Body;5'UTR			-1	-1	-1	0.558566	0.534753	0.409593	0.30141	0.285347	-0.12516	0.12516	-0.233342	0.233342	-0.249406	0.249406	0.202636	-0.805993	-0.374645	-3.49601	0.000876383	0.00780947	-0.808548	0.534753	0.409593	-1.70914	-0.374645	-4.97222	5.4872e-06	9.00945e-05	3.81332	0.534753	0.30141	-1.81023	-0.374645	-4.61187	2.03574e-05	0.000316211	2.5718	0.534753	0.285347
chr20	58630779	cg14671017		OpenSea	C20orf197;C20orf197;C20orf197;C20orf197	NM_001302815;NM_001302813;NM_173644;NR_126504	TSS200;TSS200;TSS200;TSS200			-1	-1	-1	0.490759	0.472663	0.351299	0.232986	0.306404	-0.121364	0.121364	-0.239677	0.239677	-0.166259	0.166259	0.175767	-0.790089	-0.694172	-4.4651	3.43229e-05	0.00111749	2.16854	0.472663	0.351299	-1.80487	-0.694172	-6.84119	3.96435e-09	9.35821e-07	10.7094	0.472663	0.232986	-1.0708	-0.694172	-3.55439	0.000729498	0.00450596	-0.778206	0.472663	0.306404
chr20	10492319	cg02861178		OpenSea	C20orf94	NM_001009608	Body			-1	-1	-1	0.455484	0.450646	0.294082	0.20682	0.21595	-0.156565	0.156565	-0.243826	0.243826	-0.234697	0.234697	0.211696	-1.09473	-0.992514	-5.01216	4.7343e-06	0.000414866	4.00924	0.450646	0.294082	-1.9665	-0.992514	-6.03872	9.4368e-08	5.49341e-06	7.68096	0.450646	0.20682	-1.88761	-0.992514	-5.07613	3.73424e-06	9.37167e-05	4.17785	0.450646	0.21595
chr20	10492394	cg23558337		OpenSea	C20orf94	NM_001009608	Body			-1	-1	-1	0.328562	0.333133	0.201008	0.129483	0.143807	-0.132124	0.132124	-0.203649	0.203649	-0.189325	0.189325	0.175033	-1.17752	-1.78806	-4.74293	1.26938e-05	0.000663885	3.09157	0.333133	0.201008	-2.19568	-1.78806	-5.93172	1.43205e-07	7.11338e-06	7.28293	0.333133	0.129483	-2.08609	-1.78806	-4.93533	6.28635e-06	0.000135646	3.68377	0.333133	0.143807
chr21	42520009	cg16246713		OpenSea	C21orf130	NR_024100	TSS200			-1	-1	-1	0.668605	0.640723	0.530662	0.461283	0.488229	-0.110061	0.110061	-0.17944	0.17944	-0.152494	0.152494	0.147332	-0.6728	0.441511	-4.11387	0.000116142	0.00223703	1.04202	0.640723	0.530662	-1.10923	0.441511	-4.549	2.5485e-05	0.000290608	2.36049	0.640723	0.461283	-0.909385	0.441511	-3.26599	0.00177551	0.0088989	-1.59678	0.640723	0.488229
chr21	22175001	cg09614626		OpenSea	C21orf131	NR_024090	Body			-1	-1	-1	0.847429	0.826555	0.681484	0.501791	0.653644	-0.145071	0.145071	-0.324764	0.324764	-0.172911	0.172911	0.214249	-1.07273	1.59004	-4.75772	1.20308e-05	0.000646604	3.14142	0.826555	0.681484	-2.29086	1.59004	-6.81459	4.40754e-09	9.81536e-07	10.6081	0.826555	0.501791	-1.32496	1.59004	-3.45155	0.00100664	0.00575624	-1.07546	0.826555	0.653644
chr21	34543051	cg11056129		OpenSea	C21orf54	NR_024102	TSS1500			-1	-1	-1	0.729896	0.716712	0.565997	0.445609	0.538603	-0.150716	0.150716	-0.271103	0.271103	-0.17811	0.17811	0.199976	-0.913014	0.782153	-4.76487	1.17227e-05	0.000638826	3.16554	0.716712	0.565997	-1.63266	0.782153	-5.71478	3.31782e-07	1.23541e-05	6.48163	0.716712	0.445609	-1.14025	0.782153	-3.49524	0.000878485	0.00518944	-0.94987	0.716712	0.538603
chr22	20050298	cg03175417		OpenSea	C22orf25	NM_152906	Body			-1	-1	-1	0.71169	0.720626	0.592231	0.500447	0.522532	-0.128396	0.128396	-0.22018	0.22018	-0.198095	0.198095	0.182223	-0.814704	0.868061	-5.95099	1.32861e-07	9.0462e-05	7.34566	0.720626	0.592231	-1.37803	0.868061	-6.75117	5.67329e-09	1.106e-06	10.3668	0.720626	0.500447	-1.24057	0.868061	-5.32246	1.48346e-06	4.90894e-05	5.05505	0.720626	0.522532
chr22	49896129	cg01032923		OpenSea	C22orf34;C22orf34	NR_110523;NR_110522	Body;Body	1		-1	-1	-1	0.733755	0.679628	0.502112	0.321061	0.478122	-0.177516	0.177516	-0.358567	0.358567	-0.201506	0.201506	0.245863	-1.09274	0.405574	-5.01612	4.6654e-06	0.000412015	4.0229	0.679628	0.502112	-2.31447	0.405574	-7.12581	1.27277e-09	5.60913e-07	11.7955	0.679628	0.321061	-1.23353	0.405574	-3.32586	0.00148135	0.00773945	-1.43075	0.679628	0.478122
chr22	32555310	cg01558877		OpenSea	C22orf42	NM_001010859	TSS200			-1	-1	-1	0.689549	0.678215	0.499175	0.39358	0.470773	-0.17904	0.17904	-0.284635	0.284635	-0.207442	0.207442	0.223706	-1.09875	0.44192	-5.46988	8.48082e-07	0.000197713	5.61327	0.678215	0.499175	-1.7718	0.44192	-5.91597	1.52253e-07	7.38543e-06	7.22448	0.678215	0.39358	-1.26622	0.44192	-3.70247	0.000454724	0.00314879	-0.340284	0.678215	0.470773
chr19	6712479	cg25761371	chr19:6710625-6710828	S_Shore	C3	NM_000064	Body			-1	-1	-1	0.847905	0.83186	0.718051	0.602294	0.631055	-0.113809	0.113809	-0.229566	0.229566	-0.200805	0.200805	0.181393	-0.934169	1.75663	-4.80074	1.02894e-05	0.000599548	3.28678	0.83186	0.718051	-1.74943	1.75663	-6.0299	9.76765e-08	5.60836e-06	7.64807	0.83186	0.602294	-1.51684	1.75663	-4.5785	2.29389e-05	0.000344508	2.45906	0.83186	0.631055
chr19	6688828	cg05103863		OpenSea	C3	NM_000064	Body			-1	-1	-1	0.594242	0.582401	0.466195	0.411537	0.431287	-0.116206	0.116206	-0.170864	0.170864	-0.151114	0.151114	0.146061	-0.700819	0.0783047	-4.30267	6.06581e-05	0.0015291	1.64157	0.582401	0.466195	-1.03949	0.0783047	-4.28038	6.55375e-05	0.000606671	1.47097	0.582401	0.411537	-0.910034	0.0783047	-3.28165	0.00169367	0.00858365	-1.55356	0.582401	0.431287
chr12	8219358	cg27423177		OpenSea	C3AR1	NM_004054	TSS1500			-1	-1	-1	0.607774	0.57039	0.423855	0.333998	0.299739	-0.146535	0.146535	-0.236392	0.236392	-0.270652	0.270652	0.21786	-0.926538	-0.195827	-3.91247	0.000228622	0.00336355	0.419054	0.57039	0.423855	-1.63005	-0.195827	-4.61659	2.00166e-05	0.000241243	2.5885	0.57039	0.333998	-1.74184	-0.195827	-4.32016	5.70765e-05	0.000673185	1.60006	0.57039	0.299739
chr3	14755338	cg02701615		OpenSea	C3orf20	NM_032137	Body			-1	-1	-1	0.813284	0.807004	0.690299	0.515317	0.620056	-0.116706	0.116706	-0.291687	0.291687	-0.186948	0.186948	0.198447	-0.784665	1.50087	-3.98858	0.000177351	0.00288571	0.652354	0.807004	0.690299	-1.95047	1.50087	-6.64974	8.49045e-09	1.35105e-06	9.98144	0.807004	0.515317	-1.36435	1.50087	-4.07345	0.00013323	0.00125609	0.804542	0.807004	0.620056
chr3	14730295	cg17376000		OpenSea	C3orf20;C3orf20;C3orf20	NM_032137;NM_001184958;NM_001184957	Body;Body;Body			-1	-1	-1	0.687615	0.687765	0.525369	0.426424	0.446998	-0.162396	0.162396	-0.261341	0.261341	-0.240766	0.240766	0.221501	-1.07221	0.520174	-4.54115	2.62074e-05	0.000964091	2.41858	0.687765	0.525369	-1.86487	0.520174	-5.29746	1.63021e-06	3.71998e-05	4.96586	0.687765	0.426424	-1.51342	0.520174	-3.76485	0.000371477	0.00270211	-0.152411	0.687765	0.446998
chr3	14802578	cg19393153		OpenSea	C3orf20;C3orf20;C3orf20	NM_032137;NM_001184958;NM_001184957	Body;Body;Body			-1	-1	-1	0.684393	0.668259	0.535445	0.444113	0.49462	-0.132814	0.132814	-0.224146	0.224146	-0.173638	0.173638	0.176866	-0.79722	0.530158	-5.341	1.38306e-06	0.000243194	5.15667	0.668259	0.535445	-1.34603	0.530158	-6.04826	9.09156e-08	5.3633e-06	7.71653	0.668259	0.444113	-1.05685	0.530158	-4.15871	9.96637e-05	0.00101258	1.07655	0.668259	0.49462
chr3	192634002	cg23344395	chr3:192634309-192635967	N_Shore	C3orf59	NM_178496	Body			1	1	1	0.471661	0.448138	0.612387	0.690786	0.690072	0.164249	0.164249	0.242648	0.242648	0.241934	0.241934	0.216277	0.984933	0.314343	5.72293	3.21523e-07	0.00013346	6.51944	0.448138	0.612387	1.53897	0.314343	5.99756	1.10814e-07	6.05614e-06	7.52762	0.448138	0.690786	1.5348	0.314343	5.238	2.03912e-06	6.14033e-05	4.75256	0.448138	0.690072
chr3	138669322	cg09222023	chr3:138668635-138669323	Island	C3orf72	NM_001040061	Body			1	1	1	0.136077	0.154245	0.261923	0.367562	0.334493	0.107678	0.107678	0.213317	0.213317	0.180248	0.180248	0.167081	0.85779	-1.93329	3.85457	0.000276892	0.00377603	0.243309	0.154245	0.261923	1.52208	-1.93329	4.58737	2.22235e-05	0.000261315	2.48974	0.154245	0.367562	1.46786	-1.93329	3.87421	0.000259517	0.00206297	0.181548	0.154245	0.334493
chr1	207271346	cg19707677		OpenSea	C4BPB;C4BPB;C4BPB;C4BPB;C4BPB	NM_001017364;NM_001017365;NM_001017366;NM_000716;NM_001017367	Body;Body;Body;Body;Body	1		-1	-1	-1	0.641171	0.669026	0.466863	0.382308	0.440878	-0.202163	0.202163	-0.286719	0.286719	-0.228148	0.228148	0.23901	-1.19432	0.336113	-6.92325	2.8582e-09	1.92548e-05	10.9354	0.669026	0.466863	-1.73135	0.336113	-6.73139	6.13776e-09	1.14827e-06	10.2916	0.669026	0.382308	-1.38967	0.336113	-4.73154	1.32289e-05	0.000231817	2.97922	0.669026	0.440878
chr1	207261803	cg12334987		OpenSea	C4BPB;C4BPB;C4BPB;C4BPB;C4BPB	NM_001017366;NM_001017365;NM_000716;NM_001017364;NM_001017367	TSS1500;TSS1500;TSS1500;TSS1500;TSS1500			-1	-1	-1	0.899473	0.905878	0.739729	0.563343	0.710109	-0.166149	0.166149	-0.342535	0.342535	-0.195769	0.195769	0.234818	-1.54522	2.32439	-6.44251	1.92989e-08	4.38309e-05	9.1499	0.905878	0.739729	-2.76882	2.32439	-7.74267	1.07599e-10	2.43967e-07	14.1564	0.905878	0.563343	-1.89692	2.32439	-4.64532	1.80553e-05	0.000289668	2.68516	0.905878	0.710109
chr4	81260418	cg13521077	chr4:81257040-81257270	S_Shelf	C4orf22	NM_152770	Body			-1	-1	-1	0.563117	0.606772	0.48219	0.426585	0.419345	-0.124582	0.124582	-0.180187	0.180187	-0.187427	0.187427	0.164065	-0.730996	0.171445	-3.55394	0.000730533	0.00693972	-0.643036	0.606772	0.48219	-1.12103	0.171445	-3.65547	0.000528908	0.00316827	-0.479449	0.606772	0.426585	-1.15354	0.171445	-3.29405	0.00163136	0.00833889	-1.51921	0.606772	0.419345
chr4	81797092	cg09803068		OpenSea	C4orf22;C4orf22	NM_152770;NM_001206997	Body;Body			-1	-1	-1	0.771539	0.750811	0.594128	0.58625	0.569655	-0.156683	0.156683	-0.164561	0.164561	-0.181156	0.181156	0.167467	-1.0278	1.08541	-4.84789	8.6631e-06	0.000553072	3.44678	0.750811	0.594128	-1.08591	1.08541	-3.43534	0.00105855	0.00551038	-1.12067	0.750811	0.58625	-1.21887	1.08541	-3.37678	0.00126797	0.0068715	-1.28789	0.750811	0.569655
chr4	128917164	cg03090145		OpenSea	C4orf29	NM_001039717	Body			-1	-1	-1	0.844604	0.851145	0.707168	0.515285	0.602382	-0.143977	0.143977	-0.335861	0.335861	-0.248764	0.248764	0.242867	-1.09918	1.77065	-4.86244	8.21422e-06	0.000539485	3.49628	0.851145	0.707168	-2.37116	1.77065	-7.03521	1.82811e-09	6.58399e-07	11.4493	0.851145	0.515285	-1.87106	1.77065	-4.86155	8.24088e-06	0.000164858	3.42723	0.851145	0.602382
chr4	113095653	cg10617419		OpenSea	C4orf32	NM_152400	Body			-1	-1	-1	0.815196	0.815225	0.652876	0.453194	0.616529	-0.162348	0.162348	-0.36203	0.36203	-0.198696	0.198696	0.241025	-1.16083	1.42031	-5.29546	1.64258e-06	0.000262855	4.99618	0.815225	0.652876	-2.44271	1.42031	-7.47371	3.16167e-10	3.29217e-07	13.1266	0.815225	0.453194	-1.45066	1.42031	-3.88689	0.000248858	0.00200014	0.220659	0.815225	0.616529
chr5	111078579	cg23256675		OpenSea	C5orf13;C5orf13;C5orf13;C5orf13;C5orf13;C5orf13;C5orf13;C5orf13;C5orf13;C5orf13;C5orf13	NM_004772;NM_001142481;NM_001142479;NM_001142478;NM_001142474;NM_001142480;NM_001142475;NM_001142483;NM_001142476;NM_001142482;NM_001142477	Body;Body;Body;Body;Body;Body;Body;Body;Body;Body;Body			1	1	1	0.210708	0.183141	0.411121	0.512104	0.577022	0.22798	0.22798	0.328963	0.328963	0.393881	0.393881	0.316942	1.58996	-1.24284	5.4721	8.40944e-07	0.000197065	5.62116	0.183141	0.411121	2.16272	-1.24284	4.99229	5.09535e-06	8.5302e-05	3.88358	0.183141	0.512104	2.75316	-1.24284	5.56547	5.88762e-07	2.58855e-05	5.93469	0.183141	0.577022
chr5	111078476	cg11895835		OpenSea	C5orf13;C5orf13;C5orf13;C5orf13;C5orf13;C5orf13;C5orf13;C5orf13;C5orf13;C5orf13;C5orf13	NM_004772;NM_001142481;NM_001142479;NM_001142478;NM_001142474;NM_001142480;NM_001142475;NM_001142483;NM_001142476;NM_001142482;NM_001142477	Body;Body;Body;Body;Body;Body;Body;Body;Body;Body;Body			1	1	1	0.229778	0.219365	0.359968	0.430782	0.47492	0.140603	0.140603	0.211418	0.211418	0.255555	0.255555	0.202525	0.93325	-1.2555	4.93607	6.26924e-06	0.000473013	3.74775	0.219365	0.359968	1.32686	-1.2555	4.70693	1.44601e-05	0.000187715	2.89578	0.219365	0.430782	1.68605	-1.2555	5.23788	2.04008e-06	6.14145e-05	4.75211	0.219365	0.47492
chr5	93804423	cg16459952		OpenSea	C5orf36	NM_001145678	Body			-1	-1	-1	0.844876	0.834254	0.723317	0.600535	0.667392	-0.110936	0.110936	-0.233718	0.233718	-0.166862	0.166862	0.170506	-0.806078	1.79684	-3.89919	0.000238924	0.00345229	0.378596	0.834254	0.723317	-1.67529	1.79684	-5.43525	9.6755e-07	2.57012e-05	5.46215	0.834254	0.600535	-1.29734	1.79684	-3.68599	0.000479524	0.00327584	-0.389573	0.834254	0.667392
chr5	43039410	cg26942801	chr5:43040345-43040633	N_Shore	C5orf39;C5orf39	NM_001014279;NM_001014279	1stExon;3'UTR	1		-1	-1	-1	0.523229	0.492172	0.279639	0.200899	0.217724	-0.212533	0.212533	-0.291273	0.291273	-0.274448	0.274448	0.259418	-1.42929	-0.934368	-5.49755	7.63222e-07	0.000188406	5.71173	0.492172	0.279639	-2.19844	-0.934368	-5.67147	3.92007e-07	1.38187e-05	6.32264	0.492172	0.200899	-1.93841	-0.934368	-4.37923	4.64329e-05	0.000577656	1.79426	0.492172	0.217724
chr5	131762448	cg21453938		OpenSea	C5orf56	NR_045116	Body			-1	-1	-1	0.38638	0.378193	0.259085	0.188171	0.144317	-0.119107	0.119107	-0.190022	0.190022	-0.233876	0.233876	0.181002	-1.00425	-1.35999	-4.76837	1.15749e-05	0.000634496	3.17733	0.378193	0.259085	-1.62819	-1.35999	-5.18519	2.48584e-06	5.03863e-05	4.56487	0.378193	0.188171	-2.00792	-1.35999	-5.59986	5.16098e-07	2.36431e-05	6.06019	0.378193	0.144317
chr5	169663955	cg17038633	chr5:169659830-169660229	S_Shelf	C5orf58	NM_001102609	Body			-1	-1	-1	0.846935	0.849124	0.73099	0.590336	0.698261	-0.118134	0.118134	-0.258788	0.258788	-0.150863	0.150863	0.175928	-0.915899	1.89929	-4.56712	2.38906e-05	0.000915538	2.50442	0.849124	0.73099	-1.93447	1.89929	-6.46976	1.73275e-08	2.01913e-06	9.29972	0.849124	0.590336	-1.24913	1.89929	-3.65851	0.000523776	0.00350266	-0.471455	0.849124	0.698261
chr5	150169781	cg09501687		OpenSea	C5orf62	NM_032947	Body			-1	-1	-1	0.618149	0.604786	0.469933	0.433843	0.3977	-0.134852	0.134852	-0.170943	0.170943	-0.207085	0.207085	0.17096	-0.826954	0.152162	-4.83786	8.98643e-06	0.000562	3.4127	0.604786	0.469933	-1.08077	0.152162	-4.2407	7.51842e-05	0.000675339	1.34197	0.604786	0.433843	-1.26905	0.152162	-4.36066	4.95521e-05	0.000606012	1.73306	0.604786	0.3977
chr5	55821161	cg09343100		OpenSea	C5orf67	NM_001287053	Body		-1	-1	-1	-1	0.818065	0.797491	0.65763	0.553983	0.635806	-0.139861	0.139861	-0.243508	0.243508	-0.161685	0.161685	0.181685	-0.961562	1.42086	-5.00212	4.91335e-06	0.000422817	3.97467	0.797491	0.65763	-1.65941	1.42086	-5.78977	2.4837e-07	1.01743e-05	6.75769	0.797491	0.553983	-1.1492	1.42086	-3.51135	0.000835263	0.00499584	-0.903297	0.797491	0.635806
chr5	41246654	cg12746703		OpenSea	C6	NM_001115131	5'UTR			-1	-1	-1	0.725572	0.709417	0.579872	0.51154	0.531473	-0.129545	0.129545	-0.197877	0.197877	-0.177943	0.177943	0.168455	-0.812182	0.818963	-5.83933	2.05004e-07	0.00010793	6.94012	0.709417	0.579872	-1.23343	0.818963	-5.94777	1.34537e-07	6.83725e-06	7.34251	0.709417	0.51154	-1.11927	0.818963	-4.72659	1.34679e-05	0.000234739	2.96227	0.709417	0.531473
chr6	32313583	cg13279700		OpenSea	C6orf10	NM_006781	Body			-1	-1	-1	0.707056	0.721386	0.571273	0.43062	0.505733	-0.150113	0.150113	-0.290766	0.290766	-0.215653	0.215653	0.218844	-0.943157	0.759846	-3.91135	0.000229479	0.00337114	0.41562	0.721386	0.571273	-1.84696	0.759846	-5.13726	2.97375e-06	5.74134e-05	4.39465	0.721386	0.43062	-1.35913	0.759846	-3.31061	0.00155159	0.00802425	-1.47324	0.721386	0.505733
chr6	32317143	cg21750915		OpenSea	C6orf10	NM_006781	Body		-1	-1	-1	-1	0.801361	0.81582	0.644572	0.518409	0.630272	-0.171249	0.171249	-0.297412	0.297412	-0.185549	0.185549	0.21807	-1.19489	1.45942	-5.40032	1.10476e-06	0.000220718	5.36639	0.81582	0.644572	-1.89399	1.45942	-5.74119	2.99649e-07	1.15202e-05	6.57873	0.81582	0.518409	-1.40608	1.45942	-3.73255	0.000412569	0.00292587	-0.249929	0.81582	0.630272
chr6	32264336	cg01860396		OpenSea	C6orf10	NM_006781	Body			-1	-1	-1	0.801596	0.797579	0.660766	0.646264	0.60949	-0.136813	0.136813	-0.151315	0.151315	-0.188089	0.188089	0.158739	-0.968625	1.46648	-5.58615	5.43938e-07	0.000166292	6.02813	0.797579	0.660766	-1.05868	1.46648	-4.095	0.00012384	0.000998277	0.873909	0.797579	0.646264	-1.33759	1.46648	-4.53088	2.71826e-05	0.00039014	2.29886	0.797579	0.60949
chr6	165715240	cg11009001		OpenSea	C6orf118	NM_144980	Body			-1	-1	-1	0.796071	0.773077	0.663775	0.588425	0.610063	-0.109302	0.109302	-0.184652	0.184652	-0.163014	0.163014	0.152323	-0.732533	1.3301	-4.20343	8.54893e-05	0.0018606	1.32462	0.773077	0.663775	-1.24824	1.3301	-4.80404	1.01665e-05	0.000143316	3.22907	0.773077	0.588425	-1.11715	1.3301	-3.76523	0.000371019	0.00269976	-0.151263	0.773077	0.610063
chr6	166344407	cg05842175		OpenSea	C6orf176	NR_026861	Body			-1	-1	-1	0.738409	0.743617	0.625751	0.506769	0.565664	-0.117866	0.117866	-0.236848	0.236848	-0.177953	0.177953	0.177556	-0.76121	1.04628	-5.13447	3.00488e-06	0.000338592	4.43286	0.743617	0.625751	-1.49029	1.04628	-6.74208	5.88207e-09	1.12715e-06	10.3322	0.743617	0.506769	-1.15628	1.04628	-4.58094	2.27398e-05	0.000342378	2.46729	0.743617	0.565664
chr6	166349977	cg18403193	chr6:166353937-166354233	N_Shelf	C6orf176	NR_026861	Body			-1	-1	-1	0.64515	0.635956	0.514614	0.463974	0.463799	-0.121342	0.121342	-0.171982	0.171982	-0.172157	0.172157	0.15516	-0.732659	0.383546	-4.77496	1.13009e-05	0.000627563	3.1996	0.635956	0.514614	-1.04734	0.383546	-4.57812	2.29702e-05	0.000268032	2.45854	0.635956	0.463974	-1.02534	0.383546	-3.92497	0.000219321	0.00182068	0.338539	0.635956	0.463799
chr6	80517072	cg10495096		OpenSea	C6orf7;C6orf7	NR_131786;NR_131786	Body;ExonBnd			-1	-1	-1	0.650156	0.63976	0.499328	0.422965	0.46588	-0.140433	0.140433	-0.216796	0.216796	-0.173881	0.173881	0.177036	-0.825266	0.340979	-4.70924	1.434e-05	0.000706394	2.97827	0.63976	0.499328	-1.29091	0.340979	-4.94066	6.16421e-06	9.83068e-05	3.70302	0.63976	0.422965	-1.03959	0.340979	-3.48433	0.000908943	0.00532547	-0.981318	0.63976	0.46588
chr7	31725973	cg04866380		OpenSea	C7orf16;C7orf16	NM_001145123;NM_006658	TSS1500;TSS1500			-1	-1	-1	0.781438	0.773158	0.641804	0.58263	0.57933	-0.131353	0.131353	-0.190528	0.190528	-0.193828	0.193828	0.171903	-0.904467	1.26267	-5.03487	4.35238e-06	0.00039737	4.0876	0.773158	0.641804	-1.25748	1.26267	-4.69492	1.51013e-05	0.000194062	2.85476	0.773158	0.58263	-1.30889	1.26267	-4.27956	6.57244e-05	0.000746001	1.46743	0.773158	0.57933
chr7	25219156	cg02544454	chr7:25219408-25219962	N_Shore	C7orf31	NM_138811	5'UTR	-1		1	1	1	0.495653	0.437243	0.633414	0.700382	0.710145	0.19617	0.19617	0.263139	0.263139	0.272901	0.272901	0.24407	1.17125	0.364992	5.34309	1.37218e-06	0.000242362	5.16404	0.437243	0.633414	1.59675	0.364992	4.88551	7.54867e-06	0.000114426	3.51101	0.437243	0.700382	1.73958	0.364992	4.66111	1.7058e-05	0.00027805	2.73886	0.437243	0.710145
chr7	25219198	cg01322214	chr7:25219408-25219962	N_Shore	C7orf31	NM_138811	5'UTR	-1		1	1	1	0.329382	0.300752	0.463624	0.522467	0.511726	0.162872	0.162872	0.221715	0.221715	0.210973	0.210973	0.19852	0.962762	-0.655981	5.67816	3.82039e-07	0.000143342	6.35827	0.300752	0.463624	1.28688	-0.655981	5.09046	3.54041e-06	6.51817e-05	4.22904	0.300752	0.522467	1.31024	-0.655981	4.5388	2.64281e-05	0.000382034	2.32542	0.300752	0.511726
chr7	148287466	cg03070256		OpenSea	C7orf33	NM_145304	TSS200			-1	-1	-1	0.753374	0.757915	0.59676	0.441255	0.554147	-0.161155	0.161155	-0.31666	0.31666	-0.203768	0.203768	0.227194	-1.05	0.990517	-4.2733	6.71665e-05	0.00162138	1.54738	0.757915	0.59676	-2.0597	0.990517	-5.62226	4.73598e-07	1.56988e-05	6.14246	0.757915	0.441255	-1.36376	0.990517	-3.26	0.00180782	0.00902188	-1.61329	0.757915	0.554147
chr7	26677439	cg14838115		OpenSea	C7orf71	NM_001145531	TSS200			-1	-1	-1	0.607383	0.577231	0.419598	0.318202	0.34769	-0.157633	0.157633	-0.259029	0.259029	-0.229541	0.229541	0.215401	-0.992838	-0.159385	-4.9113	6.86688e-06	0.000493458	3.66299	0.577231	0.419598	-1.69156	-0.159385	-5.61226	4.92126e-07	1.61133e-05	6.1059	0.577231	0.318202	-1.43844	-0.159385	-4.1794	9.28452e-05	0.000960859	1.14303	0.577231	0.34769
chr7	26676945	cg08000924		OpenSea	C7orf71	NM_001145531	TSS1500			-1	-1	-1	0.843918	0.842595	0.720999	0.5866	0.648037	-0.121596	0.121596	-0.255995	0.255995	-0.194558	0.194558	0.190716	-0.967123	1.81073	-4.88291	7.6209e-06	0.000518795	3.56603	0.842595	0.720999	-1.85482	1.81073	-6.281	3.64938e-08	3.07752e-06	8.58813	0.842595	0.5866	-1.48483	1.81073	-4.40327	4.26781e-05	0.000542595	1.87365	0.842595	0.648037
chr7	26676191	cg25452361		OpenSea	C7orf71	NM_001145531	TSS1500			-1	-1	-1	0.819188	0.815984	0.712133	0.532841	0.631216	-0.103851	0.103851	-0.283143	0.283143	-0.184768	0.184768	0.190587	-0.737296	1.60793	-3.61967	0.000593034	0.0060742	-0.453102	0.815984	0.712133	-1.93058	1.60793	-6.35693	2.70579e-08	2.58893e-06	8.8739	0.815984	0.532841	-1.3597	1.60793	-3.92077	0.000222403	0.00183979	0.325514	0.815984	0.631216
chr7	26677423	cg14193525		OpenSea	C7orf71;C7orf71	NM_001302625;NM_001145531	TSS1500;TSS200			-1	-1	-1	0.662967	0.633987	0.501243	0.411358	0.476309	-0.132744	0.132744	-0.222628	0.222628	-0.157678	0.157678	0.171017	-0.787314	0.321339	-5.09649	3.46193e-06	0.000360307	4.30089	0.633987	0.501243	-1.31653	0.321339	-5.71589	3.30375e-07	1.23182e-05	6.48568	0.633987	0.411358	-0.953121	0.321339	-3.62388	0.000585133	0.00380917	-0.574125	0.633987	0.476309
chr8	96444781	cg15155285		OpenSea	C8orf37-AS1;C8orf37-AS1;C8orf37-AS1;C8orf37-AS1;C8orf37-AS1;C8orf37-AS1;C8orf37-AS1;C8orf37-AS1;C8orf37-AS1	NR_038209;NR_038208;NR_038207;NR_038206;NR_038205;NR_038204;NR_038203;NR_038202;NR_038201	Body;Body;Body;Body;Body;Body;Body;Body;Body			-1	-1	-1	0.782435	0.773274	0.661411	0.558002	0.599839	-0.111863	0.111863	-0.215272	0.215272	-0.173435	0.173435	0.166857	-0.756885	1.28883	-3.80034	0.000330853	0.00421532	0.0801585	0.773274	0.661411	-1.46625	1.28883	-4.93777	6.23008e-06	9.90795e-05	3.69295	0.773274	0.558002	-1.18845	1.28883	-3.5049	0.00085233	0.00507305	-0.921971	0.773274	0.599839
chr8	96741799	cg14212431		OpenSea	C8orf37-AS1;C8orf37-AS1;C8orf37-AS1;C8orf37-AS1;C8orf37-AS1;C8orf37-AS1;C8orf37-AS1;C8orf37-AS1;C8orf37-AS1	NR_038209;NR_038208;NR_038207;NR_038206;NR_038205;NR_038204;NR_038203;NR_038202;NR_038201	Body;Body;Body;Body;Body;Body;Body;Body;Body			-1	-1	-1	0.785076	0.760236	0.653348	0.584908	0.543816	-0.106888	0.106888	-0.175328	0.175328	-0.21642	0.21642	0.166212	-0.70802	1.22049	-3.82243	0.00030775	0.00402972	0.146465	0.760236	0.653348	-1.15843	1.22049	-4.19464	8.81107e-05	0.000764417	1.19303	0.760236	0.584908	-1.41117	1.22049	-4.47482	3.31629e-05	0.000451395	2.11132	0.760236	0.543816
chr8	492091	cg05459750	chr8:494155-496083	N_Shelf	C8orf42	NM_175075	Body			-1	-1	-1	0.783611	0.778179	0.628151	0.58726	0.578481	-0.150028	0.150028	-0.190919	0.190919	-0.199698	0.199698	0.180215	-1.03669	1.27581	-4.67496	1.62285e-05	0.000753032	2.86335	0.778179	0.628151	-1.34186	1.27581	-4.0585	0.000140144	0.00110093	0.758113	0.778179	0.58726	-1.36455	1.27581	-3.61425	0.000603362	0.00389922	-0.602542	0.778179	0.578481
chr8	104152750	cg10163483	chr8:104152726-104153390	Island	C8orf56;BAALC;BAALC	NR_027071;NM_024812;NM_001024372	Body;TSS200;TSS200			1	1	1	0.19683	0.225668	0.360874	0.489574	0.421395	0.135206	0.135206	0.263906	0.263906	0.195727	0.195727	0.19828	0.818376	-1.24576	3.6156	0.000600774	0.00612373	-0.464922	0.225668	0.360874	1.49758	-1.24576	4.4376	3.78211e-05	0.000394379	1.98827	0.225668	0.489574	1.28093	-1.24576	3.32397	0.00148989	0.00777408	-1.43602	0.225668	0.421395
chr8	144656271	cg20127859	chr8:144659745-144660635	N_Shelf	C8orf73	NM_001100878	TSS1500	1		-1	-1	-1	0.646341	0.66937	0.50017	0.374628	0.449774	-0.169201	0.169201	-0.294742	0.294742	-0.219597	0.219597	0.227846	-0.991588	0.396087	-7.56237	2.21621e-10	5.36142e-06	13.3223	0.66937	0.50017	-1.75566	0.396087	-8.98046	7.70898e-13	6.19833e-08	18.8663	0.66937	0.374628	-1.34831	0.396087	-6.03975	9.39895e-08	7.48725e-06	7.68458	0.66937	0.449774
chr8	144650730	cg05191879	chr8:144651572-144652288	N_Shore	C8orf73	NM_001100878	Body			1	1	1	0.0505287	0.0399408	0.174747	0.315881	0.267399	0.134806	0.134806	0.27594	0.27594	0.227458	0.227458	0.212735	1.89971	-3.43217	5.96229	1.27142e-07	8.94984e-05	7.3868	0.0399408	0.174747	3.00384	-3.43217	6.32315	3.09117e-08	2.79053e-06	8.7467	0.0399408	0.315881	2.96453	-3.43217	5.46491	8.64305e-07	3.36531e-05	5.5691	0.0399408	0.267399
chr8	29607076	cg00420997		OpenSea	C8orf75	NR_026765	TSS1500			-1	-1	-1	0.67222	0.667935	0.528305	0.500286	0.442038	-0.13963	0.13963	-0.167649	0.167649	-0.225897	0.225897	0.177725	-0.875641	0.527712	-5.66094	4.08202e-07	0.000147106	6.29637	0.667935	0.528305	-1.06364	0.527712	-4.61198	2.03499e-05	0.000244235	2.5729	0.667935	0.500286	-1.37344	0.527712	-5.21526	2.22089e-06	6.51817e-05	4.6714	0.667935	0.442038
chr8	117949637	cg22869944	chr8:117950472-117950717	N_Shore	C8orf85	NM_001025357	TSS1500			-1	-1	-1	0.821487	0.797342	0.638754	0.542827	0.613537	-0.158587	0.158587	-0.254514	0.254514	-0.183805	0.183805	0.198969	-1.12942	1.35514	-5.39429	1.13034e-06	0.000222876	5.34501	0.797342	0.638754	-1.74233	1.35514	-5.58138	5.53973e-07	1.75024e-05	5.99312	0.797342	0.542827	-1.30404	1.35514	-3.65825	0.000524222	0.00350464	-0.472244	0.797342	0.613537
chr9	135362985	cg11500952	chr9:135361992-135362481	S_Shore	C9orf171;C9orf171	NM_207417;NM_001282957	Body;Body			-1	-1	-1	0.597329	0.552676	0.421664	0.323606	0.295516	-0.131012	0.131012	-0.22907	0.22907	-0.25716	0.25716	0.205747	-0.859339	-0.259827	-4.07299	0.000133437	0.0024268	0.914142	0.552676	0.421664	-1.68852	-0.259827	-5.36767	1.25032e-06	3.08408e-05	5.21819	0.552676	0.323606	-1.69658	-0.259827	-4.72308	1.36402e-05	0.000236856	2.95026	0.552676	0.295516
chr9	97562340	cg09886276		OpenSea	C9orf3;C9orf3;C9orf3	NM_001193331;NM_032823;NM_001193329	Body;Body;Body			-1	-1	-1	0.70894	0.740712	0.607494	0.567392	0.578032	-0.133219	0.133219	-0.17332	0.17332	-0.16268	0.16268	0.156406	-0.868973	1.04547	-6.2242	4.56282e-08	6.01424e-05	8.34516	0.740712	0.607494	-1.13056	1.04547	-5.43129	9.82217e-07	2.5985e-05	5.44783	0.740712	0.567392	-1.05383	1.04547	-4.43355	3.83649e-05	0.000501612	1.974	0.740712	0.578032
chr9	97635614	cg08902266		OpenSea	C9orf3;C9orf3;C9orf3	NM_001193331;NM_032823;NM_001193329	Body;Body;Body			-1	-1	-1	0.88301	0.872151	0.746798	0.705781	0.696607	-0.125353	0.125353	-0.16637	0.16637	-0.175545	0.175545	0.155756	-1.06252	2.1782	-5.10995	3.29265e-06	0.000353828	4.34761	0.872151	0.746798	-1.45501	2.1782	-4.69326	1.51918e-05	0.000194911	2.84911	0.872151	0.705781	-1.42748	2.1782	-4.03227	0.000153124	0.00139279	0.674291	0.872151	0.696607
chr9	132382433	cg14015706	chr9:132382432-132383004	Island	C9orf50	NM_199350	1stExon		1	1	1	1	0.0442221	0.0407753	0.253495	0.469865	0.251635	0.212719	0.212719	0.42909	0.42909	0.21086	0.21086	0.284223	2.53666	-3.13063	7.08743	1.48387e-09	1.25443e-05	11.5478	0.0407753	0.253495	4.2288	-3.13063	7.92455	5.1917e-11	1.91558e-07	14.8524	0.0407753	0.469865	2.48943	-3.13063	4.08535	0.000127961	0.00121874	0.842326	0.0407753	0.251635
chr9	95860954	cg17829942	chr9:95857703-95859132	S_Shore	C9orf89	NM_032310	Body	1		-1	-1	-1	0.509466	0.497062	0.340284	0.230894	0.259013	-0.156778	0.156778	-0.266167	0.266167	-0.238049	0.238049	0.220332	-1.03411	-0.686073	-5.24548	1.98259e-06	0.000284683	4.82065	0.497062	0.340284	-1.90838	-0.686073	-6.49253	1.58348e-08	1.91937e-06	9.3858	0.497062	0.230894	-1.68431	-0.686073	-5.01812	4.63099e-06	0.000109023	3.9736	0.497062	0.259013
chr8	86263262	cg21572511		OpenSea	CA1;CA1;CA1;CA1;CA1;CA1	NM_001291968;NM_001738;NM_001128829;NM_001128831;NM_001128830;NM_001291967	5'UTR;5'UTR;5'UTR;5'UTR;5'UTR;5'UTR			1	1	1	0.36749	0.336706	0.490727	0.550818	0.609347	0.154021	0.154021	0.214112	0.214112	0.272642	0.272642	0.213592	0.887545	-0.426466	5.27569	1.76958e-06	0.000270448	4.92669	0.336706	0.490727	1.17584	-0.426466	4.68779	1.54947e-05	0.000197902	2.83045	0.336706	0.550818	1.72838	-0.426466	6.03437	9.59874e-08	7.57883e-06	7.6645	0.336706	0.609347
chr17	50083178	cg01533242		OpenSea	CA10;CA10;CA10	NM_020178;NM_001082534;NM_001082533	Body;Body;Body			-1	-1	-1	0.827843	0.816708	0.666949	0.500525	0.636196	-0.149759	0.149759	-0.316183	0.316183	-0.180513	0.180513	0.215485	-1.04758	1.49691	-4.79736	1.04167e-05	0.000603136	3.27535	0.816708	0.666949	-2.13986	1.49691	-6.57252	1.15346e-08	1.59025e-06	9.6886	0.816708	0.500525	-1.32652	1.49691	-3.56805	0.000698671	0.00435912	-0.73828	0.816708	0.636196
chr17	50018666	cg26137129		OpenSea	CA10;CA10;CA10	NM_020178;NM_001082534;NM_001082533	Body;Body;Body			-1	-1	-1	0.848388	0.828208	0.702903	0.591259	0.623903	-0.125305	0.125305	-0.236949	0.236949	-0.204305	0.204305	0.188853	-0.925608	1.69568	-4.38054	4.62211e-05	0.00131106	1.89297	0.828208	0.702903	-1.72378	1.69568	-5.47159	8.42597e-07	2.33641e-05	5.59377	0.828208	0.591259	-1.51159	1.69568	-4.20182	8.59645e-05	0.000907893	1.21528	0.828208	0.623903
chr17	49825314	cg27504861		OpenSea	CA10;CA10;CA10	NM_001082533;NM_020178;NM_001082534	Body;Body;Body			-1	-1	-1	0.614888	0.603489	0.456042	0.433663	0.41923	-0.147447	0.147447	-0.169826	0.169826	-0.184259	0.184259	0.167178	-0.902221	0.132868	-5.25389	1.92094e-06	0.00028065	4.85012	0.603489	0.456042	-1.05644	0.132868	-4.12614	0.000111391	0.000918246	0.973172	0.603489	0.433663	-1.09928	0.132868	-3.75992	0.000377492	0.002734	-0.167344	0.603489	0.41923
chr15	63671692	cg08947167	chr15:63673888-63674160	N_Shelf	CA12;CA12	NM_001218;NM_206925	Body;Body	-1		1	1	1	0.48703	0.483032	0.587657	0.63595	0.664035	0.104625	0.104625	0.152918	0.152918	0.181003	0.181003	0.146182	0.576812	0.292541	4.49905	3.04363e-05	0.00104846	2.2799	0.483032	0.587657	0.856399	0.292541	4.48016	3.2543e-05	0.000350746	2.12992	0.483032	0.63595	1.13983	0.292541	5.22191	2.16618e-06	6.40303e-05	4.69511	0.483032	0.664035
chr15	63671405	cg10709147	chr15:63673888-63674160	N_Shelf	CA12;CA12;CA12	NM_001218;NM_001293642;NM_206925	Body;Body;Body	-1		1	1	1	0.436108	0.427797	0.547161	0.588957	0.697614	0.119365	0.119365	0.161161	0.161161	0.269817	0.269817	0.183448	0.684494	0.0429394	5.07762	3.71367e-06	0.000371397	4.23547	0.427797	0.547161	0.923036	0.0429394	4.5924	2.18272e-05	0.000257691	2.50673	0.427797	0.588957	1.71012	0.0429394	7.45107	3.46179e-10	2.41803e-07	13.0404	0.427797	0.697614
chr8	61150848	cg12952880		OpenSea	CA8	NM_004056	Body	1		-1	-1	-1	0.515577	0.4782	0.269966	0.157367	0.109702	-0.208234	0.208234	-0.320833	0.320833	-0.368497	0.368497	0.299188	-1.66197	-1.18349	-5.38748	1.15991e-06	0.000224307	5.32091	0.4782	0.269966	-2.66423	-1.18349	-5.79249	2.45779e-07	1.01042e-05	6.76769	0.4782	0.157367	-3.06189	-1.18349	-5.8298	2.12721e-07	1.2941e-05	6.90514	0.4782	0.109702
chr8	61167523	cg14048027		OpenSea	CA8	NM_004056	Body			-1	-1	-1	0.513278	0.5364	0.417391	0.266342	0.339458	-0.119008	0.119008	-0.270058	0.270058	-0.196942	0.196942	0.195336	-0.792031	-0.328594	-3.67882	0.000490718	0.00538407	-0.280312	0.5364	0.417391	-1.85035	-0.328594	-5.76438	2.73986e-07	1.08764e-05	6.6641	0.5364	0.266342	-1.25715	-0.328594	-3.4297	0.0010772	0.00606302	-1.13786	0.5364	0.339458
chr2	231658979	cg01413054		OpenSea	CAB39;CAB39;CAB39	NM_001130850;NM_016289;NM_001130849	Body;Body;Body		-1	-1	-1	-1	0.617602	0.592418	0.360691	0.247012	0.31511	-0.231727	0.231727	-0.345407	0.345407	-0.277308	0.277308	0.284814	-1.52409	-0.379224	-4.91962	6.66016e-06	0.000486323	3.69144	0.592418	0.360691	-2.52749	-0.379224	-5.47194	8.41479e-07	2.33475e-05	5.59503	0.592418	0.247012	-1.92273	-0.379224	-3.64537	0.000546292	0.00361356	-0.510477	0.592418	0.31511
chr19	48548731	cg23606883		OpenSea	CABP5	NM_019855	TSS1500			-1	-1	-1	0.798901	0.78184	0.672535	0.510119	0.614024	-0.109305	0.109305	-0.271721	0.271721	-0.167816	0.167816	0.182947	-0.734012	1.34246	-3.49954	0.000866734	0.0077552	-0.798489	0.78184	0.672535	-1.79406	1.34246	-5.73689	3.04671e-07	1.16534e-05	6.56289	0.78184	0.510119	-1.16825	1.34246	-3.27151	0.00174626	0.00878471	-1.58157	0.78184	0.614024
chr19	13510044	cg10100800		OpenSea	CACNA1A;CACNA1A;CACNA1A;CACNA1A;CACNA1A	NM_023035;NM_001127222;NM_001174080;NM_000068;NM_001127221	Body;Body;Body;Body;Body			-1	-1	-1	0.729686	0.664749	0.55909	0.383784	0.494299	-0.105659	0.105659	-0.280965	0.280965	-0.17045	0.17045	0.185691	-0.637809	0.519183	-3.55859	0.000719872	0.00687726	-0.629656	0.664749	0.55909	-1.75509	0.519183	-6.56779	1.17529e-08	1.60438e-06	9.67068	0.664749	0.383784	-1.03414	0.519183	-3.38897	0.00122136	0.00667509	-1.25346	0.664749	0.494299
chr12	2467848	cg16168876		OpenSea	CACNA1C;CACNA1C;CACNA1C;CACNA1C;CACNA1C;CACNA1C;CACNA1C;CACNA1C;CACNA1C;CACNA1C;CACNA1C;CACNA1C;CACNA1C;CACNA1C;CACNA1C;CACNA1C;CACNA1C;CACNA1C;CACNA1C;CACNA1C;CACNA1C;CACNA1C;CACNA1C	NM_001167625;NM_001129841;NM_001129842;NM_001129832;NM_001167623;NM_001129835;NM_001129843;NM_001129827;NM_000719;NM_001129829;NM_001129840;NM_001129838;NM_001129836;NM_001129834;NM_001167624;NM_199460;NM_001129837;NM_001129844;NM_001129831;NM_001129830;NM_001129846;NM_001129833;NM_001129839	Body;Body;Body;Body;Body;Body;Body;Body;Body;Body;Body;Body;Body;Body;Body;Body;Body;Body;Body;Body;Body;Body;Body			-1	-1	-1	0.718703	0.709474	0.590307	0.540413	0.434919	-0.119166	0.119166	-0.169061	0.169061	-0.274555	0.274555	0.187594	-0.728429	0.817119	-4.14028	0.000106142	0.0021216	1.12501	0.709474	0.590307	-1.05023	0.817119	-4.00369	0.000168582	0.00127404	0.58529	0.709474	0.540413	-1.70943	0.817119	-5.70684	3.42097e-07	1.78823e-05	6.45208	0.709474	0.434919
chr12	2223540	cg08111661	chr12:2224409-2224645	N_Shore	CACNA1C;CACNA1C;CACNA1C;CACNA1C;CACNA1C;CACNA1C;CACNA1C;CACNA1C;CACNA1C;CACNA1C;CACNA1C;CACNA1C;CACNA1C;CACNA1C;CACNA1C;CACNA1C;CACNA1C;CACNA1C;CACNA1C;CACNA1C;CACNA1C;CACNA1C;CACNA1C	NM_001129844;NM_001129827;NM_001129839;NM_001129834;NM_001129841;NM_000719;NM_001129830;NM_001167625;NM_001129843;NM_001167624;NM_001129835;NM_001129837;NM_001167623;NM_001129840;NM_199460;NM_001129833;NM_001129832;NM_001129829;NM_001129846;NM_001129836;NM_001129838;NM_001129831;NM_001129842	Body;Body;Body;Body;Body;Body;Body;Body;Body;Body;Body;Body;Body;Body;Body;Body;Body;Body;Body;Body;Body;Body;Body			-1	-1	-1	0.632503	0.618893	0.49937	0.454931	0.372685	-0.119523	0.119523	-0.163962	0.163962	-0.246208	0.246208	0.176564	-0.743571	0.252451	-4.75515	1.21437e-05	0.000650142	3.13274	0.618893	0.49937	-1.00881	0.252451	-4.32698	5.57362e-05	0.000534115	1.62327	0.618893	0.454931	-1.46838	0.252451	-5.51547	7.1278e-07	2.94587e-05	5.75263	0.618893	0.372685
chr12	2360663	cg12046677		OpenSea	CACNA1C;CACNA1C;CACNA1C;CACNA1C;CACNA1C;CACNA1C;CACNA1C;CACNA1C;CACNA1C;CACNA1C;CACNA1C;CACNA1C;CACNA1C;CACNA1C;CACNA1C;CACNA1C;CACNA1C;CACNA1C;CACNA1C;CACNA1C;CACNA1C;CACNA1C;CACNA1C	NM_001129844;NM_001129827;NM_001129839;NM_001129834;NM_001129841;NM_000719;NM_001129830;NM_001167625;NM_001129843;NM_001167624;NM_001129835;NM_001129837;NM_001167623;NM_001129840;NM_199460;NM_001129833;NM_001129832;NM_001129829;NM_001129846;NM_001129836;NM_001129838;NM_001129831;NM_001129842	Body;Body;Body;Body;Body;Body;Body;Body;Body;Body;Body;Body;Body;Body;Body;Body;Body;Body;Body;Body;Body;Body;Body			-1	-1	-1	0.788308	0.781805	0.672612	0.613842	0.564756	-0.109193	0.109193	-0.167963	0.167963	-0.217049	0.217049	0.164735	-0.764765	1.36624	-5.62509	4.68483e-07	0.000155439	6.16766	0.781805	0.672612	-1.12868	1.36624	-5.56805	5.82991e-07	1.81615e-05	5.94449	0.781805	0.613842	-1.46362	1.36624	-6.32314	3.09137e-08	3.6511e-06	8.74654	0.781805	0.564756
chr12	2750053	cg07267600		OpenSea	CACNA1C;CACNA1C;CACNA1C;CACNA1C;CACNA1C;CACNA1C;CACNA1C;CACNA1C;CACNA1C;CACNA1C;CACNA1C;CACNA1C;CACNA1C;CACNA1C;CACNA1C;CACNA1C;CACNA1C;CACNA1C;CACNA1C;CACNA1C;CACNA1C;CACNA1C;CACNA1C	NM_001129844;NM_001129827;NM_001129839;NM_001129834;NM_001129841;NM_000719;NM_001129830;NM_001167625;NM_001129843;NM_001167624;NM_001129835;NM_001129837;NM_001167623;NM_001129840;NM_199460;NM_001129833;NM_001129832;NM_001129829;NM_001129846;NM_001129836;NM_001129838;NM_001129831;NM_001129842	Body;Body;Body;Body;Body;Body;Body;Body;Body;Body;Body;Body;Body;Body;Body;Body;Body;Body;Body;Body;Body;Body;Body			-1	-1	-1	0.473031	0.474303	0.373626	0.322284	0.274535	-0.100676	0.100676	-0.152019	0.152019	-0.199768	0.199768	0.150821	-0.609569	-0.559109	-4.74188	1.27423e-05	0.000664683	3.08802	0.474303	0.373626	-0.978343	-0.559109	-5.10446	3.36065e-06	6.27487e-05	4.27851	0.474303	0.322284	-1.34391	-0.559109	-6.14046	6.33807e-08	5.7983e-06	8.06078	0.474303	0.274535
chr3	53530075	cg15473186	chr3:53527927-53530106	Island	CACNA1D;CACNA1D;CACNA1D	NM_001128839;NM_000720;NM_001128840	Body;Body;Body	-1		1	1	1	0.252453	0.205243	0.383554	0.576368	0.449866	0.178311	0.178311	0.371125	0.371125	0.244623	0.244623	0.264687	1.26656	-1.24385	4.74279	1.27004e-05	0.000664004	3.09108	0.205243	0.383554	2.43559	-1.24385	6.11707	6.94618e-08	4.53156e-06	7.97348	0.205243	0.576368	1.8023	-1.24385	3.96405	0.000192529	0.00165366	0.460203	0.205243	0.449866
chr3	53529655	cg08480458	chr3:53527927-53530106	Island	CACNA1D;CACNA1D;CACNA1D	NM_001128839;NM_000720;NM_001128840	Body;Body;Body			1	1	1	0.0454553	0.0438346	0.190234	0.332084	0.263734	0.146399	0.146399	0.28825	0.28825	0.219899	0.219899	0.218183	1.83648	-3.35001	5.40092	1.10226e-06	0.000220677	5.3685	0.0438346	0.190234	3.055	-3.35001	6.02592	9.92049e-08	5.66779e-06	7.63325	0.0438346	0.332084	2.79066	-3.35001	4.82048	9.57511e-06	0.000183737	3.28511	0.0438346	0.263734
chr3	53530016	cg10409919	chr3:53527927-53530106	Island	CACNA1D;CACNA1D;CACNA1D	NM_001128839;NM_000720;NM_001128840	Body;Body;Body			1	1	1	0.206206	0.188912	0.322894	0.452992	0.425825	0.133983	0.133983	0.26408	0.26408	0.236913	0.236913	0.211659	0.956405	-1.48721	5.35342	1.31958e-06	0.000238724	5.20052	0.188912	0.322894	1.74192	-1.48721	6.53957	1.31436e-08	1.71016e-06	9.5638	0.188912	0.452992	1.70393	-1.48721	5.602	5.11884e-07	2.35022e-05	6.068	0.188912	0.425825
chr1	181616694	cg20152088		OpenSea	CACNA1E	NM_000721	Body			-1	-1	-1	0.656646	0.65294	0.552598	0.455992	0.452647	-0.100341	0.100341	-0.196947	0.196947	-0.200293	0.200293	0.16586	-0.604464	0.494774	-3.58876	0.000654311	0.00647047	-0.542709	0.65294	0.552598	-1.20405	0.494774	-4.79458	1.05226e-05	0.00014713	3.19648	0.65294	0.455992	-1.27483	0.494774	-4.44558	3.67723e-05	0.000486467	2.01395	0.65294	0.452647
chr17	48649272	cg21373192	chr17:48649161-48649371	Island	CACNA1G;CACNA1G;CACNA1G;CACNA1G;CACNA1G;CACNA1G;CACNA1G;CACNA1G;CACNA1G;CACNA1G;CACNA1G;CACNA1G;CACNA1G;CACNA1G;CACNA1G	NM_198384;NM_198379;NM_198380;NM_198377;NM_198385;NM_018896;NM_198396;NM_198386;NM_198376;NM_198397;NM_198388;NM_198383;NM_198382;NM_198378;NM_198387	Body;Body;Body;Body;Body;Body;Body;Body;Body;Body;Body;Body;Body;Body;Body			-1	-1	-1	0.919242	0.911693	0.808718	0.737414	0.716508	-0.102975	0.102975	-0.174279	0.174279	-0.195185	0.195185	0.15748	-1.14002	2.69204	-5.698	3.53953e-07	0.000139015	6.42963	0.911693	0.808718	-1.78584	2.69204	-5.98665	1.15628e-07	6.21498e-06	7.48704	0.911693	0.737414	-2.0239	2.69204	-5.94159	1.37812e-07	9.66146e-06	7.3193	0.911693	0.716508
chr16	1214867	cg26605476	chr16:1217128-1217336	N_Shelf	CACNA1H;CACNA1H	NM_021098;NM_001005407	Body;Body			-1	-1	-1	0.613004	0.617287	0.455317	0.303051	0.404814	-0.16197	0.16197	-0.314235	0.314235	-0.212473	0.212473	0.229559	-1.01061	0.0589219	-4.23662	7.62516e-05	0.00174152	1.43019	0.617287	0.455317	-2.09757	0.0589219	-5.89773	1.63441e-07	7.74079e-06	7.15683	0.617287	0.303051	-1.31642	0.0589219	-3.24139	0.00191165	0.00942033	-1.6644	0.617287	0.404814
chr16	1245911	cg00018828	chr16:1244669-1245067	S_Shore	CACNA1H;CACNA1H	NM_021098;NM_001005407	Body;Body			-1	-1	-1	0.788199	0.761179	0.61315	0.474577	0.536515	-0.148028	0.148028	-0.286602	0.286602	-0.224663	0.224663	0.219765	-1.01116	1.09408	-4.66422	1.68686e-05	0.000767188	2.82743	0.761179	0.61315	-1.92433	1.09408	-5.95343	1.31603e-07	6.74407e-06	7.36354	0.761179	0.474577	-1.48923	1.09408	-4.03481	0.00015182	0.00138388	0.682292	0.761179	0.536515
chr16	1227402	cg09809504	chr16:1227260-1227476	Island	CACNA1H;CACNA1H	NM_021098;NM_001005407	Body;Body			-1	-1	-1	0.913299	0.910251	0.773602	0.707896	0.615455	-0.136649	0.136649	-0.202355	0.202355	-0.294796	0.294796	0.211266	-1.35494	2.59042	-4.7107	1.42644e-05	0.000704418	2.98317	0.910251	0.773602	-1.91086	2.59042	-4.45578	3.54714e-05	0.000375165	2.04871	0.910251	0.707896	-2.6962	2.59042	-5.50579	7.39599e-07	3.02458e-05	5.71746	0.910251	0.615455
chr7	81673544	cg17468656		OpenSea	CACNA2D1	NM_000722	Body			-1	-1	-1	0.759122	0.766743	0.644113	0.60342	0.591462	-0.12263	0.12263	-0.163323	0.163323	-0.175282	0.175282	0.153745	-0.843768	1.25331	-4.0291	0.000154767	0.00265196	0.77764	0.766743	0.644113	-1.11514	1.25331	-3.57145	0.000691206	0.0039237	-0.727276	0.766743	0.60342	-1.1942	1.25331	-3.34937	0.00137892	0.00732597	-1.36496	0.766743	0.591462
chr7	81739279	cg16354717		OpenSea	CACNA2D1;CACNA2D1	NM_000722;NM_001302890	Body;Body			-1	-1	-1	0.832316	0.840493	0.727583	0.572713	0.6603	-0.11291	0.11291	-0.26778	0.26778	-0.180193	0.180193	0.186961	-0.859491	1.81651	-3.9915	0.00017562	0.00286744	0.661373	0.840493	0.727583	-1.94915	1.81651	-6.07115	8.3136e-08	5.0811e-06	7.80192	0.840493	0.572713	-1.37197	1.81651	-3.74234	0.000399679	0.00285528	-0.220434	0.840493	0.6603
chr7	82013475	cg16485785		OpenSea	CACNA2D1;CACNA2D1	NM_000722;NM_001302890	Body;Body			-1	-1	-1	0.707122	0.688584	0.5584	0.484368	0.493774	-0.130184	0.130184	-0.204216	0.204216	-0.194811	0.194811	0.176404	-0.813068	0.669145	-4.15124	0.000102243	0.00207466	1.15953	0.688584	0.5584	-1.24515	0.669145	-4.26388	6.93951e-05	0.000634202	1.41723	0.688584	0.484368	-1.19201	0.669145	-3.57464	0.000684262	0.00429003	-0.719005	0.688584	0.493774
chr3	54951522	cg15622170		OpenSea	CACNA2D3	NM_018398	Body			-1	-1	-1	0.757001	0.7388	0.595513	0.447286	0.563881	-0.143287	0.143287	-0.291514	0.291514	-0.174918	0.174918	0.20324	-0.882445	0.921599	-5.00831	4.80223e-06	0.000418128	3.99598	0.7388	0.595513	-1.7793	0.921599	-6.77303	5.20056e-09	1.05824e-06	10.45	0.7388	0.447286	-1.14812	0.921599	-3.8273	0.000302873	0.00231691	0.037591	0.7388	0.563881
chr3	54940606	cg07276388		OpenSea	CACNA2D3	NM_018398	Body			-1	-1	-1	0.6212	0.611642	0.468044	0.351789	0.441615	-0.143598	0.143598	-0.259854	0.259854	-0.170027	0.170027	0.19116	-0.840892	0.128941	-4.90323	7.07346e-06	0.000500681	3.6354	0.611642	0.468044	-1.56069	0.128941	-6.10366	7.32077e-08	4.69069e-06	7.92333	0.611642	0.351789	-1.01696	0.128941	-3.48294	0.00091289	0.00534237	-0.985316	0.611642	0.441615
chr3	55026627	cg05523253		OpenSea	CACNA2D3	NM_018398	Body			-1	-1	-1	0.664411	0.647699	0.515826	0.402813	0.491645	-0.131873	0.131873	-0.244886	0.244886	-0.156054	0.156054	0.177604	-0.779804	0.392258	-4.90209	7.10325e-06	0.000501675	3.63149	0.647699	0.515826	-1.48737	0.392258	-6.27115	3.79362e-08	3.14708e-06	8.5511	0.647699	0.402813	-0.948203	0.392258	-3.50106	0.000862636	0.00511886	-0.933066	0.647699	0.491645
chr3	54592221	cg15371686		OpenSea	CACNA2D3	NM_018398	Body			-1	-1	-1	0.849289	0.849722	0.731302	0.665983	0.632932	-0.11842	0.11842	-0.183739	0.183739	-0.21679	0.21679	0.172983	-0.961844	1.9159	-5.67857	3.81441e-07	0.000143315	6.35973	0.849722	0.731302	-1.37707	1.9159	-5.45283	9.04964e-07	2.4533e-05	5.52579	0.849722	0.665983	-1.70903	1.9159	-5.92633	1.46243e-07	1.00529e-05	7.26264	0.849722	0.632932
chr3	54478014	cg09891645		OpenSea	CACNA2D3	NM_018398	Body	1		-1	-1	-1	0.473869	0.476278	0.345233	0.271797	0.306121	-0.131045	0.131045	-0.204481	0.204481	-0.170158	0.170158	0.168561	-0.856824	-0.66968	-4.49863	3.0482e-05	0.00104907	2.27851	0.476278	0.345233	-1.42771	-0.66968	-5.02758	4.47158e-06	7.73652e-05	4.00745	0.476278	0.271797	-1.0979	-0.66968	-3.38574	0.00123355	0.0067263	-1.26259	0.476278	0.306121
chr3	54970460	cg25214305		OpenSea	CACNA2D3	NM_018398	Body			-1	-1	-1	0.793585	0.781831	0.648457	0.60504	0.604664	-0.133373	0.133373	-0.17679	0.17679	-0.177167	0.177167	0.162443	-0.913446	1.34041	-4.83665	9.02623e-06	0.000563372	3.40859	0.781831	0.648457	-1.2045	1.34041	-4.27758	6.6177e-05	0.000611324	1.46185	0.781831	0.60504	-1.25009	1.34041	-3.8878	0.000248105	0.00199575	0.223482	0.781831	0.604664
chr12	1922255	cg17362171		OpenSea	CACNA2D4	NM_172364	Body			-1	-1	-1	0.644071	0.619598	0.481434	0.338448	0.361412	-0.138164	0.138164	-0.28115	0.28115	-0.258186	0.258186	0.225833	-0.834801	0.119552	-4.2449	7.41032e-05	0.00171491	1.45659	0.619598	0.481434	-1.78321	0.119552	-6.0816	7.98061e-08	4.94779e-06	7.84095	0.619598	0.338448	-1.68587	0.119552	-5.03512	4.34833e-06	0.000104317	4.03336	0.619598	0.361412
chr12	1912961	cg25086337		OpenSea	CACNA2D4	NM_172364	Body			-1	-1	-1	0.643248	0.628469	0.486523	0.386574	0.413057	-0.141947	0.141947	-0.241895	0.241895	-0.215412	0.215412	0.199751	-0.83962	0.233602	-5.17124	2.61911e-06	0.000318857	4.56097	0.628469	0.486523	-1.44067	0.233602	-5.95126	1.32723e-07	6.78129e-06	7.35546	0.628469	0.386574	-1.28941	0.233602	-4.66449	1.68517e-05	0.000275737	2.75036	0.628469	0.413057
chr16	24337882	cg14674655		OpenSea	CACNG3	NM_006539	Body			-1	-1	-1	0.806631	0.791041	0.676112	0.578306	0.604828	-0.114929	0.114929	-0.212735	0.212735	-0.186213	0.186213	0.171292	-0.829284	1.41704	-5.10976	3.29497e-06	0.000353857	4.34696	0.791041	0.676112	-1.4483	1.41704	-5.98531	1.16235e-07	6.23929e-06	7.48205	0.791041	0.578306	-1.26339	1.41704	-4.57231	2.34524e-05	0.000349983	2.43816	0.791041	0.604828
chr16	24297882	cg03508174		OpenSea	CACNG3	NM_006539	Body			-1	-1	-1	0.811959	0.810806	0.703211	0.627364	0.617788	-0.107594	0.107594	-0.183441	0.183441	-0.193018	0.193018	0.161351	-0.797467	1.61264	-4.65761	1.72742e-05	0.000776265	2.80537	0.810806	0.703211	-1.28801	1.61264	-5.04547	4.18455e-06	7.3712e-05	4.0704	0.810806	0.627364	-1.39381	1.61264	-4.78141	1.1039e-05	0.000203267	3.15044	0.810806	0.617788
chr11	115233921	cg11965312		OpenSea	CADM1;CADM1;CADM1;CADM1;CADM1	NM_001098517;NM_014333;NM_001301043;NM_001301044;NM_001301045	Body;Body;Body;Body;Body			-1	-1	-1	0.798888	0.800192	0.682708	0.517952	0.627058	-0.117484	0.117484	-0.28224	0.28224	-0.173134	0.173134	0.190953	-0.823475	1.44749	-4.677	1.61096e-05	0.000749939	2.87018	0.800192	0.682708	-1.86239	1.44749	-7.09445	1.4428e-09	5.92534e-07	11.6756	0.800192	0.517952	-1.24827	1.44749	-4.16417	9.78163e-05	0.000998722	1.0941	0.800192	0.627058
chr11	115267562	cg00602862		OpenSea	CADM1;CADM1;CADM1;CADM1;CADM1	NM_001098517;NM_014333;NM_001301043;NM_001301044;NM_001301045	Body;Body;Body;Body;Body			1	1	1	0.384242	0.342151	0.469121	0.508332	0.590712	0.12697	0.12697	0.166181	0.166181	0.248561	0.248561	0.180571	0.803324	-0.480505	4.27314	6.72035e-05	0.001622	1.54687	0.342151	0.469121	1.08357	-0.480505	3.86585	0.000266781	0.00183517	0.156803	0.342151	0.508332	1.48198	-0.480505	4.63021	1.90622e-05	0.00030151	2.63389	0.342151	0.590712
chr11	115049911	cg22181049		OpenSea	CADM1;CADM1;CADM1;CADM1;CADM1	NM_001098517;NM_014333;NM_001301043;NM_001301044;NM_001301045	Body;Body;Body;Body;Body			-1	-1	-1	0.790728	0.767123	0.666083	0.515737	0.586188	-0.101041	0.101041	-0.251387	0.251387	-0.180936	0.180936	0.177788	-0.662742	1.25421	-3.65307	0.00053299	0.00567671	-0.355739	0.767123	0.666083	-1.63245	1.25421	-6.0351	9.57117e-08	5.5435e-06	7.66746	0.767123	0.515737	-1.22962	1.25421	-3.98097	0.000181931	0.00158512	0.513107	0.767123	0.586188
chr1	159160407	cg01803258	chr1:159158228-159158498	S_Shore	CADM3;CADM3	NM_001127173;NM_021189	Body;Body			-1	-1	-1	0.729407	0.711512	0.595698	0.498742	0.552507	-0.115814	0.115814	-0.212769	0.212769	-0.159005	0.159005	0.162529	-0.719243	0.855368	-4.38719	4.5156e-05	0.00129427	1.91454	0.711512	0.595698	-1.32138	0.855368	-5.40593	1.08151e-06	2.78216e-05	5.35618	0.711512	0.498742	-1.01124	0.855368	-3.62298	0.000586806	0.00381744	-0.57677	0.711512	0.552507
chr7	93071540	cg17918845		OpenSea	CALCR;CALCR;CALCR	NM_001742;NM_001164738;NM_001164737	Body;Body;Body		-1	-1	-1	-1	0.69741	0.674722	0.523984	0.407934	0.50988	-0.150738	0.150738	-0.266788	0.266788	-0.164842	0.164842	0.194122	-0.900405	0.509585	-4.96061	5.72726e-06	0.000453462	3.83193	0.674722	0.523984	-1.63962	0.509585	-6.05859	8.73197e-08	5.22817e-06	7.75505	0.674722	0.407934	-1.01166	0.509585	-3.27366	0.00173499	0.00874102	-1.57564	0.674722	0.50988
chr10	105210980	cg14302224	chr10:105211950-105212306	N_Shore	CALHM2;CALHM2	NM_015916;NR_024552	5'UTR;Body			-1	-1	-1	0.405539	0.395627	0.281953	0.191376	0.219473	-0.113674	0.113674	-0.204251	0.204251	-0.176154	0.176154	0.164693	-0.921124	-1.22056	-3.73113	0.000414476	0.00484778	-0.126033	0.395627	0.281953	-1.79707	-1.22056	-4.88224	7.63949e-06	0.000115462	3.49968	0.395627	0.191376	-1.50988	-1.22056	-3.59226	0.000647083	0.00411029	-0.66731	0.395627	0.219473
chr10	105210937	cg06075311	chr10:105211950-105212306	N_Shore	CALHM2;CALHM2	NM_015916;NR_024552	5'UTR;Body			-1	-1	-1	0.476207	0.458403	0.344901	0.290113	0.263569	-0.113501	0.113501	-0.16829	0.16829	-0.194834	0.194834	0.158875	-0.850346	-0.742706	-3.95125	0.000200936	0.00311189	0.537604	0.458403	0.344901	-1.23601	-0.742706	-3.85205	0.0002792	0.00190271	0.114402	0.458403	0.290113	-1.4131	-0.742706	-3.85669	0.000274962	0.00215558	0.127662	0.458403	0.263569
chr7	71870614	cg13797217		OpenSea	CALN1	NM_031468	5'UTR	1		-1	-1	-1	0.787933	0.795617	0.612823	0.38318	0.441175	-0.182794	0.182794	-0.412437	0.412437	-0.354442	0.354442	0.316557	-1.2561	1.0694	-3.84412	0.000286584	0.00385829	0.211767	0.795617	0.612823	-2.80379	1.0694	-5.75503	2.84061e-07	1.11377e-05	6.62967	0.795617	0.38318	-2.47218	1.0694	-4.44379	3.70058e-05	0.000488609	2.00799	0.795617	0.441175
chr7	71869570	cg27036733		OpenSea	CALN1	NM_031468	5'UTR			-1	-1	-1	0.745499	0.736748	0.629866	0.586474	0.564353	-0.106882	0.106882	-0.150273	0.150273	-0.172395	0.172395	0.143183	-0.694046	1.08505	-4.54021	2.62951e-05	0.00096578	2.41549	0.736748	0.629866	-0.943636	1.08505	-4.14022	0.000106164	0.000884252	1.01822	0.736748	0.586474	-1.11651	1.08505	-4.28995	6.33986e-05	0.000726899	1.50129	0.736748	0.564353
chr10	12843987	cg19413065		OpenSea	CAMK1D;CAMK1D	NM_020397;NM_153498	Body;Body			-1	-1	-1	0.736907	0.735393	0.603432	0.507652	0.552396	-0.131961	0.131961	-0.227741	0.227741	-0.182997	0.182997	0.1809	-0.846451	0.965674	-5.24316	1.99995e-06	0.000285082	4.81252	0.735393	0.603432	-1.42957	0.965674	-5.93922	1.3909e-07	6.98913e-06	7.31075	0.735393	0.507652	-1.15794	0.965674	-4.21287	8.27567e-05	0.000882984	1.25098	0.735393	0.552396
chr7	44349301	cg21706701	chr7:44349111-44349716	Island	CAMK2B;CAMK2B;CAMK2B;CAMK2B;CAMK2B;CAMK2B;CAMK2B;CAMK2B	NM_172081;NM_172082;NM_172083;NM_172084;NM_172079;NM_001220;NM_172078;NM_172080	Body;Body;Body;Body;Body;Body;Body;Body			1	1	1	0.180799	0.225037	0.341013	0.39485	0.395676	0.115976	0.115976	0.169813	0.169813	0.170638	0.170638	0.152142	0.795858	-1.35307	4.04877	0.000144829	0.00254811	0.838718	0.225037	0.341013	0.990862	-1.35307	3.3809	0.00125202	0.00630076	-1.27513	0.225037	0.39485	1.17739	-1.35307	3.51812	0.000817701	0.00491485	-0.883675	0.225037	0.395676
chr1	20809051	cg02034779	chr1:20810462-20813511	N_Shore	CAMK2N1	NM_018584	3'UTR			1	1	1	0.424749	0.415006	0.543772	0.631669	0.644558	0.128766	0.128766	0.216663	0.216663	0.229552	0.229552	0.19166	0.795493	-0.00211202	5.42886	9.91318e-07	0.000211566	5.46755	0.415006	0.543772	1.38735	-0.00211202	6.35025	2.77802e-08	2.62613e-06	8.84873	0.415006	0.631669	1.40858	-0.00211202	5.64619	4.32015e-07	2.09616e-05	6.22965	0.415006	0.644558
chr17	3783348	cg05715544		OpenSea	CAMKK1;CAMKK1;CAMKK1	NM_172206;NM_032294;NM_172207	Body;Body;Body			1	1	1	0.620624	0.605684	0.757686	0.788223	0.849352	0.152003	0.152003	0.18254	0.18254	0.243668	0.243668	0.192737	1.02159	1.32083	5.2963	1.63735e-06	0.000262613	4.99916	0.605684	0.757686	1.19456	1.32083	4.15371	0.000101381	0.000853246	1.06144	0.605684	0.788223	1.88712	1.32083	5.74643	2.9365e-07	1.6097e-05	6.59767	0.605684	0.849352
chr3	48264753	cg19440734		OpenSea	CAMP	NM_004345	TSS200			-1	-1	-1	0.674548	0.668181	0.56174	0.479151	0.482289	-0.106441	0.106441	-0.18903	0.18903	-0.185892	0.185892	0.160455	-0.656682	0.596328	-4.01038	0.000164832	0.00275858	0.719675	0.668181	0.56174	-1.17507	0.596328	-4.81309	9.8366e-06	0.000139772	3.2603	0.668181	0.479151	-1.13711	0.596328	-4.07882	0.00013083	0.00123924	0.821565	0.668181	0.482289
chr1	7119074	cg26413691	chr1:7122519-7122727	N_Shelf	CAMTA1	NM_015215	Body			-1	-1	-1	0.62689	0.614931	0.475929	0.39076	0.436971	-0.139002	0.139002	-0.224172	0.224172	-0.17796	0.17796	0.180378	-0.812033	0.18173	-5.09205	3.51958e-06	0.000363426	4.28549	0.614931	0.475929	-1.33692	0.18173	-5.62285	4.72533e-07	1.56703e-05	6.14461	0.614931	0.39076	-1.06402	0.18173	-3.91895	0.000223756	0.00184783	0.319854	0.614931	0.436971
chr1	7201539	cg21443133		OpenSea	CAMTA1	NM_015215	Body			-1	-1	-1	0.698024	0.692756	0.550974	0.484114	0.506696	-0.141782	0.141782	-0.208642	0.208642	-0.18606	0.18606	0.178828	-0.877533	0.674178	-5.51638	7.10295e-07	0.000183456	5.77886	0.692756	0.550974	-1.27999	0.674178	-5.39669	1.12008e-06	2.85279e-05	5.32284	0.692756	0.484114	-1.14151	0.674178	-4.21476	8.22202e-05	0.000878607	1.25709	0.692756	0.506696
chr1	6998235	cg09703491		OpenSea	CAMTA1	NM_015215	Body			-1	-1	-1	0.806166	0.790505	0.651208	0.602352	0.604733	-0.139297	0.139297	-0.188153	0.188153	-0.185772	0.185772	0.171074	-0.96314	1.37576	-5.49854	7.60352e-07	0.000188232	5.71525	0.790505	0.651208	-1.29866	1.37576	-4.9726	5.47966e-06	9.00028e-05	3.81463	0.790505	0.602352	-1.29993	1.37576	-4.35893	4.98527e-05	0.000608721	1.72737	0.790505	0.604733
chr1	7196075	cg10511357		OpenSea	CAMTA1	NM_015215	Body			-1	-1	-1	0.633822	0.615676	0.490269	0.393951	0.458619	-0.125408	0.125408	-0.221725	0.221725	-0.157058	0.157058	0.168063	-0.732704	0.223616	-4.98531	5.22844e-06	0.000435378	3.91678	0.615676	0.490269	-1.33384	0.223616	-6.08691	7.81661e-08	4.88365e-06	7.86077	0.615676	0.393951	-0.940695	0.223616	-3.75936	0.00037817	0.00273742	-0.169014	0.615676	0.458619
chr1	7130061	cg21144493		OpenSea	CAMTA1	NM_015215	Body			1	1	1	0.281833	0.303365	0.412747	0.500623	0.464862	0.109382	0.109382	0.197258	0.197258	0.161497	0.161497	0.156045	0.706382	-0.789919	4.24771	7.33864e-05	0.00170581	1.46556	0.303365	0.412747	1.21126	-0.789919	4.88523	7.55631e-06	0.000114512	3.51006	0.303365	0.500623	1.00369	-0.789919	3.54501	0.000751401	0.00460746	-0.805553	0.303365	0.464862
chr1	6879537	cg01654404		OpenSea	CAMTA1;CAMTA1;CAMTA1;CAMTA1	NM_001195563;NR_038934;NM_001242701;NM_015215	Body;Body;Body;Body			-1	-1	-1	0.764823	0.778837	0.66584	0.503146	0.546625	-0.112997	0.112997	-0.275691	0.275691	-0.232212	0.232212	0.206967	-0.78413	1.26365	-4.11518	0.000115625	0.0022302	1.04613	0.778837	0.66584	-1.84838	1.26365	-6.50615	1.50033e-08	1.85748e-06	9.43734	0.778837	0.503146	-1.56144	1.26365	-4.81316	9.83414e-06	0.000187341	3.25984	0.778837	0.546625
chr6	44134066	cg06432342		OpenSea	CAPN11	NM_007058	Body			-1	-1	-1	0.823717	0.817578	0.688548	0.618334	0.614	-0.12903	0.12903	-0.199244	0.199244	-0.203577	0.203577	0.177283	-0.962673	1.62729	-4.87317	7.89783e-06	0.000529377	3.53282	0.817578	0.688548	-1.48868	1.62729	-5.05435	4.04892e-06	7.1934e-05	4.10167	0.817578	0.618334	-1.52569	1.62729	-4.53628	2.66661e-05	0.000384615	2.31696	0.817578	0.614
chr1	223853949	cg23251790		OpenSea	CAPN8	NM_001143962	TSS1500			-1	-1	-1	0.803247	0.772256	0.608666	0.504573	0.611042	-0.16359	0.16359	-0.267683	0.267683	-0.161214	0.161214	0.197496	-1.07041	1.15712	-6.08407	7.90386e-08	7.56393e-05	7.83133	0.772256	0.608666	-1.68396	1.15712	-6.41956	2.11312e-08	2.26102e-06	9.1101	0.772256	0.504573	-1.11343	1.15712	-3.71714	0.000433671	0.00303733	-0.296266	0.772256	0.611042
chr1	223853928	cg27235315		OpenSea	CAPN8	NM_001143962	TSS1500			-1	-1	-1	0.88704	0.886282	0.722566	0.641116	0.711651	-0.163716	0.163716	-0.245165	0.245165	-0.174631	0.174631	0.194504	-1.41118	2.17336	-6.71215	6.62573e-09	2.63441e-05	10.1495	0.886282	0.722566	-2.00431	2.17336	-6.39403	2.33727e-08	2.39242e-06	9.01377	0.886282	0.641116	-1.50885	2.17336	-4.21528	8.20721e-05	0.000877465	1.25878	0.886282	0.711651
chr5	35908566	cg23377893		OpenSea	CAPSL;CAPSL	NM_001042625;NM_144647	Body;Body			-1	-1	-1	0.487652	0.469432	0.312394	0.259637	0.212484	-0.157038	0.157038	-0.209795	0.209795	-0.256948	0.256948	0.207927	-1.07615	-0.881619	-4.18782	9.02002e-05	0.00192129	1.27512	0.469432	0.312394	-1.75002	-0.881619	-4.56761	2.38491e-05	0.000276005	2.4231	0.469432	0.259637	-2.03221	-0.881619	-4.645	1.80759e-05	0.000289908	2.68409	0.469432	0.212484
chr5	35919491	cg13894535		OpenSea	CAPSL;CAPSL	NM_144647;NM_001042625	Body;Body			-1	-1	-1	0.626771	0.591463	0.415805	0.416094	0.36031	-0.175658	0.175658	-0.175369	0.175369	-0.231154	0.231154	0.19406	-1.17348	-0.0741417	-4.62506	1.94177e-05	0.000822872	2.69677	0.591463	0.415805	-1.21874	-0.0741417	-3.22168	0.00202775	0.00925818	-1.71716	0.591463	0.416094	-1.4408	-0.0741417	-3.33539	0.00143897	0.00756912	-1.4041	0.591463	0.36031
chr5	35939847	cg09142144		OpenSea	CAPSL;CAPSL	NM_144647;NM_001042625	TSS1500;TSS1500			-1	-1	-1	0.764574	0.743217	0.623813	0.536826	0.51943	-0.119403	0.119403	-0.206391	0.206391	-0.223787	0.223787	0.183194	-0.816035	1.0558	-4.48045	3.25091e-05	0.00108554	2.21884	0.743217	0.623813	-1.38183	1.0558	-5.08859	3.56513e-06	6.55265e-05	4.22244	0.743217	0.536826	-1.42073	1.0558	-4.58171	2.26781e-05	0.000341669	2.46985	0.743217	0.51943
chr17	78166148	cg09669754	chr17:78165077-78165293	S_Shore	CARD14;CARD14	NM_052819;NM_024110	Body;Body			1	1	1	0.465182	0.40781	0.525777	0.71005	0.591388	0.117966	0.117966	0.30224	0.30224	0.183578	0.183578	0.201261	0.702585	-0.0240144	3.84115	0.000289397	0.00388106	0.202814	0.40781	0.525777	1.91129	-0.0240144	7.00844	2.03439e-09	6.85681e-07	11.3471	0.40781	0.71005	1.08584	-0.0240144	3.48684	0.000901858	0.00529447	-0.974099	0.40781	0.591388
chr16	8960972	cg07692489	chr16:8962189-8963190	N_Shore	CARHSP1;CARHSP1	NM_014316;NM_001042476	5'UTR;5'UTR			1	1	1	0.262934	0.260328	0.369249	0.428697	0.541554	0.10892	0.10892	0.168368	0.168368	0.281225	0.281225	0.186171	0.718913	-1.0398	4.10054	0.000121529	0.00229645	1.00025	0.260328	0.369249	1.11597	-1.0398	4.26921	6.81263e-05	0.000625268	1.43457	0.260328	0.428697	1.75964	-1.0398	5.89509	1.65122e-07	1.09282e-05	7.14678	0.260328	0.541554
chr6	21752162	cg12687000		OpenSea	CASC15	NR_015410	Body			-1	-1	-1	0.704514	0.699496	0.539916	0.461771	0.512339	-0.15958	0.15958	-0.237725	0.237725	-0.187157	0.187157	0.194821	-0.991306	0.66462	-5.62571	4.67385e-07	0.000155217	6.16985	0.699496	0.539916	-1.4767	0.66462	-5.62075	4.76367e-07	1.57621e-05	6.13691	0.699496	0.461771	-1.16501	0.66462	-3.8833	0.000251835	0.00201788	0.209569	0.699496	0.512339
chr6	22008819	cg00722789		OpenSea	CASC15	NR_015410	Body			-1	-1	-1	0.759565	0.761385	0.658302	0.54356	0.585661	-0.103084	0.103084	-0.217825	0.217825	-0.175724	0.175724	0.165544	-0.724348	1.22804	-3.90386	0.000235254	0.00341919	0.392805	0.761385	0.658302	-1.51548	1.22804	-5.47808	8.22022e-07	2.29741e-05	5.6173	0.761385	0.54356	-1.17508	1.22804	-3.71978	0.00042998	0.00301817	-0.288327	0.761385	0.585661
chr6	21869720	cg00409766		OpenSea	CASC15	NR_015410	Body			-1	-1	-1	0.746945	0.74246	0.626371	0.554261	0.584455	-0.116088	0.116088	-0.188199	0.188199	-0.158004	0.158004	0.154097	-0.749314	1.08258	-5.48435	8.02617e-07	0.000192702	5.66473	0.74246	0.626371	-1.20114	1.08258	-5.89637	1.64305e-07	7.76631e-06	7.1518	0.74246	0.554261	-1.03523	1.08258	-4.4504	3.61516e-05	0.000480487	2.02999	0.74246	0.584455
chr19	15162515	cg02021789		OpenSea	CASP14	NM_012114	TSS1500			-1	-1	-1	0.649941	0.638194	0.534382	0.470102	0.485407	-0.103812	0.103812	-0.168091	0.168091	-0.152787	0.152787	0.141563	-0.62621	0.449963	-3.95942	0.000195532	0.00306111	0.562653	0.638194	0.534382	-1.01046	0.449963	-4.28512	6.44704e-05	0.00059893	1.4864	0.638194	0.470102	-0.909668	0.449963	-3.37829	0.00126211	0.00684617	-1.28363	0.638194	0.485407
chr11	34489855	cg07801620		OpenSea	CAT	NM_001752	Body			-1	-1	-1	0.604359	0.630383	0.471943	0.402574	0.346659	-0.158439	0.158439	-0.227809	0.227809	-0.283724	0.283724	0.223324	-0.961627	0.188266	-5.03727	4.31375e-06	0.000396194	4.0959	0.630383	0.471943	-1.37747	0.188266	-4.83951	8.93249e-06	0.00012988	3.35158	0.630383	0.402574	-1.74432	0.188266	-5.36681	1.25439e-06	4.36636e-05	5.2146	0.630383	0.346659
chr11	34489880	cg00894715		OpenSea	CAT	NM_001752	Body			-1	-1	-1	0.541373	0.529682	0.404168	0.344869	0.320715	-0.125513	0.125513	-0.184813	0.184813	-0.208966	0.208966	0.173097	-0.748039	-0.302127	-4.56656	2.39381e-05	0.000916484	2.50258	0.529682	0.404168	-1.11891	-0.302127	-4.58134	2.27081e-05	0.000265671	2.46938	0.529682	0.344869	-1.38467	-0.302127	-4.96495	5.63637e-06	0.000125564	3.78725	0.529682	0.320715
chr16	89029055	cg06982885		OpenSea	CBFA2T3	NM_005187	Body			-1	-1	-1	0.893156	0.887752	0.771624	0.72196	0.691838	-0.116128	0.116128	-0.165792	0.165792	-0.195914	0.195914	0.159278	-1.12498	2.36051	-5.65183	4.22755e-07	0.000149185	6.26363	0.887752	0.771624	-1.506	2.36051	-5.07457	3.75592e-06	6.80484e-05	4.17295	0.887752	0.72196	-1.81709	2.36051	-5.36194	1.27774e-06	4.42334e-05	5.19706	0.887752	0.691838
chr16	88947068	cg08688816	chr16:88947776-88948015	N_Shore	CBFA2T3;CBFA2T3	NM_175931;NM_005187	Body;Body	-1		1	1	1	0.511113	0.504817	0.658	0.692834	0.708866	0.153183	0.153183	0.188016	0.188016	0.204049	0.204049	0.181749	0.987233	0.577164	6.35045	2.77586e-08	4.79405e-05	8.80996	0.504817	0.658	1.22289	0.577164	5.27599	1.76763e-06	3.94028e-05	4.88891	0.504817	0.692834	1.31556	0.577164	4.97047	5.52277e-06	0.000123638	3.80656	0.504817	0.708866
chr4	15480643	cg18797590		OpenSea	CC2D2A;CC2D2A;CC2D2A	NM_001080522;NM_001164720;NM_020785	Body;Body;Body			-1	-1	-1	0.573424	0.582062	0.423968	0.320441	0.370035	-0.158093	0.158093	-0.261621	0.261621	-0.212027	0.212027	0.21058	-0.969134	-0.108007	-4.76524	1.1707e-05	0.000638451	3.16678	0.582062	0.423968	-1.69118	-0.108007	-5.57728	5.62753e-07	1.76912e-05	5.97814	0.582062	0.320441	-1.30255	-0.108007	-3.76182	0.000375158	0.0027219	-0.161578	0.582062	0.370035
chr18	57298311	cg09623077		OpenSea	CCBE1	NM_133459	Body			-1	-1	-1	0.777892	0.757417	0.607802	0.45077	0.554186	-0.149614	0.149614	-0.306647	0.306647	-0.203231	0.203231	0.219831	-0.942734	1.03065	-4.60008	2.12355e-05	0.000861867	2.61373	0.757417	0.607802	-1.93909	1.03065	-6.34607	2.82416e-08	2.6521e-06	8.833	0.757417	0.45077	-1.34762	1.03065	-3.86232	0.000269907	0.00212548	0.144955	0.757417	0.554186
chr18	57314113	cg27561527		OpenSea	CCBE1	NM_133459	Body			-1	-1	-1	0.648831	0.619585	0.519351	0.412396	0.455954	-0.100234	0.100234	-0.207189	0.207189	-0.163631	0.163631	0.157018	-0.588054	0.305233	-3.95549	0.000198113	0.00308463	0.550601	0.619585	0.519351	-1.25664	0.305233	-5.66926	3.95353e-07	1.39001e-05	6.31454	0.619585	0.412396	-0.982651	0.305233	-3.88226	0.000252698	0.00202283	0.206378	0.619585	0.455954
chr18	57318837	cg00493224		OpenSea	CCBE1	NM_133459	Body			-1	-1	-1	0.741166	0.716806	0.612358	0.520713	0.546633	-0.104447	0.104447	-0.196093	0.196093	-0.170173	0.170173	0.156905	-0.665871	0.924732	-3.87783	0.000256428	0.00360221	0.313724	0.716806	0.612358	-1.22843	0.924732	-4.79821	1.03845e-05	0.000145629	3.20899	0.716806	0.520713	-1.06306	0.924732	-3.63628	0.000562408	0.00369457	-0.537423	0.716806	0.546633
chr18	66508256	cg24863476		OpenSea	CCDC102B;CCDC102B	NM_001093729;NM_024781	Body;Body			-1	-1	-1	0.569836	0.54152	0.412169	0.297047	0.31714	-0.129351	0.129351	-0.244473	0.244473	-0.22438	0.22438	0.199401	-0.838086	-0.332344	-3.47443	0.000937458	0.00816413	-0.869732	0.54152	0.412169	-1.7282	-0.332344	-4.8053	1.01199e-05	0.000142816	3.23341	0.54152	0.297047	-1.57188	-0.332344	-3.82752	0.000302655	0.00231584	0.0382628	0.54152	0.31714
chr18	66518317	cg06923364		OpenSea	CCDC102B;CCDC102B	NM_001093729;NM_024781	Body;Body			-1	-1	-1	0.879399	0.881276	0.781249	0.646526	0.722317	-0.100026	0.100026	-0.23475	0.23475	-0.158959	0.158959	0.164578	-0.904814	2.30309	-3.89869	0.000239319	0.0034553	0.377082	0.881276	0.781249	-1.89944	2.30309	-5.48929	7.87626e-07	2.23013e-05	5.65799	0.881276	0.646526	-1.44968	2.30309	-3.66888	0.000506646	0.00341383	-0.440617	0.881276	0.722317
chr19	56158885	cg07805604	chr19:56159257-56159937	N_Shore	CCDC106	NM_013301	TSS200			1	1	1	0.21427	0.201928	0.315505	0.358558	0.433652	0.113577	0.113577	0.156629	0.156629	0.231724	0.231724	0.16731	0.825882	-1.49824	4.51252	2.90162e-05	0.00102257	2.32419	0.201928	0.315505	1.05947	-1.49824	3.88257	0.000252438	0.00175636	0.208321	0.201928	0.358558	1.58153	-1.49824	5.07551	3.74283e-06	9.38739e-05	4.17567	0.201928	0.433652
chr19	56159199	cg12582959	chr19:56159257-56159937	N_Shore	CCDC106;CCDC106	NM_013301;NM_013301	5'UTR;1stExon			1	1	1	0.267277	0.244252	0.395049	0.473488	0.486598	0.150797	0.150797	0.229236	0.229236	0.242345	0.242345	0.207459	0.986194	-1.04265	5.83651	2.07258e-07	0.000108094	6.9299	0.244252	0.395049	1.42976	-1.04265	5.67526	3.8633e-07	1.36832e-05	6.33654	0.244252	0.473488	1.55768	-1.04265	5.41467	1.04623e-06	3.85097e-05	5.38727	0.244252	0.486598
chr4	185609850	cg26539468		OpenSea	CCDC111	NM_152683	Body		-1	-1	-1	-1	0.792955	0.768372	0.591426	0.419311	0.547343	-0.176945	0.176945	-0.349061	0.349061	-0.221029	0.221029	0.249012	-1.14075	1.01509	-5.57113	5.7615e-07	0.000170373	5.97438	0.768372	0.591426	-2.20154	1.01509	-7.21124	9.04416e-10	4.8229e-07	12.122	0.768372	0.419311	-1.45881	1.01509	-4.18458	9.12077e-05	0.00094817	1.15972	0.768372	0.547343
chr16	58299153	cg08638917		OpenSea	CCDC113;CCDC113	NM_001142302;NM_014157	Body;Body			-1	-1	-1	0.759937	0.756919	0.635413	0.456445	0.593204	-0.121506	0.121506	-0.300474	0.300474	-0.163715	0.163715	0.195231	-0.74629	1.10226	-4.41069	4.158e-05	0.00123858	1.99091	0.756919	0.635413	-1.83409	1.10226	-7.27026	7.14151e-10	4.51198e-07	12.3478	0.756919	0.456445	-1.10289	1.10226	-3.82855	0.000301637	0.00231053	0.0414	0.756919	0.593204
chr2	197561341	cg25559664		OpenSea	CCDC150	NM_001080539	Body			-1	-1	-1	0.885579	0.887269	0.721986	0.585381	0.699064	-0.165283	0.165283	-0.301888	0.301888	-0.188205	0.188205	0.218459	-1.43691	2.1346	-6.45898	1.80824e-08	4.24096e-05	9.21079	0.887269	0.721986	-2.37578	2.1346	-7.16261	1.09862e-09	5.20333e-07	11.9361	0.887269	0.585381	-1.62272	2.1346	-4.2843	6.46539e-05	0.000737308	1.48286	0.887269	0.699064
chr11	119062098	cg23847008		OpenSea	CCDC153	NM_001145018	Body			-1	-1	-1	0.828623	0.846517	0.701683	0.537331	0.694839	-0.144834	0.144834	-0.309186	0.309186	-0.151678	0.151678	0.2019	-1.09174	1.78874	-5.51741	7.07514e-07	0.000183268	5.78252	0.846517	0.701683	-2.15745	1.78874	-7.31288	6.02111e-10	4.21006e-07	12.5109	0.846517	0.537331	-1.29074	1.78874	-3.83139	0.000298835	0.00229375	0.050093	0.846517	0.694839
chr16	1493859	cg00400259	chr16:1495039-1495366	N_Shore	CCDC154	NM_001143980	Body			-1	-1	-1	0.812176	0.82213	0.70356	0.527787	0.573767	-0.11857	0.11857	-0.294343	0.294343	-0.248363	0.248363	0.220426	-0.954406	1.65444	-3.62731	0.000578764	0.00597982	-0.430894	0.82213	0.70356	-2.191	1.65444	-5.58503	5.46287e-07	1.73345e-05	6.00643	0.82213	0.527787	-1.88359	1.65444	-4.20475	8.5102e-05	0.000901283	1.22475	0.82213	0.573767
chr4	77278121	cg06012722		OpenSea	CCDC158	NM_001042784	Body			-1	-1	-1	0.812276	0.818571	0.695587	0.627773	0.617664	-0.122985	0.122985	-0.190799	0.190799	-0.200907	0.200907	0.171564	-0.887764	1.64242	-4.11577	0.000115395	0.00222784	1.04797	0.818571	0.695587	-1.34343	1.64242	-4.17733	9.35064e-05	0.000800992	1.13727	0.818571	0.627773	-1.45755	1.64242	-3.96899	0.000189372	0.00163378	0.475649	0.818571	0.617664
chr4	77247610	cg03953193		OpenSea	CCDC158	NM_001042784	Body			-1	-1	-1	0.685809	0.715954	0.609805	0.557319	0.549443	-0.106148	0.106148	-0.158634	0.158634	-0.16651	0.16651	0.143764	-0.676048	0.9432	-3.93585	0.000211524	0.00321089	0.490429	0.715954	0.609805	-0.980324	0.9432	-3.82791	0.000302269	0.00202727	0.0404512	0.715954	0.557319	-1.07508	0.9432	-3.67624	0.000494802	0.00335448	-0.418675	0.715954	0.549443
chr1	159859904	cg00950718		OpenSea	CCDC19	NM_012337	Body			-1	-1	-1	0.464919	0.452982	0.31091	0.238156	0.198459	-0.142072	0.142072	-0.214826	0.214826	-0.254524	0.254524	0.203807	-0.959477	-0.897427	-5.37407	1.22035e-06	0.000229792	5.27349	0.452982	0.31091	-1.54114	-0.897427	-5.78952	2.4861e-07	1.01807e-05	6.75677	0.452982	0.238156	-1.94217	-0.897427	-6.38938	2.38055e-08	3.0905e-06	8.99618	0.452982	0.198459
chr8	130538420	cg07529625		OpenSea	CCDC26;CCDC26;CCDC26;CCDC26	NR_130918;NR_130919;NR_130920;NR_130917	Body;Body;Body;Body			-1	-1	-1	0.674736	0.671364	0.485269	0.334707	0.470901	-0.186095	0.186095	-0.336657	0.336657	-0.200463	0.200463	0.241072	-1.14011	0.343676	-5.31116	1.5481e-06	0.000255565	5.05146	0.671364	0.485269	-2.15192	0.343676	-6.7236	6.33079e-09	1.16837e-06	10.262	0.671364	0.334707	-1.22958	0.343676	-3.36438	0.00131708	0.00707118	-1.32282	0.671364	0.470901
chr8	130567184	cg07023764		OpenSea	CCDC26;CCDC26;CCDC26;CCDC26	NR_130918;NR_130919;NR_130920;NR_130917	Body;Body;Body;Body			-1	-1	-1	0.699716	0.669827	0.517188	0.484587	0.475407	-0.152639	0.152639	-0.18524	0.18524	-0.19442	0.19442	0.177433	-0.934701	0.513312	-4.54684	2.56815e-05	0.000953323	2.43738	0.669827	0.517188	-1.16273	0.513312	-3.79357	0.000338257	0.00221966	-0.0642579	0.669827	0.484587	-1.20056	0.513312	-3.43023	0.00107543	0.00605551	-1.13635	0.669827	0.475407
chr8	130555199	cg14875063		OpenSea	CCDC26;CCDC26;CCDC26;CCDC26	NR_130918;NR_130919;NR_130920;NR_130917	Body;Body;Body;Body			-1	-1	-1	0.867237	0.853771	0.743761	0.60718	0.684266	-0.11001	0.11001	-0.246592	0.246592	-0.169505	0.169505	0.175369	-0.860631	1.98006	-3.58116	0.000670267	0.00657053	-0.564655	0.853771	0.743761	-1.86377	1.98006	-5.20153	2.33823e-06	4.81509e-05	4.62303	0.853771	0.60718	-1.35163	1.98006	-3.30345	0.00158563	0.00815966	-1.49315	0.853771	0.684266
chr8	130382986	cg07917632		OpenSea	CCDC26;CCDC26;CCDC26;CCDC26	NR_130918;NR_130919;NR_130920;NR_130917	Body;Body;Body;Body			-1	-1	-1	0.771372	0.772036	0.663176	0.61171	0.607273	-0.10886	0.10886	-0.160326	0.160326	-0.164763	0.164763	0.14465	-0.734819	1.33751	-3.90936	0.000230997	0.00338404	0.409565	0.772036	0.663176	-1.08257	1.33751	-3.86289	0.000269396	0.00184925	0.147714	0.772036	0.61171	-1.15302	1.33751	-3.60301	0.000625351	0.00400555	-0.635688	0.772036	0.607273
chr3	126113743	cg21109744	chr3:126113547-126113967	Island	CCDC37	NM_182628	TSS200			1	1	1	0.201048	0.226501	0.329669	0.425206	0.406333	0.103168	0.103168	0.198704	0.198704	0.179831	0.179831	0.160568	0.695891	-1.34212	3.84505	0.000285706	0.00385032	0.214582	0.226501	0.329669	1.23403	-1.34212	4.57319	2.33781e-05	0.000271674	2.44193	0.226501	0.425206	1.20975	-1.34212	3.9261	0.000218503	0.0018157	0.342026	0.226501	0.406333
chr11	93067324	cg21567022	chr11:93063598-93064076	S_Shelf	CCDC67	NM_181645	Body			-1	-1	-1	0.760325	0.751307	0.610745	0.568461	0.574339	-0.140562	0.140562	-0.182846	0.182846	-0.176968	0.176968	0.166792	-0.919146	1.11043	-4.33639	5.39359e-05	0.00143274	1.75017	0.751307	0.610745	-1.22436	1.11043	-3.87422	0.000259506	0.00179507	0.182576	0.751307	0.568461	-1.19007	1.11043	-3.29775	0.00161322	0.00826934	-1.50896	0.751307	0.574339
chr2	56558962	cg06314974		OpenSea	CCDC85A	NM_001080433	Body			-1	-1	-1	0.826535	0.824221	0.69836	0.624586	0.616524	-0.12586	0.12586	-0.199635	0.199635	-0.207697	0.207697	0.177731	-0.942962	1.67995	-4.61984	1.97845e-05	0.000831746	2.67941	0.824221	0.69836	-1.45426	1.67995	-4.77865	1.11506e-05	0.000153779	3.14163	0.824221	0.624586	-1.4962	1.67995	-4.30551	6.00621e-05	0.000698752	1.55212	0.824221	0.616524
chr2	55648265	cg01496110	chr2:55646621-55647329	S_Shore	CCDC88A;CCDC88A;CCDC88A	NM_018084;NM_001135597;NM_001254943	TSS1500;TSS1500;TSS1500			1	1	1	0.300166	0.234335	0.336701	0.412844	0.482444	0.102366	0.102366	0.178509	0.178509	0.248109	0.248109	0.176328	0.699753	-1.24495	4.74244	1.27166e-05	0.000664238	3.0899	0.234335	0.336701	1.11059	-1.24495	5.04826	4.1415e-06	7.31674e-05	4.08021	0.234335	0.412844	1.62779	-1.24495	6.47973	1.66571e-08	2.45942e-06	9.3374	0.234335	0.482444
chr14	91821662	cg06885196		OpenSea	CCDC88C	NM_001080414	Body			1	1	1	0.454772	0.450749	0.564709	0.635836	0.613768	0.11396	0.11396	0.185087	0.185087	0.163019	0.163019	0.154022	0.657061	0.131222	5.26501	1.84221e-06	0.000274891	4.88916	0.450749	0.564709	1.10162	0.131222	5.92049	1.49604e-07	7.30244e-06	7.24122	0.450749	0.635836	1.01272	0.131222	4.76634	1.16604e-05	0.000211491	3.09862	0.450749	0.613768
chr17	32690127	cg20556988		OpenSea	CCL1	NM_002981	1stExon			-1	-1	-1	0.758076	0.732721	0.618872	0.510591	0.574588	-0.113849	0.113849	-0.22213	0.22213	-0.158133	0.158133	0.164704	-0.755883	0.998838	-4.78615	1.08504e-05	0.000615728	3.23742	0.732721	0.618872	-1.46425	0.998838	-6.21841	4.66782e-08	3.55146e-06	8.35304	0.732721	0.510591	-1.01444	0.998838	-3.77278	0.000362007	0.0026513	-0.128396	0.732721	0.574588
chr9	34690407	cg04128583		OpenSea	CCL19	NM_006274	Body			-1	-1	-1	0.651006	0.658735	0.540316	0.495026	0.488183	-0.118419	0.118419	-0.163709	0.163709	-0.170552	0.170552	0.150893	-0.730423	0.54036	-4.70217	1.47108e-05	0.000715679	2.95455	0.658735	0.540316	-1.01341	0.54036	-4.37565	4.70202e-05	0.000466858	1.78326	0.658735	0.495026	-1.04374	0.54036	-3.94655	0.000204109	0.00172637	0.405648	0.658735	0.488183
chr5	43401961	cg26088632		OpenSea	CCL28;CCL28;CCL28	NM_148672;NM_001301874;NM_001301873	Body;Body;Body	1		-1	-1	-1	0.738905	0.723346	0.589969	0.395567	0.521392	-0.133377	0.133377	-0.327779	0.327779	-0.201954	0.201954	0.221037	-0.81194	0.806393	-4.65153	1.76565e-05	0.000784607	2.78504	0.723346	0.589969	-2.013	0.806393	-7.73477	1.1106e-10	2.463e-07	14.1262	0.723346	0.395567	-1.29036	0.806393	-4.34196	5.28988e-05	0.000635946	1.67156	0.723346	0.521392
chr17	34198571	cg14796318		OpenSea	CCL5	NM_002985	3'UTR			-1	-1	-1	0.605649	0.607209	0.488636	0.455066	0.360896	-0.118574	0.118574	-0.152143	0.152143	-0.246313	0.246313	0.172343	-0.735961	0.188957	-4.11972	0.000113851	0.00221042	1.06038	0.607209	0.488636	-1.01772	0.188957	-3.82097	0.00030923	0.00206515	0.0192517	0.607209	0.455066	-1.48255	0.188957	-4.87445	7.86085e-06	0.000159433	3.47195	0.607209	0.360896
chr13	37010078	cg22075222	chr13:37005581-37006453	S_Shelf	CCNA1;CCNA1;CCNA1;CCNA1	NM_001111046;NM_001111045;NM_003914;NM_001111047	Body;Body;Body;Body			-1	-1	-1	0.715578	0.68865	0.550872	0.467784	0.517497	-0.137777	0.137777	-0.220866	0.220866	-0.171153	0.171153	0.176599	-0.838856	0.652578	-4.99992	4.95357e-06	0.000424309	3.96708	0.68865	0.550872	-1.33545	0.652578	-5.3387	1.39514e-06	3.33072e-05	5.11394	0.68865	0.467784	-1.05954	0.652578	-3.70934	0.00044475	0.00309539	-0.319692	0.68865	0.517497
chr5	132084068	cg09884635	chr5:132082873-132083911	S_Shore	CCNI2	NM_001039780	Body			-1	-1	-1	0.738084	0.765523	0.623077	0.507265	0.602497	-0.142445	0.142445	-0.258258	0.258258	-0.163026	0.163026	0.18791	-0.923883	1.162	-4.71615	1.39864e-05	0.000697837	3.00146	0.765523	0.623077	-1.64409	1.162	-5.62894	4.61609e-07	1.54083e-05	6.16689	0.765523	0.507265	-1.08531	1.162	-3.25405	0.00184039	0.00914985	-1.62963	0.765523	0.602497
chr2	208588132	cg07616175		OpenSea	CCNYL1;CCNYL1	NM_152523;NM_001142300	Body;Body			-1	-1	-1	0.874188	0.875896	0.765197	0.685203	0.690626	-0.110699	0.110699	-0.190694	0.190694	-0.18527	0.18527	0.162221	-1.00342	2.21983	-5.30332	1.5946e-06	0.000259497	5.02384	0.875896	0.765197	-1.62531	2.21983	-5.76142	2.77133e-07	1.09569e-05	6.65321	0.875896	0.685203	-1.61184	2.21983	-5.00366	4.88545e-06	0.000113274	3.92286	0.875896	0.690626
chr6	167536184	cg05094429		OpenSea	CCR6;CCR6	NM_004367;NM_031409	5'UTR;TSS200			-1	-1	-1	0.573034	0.560195	0.441229	0.394974	0.374665	-0.118966	0.118966	-0.165221	0.165221	-0.18553	0.18553	0.156572	-0.713578	-0.0681467	-5.22707	2.12461e-06	0.000291984	4.75612	0.560195	0.441229	-0.993923	-0.0681467	-4.88316	7.61402e-06	0.000115169	3.50285	0.560195	0.394974	-1.10164	-0.0681467	-4.7398	1.28389e-05	0.000226857	3.00752	0.560195	0.374665
chr12	7656540	cg01270925		OpenSea	CD163;CD163	NM_004244;NM_203416	TSS200;TSS200			-1	-1	-1	0.330122	0.349376	0.248688	0.181019	0.180261	-0.100688	0.100688	-0.168357	0.168357	-0.169115	0.169115	0.146053	-0.74438	-1.41456	-4.45162	3.59968e-05	0.00114504	2.12443	0.349376	0.248688	-1.43524	-1.41456	-5.75676	2.82175e-07	1.10854e-05	6.63602	0.349376	0.181019	-1.31103	-1.41456	-4.60508	2.0859e-05	0.000321748	2.54881	0.349376	0.180261
chr12	7586129	cg06373653		OpenSea	CD163L1;CD163L1	NM_001297650;NM_174941	Body;Body			-1	-1	-1	0.898354	0.894694	0.741132	0.73313	0.696666	-0.153562	0.153562	-0.161564	0.161564	-0.198028	0.198028	0.171052	-1.33124	2.37118	-5.40088	1.10241e-06	0.000220677	5.36837	0.894694	0.741132	-1.46837	2.37118	-3.99553	0.000173265	0.00130178	0.559679	0.894694	0.73313	-1.80888	2.37118	-4.31041	5.90463e-05	0.000689818	1.56816	0.894694	0.696666
chr12	7548829	cg07463025		OpenSea	CD163L1;CD163L1	NM_001297650;NM_174941	Body;Body			-1	-1	-1	0.695149	0.649613	0.515462	0.490386	0.432946	-0.134151	0.134151	-0.159226	0.159226	-0.216666	0.216666	0.170014	-0.866931	0.425735	-3.92938	0.000216132	0.00325245	0.470639	0.649613	0.515462	-1.07288	0.425735	-3.26152	0.00179957	0.00841578	-1.60796	0.649613	0.490386	-1.29364	0.425735	-3.44393	0.00103071	0.00586264	-1.09723	0.649613	0.432946
chr1	158155757	cg18234111		OpenSea	CD1D	NM_001766	3'UTR			-1	-1	-1	0.633159	0.596595	0.452067	0.347672	0.328606	-0.144528	0.144528	-0.248923	0.248923	-0.26799	0.26799	0.220481	-0.844973	-0.0216997	-4.00556	0.000167527	0.00278763	0.704759	0.596595	0.452067	-1.60274	-0.0216997	-5.09583	3.47045e-06	6.42254e-05	4.24799	0.596595	0.347672	-1.82605	-0.0216997	-5.08435	3.62186e-06	9.17778e-05	4.20685	0.596595	0.328606
chr1	158149974	cg24432768	chr1:158150620-158151503	N_Shore	CD1D	NM_001766	5'UTR			-1	-1	-1	0.628744	0.64397	0.50564	0.452827	0.419327	-0.13833	0.13833	-0.191143	0.191143	-0.224643	0.224643	0.184705	-0.805025	0.35705	-4.05438	0.000142111	0.00251877	0.856159	0.64397	0.50564	-1.17928	0.35705	-3.98348	0.000180406	0.00134459	0.521931	0.64397	0.452827	-1.3709	0.35705	-4.0553	0.000141669	0.00131471	0.747047	0.64397	0.419327
chr1	158325254	cg09664215		OpenSea	CD1E;CD1E;CD1E;CD1E;CD1E;CD1E	NM_001042587;NM_001042583;NM_001042584;NM_001042585;NM_001042586;NM_030893	Body;Body;Body;Body;Body;Body			-1	-1	-1	0.838684	0.837312	0.703252	0.64207	0.616141	-0.13406	0.13406	-0.195242	0.195242	-0.221171	0.221171	0.183491	-1.03864	1.76335	-5.23581	2.05601e-06	0.000288223	4.78673	0.837312	0.703252	-1.42798	1.76335	-4.82809	9.313e-06	0.000134111	3.31208	0.837312	0.64207	-1.66658	1.76335	-4.93457	6.30398e-06	0.000135913	3.68112	0.837312	0.616141
chr19	7807617	cg26704759		OpenSea	CD209;CD209;CD209;CD209;CD209;CD209;CD209;CD209	NM_001144897;NM_001144896;NM_001144895;NM_001144894;NM_001144893;NM_001144899;NM_021155;NR_026692	3'UTR;3'UTR;3'UTR;3'UTR;3'UTR;3'UTR;3'UTR;Body			-1	-1	-1	0.700928	0.677242	0.569189	0.370756	0.500736	-0.108053	0.108053	-0.306486	0.306486	-0.176507	0.176507	0.197016	-0.63765	0.582989	-3.59259	0.000646395	0.00642167	-0.531621	0.677242	0.569189	-1.9023	0.582989	-7.18845	9.90733e-10	5.00494e-07	12.0349	0.677242	0.370756	-1.08311	0.582989	-3.58428	0.000663666	0.00419094	-0.690729	0.677242	0.500736
chr1	167487396	cg05799811		OpenSea	CD247;CD247	NM_198053;NM_000734	Body;Body			-1	-1	-1	0.66591	0.669013	0.545501	0.51039	0.459829	-0.123512	0.123512	-0.158623	0.158623	-0.209184	0.209184	0.163773	-0.772437	0.581271	-6.41579	2.14482e-08	4.43212e-05	9.05116	0.669013	0.545501	-1.01139	0.581271	-5.63427	4.52273e-07	1.51913e-05	6.18636	0.669013	0.51039	-1.25548	0.581271	-6.12488	6.73696e-08	6.03354e-06	8.0025	0.669013	0.459829
chr1	167485873	cg09473725		OpenSea	CD247;CD247	NM_198053;NM_000734	Body;Body			-1	-1	-1	0.71863	0.728086	0.614719	0.542721	0.560269	-0.113367	0.113367	-0.185364	0.185364	-0.167816	0.167816	0.155516	-0.746503	0.990145	-5.54349	6.40424e-07	0.000177289	5.87558	0.728086	0.614719	-1.21554	0.990145	-6.05415	8.88475e-08	5.28987e-06	7.7385	0.728086	0.542721	-1.07673	0.990145	-4.69634	1.50237e-05	0.000253959	2.8589	0.728086	0.560269
chr17	72620022	cg27084498		OpenSea	CD300E	NM_181449	TSS200			-1	-1	-1	0.705186	0.686454	0.562077	0.387997	0.364677	-0.124377	0.124377	-0.298457	0.298457	-0.321776	0.321776	0.248203	-0.784508	0.528454	-3.61155	0.000608573	0.00617581	-0.476679	0.686454	0.562077	-1.90895	0.528454	-5.89417	1.65717e-07	7.81534e-06	7.14363	0.686454	0.387997	-2.1252	0.528454	-5.74645	2.93633e-07	1.6097e-05	6.59773	0.686454	0.364677
chr7	80252042	cg15507942		OpenSea	CD36;CD36	NM_001001547;NM_001289911	5'UTR;5'UTR			-1	-1	-1	0.60364	0.582655	0.434301	0.394282	0.330198	-0.148354	0.148354	-0.188373	0.188373	-0.252457	0.252457	0.196395	-0.983651	-0.0775258	-4.06354	0.000137775	0.0024735	0.884682	0.582655	0.434301	-1.30097	-0.0775258	-3.60465	0.000622084	0.00360583	-0.629777	0.582655	0.394282	-1.61543	-0.0775258	-3.91971	0.000223192	0.00184437	0.322208	0.582655	0.330198
chr4	15789251	cg12580743		OpenSea	CD38	NM_001775	Body			-1	-1	-1	0.945302	0.937827	0.710989	0.58414	0.618401	-0.226838	0.226838	-0.353687	0.353687	-0.319426	0.319426	0.299984	-2.38951	2.66711	-7.00324	2.07705e-09	1.58214e-05	11.2337	0.937827	0.710989	-3.23961	2.66711	-6.36816	2.58851e-08	2.52117e-06	8.91623	0.937827	0.58414	-3.30164	2.66711	-5.68359	3.74142e-07	1.90159e-05	6.36673	0.937827	0.618401
chr4	15789286	cg00400760		OpenSea	CD38	NM_001775	Body			-1	-1	-1	0.890138	0.871124	0.703621	0.547934	0.637808	-0.167503	0.167503	-0.32319	0.32319	-0.233317	0.233317	0.241337	-1.40121	1.98303	-5.00987	4.77462e-06	0.000416979	4.00135	0.871124	0.703621	-2.46071	1.98303	-5.90085	1.6147e-07	7.67812e-06	7.1684	0.871124	0.547934	-1.98059	1.98303	-4.15929	9.94651e-05	0.00101109	1.07842	0.871124	0.637808
chr1	160683107	cg25199836		OpenSea	CD48;CD48	NM_001256030;NM_001778	TSS1500;TSS1500			-1	-1	-1	0.584117	0.564975	0.417893	0.316097	0.325223	-0.147082	0.147082	-0.248879	0.248879	-0.239753	0.239753	0.211905	-0.942755	-0.213668	-4.64888	1.78253e-05	0.000788451	2.77621	0.564975	0.417893	-1.6704	-0.213668	-5.52461	6.88314e-07	2.03365e-05	5.78633	0.564975	0.316097	-1.49887	-0.213668	-4.34127	5.30259e-05	0.000637093	1.66931	0.564975	0.325223
chr11	60754076	cg15298831		OpenSea	CD6;CD6;CD6;CD6	NR_045638;NM_006725;NM_001254751;NM_001254750	Body;Body;Body;Body			-1	-1	-1	0.691947	0.68546	0.555827	0.520457	0.503072	-0.129633	0.129633	-0.165003	0.165003	-0.182388	0.182388	0.159008	-0.805242	0.67691	-5.18197	2.51606e-06	0.000312568	4.5984	0.68546	0.555827	-1.01494	0.67691	-4.38068	4.6199e-05	0.000460454	1.79985	0.68546	0.520457	-1.11431	0.67691	-4.21189	8.30362e-05	0.000885196	1.24782	0.68546	0.503072
chr11	44629670	cg05573264		OpenSea	CD82;CD82	NM_002231;NM_001024844	Body;Body			1	1	1	0.464063	0.447387	0.550208	0.601215	0.696262	0.102821	0.102821	0.153828	0.153828	0.248875	0.248875	0.168508	0.662598	0.12252	3.7811	0.000352322	0.00438456	0.0225958	0.447387	0.550208	1.06212	0.12252	4.06512	0.000137043	0.00108198	0.779053	0.447387	0.601215	1.54428	0.12252	5.17602	2.57272e-06	7.2193e-05	4.53167	0.447387	0.696262
chr3	111329355	cg00363337		OpenSea	CD96;CD96	NM_005816;NM_198196	Body;Body			-1	-1	-1	0.638507	0.615472	0.451424	0.405244	0.368974	-0.164048	0.164048	-0.210228	0.210228	-0.246498	0.246498	0.206925	-1.11098	0.07515	-4.24397	7.43419e-05	0.00171819	1.45362	0.615472	0.451424	-1.44853	0.07515	-3.7113	0.000441934	0.00274579	-0.312762	0.615472	0.405244	-1.5188	0.07515	-3.40777	0.00115268	0.00638448	-1.20021	0.615472	0.368974
chr19	14516815	cg20655792	chr19:14516726-14517464	Island	CD97;CD97;CD97	NM_001025160;NM_001784;NM_078481	Body;Body;Body			-1	-1	-1	0.60495	0.624331	0.503522	0.363529	0.328829	-0.120809	0.120809	-0.260803	0.260803	-0.295502	0.295502	0.225705	-0.759857	0.178322	-3.74009	0.000402604	0.00476154	-0.0994603	0.624331	0.503522	-1.79019	0.178322	-5.90992	1.55877e-07	7.49803e-06	7.20204	0.624331	0.363529	-1.86544	0.178322	-5.39304	1.1357e-06	4.08244e-05	5.30918	0.624331	0.328829
chr9	99327874	cg10762817	chr9:99328810-99329764	N_Shore	CDC14B;CDC14B;CDC14B	NM_001077181;NM_003671;NM_033331	Body;Body;Body			1	1	1	0.336397	0.317504	0.454014	0.51328	0.483227	0.13651	0.13651	0.195776	0.195776	0.165723	0.165723	0.166003	0.80096	-0.642693	5.09577	3.47112e-06	0.000360895	4.29841	0.317504	0.454014	1.08714	-0.642693	4.63891	1.84756e-05	0.000226633	2.66417	0.317504	0.51328	1.02129	-0.642693	3.81636	0.00031394	0.00238055	0.00417408	0.317504	0.483227
chr5	130715497	cg13166992		OpenSea	CDC42SE2;CDC42SE2	NM_001038702;NM_020240	Body;Body	1		-1	-1	-1	0.530507	0.530772	0.308784	0.231036	0.138499	-0.221988	0.221988	-0.299736	0.299736	-0.392273	0.392273	0.304665	-1.58858	-0.819619	-4.99314	5.07925e-06	0.000429155	3.94374	0.530772	0.308784	-2.42993	-0.819619	-5.1226	3.14089e-06	5.97038e-05	4.34272	0.530772	0.231036	-2.88254	-0.819619	-5.32161	1.48823e-06	4.92043e-05	5.052	0.530772	0.138499
chr16	65039041	cg00094303		OpenSea	CDH11	NM_001797	5'UTR			-1	-1	-1	0.767754	0.766765	0.625622	0.430562	0.534698	-0.141143	0.141143	-0.336203	0.336203	-0.232067	0.232067	0.236471	-0.899675	1.08646	-4.21839	8.1198e-05	0.00180447	1.37216	0.766765	0.625622	-2.14584	1.08646	-6.74824	5.73965e-09	1.11143e-06	10.3557	0.766765	0.430562	-1.52942	1.08646	-4.21203	8.29966e-05	0.000884935	1.24826	0.766765	0.534698
chr16	65097075	cg09631415		OpenSea	CDH11	NM_001797	5'UTR	1		-1	-1	-1	0.647244	0.643866	0.477722	0.358154	0.440876	-0.166143	0.166143	-0.285711	0.285711	-0.202989	0.202989	0.218281	-1.00607	0.24818	-4.61916	1.98329e-05	0.000832808	2.67714	0.643866	0.477722	-1.74413	0.24818	-5.37085	1.23535e-06	3.05967e-05	5.22964	0.643866	0.358154	-1.2292	0.24818	-3.3148	0.00153195	0.00794454	-1.46156	0.643866	0.440876
chr16	65123152	cg02352722		OpenSea	CDH11	NM_001797	5'UTR			-1	-1	-1	0.717856	0.715231	0.604498	0.429723	0.545003	-0.110733	0.110733	-0.285508	0.285508	-0.170228	0.170228	0.188823	-0.688572	0.835847	-3.90948	0.000230906	0.00338352	0.409927	0.715231	0.604498	-1.78143	0.835847	-6.78373	4.98371e-09	1.03633e-06	10.4907	0.715231	0.429723	-1.0747	0.835847	-3.58393	0.000664411	0.00419448	-0.691767	0.715231	0.545003
chr5	22596892	cg11406376		OpenSea	CDH12	NM_004061	5'UTR			-1	-1	-1	0.76205	0.717345	0.611544	0.502111	0.530668	-0.105801	0.105801	-0.215234	0.215234	-0.186677	0.186677	0.169237	-0.65921	0.907371	-3.46937	0.000952366	0.00824668	-0.884056	0.717345	0.611544	-1.36488	0.907371	-4.81785	9.66729e-06	0.000138003	3.27673	0.717345	0.502111	-1.16932	0.907371	-3.6146	0.000602692	0.00389576	-0.601513	0.717345	0.530668
chr16	83171992	cg07179329		OpenSea	CDH13	NM_001257	Body			-1	-1	-1	0.742099	0.74345	0.606642	0.480588	0.528524	-0.136809	0.136809	-0.262862	0.262862	-0.214927	0.214927	0.204866	-0.877583	0.983392	-5.03227	4.39458e-06	0.000400023	4.07861	0.74345	0.606642	-1.67795	0.983392	-6.45335	1.84889e-08	2.09345e-06	9.23773	0.74345	0.480588	-1.38337	0.983392	-4.65924	1.71733e-05	0.000279313	2.73249	0.74345	0.528524
chr16	83682278	cg07092029		OpenSea	CDH13	NM_001257	Body			-1	-1	-1	0.455198	0.480805	0.363159	0.226453	0.300883	-0.117646	0.117646	-0.254352	0.254352	-0.179922	0.179922	0.183973	-0.770143	-0.663439	-3.74801	0.000392388	0.00468906	-0.0759543	0.480805	0.363159	-1.86784	-0.663439	-6.09677	7.52081e-08	4.76046e-06	7.8976	0.480805	0.226453	-1.22518	-0.663439	-3.50212	0.000859769	0.00510632	-0.929993	0.480805	0.300883
chr16	82735595	cg02495250		OpenSea	CDH13	NM_001257	Body			-1	-1	-1	0.866238	0.868089	0.745634	0.671751	0.684609	-0.122455	0.122455	-0.196338	0.196338	-0.18348	0.18348	0.167424	-0.998354	2.13	-4.40828	4.19332e-05	0.00124301	1.98308	0.868089	0.745634	-1.46628	2.13	-4.34244	5.28101e-05	0.000512043	1.67399	0.868089	0.671751	-1.5476	2.13	-4.01371	0.000162996	0.0014605	0.615847	0.868089	0.684609
chr16	83786701	cg08518101		OpenSea	CDH13	NM_001257	Body			-1	-1	-1	0.874449	0.872052	0.768168	0.714296	0.714012	-0.103884	0.103884	-0.157756	0.157756	-0.15804	0.15804	0.139893	-0.920761	2.24029	-4.83222	9.17367e-06	0.000567773	3.39352	0.872052	0.768168	-1.35327	2.24029	-4.7634	1.17857e-05	0.000160293	3.08921	0.872052	0.714296	-1.37667	2.24029	-4.24358	7.44416e-05	0.000816773	1.35041	0.872052	0.714012
chr16	82874874	cg18433423		OpenSea	CDH13;CDH13;CDH13;CDH13;CDH13;CDH13	NM_001220490;NM_001220492;NM_001220491;NM_001257;NM_001220489;NM_001220488	5'UTR;Body;Body;Body;Body;Body	1		-1	-1	-1	0.619474	0.606399	0.470684	0.444144	0.383127	-0.135715	0.135715	-0.162255	0.162255	-0.223272	0.223272	0.173747	-0.84467	0.144693	-3.67562	0.000495787	0.00541813	-0.289695	0.606399	0.470684	-1.11114	0.144693	-3.24298	0.00190256	0.00879423	-1.65888	0.606399	0.444144	-1.33856	0.144693	-3.42125	0.00110569	0.00618479	-1.16191	0.606399	0.383127
chr5	19473185	cg06700166		OpenSea	CDH18;CDH18	NM_004934;NM_001167667	3'UTR;3'UTR			-1	-1	-1	0.776686	0.750535	0.622226	0.494995	0.532937	-0.128308	0.128308	-0.25554	0.25554	-0.217597	0.217597	0.200482	-0.84365	1.05504	-4.34699	5.19783e-05	0.00140171	1.78436	0.750535	0.622226	-1.66435	1.05504	-5.75179	2.87636e-07	1.12128e-05	6.61774	0.750535	0.494995	-1.40854	1.05504	-4.26282	6.96492e-05	0.000778401	1.41292	0.750535	0.532937
chr5	19981429	cg27043873		OpenSea	CDH18;CDH18	NM_001167667;NM_004934	5'UTR;5'UTR			-1	-1	-1	0.784483	0.751853	0.635691	0.506623	0.547565	-0.116162	0.116162	-0.24523	0.24523	-0.204288	0.204288	0.18856	-0.784944	1.09826	-3.85271	0.000278594	0.00379148	0.23769	0.751853	0.635691	-1.61019	1.09826	-5.30073	1.61024e-06	3.68762e-05	4.97758	0.751853	0.506623	-1.33067	1.09826	-3.8362	0.000294147	0.00226702	0.0648203	0.751853	0.547565
chr18	64271765	cg14888864		OpenSea	CDH19;CDH19;CDH19	NM_001271028;NM_021153;NR_073130	TSS1500;TSS1500;TSS1500			-1	-1	-1	0.739291	0.74896	0.56234	0.395834	0.52111	-0.18662	0.18662	-0.353126	0.353126	-0.22785	0.22785	0.255866	-1.26612	0.824974	-4.84044	8.90216e-06	0.000559255	3.42146	0.74896	0.56234	-2.40935	0.824974	-6.17789	5.47285e-08	3.91146e-06	8.2011	0.74896	0.395834	-1.48649	0.824974	-3.33791	0.001428	0.0075245	-1.39708	0.74896	0.52111
chr18	25645757	cg15187139		OpenSea	CDH2	NM_001792	Body			-1	-1	-1	0.817692	0.802079	0.675661	0.614912	0.639875	-0.126418	0.126418	-0.187167	0.187167	-0.162204	0.162204	0.158596	-0.921339	1.51903	-4.83461	9.09367e-06	0.000564802	3.40166	0.802079	0.675661	-1.33281	1.51903	-4.69076	1.53299e-05	0.000196264	2.84056	0.802079	0.614912	-1.17952	1.51903	-3.63537	0.000564046	0.00370291	-0.540119	0.802079	0.639875
chr18	25593477	cg25043205		OpenSea	CDH2;CDH2	NM_001308176;NM_001792	Body;Body	1		-1	-1	-1	0.565491	0.605009	0.478048	0.333948	0.443981	-0.126961	0.126961	-0.271061	0.271061	-0.161029	0.161029	0.18635	-0.732463	0.118021	-4.37728	4.67521e-05	0.00132033	1.8824	0.605009	0.478048	-1.66532	0.118021	-6.67495	7.68144e-09	1.28804e-06	10.0771	0.605009	0.333948	-0.972757	0.118021	-3.41449	0.00112905	0.0062833	-1.18114	0.605009	0.443981
chr18	59156627	cg03319695		OpenSea	CDH20	NM_031891	TSS1500			-1	-1	-1	0.720132	0.705339	0.515911	0.415753	0.486982	-0.189429	0.189429	-0.289587	0.289587	-0.218358	0.218358	0.232458	-1.18483	0.591044	-5.28699	1.69582e-06	0.000266079	4.96642	0.705339	0.515911	-1.85332	0.591044	-5.54672	6.32552e-07	1.91956e-05	5.86678	0.705339	0.415753	-1.36117	0.591044	-3.56755	0.000699778	0.00436418	-0.739745	0.705339	0.486982
chr18	59157581	cg15651109		OpenSea	CDH20	NM_031891	TSS200			-1	-1	-1	0.772329	0.773824	0.670402	0.594661	0.565854	-0.103422	0.103422	-0.179163	0.179163	-0.20797	0.20797	0.163518	-0.702359	1.32492	-3.62613	0.000580935	0.00599437	-0.434307	0.773824	0.670402	-1.16942	1.32492	-4.04936	0.000144542	0.00112834	0.729197	0.773824	0.594661	-1.3473	1.32492	-4.08557	0.000127869	0.00121812	0.843	0.773824	0.565854
chr20	58583578	cg24780200		OpenSea	CDH26;CDH26	NM_177980;NM_021810	Body;Body			-1	-1	-1	0.871438	0.856439	0.730252	0.607298	0.700924	-0.126187	0.126187	-0.24914	0.24914	-0.155514	0.155514	0.176947	-1.00257	1.96129	-5.16407	2.69034e-06	0.000323716	4.53595	0.856439	0.730252	-1.95252	1.96129	-6.74536	5.806e-09	1.11957e-06	10.3447	0.856439	0.607298	-1.35326	1.96129	-4.09412	0.00012421	0.00119246	0.870197	0.856439	0.700924
chr16	68676741	cg00748373	chr16:68676450-68676843	Island	CDH3	NM_001793	TSS1500	-1		1	1	1	0.17622	0.196921	0.357666	0.488723	0.393875	0.160745	0.160745	0.291802	0.291802	0.196955	0.196955	0.216501	1.1352	-1.38504	5.54277	6.42176e-07	0.000177544	5.87303	0.196921	0.357666	1.8887	-1.38504	6.18516	5.3189e-08	3.84395e-06	8.22835	0.196921	0.488723	1.40745	-1.38504	4.03638	0.000151015	0.00137854	0.687264	0.196921	0.393875
chr16	68678092	cg11843735	chr16:68678686-68680149	N_Shore	CDH3	NM_001793	TSS200			1	1	1	0.419004	0.398882	0.533219	0.628585	0.673623	0.134337	0.134337	0.229703	0.229703	0.274742	0.274742	0.212927	0.84065	-0.0409661	4.13241	0.000109031	0.00215624	1.10025	0.398882	0.533219	1.51625	-0.0409661	4.99909	4.9688e-06	8.36867e-05	3.90744	0.398882	0.628585	1.69902	-0.0409661	4.90558	7.01282e-06	0.000146808	3.58012	0.398882	0.673623
chr16	68676806	cg27417609	chr16:68676450-68676843	Island	CDH3	NM_001793	TSS1500	-1		1	1	1	0.267025	0.283653	0.4278	0.530671	0.456187	0.144146	0.144146	0.247018	0.247018	0.172534	0.172534	0.187899	0.877005	-0.809184	5.92762	1.45508e-07	9.28933e-05	7.26063	0.283653	0.4278	1.44582	-0.809184	6.55428	1.23991e-08	1.65421e-06	9.61953	0.283653	0.530671	1.09614	-0.809184	4.35156	5.11544e-05	0.000620344	1.70311	0.283653	0.456187
chr16	68676743	cg06575065	chr16:68676450-68676843	Island	CDH3	NM_001793	TSS1500	-1		1	1	1	0.18706	0.202019	0.32338	0.43119	0.35701	0.121361	0.121361	0.229171	0.229171	0.154991	0.154991	0.168508	0.863222	-1.47482	5.15004	2.83516e-06	0.000330386	4.48707	0.202019	0.32338	1.51003	-1.47482	6.04232	9.30516e-08	5.44521e-06	7.69437	0.202019	0.43119	1.14816	-1.47482	4.0234	0.000157766	0.00142523	0.646349	0.202019	0.35701
chr20	60470267	cg26429674	chr20:60470080-60470335	Island	CDH4	NM_001794	Body			-1	-1	-1	0.863993	0.863898	0.763689	0.664546	0.654603	-0.100209	0.100209	-0.199351	0.199351	-0.209294	0.209294	0.169618	-0.888975	2.17252	-3.60221	0.000626945	0.00629455	-0.503784	0.863898	0.763689	-1.70118	2.17252	-4.6234	1.95333e-05	0.000236731	2.61159	0.863898	0.664546	-1.78128	2.17252	-4.23949	7.54996e-05	0.000825266	1.33716	0.863898	0.654603
chr20	60119508	cg05492975	chr20:60119507-60119712	Island	CDH4	NM_001794	Body			-1	-1	-1	0.825041	0.805825	0.696114	0.614496	0.63116	-0.109711	0.109711	-0.191329	0.191329	-0.174665	0.174665	0.158568	-0.795027	1.58575	-4.16328	9.81148e-05	0.00202318	1.19753	0.805825	0.696114	-1.35374	1.58575	-4.75468	1.21645e-05	0.000164226	3.05928	0.805825	0.614496	-1.2496	1.58575	-3.84349	0.000287175	0.00222607	0.0871668	0.805825	0.63116
chr20	60074240	cg07347959		OpenSea	CDH4;CDH4	NM_001252338;NM_001794	TSS1500;Body			-1	-1	-1	0.652643	0.641381	0.528226	0.410469	0.455603	-0.113155	0.113155	-0.230912	0.230912	-0.185779	0.185779	0.176615	-0.685707	0.390419	-4.44046	3.74423e-05	0.00116888	2.08797	0.641381	0.528226	-1.39811	0.390419	-6.07243	8.27205e-08	5.0664e-06	7.80671	0.641381	0.410469	-1.11521	0.390419	-4.24177	7.49071e-05	0.000820412	1.34456	0.641381	0.455603
chr20	60074520	cg23527226		OpenSea	CDH4;CDH4	NM_001252338;NM_001794	1stExon;Body			-1	-1	-1	0.792286	0.76406	0.656547	0.540664	0.595982	-0.107514	0.107514	-0.223396	0.223396	-0.168079	0.168079	0.16633	-0.70806	1.23487	-4.08101	0.000129859	0.00238838	0.939173	0.76406	0.656547	-1.44882	1.23487	-5.60073	5.14385e-07	1.66038e-05	6.06376	0.76406	0.540664	-1.13478	1.23487	-3.8416	0.000288969	0.00223617	0.0813651	0.76406	0.595982
chr5	31237909	cg19524908		OpenSea	CDH6	NM_004932	5'UTR			-1	-1	-1	0.827673	0.819293	0.661536	0.503643	0.614132	-0.157758	0.157758	-0.31565	0.31565	-0.205161	0.205161	0.226189	-1.10534	1.49244	-4.77488	1.13042e-05	0.000627599	3.19933	0.819293	0.661536	-2.12775	1.49244	-6.1648	5.76123e-08	4.03781e-06	8.15207	0.819293	0.503643	-1.50877	1.49244	-3.8282	0.000301981	0.00231223	0.0403395	0.819293	0.614132
chr5	31196243	cg08660634	chr5:31193952-31194419	S_Shore	CDH6	NM_004932	5'UTR			-1	-1	-1	0.438797	0.422774	0.300251	0.22853	0.228283	-0.122523	0.122523	-0.194245	0.194245	-0.194491	0.194491	0.17042	-0.958412	-1.06158	-3.73365	0.000411099	0.00482477	-0.118553	0.422774	0.300251	-1.61305	-1.06158	-4.21464	8.22538e-05	0.000724401	1.25759	0.422774	0.22853	-1.53561	-1.06158	-3.5137	0.000829125	0.00496739	-0.896487	0.422774	0.228283
chr16	61729062	cg03611700		OpenSea	CDH8	NM_001796	Body			-1	-1	-1	0.831569	0.819838	0.668537	0.553151	0.582524	-0.151301	0.151301	-0.266687	0.266687	-0.237314	0.237314	0.218434	-1.10197	1.527	-4.90967	6.90811e-06	0.000494965	3.65742	0.819838	0.668537	-1.89457	1.527	-5.66143	4.07444e-07	1.41837e-05	6.28583	0.819838	0.553151	-1.71305	1.527	-4.48286	3.22327e-05	0.000442041	2.13815	0.819838	0.582524
chr16	61897489	cg03815683		OpenSea	CDH8	NM_001796	Body			-1	-1	-1	0.872544	0.862668	0.756988	0.693065	0.674561	-0.10568	0.10568	-0.169603	0.169603	-0.188107	0.188107	0.154463	-0.89215	2.13353	-4.0373	0.000150549	0.00260924	0.803064	0.862668	0.756988	-1.38944	2.13353	-4.21719	8.15356e-05	0.000719371	1.26582	0.862668	0.693065	-1.52853	2.13353	-4.06285	0.0001381	0.00128948	0.770931	0.862668	0.674561
chr7	90454617	cg09314495		OpenSea	CDK14	NM_012395	Body	1	-1	-1	-1	-1	0.784181	0.781704	0.598873	0.453607	0.571529	-0.182831	0.182831	-0.328098	0.328098	-0.210175	0.210175	0.240368	-1.19321	1.12923	-5.31476	1.52717e-06	0.000254066	5.06416	0.781704	0.598873	-2.07268	1.12923	-6.19202	5.17764e-08	3.77899e-06	8.25405	0.781704	0.453607	-1.46188	1.12923	-3.82456	0.000305607	0.00233267	0.0292222	0.781704	0.571529
chr7	90581938	cg19617217		OpenSea	CDK14	NM_012395	Body	1		-1	-1	-1	0.719176	0.761051	0.630709	0.47131	0.555464	-0.130342	0.130342	-0.289741	0.289741	-0.205587	0.205587	0.208557	-0.834212	1.10029	-4.14763	0.000103512	0.00208922	1.14815	0.761051	0.630709	-1.83479	1.10029	-6.11843	6.90927e-08	4.51872e-06	7.97857	0.761051	0.47131	-1.36179	1.10029	-3.97682	0.000184477	0.00160115	0.500118	0.761051	0.555464
chr7	90595609	cg05467568		OpenSea	CDK14	NM_012395	Body			-1	-1	-1	0.778705	0.801864	0.656169	0.520158	0.622825	-0.145695	0.145695	-0.281706	0.281706	-0.179039	0.179039	0.202147	-1.01869	1.38965	-4.49227	3.11768e-05	0.00106258	2.25762	0.801864	0.656169	-1.90799	1.38965	-5.64327	4.36903e-07	1.48697e-05	6.21931	0.801864	0.520158	-1.27762	1.38965	-3.30923	0.00155809	0.00805033	-1.47708	0.801864	0.622825
chr7	90453412	cg08934077		OpenSea	CDK14;CDK14;CDK14;CDK14	NM_001287135;NM_012395;NM_001287136;NM_001287137	Body;Body;Body;Body			-1	-1	-1	0.758968	0.732585	0.576315	0.438123	0.558123	-0.15627	0.15627	-0.294463	0.294463	-0.174463	0.174463	0.208398	-0.97227	0.860675	-4.77961	1.11116e-05	0.000622331	3.2153	0.732585	0.576315	-1.83816	0.860675	-6.06067	8.66138e-08	5.2048e-06	7.7628	0.732585	0.438123	-1.13315	0.860675	-3.27187	0.00174436	0.00877821	-1.58057	0.732585	0.558123
chr7	90573393	cg08551214		OpenSea	CDK14;CDK14;CDK14;CDK14	NM_001287135;NM_012395;NM_001287136;NM_001287137	Body;Body;Body;Body			-1	-1	-1	0.874073	0.886299	0.782186	0.68415	0.721192	-0.104113	0.104113	-0.202148	0.202148	-0.165106	0.165106	0.157122	-0.89045	2.38144	-3.84603	0.00028479	0.00384242	0.217525	0.886299	0.782186	-1.53222	2.38144	-4.43871	3.76745e-05	0.000393287	1.99193	0.886299	0.68415	-1.49799	2.38144	-3.80026	0.000330938	0.0024781	-0.044911	0.886299	0.721192
chr17	73996331	cg14040633		OpenSea	CDK3;C17orf106	NM_001258;NM_001113324	TSS1500;Body	-1		1	1	1	0.493915	0.499274	0.641647	0.71069	0.776315	0.142373	0.142373	0.211415	0.211415	0.27704	0.27704	0.210276	0.921279	0.606078	4.48253	3.22705e-05	0.00108089	2.22567	0.499274	0.641647	1.41651	0.606078	4.62255	1.9593e-05	0.000237256	2.60871	0.499274	0.71069	1.92042	0.606078	5.48822	7.90871e-07	3.16399e-05	5.65364	0.499274	0.776315
chr9	123200480	cg02078230		OpenSea	CDK5RAP2;CDK5RAP2;CDK5RAP2;CDK5RAP2;CDK5RAP2;CDK5RAP2;CDK5RAP2;CDK5RAP2	NR_073554;NR_073556;NR_073558;NR_073557;NR_073555;NM_001272039;NM_018249;NM_001011649	Body;Body;Body;Body;Body;Body;Body;Body			-1	-1	-1	0.725662	0.696734	0.586529	0.530488	0.534974	-0.110204	0.110204	-0.166246	0.166246	-0.161759	0.161759	0.14607	-0.671461	0.797021	-4.24533	7.39926e-05	0.00171329	1.45797	0.696734	0.586529	-1.02689	0.797021	-4.3546	5.06145e-05	0.000495441	1.71394	0.696734	0.530488	-1.01318	0.797021	-3.76254	0.000374283	0.00271714	-0.159407	0.696734	0.534974
chr7	92460113	cg07266431	chr7:92462201-92466387	N_Shelf	CDK6;CDK6	NM_001259;NM_001145306	Body;Body			1	1	1	0.184529	0.18957	0.342329	0.422651	0.466292	0.152759	0.152759	0.233081	0.233081	0.276722	0.276722	0.220854	1.1223	-1.4679	5.00073	4.93872e-06	0.000423641	3.96987	0.18957	0.342329	1.68886	-1.4679	5.04718	4.15812e-06	7.33984e-05	4.07641	0.18957	0.422651	1.94747	-1.4679	5.09679	3.45803e-06	8.88531e-05	4.2508	0.18957	0.466292
chr6	20631070	cg03253505		OpenSea	CDKAL1	NM_017774	Body			-1	-1	-1	0.892455	0.887394	0.741325	0.626786	0.736932	-0.146069	0.146069	-0.260608	0.260608	-0.150463	0.150463	0.185713	-1.32438	2.23367	-6.44614	1.90237e-08	4.36318e-05	9.16334	0.887394	0.741325	-2.15941	2.23367	-7.04946	1.72694e-09	6.42468e-07	11.5038	0.887394	0.626786	-1.43624	2.23367	-4.10598	0.000119303	0.00115791	0.907956	0.887394	0.736932
chr5	115152492	cg08516516	chr5:115151348-115152713	Island	CDO1	NM_001801	TSS200			1	1	1	0.0502133	0.115747	0.24215	0.369437	0.310684	0.126403	0.126403	0.25369	0.25369	0.194937	0.194937	0.191677	1.31687	-2.43358	4.22187	8.02306e-05	0.00179174	1.38323	0.115747	0.24215	2.20173	-2.43358	4.73431	1.30964e-05	0.000173856	2.98945	0.115747	0.369437	1.96377	-2.43358	3.69791	0.000461457	0.00318343	-0.353928	0.115747	0.310684
chr5	115152494	cg11036833	chr5:115151348-115152713	Island	CDO1	NM_001801	TSS200			1	1	1	0.109621	0.208389	0.333186	0.435228	0.391903	0.124798	0.124798	0.226839	0.226839	0.183514	0.183514	0.178384	0.866965	-1.46907	3.69995	0.000458434	0.00516216	-0.218157	0.208389	0.333186	1.54223	-1.46907	4.41444	4.1035e-05	0.000419916	1.91145	0.208389	0.435228	1.30722	-1.46907	3.27676	0.00171882	0.00867939	-1.56706	0.208389	0.391903
chr5	115152386	cg12880658	chr5:115151348-115152713	Island	CDO1;CDO1	NM_001801;NM_001801	1stExon;5'UTR			1	1	1	0.0769987	0.139268	0.269118	0.351556	0.317912	0.12985	0.12985	0.212288	0.212288	0.178644	0.178644	0.173594	1.10555	-2.10938	4.07665	0.000131794	0.00240914	0.925553	0.139268	0.269118	1.68132	-2.10938	4.15822	9.98296e-05	0.00084319	1.0759	0.139268	0.351556	1.48576	-2.10938	3.21792	0.00205062	0.00994392	-1.72856	0.139268	0.317912
chr16	80709823	cg21022888		OpenSea	CDYL2	NM_152342	Body			-1	-1	-1	0.820885	0.800378	0.684597	0.547156	0.559209	-0.115782	0.115782	-0.253222	0.253222	-0.241169	0.241169	0.203391	-0.80253	1.44313	-4.19196	8.89253e-05	0.0019041	1.28826	0.800378	0.684597	-1.65402	1.44313	-5.79465	2.43725e-07	1.00506e-05	6.7757	0.800378	0.547156	-1.66516	1.44313	-5.10876	3.30721e-06	8.59477e-05	4.29314	0.800378	0.559209
chr16	80757246	cg13729484		OpenSea	CDYL2	NM_152342	Body			-1	-1	-1	0.778251	0.768561	0.644608	0.510154	0.568555	-0.123953	0.123953	-0.258407	0.258407	-0.200006	0.200006	0.194122	-0.803716	1.19346	-4.90782	6.95524e-06	0.000496575	3.65109	0.768561	0.644608	-1.59031	1.19346	-6.51326	1.45869e-08	1.82244e-06	9.46424	0.768561	0.510154	-1.33916	1.19346	-4.8031	1.02011e-05	0.000192191	3.22516	0.768561	0.568555
chr16	80648960	cg10158330		OpenSea	CDYL2	NM_152342	Body			-1	-1	-1	0.861265	0.861886	0.753964	0.631488	0.630612	-0.107922	0.107922	-0.230399	0.230399	-0.231275	0.231275	0.189865	-0.937136	2.01187	-5.90249	1.60442e-07	9.7385e-05	7.16928	0.861886	0.753964	-1.80631	2.01187	-7.63056	1.68629e-10	2.81415e-07	13.7272	0.861886	0.631488	-1.84775	2.01187	-6.83563	4.05322e-09	1.02914e-06	10.6884	0.861886	0.630612
chr16	80773937	cg02875965		OpenSea	CDYL2	NM_152342	Body			-1	-1	-1	0.840819	0.82553	0.715425	0.610734	0.597859	-0.110105	0.110105	-0.214796	0.214796	-0.227671	0.227671	0.184191	-0.816279	1.69486	-4.73542	1.30442e-05	0.00067351	3.06626	0.82553	0.715425	-1.47338	1.69486	-5.73278	3.0954e-07	1.17755e-05	6.54777	0.82553	0.610734	-1.66874	1.69486	-5.68606	3.70598e-07	1.88871e-05	6.3758	0.82553	0.597859
chr16	80661293	cg21729568		OpenSea	CDYL2	NM_152342	Body			-1	-1	-1	0.646253	0.623865	0.475948	0.472689	0.437429	-0.147917	0.147917	-0.151176	0.151176	-0.186436	0.186436	0.161843	-0.904312	0.26575	-5.05461	4.04512e-06	0.000386173	4.15581	0.623865	0.475948	-0.902292	0.26575	-3.38257	0.00124561	0.00627477	-1.27042	0.623865	0.472689	-1.11351	0.26575	-3.65567	0.000528578	0.00352692	-0.479916	0.623865	0.437429
chr16	80648264	cg13921062		OpenSea	CDYL2	NM_152342	Body			-1	-1	-1	0.874508	0.880649	0.774449	0.709502	0.680121	-0.106201	0.106201	-0.171147	0.171147	-0.200529	0.200529	0.159292	-0.921987	2.30064	-4.52946	2.73211e-05	0.000987688	2.37999	0.880649	0.774449	-1.45638	2.30064	-4.79875	1.03643e-05	0.000145451	3.21083	0.880649	0.709502	-1.73347	2.30064	-5.00197	4.91618e-06	0.000113808	3.91691	0.880649	0.680121
chr15	72606855	cg12540390		OpenSea	CELF6;CELF6	NM_001172684;NM_052840	Body;Body			-1	-1	-1	0.796914	0.77381	0.633882	0.549214	0.587002	-0.139928	0.139928	-0.224597	0.224597	-0.186808	0.186808	0.183778	-0.937043	1.23213	-5.4748	8.32347e-07	0.00019613	5.63076	0.77381	0.633882	-1.4965	1.23213	-5.8643	1.86087e-07	8.42147e-06	7.03304	0.77381	0.549214	-1.28759	1.23213	-4.41864	4.04338e-05	0.000521729	1.92453	0.77381	0.587002
chr15	72598823	cg14462215		OpenSea	CELF6;CELF6;CELF6	NM_001172685;NM_001172684;NM_052840	TSS200;Body;Body			-1	-1	-1	0.613443	0.617289	0.460961	0.395392	0.309376	-0.156328	0.156328	-0.221897	0.221897	-0.307913	0.307913	0.228713	-1.01769	0.0626695	-4.16497	9.75496e-05	0.00201572	1.20286	0.617289	0.460961	-1.37258	0.0626695	-3.76762	0.000368144	0.00237399	-0.143012	0.617289	0.395392	-2.11589	0.0626695	-5.0862	3.59705e-06	9.1319e-05	4.21338	0.617289	0.309376
chr15	81141705	cg19709637		OpenSea	CEMIP;CEMIP;CEMIP	NM_001293304;NM_018689;NM_001293298	5'UTR;5'UTR;5'UTR			-1	-1	-1	0.583384	0.570084	0.440379	0.32436	0.353413	-0.129706	0.129706	-0.245725	0.245725	-0.216671	0.216671	0.197367	-0.806679	-0.112929	-5.19725	2.3761e-06	0.000305195	4.65178	0.570084	0.440379	-1.61621	-0.112929	-6.98396	2.24328e-09	7.19236e-07	11.2537	0.570084	0.32436	-1.34931	-0.112929	-5.10607	3.3406e-06	8.6582e-05	4.2836	0.570084	0.353413
chr15	81143837	cg04397457		OpenSea	CEMIP;CEMIP;CEMIP	NM_001293304;NM_018689;NM_001293298	5'UTR;5'UTR;5'UTR			-1	-1	-1	0.857423	0.850592	0.700287	0.613266	0.675372	-0.150305	0.150305	-0.237326	0.237326	-0.17522	0.17522	0.187617	-1.19798	1.84133	-6.19344	5.1489e-08	6.33148e-05	8.23214	0.850592	0.700287	-1.82723	1.84133	-6.33591	2.93964e-08	2.71796e-06	8.79471	0.850592	0.613266	-1.40056	1.84133	-4.25292	7.20762e-05	0.000798288	1.38074	0.850592	0.675372
chr16	81059152	cg00590469		OpenSea	CENPN;CENPN;CENPN;CENPN	NM_001270473;NM_001100624;NM_001270474;NM_001100625	Body;Body;Body;Body			1	1	1	0.459634	0.447222	0.55878	0.603142	0.780556	0.111558	0.111558	0.155921	0.155921	0.333334	0.333334	0.200271	0.745795	0.190224	3.57243	0.000689047	0.00668722	-0.589817	0.447222	0.55878	1.05659	0.190224	3.39455	0.00120058	0.00609289	-1.23655	0.447222	0.603142	2.21118	0.190224	6.22116	4.61774e-08	4.70974e-06	8.36321	0.447222	0.780556
chr16	81058812	cg03639502		OpenSea	CENPN;CENPN;CENPN;CENPN	NM_001270473;NM_001100624;NM_001270474;NM_001100625	Body;Body;Body;Body			1	1	1	0.533775	0.525721	0.649152	0.717036	0.794975	0.123431	0.123431	0.191315	0.191315	0.269254	0.269254	0.194667	0.83942	0.70364	4.30805	5.95328e-05	0.00151312	1.65888	0.525721	0.649152	1.43327	0.70364	4.93357	6.32702e-06	0.000100222	3.67831	0.525721	0.717036	1.84387	0.70364	5.5582	6.05377e-07	2.6409e-05	5.90819	0.525721	0.794975
chr17	63852124	cg24121917		OpenSea	CEP112;CEP112	NM_001199165;NM_001302891	Body;Body			-1	-1	-1	0.849408	0.839851	0.671561	0.529541	0.642518	-0.16829	0.16829	-0.310309	0.310309	-0.197333	0.197333	0.225311	-1.27832	1.65129	-6.12429	6.75269e-08	6.99068e-05	7.97854	0.839851	0.671561	-2.23111	1.65129	-7.16912	1.07037e-09	5.15687e-07	11.961	0.839851	0.529541	-1.55086	1.65129	-4.36404	4.89692e-05	0.00060069	1.7442	0.839851	0.642518
chr1	26564250	cg04566407	chr1:26560449-26561028	S_Shelf	CEP85;CEP85	NM_022778;NM_001281517	5'UTR;5'UTR		-1	-1	-1	-1	0.681763	0.668535	0.529999	0.426196	0.447133	-0.138536	0.138536	-0.242339	0.242339	-0.221403	0.221403	0.200759	-0.846628	0.482087	-3.98238	0.000181071	0.00291971	0.633273	0.668535	0.529999	-1.56435	0.482087	-4.93534	6.28607e-06	9.97308e-05	3.68447	0.668535	0.426196	-1.39765	0.482087	-3.86145	0.000270679	0.00212998	0.142293	0.668535	0.447133
chr19	8283590	cg24596940		OpenSea	CERS4	NM_024552	5'UTR		-1	-1	-1	-1	0.778323	0.759359	0.637796	0.516375	0.57182	-0.121563	0.121563	-0.242984	0.242984	-0.187539	0.187539	0.184029	-0.778469	1.15512	-4.4504	3.61523e-05	0.00114752	2.12044	0.759359	0.637796	-1.50786	1.15512	-5.78163	2.5632e-07	1.03958e-05	6.72765	0.759359	0.516375	-1.2652	1.15512	-4.24835	7.32235e-05	0.000807079	1.36591	0.759359	0.57182
chr19	8279608	cg12160320		OpenSea	CERS4	NM_024552	5'UTR		-1	-1	-1	-1	0.792219	0.75841	0.643974	0.503192	0.586445	-0.114436	0.114436	-0.255218	0.255218	-0.171965	0.171965	0.18054	-0.71696	1.171	-3.51179	0.00083412	0.00756087	-0.763634	0.75841	0.643974	-1.59437	1.171	-5.23784	2.04033e-06	4.36891e-05	4.75253	0.75841	0.503192	-1.14463	1.171	-3.29307	0.00163622	0.00835817	-1.52194	0.75841	0.586445
chr2	169402526	cg03116459		OpenSea	CERS6;CERS6	NM_001256126;NM_203463	Body;Body		-1	-1	-1	-1	0.843178	0.823171	0.625076	0.448405	0.537462	-0.198094	0.198094	-0.374766	0.374766	-0.285709	0.285709	0.28619	-1.42795	1.34953	-6.10038	7.41523e-08	7.3205e-05	7.89101	0.823171	0.625076	-2.61131	1.34953	-7.48228	3.05496e-10	3.24334e-07	13.1594	0.823171	0.448405	-2.03273	1.34953	-5.10067	3.40845e-06	8.79001e-05	4.26451	0.823171	0.537462
chr2	169402543	cg00810583		OpenSea	CERS6;CERS6	NM_001256126;NM_203463	Body;Body		-1	-1	-1	-1	0.871346	0.859644	0.696828	0.572062	0.583415	-0.162816	0.162816	-0.287582	0.287582	-0.276229	0.276229	0.242209	-1.31143	1.81209	-6.13119	6.57255e-08	6.90693e-05	8.00383	0.859644	0.696828	-2.15116	1.81209	-6.74537	5.80575e-09	1.11957e-06	10.3447	0.859644	0.572062	-2.0816	1.81209	-5.7161	3.30101e-07	1.74575e-05	6.48611	0.859644	0.583415
chr16	55769875	cg00062484		OpenSea	CES1P2	NR_033740	Body			-1	-1	-1	0.845724	0.844706	0.730789	0.659845	0.649578	-0.113917	0.113917	-0.184861	0.184861	-0.195128	0.195128	0.164635	-0.876867	1.9171	-3.92007	0.000222923	0.00331194	0.44223	0.844706	0.730789	-1.41479	1.9171	-4.24213	7.48144e-05	0.000672711	1.3466	0.844706	0.659845	-1.50265	1.9171	-3.94567	0.000204711	0.00173018	0.402899	0.844706	0.649578
chr16	55910733	cg23317115		OpenSea	CES5A;CES5A;CES5A	NM_145024;NM_001143685;NM_001190158	TSS1500;TSS1500;Body			-1	-1	-1	0.847193	0.818854	0.708786	0.626247	0.624958	-0.110068	0.110068	-0.192608	0.192608	-0.193897	0.193897	0.165524	-0.82383	1.67812	-4.24309	7.45662e-05	0.00172084	1.45083	0.818854	0.708786	-1.39167	1.67812	-4.80744	1.00413e-05	0.000141947	3.24079	0.818854	0.626247	-1.39863	1.67812	-4.23107	7.77256e-05	0.000842484	1.30987	0.818854	0.624958
chr16	55908870	cg07039362		OpenSea	CES7;CES7	NM_145024;NM_001143685	Body;Body			-1	-1	-1	0.74403	0.744498	0.612774	0.493888	0.583452	-0.131724	0.131724	-0.250611	0.250611	-0.161046	0.161046	0.181127	-0.843436	1.02297	-5.48911	7.88182e-07	0.000191074	5.68168	0.744498	0.612774	-1.57843	1.02297	-6.8898	3.26615e-09	8.52709e-07	10.8946	0.744498	0.493888	-1.0616	1.02297	-4.05803	0.00014037	0.00130579	0.75567	0.744498	0.583452
chr2	120407071	cg22633396		OpenSea	CFAP221;CFAP221	NR_073132;NM_001271049	Body;Body			-1	-1	-1	0.852026	0.832848	0.656233	0.504465	0.651127	-0.176616	0.176616	-0.328383	0.328383	-0.181722	0.181722	0.228907	-1.28264	1.57339	-5.65073	4.24546e-07	0.00014957	6.25968	0.832848	0.656233	-2.2138	1.57339	-6.54137	1.30499e-08	1.70551e-06	9.57064	0.832848	0.504465	-1.4123	1.57339	-3.65451	0.000530549	0.00353614	-0.483367	0.832848	0.651127
chr2	120403390	cg08815515		OpenSea	CFAP221;CFAP221	NR_073132;NM_001271049	Body;Body			-1	-1	-1	0.773373	0.747082	0.639586	0.558833	0.541314	-0.107496	0.107496	-0.188249	0.188249	-0.205767	0.205767	0.167171	-0.709793	1.10958	-4.78739	1.08016e-05	0.000614497	3.24161	0.747082	0.639586	-1.1917	1.10958	-5.39094	1.14481e-06	2.89729e-05	5.30207	0.747082	0.558833	-1.33939	1.10958	-5.30611	1.57786e-06	5.12682e-05	4.99638	0.747082	0.541314
chr12	96965212	cg17379221		OpenSea	CFAP54	NM_001306084	Body			-1	-1	-1	0.76152	0.751605	0.568065	0.480002	0.477358	-0.18354	0.18354	-0.271604	0.271604	-0.274247	0.274247	0.24313	-1.23927	0.90614	-4.68102	1.58777e-05	0.000744033	2.88365	0.751605	0.568065	-1.81839	0.90614	-4.60671	2.07375e-05	0.000247765	2.55509	0.751605	0.480002	-1.76441	0.90614	-3.9145	0.00022709	0.00186806	0.306053	0.751605	0.477358
chr12	97205159	cg00431303		OpenSea	CFAP54	NM_001306084	Body			-1	-1	-1	0.816556	0.792661	0.645546	0.46381	0.584729	-0.147115	0.147115	-0.328851	0.328851	-0.207932	0.207932	0.227966	-1.00926	1.28981	-4.31252	5.86144e-05	0.00149993	1.67325	0.792661	0.645546	-2.2224	1.28981	-6.36917	2.57824e-08	2.5177e-06	8.92003	0.792661	0.46381	-1.4588	1.28981	-3.66122	0.000519248	0.00347878	-0.463403	0.792661	0.584729
chr1	43701214	cg04747720		OpenSea	CFAP57	NM_001195831	Body	-1		1	1	1	0.612363	0.598777	0.700336	0.748834	0.806106	0.101559	0.101559	0.150056	0.150056	0.207328	0.207328	0.152981	0.636839	1.04216	4.58871	2.21171e-05	0.000879913	2.57598	0.598777	0.700336	1.03859	1.04216	5.01922	4.6121e-06	7.91711e-05	3.9781	0.598777	0.748834	1.56904	1.04216	6.64044	8.80973e-09	1.66534e-06	9.94621	0.598777	0.806106
chr1	43649423	cg02986233		OpenSea	CFAP57;CFAP57;CFAP57	NM_001167965;NM_152498;NM_001195831	Body;Body;Body			-1	-1	-1	0.806791	0.797836	0.647795	0.568351	0.636067	-0.15004	0.15004	-0.229485	0.229485	-0.161768	0.161768	0.180431	-1.04547	1.41603	-4.9032	7.07423e-06	0.000500681	3.6353	0.797836	0.647795	-1.44432	1.41603	-4.54323	2.60144e-05	0.000295173	2.34109	0.797836	0.568351	-1.17542	1.41603	-3.23792	0.00193161	0.00949541	-1.6739	0.797836	0.636067
chr10	106158446	cg03529510		OpenSea	CFAP58	NM_001008723	Body			-1	-1	-1	0.866638	0.846965	0.713482	0.60244	0.674119	-0.133484	0.133484	-0.244525	0.244525	-0.172847	0.172847	0.183618	-1.03038	1.86408	-4.61715	1.99759e-05	0.00083566	2.67047	0.846965	0.713482	-1.84044	1.86408	-5.53133	6.70883e-07	1.9985e-05	5.81075	0.846965	0.60244	-1.4095	1.86408	-3.70974	0.000444171	0.00309233	-0.318482	0.846965	0.674119
chr6	31914305	cg17741572		OpenSea	CFB	NM_001710	Body			-1	-1	-1	0.81056	0.792555	0.676137	0.556656	0.628245	-0.116418	0.116418	-0.235899	0.235899	-0.16431	0.16431	0.172209	-0.820831	1.43195	-4.75354	1.22147e-05	0.000651795	3.12732	0.792555	0.676137	-1.58633	1.43195	-6.16154	5.83532e-08	4.06963e-06	8.13987	0.792555	0.556656	-1.18623	1.43195	-4.03492	0.000151762	0.00138351	0.682649	0.792555	0.628245
chr7	117171038	cg09341015		OpenSea	CFTR	NM_000492	Body	-1		1	1	1	0.505443	0.444624	0.657288	0.673289	0.811543	0.212664	0.212664	0.228665	0.228665	0.366919	0.366919	0.269416	1.35595	0.489007	5.47479	8.32368e-07	0.00019613	5.63074	0.444624	0.657288	1.50572	0.489007	4.07755	0.000131393	0.00104604	0.81847	0.444624	0.673289	2.55396	0.489007	6.05676	8.79457e-08	7.16997e-06	7.74803	0.444624	0.811543
chr7	117176361	cg11514417		OpenSea	CFTR	NM_000492	Body	-1		1	1	1	0.550183	0.521872	0.650215	0.68295	0.718641	0.128343	0.128343	0.161078	0.161078	0.196769	0.196769	0.162063	0.838341	0.612351	4.57687	2.30729e-05	0.00089897	2.53673	0.521872	0.650215	1.14263	0.612351	4.18393	9.14126e-05	0.000786903	1.15852	0.521872	0.68295	1.21584	0.612351	3.89877	0.000239252	0.00194308	0.257373	0.521872	0.718641
chr15	57778278	cg23059709		OpenSea	CGNL1	NM_032866	Body			-1	-1	-1	0.676543	0.680484	0.562434	0.450261	0.503452	-0.11805	0.11805	-0.230223	0.230223	-0.177032	0.177032	0.175101	-0.714551	0.631222	-5.50958	7.28987e-07	0.000185633	5.7546	0.680484	0.562434	-1.39011	0.631222	-7.18894	9.88788e-10	5.00494e-07	12.0368	0.680484	0.450261	-1.08437	0.631222	-4.91093	6.87619e-06	0.000144647	3.59876	0.680484	0.503452
chr3	126630478	cg18670236		OpenSea	CHCHD6	NM_032343	Body			-1	-1	-1	0.534072	0.543036	0.424187	0.336637	0.24863	-0.118849	0.118849	-0.206399	0.206399	-0.294406	0.294406	0.206551	-0.727283	-0.291604	-3.9876	0.000177935	0.00289044	0.649331	0.543036	0.424187	-1.34503	-0.291604	-4.94618	6.04019e-06	9.68224e-05	3.72229	0.543036	0.336637	-2.19727	-0.291604	-7.0761	1.55258e-09	5.69149e-07	11.6058	0.543036	0.24863
chr1	6191879	cg05371688	chr1:6187743-6188235	S_Shelf	CHD5	NM_015557	Body			-1	-1	-1	0.745801	0.753212	0.594377	0.540814	0.498049	-0.158834	0.158834	-0.212398	0.212398	-0.255162	0.255162	0.208798	-1.04694	1.01952	-4.84339	8.80687e-06	0.000557046	3.43147	0.753212	0.594377	-1.38112	1.01952	-4.28539	6.44087e-05	0.000598472	1.4873	0.753212	0.540814	-1.65418	1.01952	-4.49483	3.08949e-05	0.000428437	2.17812	0.753212	0.498049
chr1	6191870	cg15125762	chr1:6187743-6188235	S_Shelf	CHD5	NM_015557	Body			-1	-1	-1	0.836257	0.821878	0.677452	0.601032	0.589235	-0.144425	0.144425	-0.220846	0.220846	-0.232643	0.232643	0.199305	-1.0506	1.60365	-4.61303	2.02736e-05	0.000841645	2.65674	0.821878	0.677452	-1.51848	1.60365	-4.47186	3.3512e-05	0.000358953	2.10226	0.821878	0.601032	-1.70278	1.60365	-4.39144	4.44877e-05	0.000559546	1.83454	0.821878	0.589235
chr1	6206323	cg19308227	chr1:6208716-6209039	N_Shelf	CHD5	NM_015557	Body			-1	-1	-1	0.727618	0.701652	0.586859	0.466585	0.52959	-0.114793	0.114793	-0.235067	0.235067	-0.172062	0.172062	0.173974	-0.70794	0.778083	-4.41106	4.15256e-05	0.0012379	1.99212	0.701652	0.586859	-1.44694	0.778083	-6.04684	9.14218e-08	5.38467e-06	7.71123	0.701652	0.466585	-1.07652	0.778083	-3.93978	0.00020877	0.00175563	0.384565	0.701652	0.52959
chr1	6193319	cg15611914		OpenSea	CHD5	NM_015557	Body			-1	-1	-1	0.815046	0.799873	0.690089	0.571325	0.617869	-0.109783	0.109783	-0.228548	0.228548	-0.182003	0.182003	0.173445	-0.787716	1.48645	-5.10722	3.32632e-06	0.000355069	4.33813	0.799873	0.690089	-1.5814	1.48645	-6.87683	3.4394e-09	8.71759e-07	10.8452	0.799873	0.571325	-1.28046	1.48645	-4.87622	7.81011e-06	0.000158702	3.47809	0.799873	0.617869
chr8	61648691	cg22986770		OpenSea	CHD7	NM_017780	5'UTR			-1	-1	-1	0.753878	0.743719	0.630473	0.540553	0.518919	-0.113246	0.113246	-0.203165	0.203165	-0.2248	0.2248	0.180404	-0.767982	1.05647	-5.13549	2.99343e-06	0.00033825	4.43642	0.743719	0.630473	-1.37306	1.05647	-6.15818	5.9128e-08	4.10704e-06	8.12727	0.743719	0.540553	-1.44011	1.05647	-5.65625	4.15636e-07	2.04216e-05	6.26648	0.743719	0.518919
chr1	111780737	cg24101654		OpenSea	CHI3L2;CHI3L2;CHI3L2	NM_001025199;NM_001025197;NM_004000	Body;Body;Body			-1	-1	-1	0.813475	0.780614	0.645836	0.532819	0.626995	-0.134778	0.134778	-0.247795	0.247795	-0.153619	0.153619	0.178731	-0.896184	1.28993	-4.92921	6.42934e-06	0.000478357	3.72427	0.780614	0.645836	-1.64234	1.28993	-6.05865	8.73011e-08	5.22749e-06	7.75526	0.780614	0.532819	-1.08136	1.28993	-3.49345	0.000883425	0.00521166	-0.955044	0.780614	0.626995
chr3	258957	cg12748695		OpenSea	CHL1;CHL1;CHL1	NM_006614;NM_001253387;NR_045572	5'UTR;5'UTR;Body	1		-1	-1	-1	0.505338	0.529319	0.414152	0.331456	0.373335	-0.115166	0.115166	-0.197863	0.197863	-0.155983	0.155983	0.156337	-0.653795	-0.263602	-4.61645	2.00266e-05	0.000836714	2.66812	0.529319	0.414152	-1.18976	-0.263602	-5.63454	4.51795e-07	1.51809e-05	6.18737	0.529319	0.331456	-0.979105	-0.263602	-4.06067	0.000139119	0.00129685	0.764047	0.529319	0.373335
chr2	175709021	cg18734246		OpenSea	CHN1;CHN1;CHN1;CHN1	NM_001206602;NR_038133;NM_001822;NM_001025201	Body;Body;Body;Body			-1	-1	-1	0.505098	0.470967	0.359038	0.301668	0.278594	-0.111929	0.111929	-0.169299	0.169299	-0.192373	0.192373	0.157867	-0.746693	-0.657349	-3.56516	0.000705095	0.00678854	-0.610778	0.470967	0.359038	-1.32207	-0.657349	-4.23373	7.7015e-05	0.000688001	1.31938	0.470967	0.301668	-1.32561	-0.657349	-3.71752	0.000433138	0.00303454	-0.295124	0.470967	0.278594
chr7	29519450	cg03100044		OpenSea	CHN2;CHN2	NM_001039936;NM_004067	TSS200;Body			1	1	1	0.36278	0.33597	0.450822	0.529405	0.659909	0.114852	0.114852	0.193435	0.193435	0.323939	0.323939	0.210742	0.702965	-0.489527	3.76291	0.00037383	0.00454811	-0.0316308	0.33597	0.450822	1.17124	-0.489527	4.205	8.50278e-05	0.000743219	1.22646	0.33597	0.529405	2.04032	-0.489527	6.41491	2.15227e-08	2.88294e-06	9.09251	0.33597	0.659909
chr7	29519656	cg00615485		OpenSea	CHN2;CHN2;CHN2	NM_001039936;NM_004067;NM_001039936	5'UTR;Body;1stExon			1	1	1	0.2714	0.262767	0.391931	0.494847	0.610109	0.129164	0.129164	0.232079	0.232079	0.347341	0.347341	0.236195	0.822748	-0.9173	3.50898	0.000841495	0.007606	-0.771635	0.262767	0.391931	1.46747	-0.9173	4.19772	8.71829e-05	0.000757922	1.20297	0.262767	0.494847	2.26855	-0.9173	5.68283	3.75237e-07	1.90463e-05	6.36394	0.262767	0.610109
chr7	29519550	cg21251563		OpenSea	CHN2;CHN2;CHN2	NM_001039936;NM_004067;NM_001039936	5'UTR;Body;1stExon			1	1	1	0.322419	0.304523	0.41827	0.478231	0.641188	0.113747	0.113747	0.173708	0.173708	0.336665	0.336665	0.20804	0.710433	-0.701916	3.78502	0.000347842	0.00434876	0.0343126	0.304523	0.41827	1.08601	-0.701916	3.88071	0.000253995	0.00176488	0.20259	0.304523	0.478231	2.13001	-0.701916	6.66543	7.97736e-09	1.56782e-06	10.0411	0.304523	0.641188
chr7	29519651	cg16920620		OpenSea	CHN2;CHN2;CHN2	NM_001039936;NM_004067;NM_001039936	5'UTR;Body;1stExon			1	1	1	0.434428	0.427408	0.536455	0.626036	0.713031	0.109046	0.109046	0.198627	0.198627	0.285623	0.285623	0.197766	0.661094	0.0589358	3.52429	0.000802013	0.00737	-0.727951	0.427408	0.536455	1.23586	0.0589358	4.41885	4.04032e-05	0.000414902	1.92606	0.427408	0.626036	1.81435	0.0589358	5.68109	3.77769e-07	1.91326e-05	6.35753	0.427408	0.713031
chr16	23767194	cg01776298	chr16:23765969-23766869	S_Shore	CHP2	NM_022097	Body			1	1	1	0.505488	0.494503	0.625059	0.665007	0.749848	0.130556	0.130556	0.170504	0.170504	0.255345	0.255345	0.185468	0.814244	0.489713	4.36661	4.85317e-05	0.00134855	1.84783	0.494503	0.625059	1.13473	0.489713	4.08142	0.000129678	0.0010354	0.830772	0.494503	0.665007	1.75722	0.489713	5.53502	6.61501e-07	2.80239e-05	5.82374	0.494503	0.749848
chr7	136641740	cg26253500		OpenSea	CHRM2;CHRM2;CHRM2;CHRM2;CHRM2;CHRM2;CHRM2;CHRM2	NM_001006631;NM_000739;NM_001006627;NM_001006628;NM_001006629;NM_001006632;NM_001006630;NM_001006626	5'UTR;5'UTR;5'UTR;5'UTR;5'UTR;5'UTR;5'UTR;5'UTR		-1	-1	-1	-1	0.756912	0.74711	0.609103	0.457482	0.501668	-0.138007	0.138007	-0.289627	0.289627	-0.245441	0.245441	0.224358	-0.874172	0.973444	-4.36783	4.83246e-05	0.00134545	1.85179	0.74711	0.609103	-1.83289	0.973444	-6.14239	6.29028e-08	4.26445e-06	8.06818	0.74711	0.457482	-1.58945	0.973444	-4.66464	1.6843e-05	0.000275633	2.75084	0.74711	0.501668
chr7	136568546	cg00147248		OpenSea	CHRM2;CHRM2;CHRM2;CHRM2;CHRM2;CHRM2;CHRM2;CHRM2	NM_001006631;NM_000739;NM_001006627;NM_001006628;NM_001006629;NM_001006632;NM_001006630;NM_001006626	5'UTR;5'UTR;5'UTR;5'UTR;5'UTR;5'UTR;5'UTR;5'UTR			-1	-1	-1	0.836776	0.823904	0.694803	0.59753	0.659161	-0.129101	0.129101	-0.226374	0.226374	-0.164742	0.164742	0.173406	-0.926731	1.66933	-4.76558	1.16925e-05	0.000638043	3.16794	0.823904	0.694803	-1.584	1.66933	-5.46323	8.69834e-07	2.3892e-05	5.56348	0.823904	0.59753	-1.26835	1.66933	-3.83093	0.000299287	0.00229652	0.0486838	0.823904	0.659161
chr1	239979505	cg08622198		OpenSea	CHRM3	NM_000740	5'UTR			-1	-1	-1	0.732252	0.728438	0.622436	0.54441	0.506387	-0.106002	0.106002	-0.184028	0.184028	-0.222051	0.222051	0.170694	-0.679746	0.977112	-4.61678	2.00025e-05	0.000836167	2.66923	0.728438	0.622436	-1.17374	0.977112	-5.34682	1.35296e-06	3.26076e-05	5.14314	0.728438	0.54441	-1.41262	0.977112	-5.63535	4.50389e-07	2.15939e-05	6.18995	0.728438	0.506387
chr2	175629822	cg09159103		OpenSea	CHRNA1;CHRNA1	NM_000079;NM_001039523	TSS1500;TSS1500			-1	-1	-1	0.804852	0.793831	0.654264	0.625681	0.603677	-0.139567	0.139567	-0.168149	0.168149	-0.190154	0.190154	0.165957	-0.971396	1.42798	-4.76894	1.15507e-05	0.000633794	3.17928	0.793831	0.654264	-1.17307	1.42798	-3.86261	0.000269641	0.00185064	0.146865	0.793831	0.625681	-1.33299	1.42798	-3.84375	0.000286934	0.00222475	0.0879508	0.793831	0.603677
chr8	42623771	cg27051318		OpenSea	CHRNA6	NM_004198	TSS200			-1	-1	-1	0.621773	0.597994	0.459858	0.33192	0.31342	-0.138136	0.138136	-0.266074	0.266074	-0.284574	0.284574	0.229595	-0.888895	-0.0434094	-3.45712	0.000989354	0.00845321	-0.918637	0.597994	0.459858	-1.81003	-0.0434094	-4.72151	1.37178e-05	0.000180286	2.94561	0.597994	0.33192	-1.89944	-0.0434094	-4.33902	5.34438e-05	0.000640907	1.66192	0.597994	0.31342
chr8	42623730	cg07157107		OpenSea	CHRNA6	NM_004198	TSS200			-1	-1	-1	0.502746	0.461892	0.34365	0.255151	0.245068	-0.118243	0.118243	-0.206742	0.206742	-0.216824	0.216824	0.180603	-0.978406	-0.82623	-3.59095	0.000649778	0.00644225	-0.536377	0.461892	0.34365	-1.79258	-0.82623	-4.41266	4.1292e-05	0.000421986	1.90557	0.461892	0.255151	-1.59658	-0.82623	-3.44178	0.00103762	0.00589271	-1.10338	0.461892	0.245068
chr2	101009928	cg18845236		OpenSea	CHST10	NM_004854	Body			-1	-1	-1	0.881288	0.88085	0.744574	0.589672	0.719495	-0.136276	0.136276	-0.291177	0.291177	-0.161354	0.161354	0.196269	-1.08476	2.18212	-4.41494	4.09623e-05	0.0012282	2.00477	0.88085	0.744574	-2.16035	2.18212	-5.89722	1.63764e-07	7.74952e-06	7.15494	0.88085	0.589672	-1.44706	2.18212	-3.45923	0.000982886	0.0056523	-1.05344	0.88085	0.719495
chr12	105114327	cg06930722		OpenSea	CHST11	NM_018413	Body			-1	-1	-1	0.439478	0.454768	0.336521	0.236135	0.192648	-0.118248	0.118248	-0.218633	0.218633	-0.26212	0.26212	0.199667	-0.850634	-0.888101	-3.63849	0.000558457	0.00584898	-0.39832	0.454768	0.336521	-1.75339	-0.888101	-5.03025	4.42754e-06	7.68015e-05	4.01684	0.454768	0.236135	-2.18534	-0.888101	-5.49034	7.84485e-07	3.1458e-05	5.66135	0.454768	0.192648
chr12	105089508	cg07696842		OpenSea	CHST11	NM_018413	Body			-1	-1	-1	0.568657	0.530646	0.38668	0.357544	0.280187	-0.143966	0.143966	-0.173103	0.173103	-0.250459	0.250459	0.189176	-0.916474	-0.380614	-4.27571	6.66089e-05	0.00161347	1.55508	0.530646	0.38668	-1.17281	-0.380614	-3.66985	0.000505068	0.00305457	-0.436681	0.530646	0.357544	-1.69111	-0.380614	-4.63406	1.88002e-05	0.000298534	2.64697	0.530646	0.280187
chr12	105065386	cg17660183		OpenSea	CHST11;CHST11	NM_001173982;NM_018413	Body;Body			-1	-1	-1	0.587008	0.572239	0.445371	0.407917	0.32349	-0.126868	0.126868	-0.164323	0.164323	-0.248749	0.248749	0.17998	-0.745417	-0.0501682	-5.00958	4.77975e-06	0.000417327	4.00034	0.572239	0.445371	-1.00093	-0.0501682	-4.51168	2.91024e-05	0.000321795	2.23528	0.572239	0.407917	-1.52895	-0.0501682	-6.03527	9.56482e-08	7.56049e-06	7.66788	0.572239	0.32349
chr12	105043367	cg04814136		OpenSea	CHST11;CHST11	NM_001173982;NM_018413	Body;Body			-1	-1	-1	0.863474	0.849876	0.747021	0.629338	0.673124	-0.102855	0.102855	-0.220538	0.220538	-0.176752	0.176752	0.166715	-0.8362	1.96284	-4.0985	0.000122377	0.00230574	0.993838	0.849876	0.747021	-1.64922	1.96284	-5.42155	1.01922e-06	2.6684e-05	5.41263	0.849876	0.629338	-1.44603	1.96284	-4.16287	9.82548e-05	0.0010021	1.08991	0.849876	0.673124
chr3	126259452	cg01210965	chr3:126260488-126261356	N_Shore	CHST13;C3orf22	NM_152889;NR_130715	Body;Body			-1	-1	-1	0.586872	0.569361	0.46265	0.342037	0.368917	-0.106711	0.106711	-0.227324	0.227324	-0.200444	0.200444	0.17816	-0.659846	-0.0512823	-4.21421	8.23753e-05	0.00181903	1.35887	0.569361	0.46265	-1.49742	-0.0512823	-6.41427	2.1577e-08	2.28391e-06	9.09015	0.569361	0.342037	-1.22683	-0.0512823	-4.60216	2.10779e-05	0.000324244	2.53895	0.569361	0.368917
chr10	125771945	cg06881943		OpenSea	CHST15;CHST15	NM_001270764;NM_015892	Body;Body			-1	-1	-1	0.837611	0.804537	0.68626	0.54097	0.635897	-0.118277	0.118277	-0.263567	0.263567	-0.16864	0.16864	0.183495	-0.791926	1.50411	-3.9949	0.000173629	0.00284798	0.671855	0.804537	0.68626	-1.7327	1.50411	-5.86242	1.87454e-07	8.46167e-06	7.02606	0.804537	0.54097	-1.23695	1.50411	-3.66502	0.000512961	0.00344657	-0.452106	0.804537	0.635897
chr19	34174345	cg24221853	chr19:34175344-34175768	N_Shore	CHST8;CHST8;CHST8	NM_001127895;NM_001127896;NM_022467	5'UTR;5'UTR;TSS1500			-1	-1	-1	0.769077	0.770228	0.663393	0.567254	0.580391	-0.106835	0.106835	-0.202974	0.202974	-0.189837	0.189837	0.166549	-0.714534	1.28574	-4.21682	8.1639e-05	0.00180972	1.36716	0.770228	0.663393	-1.28126	1.28574	-5.07142	3.80026e-06	6.8625e-05	4.16181	0.770228	0.567254	-1.27143	1.28574	-4.40714	4.21011e-05	0.000537469	1.88647	0.770228	0.580391
chr18	24594127	cg13296334		OpenSea	CHST9;CHST9	NM_031422;NM_001256316	Body;Body			-1	-1	-1	0.789093	0.768072	0.617141	0.522292	0.543253	-0.150931	0.150931	-0.24578	0.24578	-0.224819	0.224819	0.207177	-0.983246	1.13857	-4.41689	4.06827e-05	0.00122354	2.01111	0.768072	0.617141	-1.57927	1.13857	-4.75819	1.20104e-05	0.000162692	3.07134	0.768072	0.522292	-1.49499	1.13857	-3.94452	0.000205498	0.00173512	0.399314	0.768072	0.543253
chr3	9920698	cg21562208		OpenSea	CIDEC;CIDEC	NM_022094;NM_022094	1stExon;5'UTR			-1	-1	-1	0.788167	0.788198	0.629255	0.461378	0.596729	-0.158943	0.158943	-0.32682	0.32682	-0.191468	0.191468	0.225744	-1.07363	1.22595	-5.70669	3.42295e-07	0.000137076	6.46093	0.788198	0.629255	-2.11762	1.22595	-7.5493	2.33542e-10	3.02347e-07	13.416	0.788198	0.461378	-1.33453	1.22595	-4.16639	9.70777e-05	0.000993012	1.10121	0.788198	0.596729
chr16	10971105	cg09015246	chr16:10972782-10973305	N_Shore	CIITA;CIITA	NM_000246;NM_000246	1stExon;5'UTR			-1	-1	-1	0.523011	0.513628	0.35889	0.286928	0.212377	-0.154738	0.154738	-0.2267	0.2267	-0.301251	0.301251	0.227563	-1.04106	-0.59584	-4.02812	0.000155281	0.00265757	0.774585	0.513628	0.35889	-1.62056	-0.59584	-4.20553	8.48752e-05	0.000742193	1.22814	0.513628	0.286928	-2.06531	-0.59584	-4.69368	1.51688e-05	0.000255741	2.84981	0.513628	0.212377
chr16	10971035	cg14594608	chr16:10972782-10973305	N_Shore	CIITA;CIITA;CIITA;CIITA	NM_000246;NM_001286403;NM_001286402;NR_104444	TSS200;TSS200;TSS200;TSS200			-1	-1	-1	0.466377	0.458628	0.330438	0.20915	0.194508	-0.128189	0.128189	-0.249477	0.249477	-0.264119	0.264119	0.213929	-0.944502	-0.910912	-3.8583	0.000273503	0.00374698	0.254601	0.458628	0.330438	-2.01954	-0.910912	-5.5332	6.66097e-07	1.98907e-05	5.81757	0.458628	0.20915	-1.9789	-0.910912	-4.74811	1.24579e-05	0.000222023	3.03601	0.458628	0.194508
chr12	120266281	cg03165391		OpenSea	CIT;CIT	NM_001206999;NM_007174	Body;Body			-1	-1	-1	0.647119	0.648906	0.495158	0.429244	0.433836	-0.153748	0.153748	-0.219663	0.219663	-0.21507	0.21507	0.19616	-0.91816	0.35385	-4.94572	6.05031e-06	0.000465175	3.78084	0.648906	0.495158	-1.28693	0.35385	-4.6494	1.77922e-05	0.00022014	2.69978	0.648906	0.429244	-1.29914	0.35385	-4.11026	0.000117579	0.00114545	0.921589	0.648906	0.433836
chr1	11881684	cg16585235		OpenSea	CLCN6;CLCN6;CLCN6	NR_046428;NM_001286;NM_001256959	Body;Body;Body			-1	-1	-1	0.747507	0.731019	0.622224	0.516132	0.577334	-0.108795	0.108795	-0.214887	0.214887	-0.153685	0.153685	0.159122	-0.680866	1.00544	-4.84176	8.85941e-06	0.0005584	3.42594	0.731019	0.622224	-1.30982	1.00544	-6.24718	4.16883e-08	3.32765e-06	8.46102	0.731019	0.516132	-0.99066	1.00544	-4.13779	0.000107048	0.00106791	1.00953	0.731019	0.577334
chr21	31540358	cg17628023		OpenSea	CLDN17	NM_012131	TSS1500			-1	-1	-1	0.842045	0.83563	0.651392	0.613128	0.629881	-0.184238	0.184238	-0.222502	0.222502	-0.205749	0.205749	0.204163	-1.35867	1.66019	-5.04047	4.26294e-06	0.000394739	4.10694	0.83563	0.651392	-1.55898	1.66019	-3.87909	0.000255359	0.00177241	0.197597	0.83563	0.613128	-1.52626	1.66019	-3.32575	0.00148185	0.0077411	-1.43106	0.83563	0.629881
chr12	10103550	cg10223809		OpenSea	CLEC12A	NM_001207010	TSS1500			-1	-1	-1	0.597894	0.590325	0.442484	0.371822	0.410278	-0.147841	0.147841	-0.218504	0.218504	-0.180047	0.180047	0.182131	-0.883333	0.0118663	-5.04099	4.25467e-06	0.000394571	4.10875	0.590325	0.442484	-1.37204	0.0118663	-5.25159	1.93762e-06	4.21141e-05	4.80163	0.590325	0.371822	-1.07316	0.0118663	-3.59714	0.00063713	0.00406219	-0.652962	0.590325	0.410278
chr12	10124084	cg25517361		OpenSea	CLEC12A;CLEC12A;CLEC12A;CLEC12A;CLEC12A;CLEC12A;CLEC12A	NM_001300730;NM_201623;NM_138337;NM_001300730;NM_201623;NM_138337;NM_001207010	5'UTR;5'UTR;5'UTR;1stExon;1stExon;1stExon;Body			-1	-1	-1	0.454139	0.488738	0.361824	0.32909	0.299415	-0.126914	0.126914	-0.159647	0.159647	-0.189323	0.189323	0.158628	-0.795111	-0.527609	-5.31002	1.55476e-06	0.000256282	5.04746	0.488738	0.361824	-1.0522	-0.527609	-4.71303	1.4145e-05	0.000184519	2.91662	0.488738	0.32909	-1.23887	-0.527609	-4.85958	8.30076e-06	0.000165648	3.42037	0.488738	0.299415
chr14	38726019	cg04984573	chr14:38724254-38725537	S_Shore	CLEC14A	NM_175060	TSS1500			-1	-1	-1	0.544388	0.541788	0.387063	0.382866	0.256131	-0.154725	0.154725	-0.158922	0.158922	-0.285657	0.285657	0.199768	-1.05544	-0.360464	-3.91565	0.000226221	0.00334161	0.428745	0.541788	0.387063	-1.36915	-0.360464	-3.40685	0.00115595	0.00591205	-1.20171	0.541788	0.382866	-1.91974	-0.360464	-4.18327	9.16197e-05	0.000951455	1.1555	0.541788	0.256131
chr12	10063209	cg06555384		OpenSea	CLEC2A	NM_207375	Body			-1	-1	-1	0.780908	0.751346	0.624915	0.488598	0.600679	-0.126431	0.126431	-0.262747	0.262747	-0.150667	0.150667	0.179949	-0.791553	1.08698	-4.47266	3.34173e-05	0.00110244	2.19332	0.751346	0.624915	-1.61232	1.08698	-6.11041	7.12982e-08	4.61649e-06	7.94857	0.751346	0.488598	-1.00704	1.08698	-3.34223	0.00140928	0.00744807	-1.38496	0.751346	0.600679
chr7	141646814	cg24102749		OpenSea	CLEC5A;CLEC5A	NM_013252;NM_001301167	TSS200;TSS200			-1	-1	-1	0.64805	0.626679	0.485506	0.410949	0.445699	-0.141173	0.141173	-0.21573	0.21573	-0.18098	0.18098	0.179295	-0.889742	0.241684	-4.77716	1.12111e-05	0.000624976	3.20701	0.626679	0.485506	-1.43971	0.241684	-5.18454	2.49189e-06	5.04807e-05	4.56256	0.626679	0.410949	-1.09974	0.241684	-3.46815	0.000955983	0.00553329	-1.02786	0.626679	0.445699
chr12	10274100	cg16974345		OpenSea	CLEC7A;CLEC7A;CLEC7A;CLEC7A;CLEC7A;CLEC7A	NR_125336;NM_197950;NM_197947;NM_022570;NM_197949;NM_197948	Body;Body;Body;Body;Body;Body	1		-1	-1	-1	0.606699	0.598732	0.46471	0.296834	0.354122	-0.134022	0.134022	-0.301898	0.301898	-0.244609	0.244609	0.226843	-0.80418	-0.0335071	-3.46671	0.00096027	0.00829251	-0.891558	0.598732	0.46471	-2.08305	-0.0335071	-6.02276	1.00437e-07	5.7044e-06	7.62147	0.598732	0.296834	-1.63371	-0.0335071	-4.1366	0.000107486	0.00107108	1.0057	0.598732	0.354122
chr12	10283548	cg20849818		OpenSea	CLEC7A;CLEC7A;CLEC7A;CLEC7A;CLEC7A;CLEC7A;CLEC7A	NM_197950;NM_197949;NM_197948;NM_197947;NM_197954;NM_022570;NR_125336	TSS1500;TSS1500;TSS1500;TSS1500;TSS1500;TSS1500;TSS1500			-1	-1	-1	0.660162	0.673468	0.530132	0.35795	0.399986	-0.143336	0.143336	-0.315518	0.315518	-0.273483	0.273483	0.244112	-0.881542	0.399388	-3.47237	0.000943513	0.00819748	-0.875577	0.673468	0.530132	-2.0307	0.399388	-5.36487	1.26362e-06	3.10567e-05	5.20812	0.673468	0.35795	-1.83515	0.399388	-4.24578	7.38783e-05	0.000812215	1.35755	0.673468	0.399986
chr6	45980766	cg01363710	chr6:45982877-45983742	N_Shelf	CLIC5;CLIC5;CLIC5	NM_001256023;NM_016929;NM_001114086	Body;Body;Body			-1	-1	-1	0.754846	0.744838	0.608998	0.531751	0.585931	-0.135839	0.135839	-0.213087	0.213087	-0.158907	0.158907	0.169278	-0.866515	1.0408	-6.36571	2.61367e-08	4.67425e-05	8.86626	0.744838	0.608998	-1.33036	1.0408	-6.55496	1.23659e-08	1.65269e-06	9.62209	0.744838	0.531751	-1.06034	1.0408	-4.57527	2.32057e-05	0.000347354	2.44814	0.744838	0.585931
chr12	122887949	cg05930266		OpenSea	CLIP1;CLIP1;CLIP1	NM_001247997;NM_002956;NM_198240	5'UTR;5'UTR;5'UTR	1		-1	-1	-1	0.622834	0.629642	0.52432	0.42779	0.433002	-0.105322	0.105322	-0.201852	0.201852	-0.19664	0.19664	0.167938	-0.62129	0.339789	-4.36403	4.89712e-05	0.00135531	1.83949	0.629642	0.52432	-1.20187	0.339789	-5.66216	4.06291e-07	1.41595e-05	6.28853	0.629642	0.42779	-1.2069	0.339789	-4.97931	5.34559e-06	0.0001208	3.83748	0.629642	0.433002
chr4	10613575	cg27029927		OpenSea	CLNK	NM_052964	Body			-1	-1	-1	0.788511	0.782691	0.634044	0.454187	0.608927	-0.148646	0.148646	-0.328504	0.328504	-0.173764	0.173764	0.216971	-0.972239	1.21108	-4.6367	1.86225e-05	0.000805014	2.73559	0.782691	0.634044	-2.14345	1.21108	-6.85616	3.73489e-09	9.08166e-07	10.7664	0.782691	0.454187	-1.20674	1.21108	-3.38028	0.0012544	0.00681481	-1.278	0.782691	0.608927
chr3	139847110	cg05935773		OpenSea	CLSTN2	NM_022131	Body			-1	-1	-1	0.612931	0.591211	0.413702	0.310691	0.293784	-0.177509	0.177509	-0.28052	0.28052	-0.297426	0.297426	0.251819	-1.14281	-0.179073	-4.46691	3.41042e-05	0.00111367	2.17446	0.591211	0.413702	-1.92216	-0.179073	-5.03913	4.28412e-06	7.50077e-05	4.04809	0.591211	0.310691	-1.91493	-0.179073	-4.39632	4.37323e-05	0.000552401	1.85067	0.591211	0.293784
chr3	140189179	cg12425251		OpenSea	CLSTN2	NM_022131	Body			-1	-1	-1	0.786556	0.77034	0.64526	0.43097	0.551338	-0.12508	0.12508	-0.33937	0.33937	-0.219002	0.219002	0.227818	-0.853729	1.14697	-3.89157	0.000245036	0.00350255	0.355418	0.77034	0.64526	-2.26185	1.14697	-6.91511	2.95255e-09	8.11792e-07	10.9911	0.77034	0.43097	-1.46384	1.14697	-3.91922	0.000223554	0.00184659	0.320698	0.77034	0.551338
chr3	140179238	cg21379300		OpenSea	CLSTN2	NM_022131	Body			-1	-1	-1	0.81745	0.782411	0.628186	0.52536	0.563808	-0.154226	0.154226	-0.257052	0.257052	-0.218603	0.218603	0.20996	-1.04967	1.23592	-4.51961	2.82946e-05	0.00100826	2.34753	0.782411	0.628186	-1.73895	1.23592	-5.02188	4.56694e-06	7.8609e-05	3.98744	0.782411	0.52536	-1.47951	1.23592	-3.74171	0.000400499	0.00285975	-0.222339	0.782411	0.563808
chr3	139984238	cg01995815		OpenSea	CLSTN2	NM_022131	Body			-1	-1	-1	0.611642	0.577755	0.443003	0.323743	0.386557	-0.134752	0.134752	-0.254012	0.254012	-0.191199	0.191199	0.193321	-0.835449	-0.0718602	-4.24244	7.47352e-05	0.00172332	1.44874	0.577755	0.443003	-1.69005	-0.0718602	-5.75606	2.82935e-07	1.11019e-05	6.63345	0.577755	0.323743	-1.15332	-0.0718602	-3.43991	0.00104365	0.00591822	-1.10872	0.577755	0.386557
chr3	139692028	cg18179621		OpenSea	CLSTN2	NM_022131	Body			-1	-1	-1	0.867579	0.841783	0.732882	0.595222	0.619297	-0.108901	0.108901	-0.246561	0.246561	-0.222485	0.222485	0.192649	-0.875092	1.85525	-3.54087	0.000761263	0.00712197	-0.680526	0.841783	0.732882	-1.86858	1.85525	-5.07107	3.80519e-06	6.86982e-05	4.16059	0.841783	0.595222	-1.65667	1.85525	-3.93725	0.000210535	0.00176641	0.376704	0.841783	0.619297
chr3	140286910	cg05092583		OpenSea	CLSTN2	NM_022131	3'UTR			-1	-1	-1	0.837943	0.841117	0.715832	0.601238	0.637084	-0.125286	0.125286	-0.239879	0.239879	-0.204033	0.204033	0.189733	-0.949408	1.80178	-4.03533	0.000151552	0.00261837	0.796955	0.841117	0.715832	-1.77411	1.80178	-5.05754	4.00133e-06	7.12862e-05	4.11289	0.841117	0.601238	-1.56279	1.80178	-3.90147	0.00023712	0.00193015	0.265724	0.841117	0.637084
chr3	140179968	cg02217895		OpenSea	CLSTN2	NM_022131	Body			-1	-1	-1	0.834976	0.82106	0.676958	0.617466	0.641389	-0.144101	0.144101	-0.203594	0.203594	-0.17967	0.17967	0.175788	-1.04529	1.62328	-4.53511	2.67774e-05	0.000975071	2.39863	0.82106	0.676958	-1.47722	1.62328	-4.2986	6.15212e-05	0.000577359	1.53041	0.82106	0.617466	-1.32162	1.62328	-3.3679	0.00130296	0.0070132	-1.31291	0.82106	0.641389
chr8	62292070	cg02543444		OpenSea	CLVS1	NM_173519	Body			-1	-1	-1	0.541797	0.533408	0.397379	0.281111	0.309502	-0.136028	0.136028	-0.252297	0.252297	-0.223906	0.223906	0.204077	-0.888411	-0.403934	-3.98773	0.000177853	0.00288956	0.649755	0.533408	0.397379	-1.79203	-0.403934	-5.39497	1.12742e-06	2.86653e-05	5.31662	0.533408	0.281111	-1.41405	-0.403934	-3.72802	0.000418671	0.00295769	-0.263569	0.533408	0.309502
chr14	24978930	cg16681377		OpenSea	CMA1;CMA1	NM_001836;NM_001308083	TSS1500;TSS1500			-1	-1	-1	0.828139	0.82328	0.683768	0.55628	0.614823	-0.139513	0.139513	-0.267	0.267	-0.208457	0.208457	0.20499	-1.04673	1.59017	-4.95105	5.93278e-06	0.000460839	3.7991	0.82328	0.683768	-1.89873	1.59017	-6.02361	1.00104e-07	5.69625e-06	7.62463	0.82328	0.55628	-1.50185	1.59017	-4.17245	9.50834e-05	0.000978036	1.12068	0.82328	0.614823
chr16	81666633	cg01425762		OpenSea	CMIP;CMIP	NM_030629;NM_198390	Body;Body	1		-1	-1	-1	0.488191	0.499419	0.370861	0.264129	0.329235	-0.128558	0.128558	-0.23529	0.23529	-0.170183	0.170183	0.17801	-0.783494	-0.518164	-5.34223	1.37666e-06	0.000242712	5.16099	0.499419	0.370861	-1.59023	-0.518164	-7.2724	7.08037e-10	4.49439e-07	12.356	0.499419	0.264129	-1.10401	-0.518164	-4.42144	4.00365e-05	0.000517827	1.93382	0.499419	0.329235
chr12	108687373	cg26329192		OpenSea	CMKLR1;CMKLR1;CMKLR1;CMKLR1	NM_001142345;NM_001142343;NM_004072;NM_001142344	5'UTR;5'UTR;5'UTR;5'UTR			-1	-1	-1	0.788365	0.764849	0.625216	0.572652	0.523867	-0.139633	0.139633	-0.192197	0.192197	-0.240982	0.240982	0.190937	-0.933279	1.17077	-3.79	0.000342228	0.00430747	0.0492088	0.764849	0.625216	-1.23559	1.17077	-3.36537	0.00131307	0.0065435	-1.3189	0.764849	0.572652	-1.59343	1.17077	-3.80068	0.000330481	0.00247557	-0.0436235	0.764849	0.523867
chr16	66612955	cg09849405	chr16:66612749-66613412	Island	CMTM1;CMTM1;CMTM2;CMTM1;CMTM1;CMTM1;CMTM1;CMTM1;CMTM1	NM_181270;NM_181283;NM_144673;NM_181271;NM_181269;NM_052999;NM_181268;NM_181296;NM_181272	3'UTR;3'UTR;TSS1500;3'UTR;3'UTR;3'UTR;3'UTR;3'UTR;3'UTR			1	1	1	0.0666015	0.0708415	0.183675	0.346087	0.25039	0.112834	0.112834	0.275245	0.275245	0.179549	0.179549	0.189209	1.17734	-2.97947	3.78411	0.000348871	0.00435688	0.0316085	0.0708415	0.183675	2.60012	-2.97947	5.60517	5.05708e-07	1.64088e-05	6.07996	0.0708415	0.346087	1.98514	-2.97947	3.74764	0.000392864	0.00281802	-0.204449	0.0708415	0.25039
chr8	87878605	cg00374101		OpenSea	CNBD1	NM_173538	TSS200			-1	-1	-1	0.776861	0.748581	0.63542	0.544966	0.58762	-0.113162	0.113162	-0.203616	0.203616	-0.160962	0.160962	0.159247	-0.760196	1.13194	-4.2653	6.90541e-05	0.00164624	1.52177	0.748581	0.63542	-1.32391	1.13194	-4.9821	5.29072e-06	8.77285e-05	3.8479	0.748581	0.544966	-1.04142	1.13194	-3.43204	0.00106941	0.00602985	-1.13118	0.748581	0.58762
chr18	72166303	cg14963724	chr18:72162935-72164039	S_Shelf	CNDP2;CNDP2	NM_001168499;NM_018235	TSS1500;5'UTR			-1	-1	-1	0.508027	0.49385	0.390848	0.292195	0.270542	-0.103003	0.103003	-0.201655	0.201655	-0.223308	0.223308	0.175989	-0.668077	-0.514395	-3.68536	0.000480495	0.00531324	-0.261088	0.49385	0.390848	-1.37627	-0.514395	-5.09201	3.52011e-06	6.49103e-05	4.2345	0.49385	0.292195	-1.61972	-0.514395	-5.24802	1.96375e-06	5.98106e-05	4.78836	0.49385	0.270542
chr8	87670219	cg27312173		OpenSea	CNGB3	NM_019098	Body			-1	-1	-1	0.849571	0.830538	0.71557	0.639298	0.559235	-0.114969	0.114969	-0.19124	0.19124	-0.271303	0.271303	0.192504	-0.915705	1.7564	-4.22672	7.89009e-05	0.00177438	1.39866	0.830538	0.71557	-1.5578	1.7564	-4.82271	9.49741e-06	0.000136152	3.29352	0.830538	0.639298	-1.95392	1.7564	-5.29732	1.63105e-06	5.24837e-05	4.96485	0.830538	0.559235
chr8	87684132	cg14283802		OpenSea	CNGB3	NM_019098	Body			-1	-1	-1	0.70749	0.689665	0.529716	0.459468	0.50712	-0.159949	0.159949	-0.230198	0.230198	-0.182546	0.182546	0.190897	-0.985903	0.605352	-5.73611	3.05591e-07	0.00013085	6.56694	0.689665	0.529716	-1.40742	0.605352	-5.49211	7.79215e-07	2.21394e-05	5.66822	0.689665	0.459468	-1.1265	0.605352	-3.84961	0.000281447	0.00219341	0.10594	0.689665	0.50712
chr1	95378859	cg15496336		OpenSea	CNN3	NM_001839	Body			1	1	1	0.583187	0.569071	0.720324	0.749478	0.847149	0.151253	0.151253	0.180407	0.180407	0.278078	0.278078	0.203246	1.07542	1.05864	5.89657	1.64176e-07	9.8023e-05	7.14777	0.569071	0.720324	1.31195	1.05864	4.82471	9.42857e-06	0.000135377	3.3004	0.569071	0.749478	2.12277	1.05864	6.83637	4.04124e-09	1.02826e-06	10.6912	0.569071	0.847149
chr1	95390173	cg01525816	chr1:95391837-95393116	N_Shore	CNN3;CNN3;CNN3	NM_001286055;NM_001839;NM_001286056	Body;Body;5'UTR			1	1	1	0.369104	0.346618	0.463792	0.512119	0.713869	0.117174	0.117174	0.1655	0.1655	0.367251	0.367251	0.216642	0.711756	-0.4016	4.25157	7.2414e-05	0.00169179	1.47788	0.346618	0.463792	1.04017	-0.4016	4.16731	9.67714e-05	0.00082293	1.10508	0.346618	0.512119	2.30904	-0.4016	8.10126	2.55896e-11	6.27713e-08	15.5287	0.346618	0.713869
chr5	179950726	cg26096304		OpenSea	CNOT6	NM_015455	5'UTR			1	1	1	0.63856	0.616598	0.751129	0.785972	0.837067	0.134531	0.134531	0.169374	0.169374	0.220469	0.220469	0.174792	0.979041	1.30689	5.2064	2.29595e-06	0.000300495	4.68378	0.616598	0.751129	1.29681	1.30689	4.62534	1.93982e-05	0.000235449	2.61814	0.616598	0.785972	1.79784	1.30689	5.61552	4.86021e-07	2.27036e-05	6.1174	0.616598	0.837067
chr6	88855255	cg21572719		OpenSea	CNR1;CNR1;CNR1;CNR1;CNR1;CNR1	NM_016083;NM_001160259;NM_033181;NM_001160226;NM_001160260;NM_001160258	5'UTR;5'UTR;TSS200;5'UTR;5'UTR;5'UTR			-1	-1	-1	0.807873	0.799463	0.607439	0.433291	0.550315	-0.192024	0.192024	-0.366172	0.366172	-0.249148	0.249148	0.269115	-1.30365	1.20211	-5.31349	1.53456e-06	0.000254807	5.05966	0.799463	0.607439	-2.47513	1.20211	-6.76627	5.34249e-09	1.07033e-06	10.4242	0.799463	0.433291	-1.72932	1.20211	-4.13996	0.000106258	0.00106236	1.01647	0.799463	0.550315
chr6	88855716	cg23276695		OpenSea	CNR1;CNR1;CNR1;CNR1;CNR1;CNR1	NM_016083;NM_001160259;NM_001160226;NM_001160260;NM_001160258;NM_033181	5'UTR;5'UTR;5'UTR;5'UTR;5'UTR;TSS1500			-1	-1	-1	0.87009	0.868337	0.743739	0.643973	0.641068	-0.124598	0.124598	-0.224364	0.224364	-0.227269	0.227269	0.192077	-1.065	2.06845	-4.92395	6.55504e-06	0.000483041	3.70625	0.868337	0.743739	-1.81042	2.06845	-5.61405	4.88757e-07	1.60393e-05	6.11244	0.868337	0.643973	-1.85779	2.06845	-5.04503	4.19146e-06	0.0001017	4.06822	0.868337	0.641068
chr2	68546899	cg00020052	chr2:68546339-68547111	Island	CNRIP1;CNRIP1;CNRIP1;CNRIP1	NM_001111101;NM_015463;NM_015463;NM_001111101	1stExon;1stExon;5'UTR;5'UTR			1	1	1	0.0843793	0.136056	0.273631	0.345967	0.347969	0.137575	0.137575	0.209911	0.209911	0.211913	0.211913	0.186466	1.18086	-2.13424	3.72021	0.000429383	0.0049542	-0.158335	0.136056	0.273631	1.56585	-2.13424	3.30867	0.00156073	0.0075108	-1.4775	0.136056	0.345967	1.82667	-2.13424	3.38014	0.00125497	0.00681695	-1.27842	0.136056	0.347969
chr12	41124066	cg19420510		OpenSea	CNTN1;CNTN1	NM_001843;NM_001256063	5'UTR;5'UTR			-1	-1	-1	0.792051	0.786617	0.608353	0.42026	0.577649	-0.178264	0.178264	-0.366357	0.366357	-0.208968	0.208968	0.251196	-1.20903	1.14541	-4.6052	2.08502e-05	0.00085455	2.63072	0.786617	0.608353	-2.44558	1.14541	-6.24779	4.15887e-08	3.32497e-06	8.4633	0.786617	0.42026	-1.44643	1.14541	-3.23603	0.00194262	0.00953595	-1.6791	0.786617	0.577649
chr12	41301354	cg08123341		OpenSea	CNTN1;CNTN1;CNTN1;CNTN1	NM_175038;NM_001843;NM_001256063;NM_001256064	TSS1500;5'UTR;5'UTR;5'UTR			-1	-1	-1	0.723049	0.71503	0.552468	0.3652	0.503343	-0.162562	0.162562	-0.34983	0.34983	-0.211687	0.211687	0.24136	-0.997514	0.659757	-4.14614	0.000104041	0.00209553	1.14345	0.71503	0.552468	-2.24928	0.659757	-6.27045	3.8042e-08	3.15159e-06	8.54844	0.71503	0.3652	-1.35052	0.659757	-3.29706	0.00161658	0.00828209	-1.51087	0.71503	0.503343
chr3	2208597	cg16156123		OpenSea	CNTN4	NM_175607	5'UTR			-1	-1	-1	0.800913	0.804652	0.65885	0.474401	0.554189	-0.145802	0.145802	-0.330251	0.330251	-0.250463	0.250463	0.242172	-1.01403	1.35742	-4.04928	0.00014458	0.00254583	0.840303	0.804652	0.65885	-2.20902	1.35742	-5.91643	1.51982e-07	7.37774e-06	7.22617	0.804652	0.474401	-1.74761	1.35742	-4.09897	0.000122179	0.00117827	0.885639	0.804652	0.554189
chr3	2812875	cg02944123		OpenSea	CNTN4	NM_175607	Body	1		-1	-1	-1	0.803183	0.80246	0.656435	0.523641	0.599646	-0.146025	0.146025	-0.278819	0.278819	-0.202815	0.202815	0.20922	-0.993126	1.39859	-3.86309	0.000269222	0.0037106	0.269066	0.80246	0.656435	-1.83197	1.39859	-4.77948	1.11167e-05	0.00015344	3.14451	0.80246	0.523641	-1.46229	1.39859	-3.34091	0.00141496	0.00747031	-1.38866	0.80246	0.599646
chr3	3102906	cg23823271		OpenSea	CNTN4-AS1	NR_046554	TSS200			-1	-1	-1	0.603437	0.61065	0.472771	0.326124	0.378976	-0.137879	0.137879	-0.284525	0.284525	-0.231674	0.231674	0.218026	-0.845193	0.072273	-4.11614	0.00011525	0.00222647	1.04913	0.61065	0.472771	-1.87086	0.072273	-6.11091	7.11596e-08	4.61082e-06	7.95042	0.61065	0.326124	-1.46368	0.072273	-4.18681	9.05116e-05	0.000942776	1.16691	0.61065	0.378976
chr3	3102988	cg18455136		OpenSea	CNTN4-AS1	NR_046554	TSS200			-1	-1	-1	0.840937	0.839923	0.730667	0.618222	0.617607	-0.109256	0.109256	-0.221701	0.221701	-0.222316	0.222316	0.184424	-0.789944	1.84605	-3.54812	0.000744059	0.00701887	-0.659729	0.839923	0.730667	-1.55344	1.84605	-4.67982	1.59466e-05	0.000202385	2.80327	0.839923	0.618222	-1.71073	1.84605	-4.51322	2.89435e-05	0.000408435	2.23965	0.839923	0.617607
chr3	2186661	cg23990077		OpenSea	CNTN4-AS2;CNTN4	NR_046555;NM_175607	TSS1500;5'UTR			-1	-1	-1	0.804393	0.798623	0.664162	0.555045	0.577795	-0.13446	0.13446	-0.243578	0.243578	-0.220828	0.220828	0.199622	-0.945906	1.41074	-4.30186	6.08275e-05	0.00153166	1.63899	0.798623	0.664162	-1.64874	1.41074	-5.02912	4.44604e-06	7.70411e-05	4.01289	0.798623	0.555045	-1.52181	1.41074	-4.06511	0.000137045	0.00128227	0.778112	0.798623	0.577795
chr3	2577667	cg25558588		OpenSea	CNTN4;CNTN4	NM_175607;NM_001206955	5'UTR;5'UTR			-1	-1	-1	0.81715	0.822528	0.64763	0.44291	0.567391	-0.174898	0.174898	-0.379618	0.379618	-0.255136	0.255136	0.269884	-1.24704	1.40925	-4.92367	6.56185e-06	0.000483248	3.70528	0.822528	0.64763	-2.5895	1.40925	-6.85737	3.71693e-09	9.06128e-07	10.771	0.822528	0.44291	-1.83804	1.40925	-4.26253	6.97189e-05	0.000779059	1.41199	0.822528	0.567391
chr3	2898241	cg05705445		OpenSea	CNTN4;CNTN4	NM_001206955;NM_175607	Body;Body	1		-1	-1	-1	0.489641	0.477312	0.310278	0.18829	0.185797	-0.167034	0.167034	-0.289022	0.289022	-0.291515	0.291515	0.24919	-1.21959	-0.975879	-4.46032	3.49082e-05	0.00112705	2.15288	0.477312	0.310278	-2.46469	-0.975879	-6.04568	9.18393e-08	5.40463e-06	7.70688	0.477312	0.18829	-2.33406	-0.975879	-5.01379	4.70585e-06	0.00011029	3.95839	0.477312	0.185797
chr3	2907656	cg20807782		OpenSea	CNTN4;CNTN4	NM_001206955;NM_175607	Body;Body	1		-1	-1	-1	0.708325	0.698602	0.516792	0.348709	0.485841	-0.18181	0.18181	-0.349893	0.349893	-0.212761	0.212761	0.248155	-1.12128	0.508255	-4.98288	5.27558e-06	0.000436905	3.90842	0.698602	0.516792	-2.23409	0.508255	-6.65882	8.18978e-09	1.32879e-06	10.0159	0.698602	0.348709	-1.33208	0.508255	-3.47694	0.000930143	0.00541873	-1.00259	0.698602	0.485841
chr3	2637514	cg19898172		OpenSea	CNTN4;CNTN4	NM_001206955;NM_175607	Body;Body		-1	-1	-1	-1	0.820467	0.806963	0.652873	0.484496	0.565897	-0.15409	0.15409	-0.322467	0.322467	-0.241066	0.241066	0.239208	-1.04336	1.37995	-4.19035	8.94181e-05	0.00191094	1.28316	0.806963	0.652873	-2.12856	1.37995	-5.73368	3.08468e-07	1.17471e-05	6.55108	0.806963	0.484496	-1.68749	1.37995	-3.98071	0.000182092	0.0015862	0.512279	0.806963	0.565897
chr3	2940073	cg02115416		OpenSea	CNTN4;CNTN4	NM_175613;NM_175607	5'UTR;Body			-1	-1	-1	0.828757	0.822112	0.659629	0.480215	0.614522	-0.162483	0.162483	-0.341897	0.341897	-0.20759	0.20759	0.237323	-1.13871	1.49263	-4.51183	2.9087e-05	0.00102391	2.32193	0.822112	0.659629	-2.3193	1.49263	-6.16347	5.79136e-08	4.05043e-06	8.14709	0.822112	0.480215	-1.52228	1.49263	-3.54271	0.000756853	0.00463301	-0.812235	0.822112	0.614522
chr3	2852283	cg09235645		OpenSea	CNTN4;CNTN4	NM_001206955;NM_175607	Body;Body			-1	-1	-1	0.759101	0.750814	0.577009	0.476501	0.487338	-0.173806	0.173806	-0.274313	0.274313	-0.263476	0.263476	0.237198	-1.13918	0.921888	-4.67185	1.64114e-05	0.00075797	2.85294	0.750814	0.577009	-1.7486	0.921888	-4.80973	9.95788e-06	0.000141067	3.2487	0.750814	0.476501	-1.70843	0.921888	-4.11525	0.000115599	0.00113104	0.937506	0.750814	0.487338
chr3	2945214	cg04065143		OpenSea	CNTN4;CNTN4	NM_175613;NM_175607	Body;Body			-1	-1	-1	0.732605	0.721745	0.577829	0.434982	0.532693	-0.143916	0.143916	-0.286763	0.286763	-0.189052	0.189052	0.206577	-0.905634	0.813538	-4.3204	5.7028e-05	0.0014787	1.69862	0.721745	0.577829	-1.82393	0.813538	-5.83593	2.07729e-07	9.03843e-06	6.9281	0.721745	0.434982	-1.2056	0.813538	-3.37815	0.00126265	0.00684839	-1.28403	0.721745	0.532693
chr3	2310651	cg26087843		OpenSea	CNTN4;CNTN4	NM_175607;NM_001206955	5'UTR;5'UTR			-1	-1	-1	0.837025	0.828431	0.712828	0.614046	0.633091	-0.115603	0.115603	-0.214386	0.214386	-0.19534	0.19534	0.17511	-0.859968	1.73304	-4.3699	4.79767e-05	0.00134081	1.85847	0.828431	0.712828	-1.54012	1.73304	-5.24898	1.95669e-06	4.24034e-05	4.79232	0.828431	0.614046	-1.4573	1.73304	-4.3495	5.15235e-05	0.000623545	1.69635	0.828431	0.633091
chr3	2279180	cg23771866		OpenSea	CNTN4;CNTN4	NM_001206955;NM_175607	TSS1500;5'UTR			-1	-1	-1	0.810958	0.804795	0.69312	0.587861	0.620282	-0.111675	0.111675	-0.216933	0.216933	-0.184512	0.184512	0.17104	-0.797422	1.53629	-4.61547	2.00965e-05	0.000838125	2.66489	0.804795	0.69312	-1.4796	1.53629	-5.74385	2.96597e-07	1.14413e-05	6.58849	0.804795	0.587861	-1.32969	1.53629	-4.52044	2.82114e-05	0.000400918	2.26382	0.804795	0.620282
chr3	2942503	cg15545269		OpenSea	CNTN4;CNTN4	NM_175613;NM_175607	Body;Body			-1	-1	-1	0.845473	0.826684	0.706814	0.661966	0.602769	-0.119871	0.119871	-0.164718	0.164718	-0.223915	0.223915	0.169501	-0.89772	1.73827	-4.07945	0.000130549	0.00239543	0.934293	0.826684	0.706814	-1.22763	1.73827	-3.74163	0.000400601	0.00254032	-0.221552	0.826684	0.661966	-1.61571	1.73827	-4.31247	5.86246e-05	0.000686267	1.5749	0.826684	0.602769
chr3	2611562	cg08898240		OpenSea	CNTN4;CNTN4	NM_175607;NM_001206955	5'UTR;5'UTR			-1	-1	-1	0.871624	0.850037	0.743733	0.674912	0.634782	-0.106304	0.106304	-0.175125	0.175125	-0.215255	0.215255	0.165561	-0.905252	1.9759	-3.98308	0.000180649	0.00291579	0.635418	0.850037	0.743733	-1.36841	1.9759	-4.0383	0.00015004	0.00116175	0.694262	0.850037	0.674912	-1.65942	1.9759	-4.28852	6.3713e-05	0.000729567	1.49664	0.850037	0.634782
chr3	3097738	cg04737845		OpenSea	CNTN4;CNTN4;CNTN4	NM_175613;NM_175612;NM_175607	Body;Body;Body			-1	-1	-1	0.833775	0.837555	0.69328	0.569823	0.675959	-0.144274	0.144274	-0.267732	0.267732	-0.161596	0.161596	0.191201	-1.08288	1.73069	-4.79623	1.04598e-05	0.000604317	3.27151	0.837555	0.69328	-1.90205	1.73069	-5.6503	4.25246e-07	1.45993e-05	6.24508	0.837555	0.569823	-1.29513	1.73069	-3.36927	0.0012975	0.00699122	-1.30905	0.837555	0.675959
chr3	2941537	cg08258631		OpenSea	CNTN4;CNTN4;CNTN4;CNTN4	NM_175613;NM_001206956;NM_001206955;NM_175607	5'UTR;5'UTR;Body;Body		-1	-1	-1	-1	0.835142	0.82782	0.628757	0.429983	0.552759	-0.199063	0.199063	-0.397837	0.397837	-0.275061	0.275061	0.290653	-1.41353	1.38797	-4.89912	7.18113e-06	0.000504249	3.62135	0.82782	0.628757	-2.79665	1.38797	-6.50103	1.53105e-08	1.88006e-06	9.41798	0.82782	0.429983	-1.9816	1.38797	-4.03396	0.000152256	0.00138673	0.679608	0.82782	0.552759
chr3	2933815	cg05730105		OpenSea	CNTN4;CNTN4;CNTN4;CNTN4	NM_175613;NM_001206956;NM_001206955;NM_175607	TSS200;TSS200;Body;Body			-1	-1	-1	0.702876	0.697905	0.528698	0.371535	0.462867	-0.169207	0.169207	-0.326369	0.326369	-0.235038	0.235038	0.243538	-1.04525	0.542769	-4.91685	6.72833e-06	0.000488793	3.68196	0.697905	0.528698	-2.08882	0.542769	-6.5902	1.07536e-08	1.52853e-06	9.7556	0.697905	0.371535	-1.45419	0.542769	-4.01782	0.000160759	0.00144559	0.628772	0.697905	0.462867
chr3	3022537	cg25919442		OpenSea	CNTN4;CNTN4;CNTN4;CNTN4	NM_001206955;NM_175607;NM_175613;NM_001206956	Body;Body;Body;Body			-1	-1	-1	0.854019	0.84424	0.696837	0.549965	0.649175	-0.147403	0.147403	-0.294275	0.294275	-0.195064	0.195064	0.212247	-1.13683	1.73884	-5.57327	5.71461e-07	0.000169758	5.98202	0.84424	0.696837	-2.10793	1.73884	-6.93113	2.76984e-09	7.87257e-07	11.0521	0.84424	0.549965	-1.54788	1.73884	-4.45714	3.53015e-05	0.000472259	2.05242	0.84424	0.649175
chr3	2933600	cg07935906		OpenSea	CNTN4;CNTN4;CNTN4;CNTN4	NM_175613;NM_001206956;NM_001206955;NM_175607	TSS1500;TSS1500;Body;Body			-1	-1	-1	0.811657	0.801817	0.697809	0.538988	0.589556	-0.104008	0.104008	-0.262829	0.262829	-0.212261	0.212261	0.193033	-0.749058	1.48147	-4.41022	4.16479e-05	0.0012394	1.9894	0.801817	0.697809	-1.78312	1.48147	-7.04137	1.78367e-09	6.5287e-07	11.4729	0.801817	0.538988	-1.47477	1.48147	-5.10003	3.41657e-06	8.80693e-05	4.26225	0.801817	0.589556
chr3	2933523	cg18570253		OpenSea	CNTN4;CNTN4;CNTN4;CNTN4	NM_175613;NM_001206956;NM_001206955;NM_175607	TSS1500;TSS1500;Body;Body			-1	-1	-1	0.701966	0.69279	0.556228	0.423077	0.523505	-0.136562	0.136562	-0.269712	0.269712	-0.169285	0.169285	0.191853	-0.84009	0.650843	-5.41162	1.0584e-06	0.000217522	5.40641	0.69279	0.556228	-1.66169	0.650843	-7.17932	1.0276e-09	5.05717e-07	12	0.69279	0.423077	-1.04883	0.650843	-3.96833	0.000189792	0.0016367	0.473579	0.69279	0.523505
chr3	2986436	cg26712221		OpenSea	CNTN4;CNTN4;CNTN4;CNTN4	NM_001206955;NM_175607;NM_175613;NM_001206956	Body;Body;Body;Body			-1	-1	-1	0.81249	0.805845	0.699588	0.618954	0.53961	-0.106257	0.106257	-0.186891	0.186891	-0.266235	0.266235	0.186461	-0.784847	1.55033	-4.11387	0.000116143	0.00223703	1.04201	0.805845	0.699588	-1.29527	1.55033	-4.55363	2.50683e-05	0.000286822	2.37605	0.805845	0.618954	-1.84219	1.55033	-5.67156	3.91864e-07	1.96227e-05	6.32261	0.805845	0.53961
chr3	2933898	cg15166461		OpenSea	CNTN4;CNTN4;CNTN4;CNTN4;CNTN4;CNTN4	NM_175613;NM_001206956;NM_175613;NM_001206956;NM_001206955;NM_175607	1stExon;1stExon;5'UTR;5'UTR;Body;Body			-1	-1	-1	0.77824	0.788805	0.639086	0.399473	0.534995	-0.14972	0.14972	-0.389333	0.389333	-0.25381	0.25381	0.264288	-1.03011	1.16737	-3.88023	0.000254405	0.0035835	0.32099	0.788805	0.639086	-2.65841	1.16737	-6.71622	6.51916e-09	1.18649e-06	10.234	0.788805	0.399473	-1.72416	1.16737	-3.81461	0.000315748	0.00239122	-0.00117221	0.788805	0.534995
chr3	1202463	cg19751562		OpenSea	CNTN6	NM_014461	Body			-1	-1	-1	0.833547	0.840141	0.677344	0.614908	0.620238	-0.162797	0.162797	-0.225233	0.225233	-0.219902	0.219902	0.202644	-1.20237	1.72165	-4.90458	7.03859e-06	0.000499498	3.64	0.840141	0.677344	-1.57796	1.72165	-4.31709	5.76897e-05	0.000548875	1.59087	0.840141	0.614908	-1.68055	1.72165	-4.02642	0.000156171	0.00141411	0.655854	0.840141	0.620238
chr3	1442069	cg08293368		OpenSea	CNTN6;CNTN6;CNTN6	NM_014461;NM_001289080;NM_001289081	Body;Body;Body	1		-1	-1	-1	0.574757	0.56208	0.390288	0.290758	0.380614	-0.171792	0.171792	-0.271322	0.271322	-0.181466	0.181466	0.208193	-1.01143	-0.266021	-5.15184	2.81617e-06	0.000329689	4.49333	0.56208	0.390288	-1.76235	-0.266021	-6.02073	1.01234e-07	5.73437e-06	7.61392	0.56208	0.290758	-1.10568	-0.266021	-3.30794	0.00156416	0.00807439	-1.48065	0.56208	0.380614
chr3	1133028	cg06157941		OpenSea	CNTN6;CNTN6;CNTN6	NM_014461;NM_001289081;NM_001289080	TSS1500;TSS1500;TSS1500			-1	-1	-1	0.732724	0.723843	0.561147	0.516267	0.497001	-0.162697	0.162697	-0.207577	0.207577	-0.226842	0.226842	0.199038	-1.01591	0.820521	-5.85322	1.94257e-07	0.000105151	6.99047	0.723843	0.561147	-1.27968	0.820521	-4.94509	6.06452e-06	9.71295e-05	3.71848	0.723843	0.516267	-1.42301	0.820521	-4.81561	9.74664e-06	0.00018611	3.2683	0.723843	0.497001
chr7	147829930	cg23548616		OpenSea	CNTNAP2;MIR548T	NM_014141;NR_036093	Body;Body			-1	-1	-1	0.769249	0.775359	0.589817	0.508044	0.529766	-0.185542	0.185542	-0.267315	0.267315	-0.245593	0.245593	0.232817	-1.2462	1.10372	-5.59411	5.27613e-07	0.00016403	6.0566	0.775359	0.589817	-1.79694	1.10372	-5.41016	1.0643e-06	2.75079e-05	5.37145	0.775359	0.508044	-1.63449	1.10372	-4.30951	5.92325e-05	0.000691445	1.5652	0.775359	0.529766
chr7	147829363	cg01067813		OpenSea	CNTNAP2;MIR548T	NM_014141;NR_036093	Body;Body			-1	-1	-1	0.838706	0.848257	0.732563	0.682309	0.669961	-0.115695	0.115695	-0.165948	0.165948	-0.178296	0.178296	0.153313	-0.976447	1.95698	-5.05356	4.06083e-06	0.000386837	4.15219	0.848257	0.732563	-1.33638	1.95698	-4.63884	1.84804e-05	0.000226674	2.66393	0.848257	0.682309	-1.41424	1.95698	-4.29908	6.14191e-05	0.000710359	1.53111	0.848257	0.669961
chr16	76343868	cg06793062		OpenSea	CNTNAP4;CNTNAP4	NM_033401;NM_138994	Body;Body			-1	-1	-1	0.701501	0.701791	0.587903	0.489606	0.523263	-0.113888	0.113888	-0.212185	0.212185	-0.178528	0.178528	0.1682	-0.698785	0.787662	-4.77481	1.1307e-05	0.00062762	3.19909	0.701791	0.587903	-1.29149	0.787662	-5.91883	1.50568e-07	7.33123e-06	7.23509	0.701791	0.489606	-1.11272	0.787662	-4.46583	3.42345e-05	0.000461715	2.08135	0.701791	0.523263
chr16	76349255	cg27420415		OpenSea	CNTNAP4;CNTNAP4	NM_033401;NM_138994	Body;Body			-1	-1	-1	0.740924	0.737954	0.615534	0.566989	0.548618	-0.12242	0.12242	-0.170966	0.170966	-0.189337	0.189337	0.160908	-0.805337	1.03881	-3.92621	0.000218423	0.00327251	0.460955	0.737954	0.615534	-1.12041	1.03881	-3.66356	0.000515367	0.00310311	-0.455402	0.737954	0.566989	-1.2256	1.03881	-3.5095	0.000840122	0.00501744	-0.908653	0.737954	0.548618
chr1	103345183	cg20672592		OpenSea	COL11A1;COL11A1;COL11A1;COL11A1	NM_001190709;NM_080629;NM_001854;NM_080630	Body;Body;Body;Body			-1	-1	-1	0.828886	0.828922	0.704981	0.610587	0.646938	-0.123941	0.123941	-0.218335	0.218335	-0.181985	0.181985	0.174754	-0.945552	1.72159	-4.85577	8.41708e-06	0.000544623	3.47358	0.828922	0.704981	-1.64113	1.72159	-5.6526	4.21505e-07	1.45094e-05	6.2535	0.828922	0.610587	-1.38874	1.72159	-4.18886	8.98772e-05	0.000938033	1.17351	0.828922	0.646938
chr6	33133531	cg00324223	chr6:33129291-33129718	S_Shelf	COL11A2;COL11A2;COL11A2	NM_080679;NM_080681;NM_080680	Body;Body;Body			-1	-1	-1	0.651197	0.613378	0.501637	0.348158	0.40455	-0.111741	0.111741	-0.265221	0.265221	-0.208828	0.208828	0.195263	-0.71629	0.1843	-3.92429	0.000219818	0.00328449	0.45511	0.613378	0.501637	-1.71547	0.1843	-6.30356	3.3392e-08	2.92309e-06	8.67297	0.613378	0.348158	-1.29242	0.1843	-4.15889	9.96008e-05	0.00101216	1.07715	0.613378	0.40455
chr6	33133517	cg02667414	chr6:33129291-33129718	S_Shelf	COL11A2;COL11A2;COL11A2	NM_080679;NM_080681;NM_080680	Body;Body;Body			-1	-1	-1	0.882872	0.886076	0.782012	0.600397	0.695114	-0.104064	0.104064	-0.285679	0.285679	-0.190962	0.190962	0.193568	-0.960678	2.33459	-3.72658	0.000420626	0.00489289	-0.139499	0.886076	0.782012	-2.36504	2.33459	-6.15321	6.02914e-08	4.16228e-06	8.10867	0.886076	0.600397	-1.73387	2.33459	-3.95049	0.000201446	0.00170988	0.417913	0.886076	0.695114
chr6	33151274	cg15346830		OpenSea	COL11A2;COL11A2;COL11A2	NM_080679;NM_080681;NM_080680	Body;Body;Body			-1	-1	-1	0.427875	0.409059	0.306275	0.256427	0.219952	-0.102784	0.102784	-0.152632	0.152632	-0.189107	0.189107	0.148174	-0.74784	-1.01686	-3.64546	0.000546147	0.00576691	-0.377988	0.409059	0.306275	-1.4218	-1.01686	-4.64849	1.78505e-05	0.000220695	2.69669	0.409059	0.256427	-1.39596	-1.01686	-3.99686	0.00017249	0.00152393	0.562913	0.409059	0.219952
chr6	33155135	cg01806857		OpenSea	COL11A2;COL11A2;COL11A2;COL11A2	NM_080679;NM_080681;NM_080680;NM_001163771	Body;Body;Body;Body			-1	-1	-1	0.791874	0.775214	0.663399	0.530238	0.594212	-0.111816	0.111816	-0.244976	0.244976	-0.181002	0.181002	0.179265	-0.730422	1.29177	-3.8693	0.000263758	0.00366664	0.287873	0.775214	0.663399	-1.57538	1.29177	-5.59725	5.21297e-07	1.67724e-05	6.05104	0.775214	0.530238	-1.25489	1.29177	-3.90451	0.000234742	0.0019159	0.27513	0.775214	0.594212
chr6	75861687	cg25290482		OpenSea	COL12A1;COL12A1	NM_004370;NM_080645	Body;Body			-1	-1	-1	0.792014	0.778552	0.646716	0.539226	0.619081	-0.131836	0.131836	-0.239325	0.239325	-0.159471	0.159471	0.176877	-0.894218	1.28426	-4.72827	1.33864e-05	0.000683194	3.0422	0.778552	0.646716	-1.55913	1.28426	-5.52934	6.76009e-07	2.00882e-05	5.8035	0.778552	0.539226	-1.10972	1.28426	-3.44646	0.00102267	0.00582762	-1.09001	0.778552	0.619081
chr6	75812392	cg02213497		OpenSea	COL12A1;COL12A1;COL12A1;COL12A1	NM_004370;NM_080645;NM_004370;NM_080645	ExonBnd;ExonBnd;Body;Body	1		-1	-1	-1	0.619717	0.6576	0.437847	0.317877	0.431164	-0.219753	0.219753	-0.339723	0.339723	-0.226436	0.226436	0.26197	-1.36199	0.170278	-6.19445	5.12836e-08	6.33148e-05	8.23588	0.6576	0.437847	-2.20624	0.170278	-6.72999	6.17199e-09	1.15234e-06	10.2863	0.6576	0.317877	-1.37498	0.170278	-3.67306	0.000499883	0.00337983	-0.428151	0.6576	0.431164
chr6	75811764	cg05646232		OpenSea	COL12A1;COL12A1;COL12A1;COL12A1	NM_004370;NM_080645;NM_004370;NM_080645	ExonBnd;ExonBnd;Body;Body			-1	-1	-1	0.856833	0.848053	0.71395	0.662535	0.682522	-0.134103	0.134103	-0.185517	0.185517	-0.165531	0.165531	0.161717	-1.0786	1.90876	-5.11002	3.29172e-06	0.000353781	4.34788	0.848053	0.71395	-1.486	1.90876	-4.72185	1.37007e-05	0.00018011	2.94679	0.848053	0.662535	-1.34107	1.90876	-3.73178	0.000413602	0.00293115	-0.252252	0.848053	0.682522
chr10	71696241	cg05744678		OpenSea	COL13A1;COL13A1;COL13A1;COL13A1;COL13A1;COL13A1	NM_080800;NM_080798;NM_080805;NM_080802;NM_080801;NM_001130103	Body;Body;Body;Body;Body;Body			-1	-1	-1	0.761449	0.734988	0.621729	0.521598	0.581386	-0.113259	0.113259	-0.213389	0.213389	-0.153602	0.153602	0.160083	-0.705233	1.02967	-4.34281	5.27424e-05	0.00141426	1.77086	0.734988	0.621729	-1.30791	1.02967	-5.40189	1.09822e-06	2.81353e-05	5.3416	0.734988	0.521598	-0.998868	1.02967	-3.61284	0.00060609	0.00391189	-0.606719	0.734988	0.581386
chr8	121345289	cg00845837		OpenSea	COL14A1	NM_021110	Body			-1	-1	-1	0.777991	0.791328	0.628313	0.537657	0.618156	-0.163015	0.163015	-0.253671	0.253671	-0.173172	0.173172	0.196619	-1.17374	1.28976	-5.74638	2.93705e-07	0.000128731	6.60402	0.791328	0.628313	-1.78717	1.28976	-5.86843	1.83134e-07	8.33989e-06	7.0483	0.791328	0.537657	-1.21431	1.28976	-3.49184	0.000887878	0.00523175	-0.959684	0.791328	0.618156
chr1	32155667	cg03537386		OpenSea	COL16A1	NM_001856	Body			-1	-1	-1	0.871663	0.85408	0.750085	0.646572	0.600214	-0.103994	0.103994	-0.207508	0.207508	-0.253865	0.253865	0.188456	-0.84512	1.96269	-4.62698	1.9284e-05	0.000819653	2.70319	0.85408	0.750085	-1.60687	1.96269	-5.90052	1.61675e-07	7.68484e-06	7.16719	0.85408	0.646572	-1.93239	1.96269	-6.21407	4.74818e-08	4.79264e-06	8.3366	0.85408	0.600214
chr6	70894520	cg24951151		OpenSea	COL19A1	NM_001858	Body		-1	-1	-1	-1	0.719963	0.721026	0.488757	0.291073	0.463501	-0.23227	0.23227	-0.429954	0.429954	-0.257525	0.257525	0.306583	-1.50455	0.44785	-5.07517	3.74758e-06	0.000372971	4.227	0.721026	0.488757	-3.02261	0.44785	-6.83846	4.00777e-09	9.40535e-07	10.699	0.721026	0.291073	-1.64275	0.44785	-3.25476	0.00183647	0.00913567	-1.62769	0.721026	0.463501
chr6	70695295	cg06080341		OpenSea	COL19A1	NM_001858	Body			-1	-1	-1	0.789192	0.769311	0.58503	0.465983	0.536123	-0.184281	0.184281	-0.303328	0.303328	-0.233188	0.233188	0.240266	-1.2019	1.04048	-4.70203	1.47186e-05	0.000715785	2.95406	0.769311	0.58503	-1.97278	1.04048	-5.17637	2.56929e-06	5.16191e-05	4.5335	0.769311	0.465983	-1.55158	1.04048	-3.56527	0.000704836	0.00438877	-0.746406	0.769311	0.536123
chr6	70893908	cg03622156		OpenSea	COL19A1	NM_001858	Body		-1	-1	-1	-1	0.829629	0.831755	0.652179	0.5226	0.600052	-0.179576	0.179576	-0.309155	0.309155	-0.231703	0.231703	0.240145	-1.29519	1.53551	-5.06575	3.88112e-06	0.000378558	4.19437	0.831755	0.652179	-2.18339	1.53551	-5.72761	3.15767e-07	1.19446e-05	6.52879	0.831755	0.5226	-1.7283	1.53551	-3.97037	0.000188499	0.00162817	0.479965	0.831755	0.600052
chr6	70768321	cg27535148		OpenSea	COL19A1	NM_001858	Body			-1	-1	-1	0.512805	0.509774	0.347485	0.21069	0.257168	-0.162289	0.162289	-0.299084	0.299084	-0.252607	0.252607	0.237993	-1.08043	-0.679997	-4.3052	6.0127e-05	0.00152133	1.6497	0.509774	0.347485	-2.27158	-0.679997	-6.07096	8.31988e-08	5.08393e-06	7.8012	0.509774	0.21069	-1.81334	-0.679997	-4.24403	7.43247e-05	0.000815874	1.35189	0.509774	0.257168
chr6	70762024	cg03266780		OpenSea	COL19A1	NM_001858	Body			-1	-1	-1	0.839535	0.823106	0.692915	0.534515	0.616771	-0.130191	0.130191	-0.288592	0.288592	-0.206335	0.206335	0.208373	-0.955245	1.60417	-3.69963	0.0004589	0.00516606	-0.219085	0.823106	0.692915	-2.03876	1.60417	-5.29591	1.63975e-06	3.73633e-05	4.96031	0.823106	0.534515	-1.48364	1.60417	-3.37501	0.00127485	0.00689804	-1.29286	0.823106	0.616771
chr6	70627818	cg12079796		OpenSea	COL19A1	NM_001858	Body			-1	-1	-1	0.692371	0.684301	0.557902	0.461625	0.51773	-0.126399	0.126399	-0.222677	0.222677	-0.166572	0.166572	0.171883	-0.770083	0.648987	-5.05657	4.01566e-06	0.000384343	4.16262	0.684301	0.557902	-1.36695	0.648987	-6.02008	1.01492e-07	5.74316e-06	7.61149	0.684301	0.461625	-1.03536	0.648987	-3.99314	0.000174658	0.0015381	0.551236	0.684301	0.51773
chr6	70769270	cg15911557		OpenSea	COL19A1	NM_001858	Body			-1	-1	-1	0.283793	0.299735	0.158787	0.145981	0.140368	-0.140947	0.140947	-0.153754	0.153754	-0.159367	0.159367	0.151356	-1.23411	-1.96192	-5.98237	1.17572e-07	8.65913e-05	7.45997	0.299735	0.158787	-1.63346	-1.96192	-5.3108	1.5502e-06	3.5909e-05	5.01371	0.299735	0.145981	-1.44949	-1.96192	-4.12703	0.00011105	0.00109736	0.975133	0.299735	0.140368
chr6	70589534	cg15754627		OpenSea	COL19A1;COL19A1	NM_001858;NM_001858	ExonBnd;Body			-1	-1	-1	0.861571	0.859378	0.755806	0.708314	0.705839	-0.103572	0.103572	-0.151065	0.151065	-0.153539	0.153539	0.136059	-0.840397	2.14004	-3.76051	0.000376768	0.00457056	-0.0387939	0.859378	0.755806	-1.08031	2.14004	-3.24221	0.00190698	0.00881139	-1.66101	0.859378	0.708314	-1.24203	2.14004	-3.26434	0.00178433	0.00893202	-1.60132	0.859378	0.705839
chr5	177777704	cg27083604		OpenSea	COL23A1	NM_173465	Body			-1	-1	-1	0.648755	0.636851	0.523215	0.425965	0.422634	-0.113636	0.113636	-0.210887	0.210887	-0.214218	0.214218	0.17958	-0.678496	0.358849	-4.80309	1.02018e-05	0.000597279	3.29473	0.636851	0.523215	-1.27449	0.358849	-6.0512	8.98777e-08	5.32668e-06	7.72749	0.636851	0.425965	-1.30874	0.358849	-5.44164	9.44298e-07	3.58103e-05	5.48484	0.636851	0.422634
chr5	177720950	cg17826547		OpenSea	COL23A1	NM_173465	Body			-1	-1	-1	0.662722	0.642522	0.538999	0.460822	0.491856	-0.103523	0.103523	-0.1817	0.1817	-0.150666	0.150666	0.145296	-0.612895	0.464287	-4.42526	3.95014e-05	0.00120367	2.03839	0.642522	0.538999	-1.07702	0.464287	-5.21566	2.21755e-06	4.63672e-05	4.67338	0.642522	0.460822	-0.904497	0.464287	-3.83586	0.000294479	0.00226898	0.0637697	0.642522	0.491856
chr4	110084489	cg14994944		OpenSea	COL25A1;COL25A1	NM_198721;NM_032518	Body;Body			-1	-1	-1	0.839826	0.831522	0.672406	0.626572	0.64427	-0.159116	0.159116	-0.20495	0.20495	-0.187252	0.187252	0.183773	-1.18734	1.6785	-5.3604	1.28518e-06	0.000235131	5.22518	0.831522	0.672406	-1.49115	1.6785	-4.51518	2.87429e-05	0.000318726	2.247	0.831522	0.626572	-1.43863	1.6785	-3.81483	0.000315524	0.00239007	-0.000511398	0.831522	0.64427
chr4	109967535	cg01734045		OpenSea	COL25A1;COL25A1	NM_198721;NM_032518	Body;Body			-1	-1	-1	0.763315	0.752238	0.643519	0.585441	0.550379	-0.108719	0.108719	-0.166798	0.166798	-0.201859	0.201859	0.159125	-0.740729	1.17069	-4.09137	0.000125376	0.00233864	0.971532	0.752238	0.643519	-1.1458	1.17069	-4.24472	7.41482e-05	0.000668081	1.355	0.752238	0.585441	-1.33335	1.17069	-4.32568	5.5988e-05	0.0006637	1.61818	0.752238	0.550379
chr4	109800066	cg21422930		OpenSea	COL25A1;COL25A1;COL25A1;COL25A1	NR_045756;NM_198721;NM_001256074;NM_032518	Body;Body;Body;Body			-1	-1	-1	0.552454	0.562635	0.395602	0.25815	0.294904	-0.167033	0.167033	-0.304485	0.304485	-0.267731	0.267731	0.246417	-1.05786	-0.323388	-5.09224	3.51705e-06	0.000363418	4.28616	0.562635	0.395602	-2.17468	-0.323388	-7.02112	1.93396e-09	6.72188e-07	11.3955	0.562635	0.25815	-1.68835	-0.323388	-4.77358	1.13578e-05	0.000207401	3.1235	0.562635	0.294904
chr4	109821335	cg06858167		OpenSea	COL25A1;COL25A1;COL25A1;COL25A1	NR_045756;NM_198721;NM_001256074;NM_032518	Body;Body;Body;Body			-1	-1	-1	0.761201	0.748595	0.557499	0.41388	0.541347	-0.191096	0.191096	-0.334715	0.334715	-0.207248	0.207248	0.244353	-1.21606	0.8619	-5.39028	1.14763e-06	0.00022381	5.33084	0.748595	0.557499	-2.15311	0.8619	-6.40108	2.27308e-08	2.35353e-06	9.04038	0.748595	0.41388	-1.3515	0.8619	-3.51864	0.000816367	0.00490874	-0.882167	0.748595	0.541347
chr4	110223598	cg25088758	chr4:110222970-110224257	Island	COL25A1;COL25A1;COL25A1;COL25A1	NM_198721;NM_198721;NM_032518;NM_032518	1stExon;5'UTR;5'UTR;1stExon			1	1	1	0.0679075	0.0889526	0.222683	0.266574	0.268645	0.133731	0.133731	0.177622	0.177622	0.179692	0.179692	0.163682	1.41453	-2.75004	4.42749	3.91929e-05	0.00119878	2.04565	0.0889526	0.222683	1.74769	-2.75004	3.66894	0.000506544	0.00306186	-0.439388	0.0889526	0.266574	1.86222	-2.75004	3.42356	0.00109785	0.00615062	-1.15535	0.0889526	0.268645
chr4	110223646	cg02441747	chr4:110222970-110224257	Island	COL25A1;COL25A1;COL25A1;COL25A1	NM_198721;NM_198721;NM_032518;NM_032518	1stExon;5'UTR;5'UTR;1stExon			1	1	1	0.122096	0.145565	0.26023	0.347801	0.317551	0.114665	0.114665	0.202235	0.202235	0.171985	0.171985	0.162962	0.911058	-2.04121	3.65794	0.00052475	0.00561877	-0.34152	0.145565	0.26023	1.49507	-2.04121	4.0261	0.000156342	0.0012002	0.655778	0.145565	0.347801	1.37429	-2.04121	3.24094	0.00191421	0.00943091	-1.66562	0.145565	0.317551
chr4	110135279	cg16752653		OpenSea	COL25A1;COL25A1;COL25A1;COL25A1	NR_045756;NM_198721;NM_001256074;NM_032518	Body;Body;Body;Body			-1	-1	-1	0.835279	0.837067	0.705927	0.684898	0.681606	-0.13114	0.13114	-0.152169	0.152169	-0.155461	0.155461	0.146257	-1.02062	1.84582	-4.73653	1.29919e-05	0.000672056	3.07	0.837067	0.705927	-1.14449	1.84582	-3.56237	0.000711328	0.00401443	-0.753815	0.837067	0.684898	-1.20407	1.84582	-3.28207	0.00169149	0.00857543	-1.55238	0.837067	0.681606
chr7	101136665	cg12693548		OpenSea	COL26A1;COL26A1	NM_133457;NM_001278563	Body;Body			-1	-1	-1	0.754721	0.73992	0.63029	0.458616	0.551819	-0.109629	0.109629	-0.281303	0.281303	-0.1881	0.1881	0.193011	-0.727218	1.00413	-4.09549	0.000123634	0.00231958	0.984422	0.73992	0.63029	-1.82032	1.00413	-6.87575	3.45433e-09	8.72488e-07	10.841	0.73992	0.458616	-1.20366	1.00413	-3.9815	0.000181608	0.00158314	0.514765	0.73992	0.551819
chr9	117014922	cg14406134		OpenSea	COL27A1	NM_032888	Body			-1	-1	-1	0.628885	0.627385	0.516541	0.457214	0.474984	-0.110843	0.110843	-0.170171	0.170171	-0.152401	0.152401	0.144471	-0.650253	0.367714	-3.96215	0.000193752	0.00304319	0.571056	0.627385	0.516541	-1.04593	0.367714	-4.27446	6.68979e-05	0.000616551	1.45167	0.627385	0.457214	-0.91781	0.367714	-3.28476	0.00167781	0.00852154	-1.54494	0.627385	0.474984
chr3	130063469	cg08536961	chr3:130064574-130064840	N_Shore	COL29A1;COL29A1	NM_153264;NR_022012	TSS1500;TSS1500			-1	-1	-1	0.79542	0.787948	0.686048	0.622191	0.587275	-0.1019	0.1019	-0.165756	0.165756	-0.200672	0.200672	0.15611	-0.744528	1.46659	-3.89525	0.000242061	0.00347804	0.366625	0.787948	0.686048	-1.14469	1.46659	-4.01675	0.000161338	0.00123046	0.626357	0.787948	0.622191	-1.37436	1.46659	-4.22337	7.98188e-05	0.000859482	1.28492	0.787948	0.587275
chr13	110935325	cg27130075		OpenSea	COL4A1	NM_001845	Body			-1	-1	-1	0.80881	0.819992	0.624602	0.475882	0.568576	-0.19539	0.19539	-0.34411	0.34411	-0.251416	0.251416	0.263639	-1.39622	1.37031	-5.61837	4.80739e-07	0.000157193	6.14353	0.819992	0.624602	-2.35359	1.37031	-6.35209	2.75788e-08	2.61489e-06	8.85569	0.819992	0.475882	-1.81506	1.37031	-4.28991	6.34073e-05	0.000726976	1.50116	0.819992	0.568576
chr13	110810103	cg06068379		OpenSea	COL4A1	NM_001845	Body			-1	-1	-1	0.80686	0.79607	0.68478	0.564462	0.606962	-0.11129	0.11129	-0.231608	0.231608	-0.189109	0.189109	0.177336	-0.772264	1.46413	-3.61859	0.000595078	0.00608753	-0.456238	0.79607	0.68478	-1.5458	1.46413	-4.85802	8.3482e-06	0.000123499	3.41565	0.79607	0.564462	-1.31724	1.46413	-3.62528	0.000582524	0.00379611	-0.569985	0.79607	0.606962
chr13	110802968	cg20048260		OpenSea	COL4A1	NM_001845	Body			-1	-1	-1	0.86815	0.85551	0.710701	0.680496	0.645357	-0.144809	0.144809	-0.175014	0.175014	-0.210153	0.210153	0.176659	-1.13447	1.97094	-4.49381	3.10071e-05	0.00105942	2.26268	0.85551	0.710701	-1.28092	1.97094	-3.40309	0.00116942	0.00596595	-1.21237	0.85551	0.680496	-1.66191	1.97094	-3.86661	0.000266109	0.00210239	0.158165	0.85551	0.645357
chr13	110880172	cg19234894		OpenSea	COL4A1	NM_001845	Body			-1	-1	-1	0.650137	0.638923	0.52126	0.41937	0.465591	-0.117663	0.117663	-0.219553	0.219553	-0.173332	0.173332	0.170183	-0.696218	0.376666	-4.66663	1.67228e-05	0.000764401	2.83549	0.638923	0.52126	-1.32318	0.376666	-5.94851	1.34148e-07	6.82861e-06	7.34527	0.638923	0.41937	-1.03333	0.376666	-4.06817	0.000135634	0.00127287	0.787798	0.638923	0.465591
chr13	110838187	cg19794013		OpenSea	COL4A1	NM_001845	Body			-1	-1	-1	0.537131	0.533662	0.407479	0.316216	0.381072	-0.126183	0.126183	-0.217446	0.217446	-0.152589	0.152589	0.165406	-0.768797	-0.276767	-4.76314	1.17966e-05	0.000640824	3.1597	0.533662	0.407479	-1.40171	-0.276767	-5.82466	2.16998e-07	9.3076e-06	6.88647	0.533662	0.316216	-0.914015	-0.276767	-3.32612	0.00148017	0.00773451	-1.43002	0.533662	0.381072
chr13	110802645	cg12081643		OpenSea	COL4A1	NM_001845	3'UTR			-1	-1	-1	0.493844	0.478626	0.360178	0.284038	0.307643	-0.118447	0.118447	-0.194588	0.194588	-0.170983	0.170983	0.161339	-0.720154	-0.596398	-4.63255	1.89027e-05	0.000811543	2.72173	0.478626	0.360178	-1.26317	-0.596398	-5.44989	9.15137e-07	2.4715e-05	5.51515	0.478626	0.284038	-1.13991	-0.596398	-4.30691	5.97687e-05	0.000696224	1.55672	0.478626	0.307643
chr13	110958122	cg01526547	chr13:110958891-110960590	N_Shore	COL4A1;COL4A1	NM_001845;NM_001303110	Body;Body			-1	-1	-1	0.421662	0.388401	0.261056	0.130283	0.182599	-0.127345	0.127345	-0.258118	0.258118	-0.205802	0.205802	0.197088	-0.950681	-1.36969	-4.28699	6.40519e-05	0.00157976	1.59125	0.388401	0.261056	-2.31736	-1.36969	-7.00879	2.03159e-09	6.85094e-07	11.3485	0.388401	0.130283	-1.67179	-1.36969	-4.42794	3.91304e-05	0.0005091	1.95539	0.388401	0.182599
chr13	110958977	cg21938148	chr13:110958891-110960590	Island	COL4A1;COL4A2	NM_001845;NM_001846	Body;TSS1500		1	1	1	1	0.0604035	0.0574435	0.219906	0.394185	0.329233	0.162463	0.162463	0.336742	0.336742	0.27179	0.27179	0.256998	1.74242	-3.05923	4.71438	1.40759e-05	0.000700348	2.99553	0.0574435	0.219906	3.06367	-3.05923	5.55963	6.02075e-07	1.85729e-05	5.91381	0.0574435	0.394185	3.15868	-3.05923	5.01973	4.60343e-06	0.000108569	3.97926	0.0574435	0.329233
chr13	111097777	cg09238199		OpenSea	COL4A2	NM_001846	Body			-1	-1	-1	0.774914	0.782001	0.61388	0.480074	0.38527	-0.16812	0.16812	-0.301926	0.301926	-0.39673	0.39673	0.288926	-1.1383	1.05855	-4.1493	0.000102923	0.00208192	1.15341	0.782001	0.61388	-1.95433	1.05855	-4.77803	1.11754e-05	0.000154045	3.13952	0.782001	0.480074	-2.81887	1.05855	-6.03528	9.56465e-08	7.56049e-06	7.66789	0.782001	0.38527
chr13	111025711	cg02100381		OpenSea	COL4A2	NM_001846	Body		-1	-1	-1	-1	0.671596	0.659478	0.464311	0.283035	0.389365	-0.195167	0.195167	-0.376442	0.376442	-0.270113	0.270113	0.280574	-1.22464	0.151411	-4.53027	2.72426e-05	0.000985783	2.38266	0.659478	0.464311	-2.65851	0.151411	-6.59609	1.05052e-08	1.509e-06	9.77794	0.659478	0.283035	-1.66987	0.151411	-3.62828	0.000576971	0.00376817	-0.561112	0.659478	0.389365
chr13	111075313	cg17006260		OpenSea	COL4A2	NM_001846	Body			-1	-1	-1	0.611696	0.586463	0.394126	0.252472	0.324541	-0.192337	0.192337	-0.333991	0.333991	-0.261922	0.261922	0.26275	-1.24751	-0.295435	-4.6	2.12418e-05	0.000861912	2.61345	0.586463	0.394126	-2.28074	-0.295435	-5.64054	4.41503e-07	1.49627e-05	6.20933	0.586463	0.252472	-1.93744	-0.295435	-4.19607	8.768e-05	0.000920917	1.19674	0.586463	0.324541
chr13	111068084	cg10072448		OpenSea	COL4A2	NM_001846	Body			-1	-1	-1	0.880463	0.869062	0.722998	0.552559	0.63739	-0.146064	0.146064	-0.316503	0.316503	-0.231672	0.231672	0.231413	-1.21271	1.95261	-5.68247	3.75757e-07	0.000142216	6.37376	0.869062	0.722998	-2.35555	1.95261	-7.40296	4.19767e-10	3.65974e-07	12.8557	0.869062	0.552559	-1.86986	1.95261	-5.14628	2.87528e-06	7.79885e-05	4.42605	0.869062	0.63739
chr13	110977981	cg24413778		OpenSea	COL4A2	NM_001846	Body			-1	-1	-1	0.747235	0.745276	0.610181	0.495541	0.443991	-0.135096	0.135096	-0.249735	0.249735	-0.301285	0.301285	0.228705	-0.880221	0.954662	-3.8061	0.000324671	0.00416471	0.097434	0.745276	0.610181	-1.57897	0.954662	-4.57924	2.28791e-05	0.000267268	2.46229	0.745276	0.495541	-2.06363	0.954662	-5.24112	2.01539e-06	6.09447e-05	4.76368	0.745276	0.443991
chr13	111121252	cg18642719		OpenSea	COL4A2	NM_001846	Body			-1	-1	-1	0.759767	0.746931	0.609264	0.445993	0.518631	-0.137667	0.137667	-0.300938	0.300938	-0.2283	0.2283	0.222302	-0.876018	0.966708	-5.04332	4.21806e-06	0.000393047	4.1168	0.746931	0.609264	-1.89634	0.966708	-7.32235	5.79714e-10	4.17127e-07	12.5472	0.746931	0.445993	-1.47733	0.966708	-4.99557	5.03395e-06	0.000115801	3.89445	0.746931	0.518631
chr13	111041013	cg13487631	chr13:111038079-111038401	S_Shelf	COL4A2	NM_001846	Body			-1	-1	-1	0.40809	0.409869	0.28471	0.148093	0.171744	-0.12516	0.12516	-0.261776	0.261776	-0.238125	0.238125	0.208354	-0.99051	-1.29569	-3.70312	0.000453771	0.00513078	-0.208817	0.409869	0.28471	-2.48797	-1.29569	-6.23857	4.31237e-08	3.39268e-06	8.42869	0.409869	0.148093	-1.97454	-1.29569	-4.33587	5.40351e-05	0.000646256	1.65157	0.409869	0.171744
chr13	111034740	cg21602531	chr13:111038079-111038401	N_Shelf	COL4A2	NM_001846	Body		-1	-1	-1	-1	0.823369	0.814598	0.656719	0.561234	0.606034	-0.157879	0.157879	-0.253363	0.253363	-0.208563	0.208563	0.206602	-1.09656	1.48573	-5.18972	2.44406e-06	0.000308765	4.62548	0.814598	0.656719	-1.71329	1.48573	-5.43841	9.55987e-07	2.5484e-05	5.47359	0.814598	0.561234	-1.47899	1.48573	-4.1113	0.000117162	0.00114238	0.924918	0.814598	0.606034
chr13	110979651	cg19735406		OpenSea	COL4A2	NM_001846	Body			-1	-1	-1	0.570638	0.601479	0.46588	0.334939	0.401551	-0.1356	0.1356	-0.266541	0.266541	-0.199928	0.199928	0.200689	-0.844039	0.0617493	-4.36897	4.81323e-05	0.00134309	1.85548	0.601479	0.46588	-1.6869	0.0617493	-5.85647	1.91824e-07	8.58501e-06	7.00407	0.601479	0.334939	-1.28199	0.0617493	-3.89767	0.00024013	0.00194819	0.253957	0.601479	0.401551
chr13	111158814	cg21229079		OpenSea	COL4A2	NM_001846	Body			-1	-1	-1	0.868774	0.861535	0.721715	0.596508	0.698359	-0.139821	0.139821	-0.265027	0.265027	-0.163176	0.163176	0.189341	-1.18764	1.98668	-5.23143	2.09009e-06	0.000290022	4.7714	0.861535	0.721715	-2.05764	1.98668	-6.07905	8.06071e-08	4.9804e-06	7.83141	0.861535	0.596508	-1.30361	1.98668	-3.37275	0.00128372	0.00693535	-1.29924	0.861535	0.698359
chr13	111100156	cg18570658		OpenSea	COL4A2	NM_001846	Body			-1	-1	-1	0.859294	0.851812	0.737828	0.593602	0.665154	-0.113984	0.113984	-0.25821	0.25821	-0.186658	0.186658	0.186284	-0.874348	1.93269	-4.24806	7.32972e-05	0.00170466	1.46669	0.851812	0.737828	-1.9193	1.93269	-6.25435	4.05295e-08	3.26963e-06	8.48794	0.851812	0.593602	-1.47398	1.93269	-4.20631	8.46458e-05	0.000897697	1.22979	0.851812	0.665154
chr13	111032155	cg19520280		OpenSea	COL4A2	NM_001846	Body			-1	-1	-1	0.597037	0.596066	0.461109	0.374229	0.414691	-0.134957	0.134957	-0.221836	0.221836	-0.181375	0.181375	0.179389	-0.792775	0.07643	-5.34615	1.35637e-06	0.000241159	5.17485	0.596066	0.461109	-1.32533	0.07643	-5.99443	1.12174e-07	6.10344e-06	7.51599	0.596066	0.374229	-1.08002	0.07643	-4.27785	6.61151e-05	0.000749169	1.46186	0.596066	0.414691
chr13	111062266	cg08959039		OpenSea	COL4A2	NM_001846	Body			-1	-1	-1	0.688478	0.685492	0.551049	0.481206	0.487589	-0.134444	0.134444	-0.204286	0.204286	-0.197903	0.197903	0.178878	-0.827217	0.630201	-4.16465	9.76577e-05	0.00201719	1.20184	0.685492	0.551049	-1.28656	0.630201	-4.3443	5.24684e-05	0.000509501	1.6801	0.685492	0.481206	-1.22908	0.630201	-3.63447	0.000565682	0.00371206	-0.542802	0.685492	0.487589
chr13	111090742	cg08009184	chr13:111090637-111090860	Island	COL4A2	NM_001846	Body			-1	-1	-1	0.696726	0.698333	0.580291	0.499042	0.512813	-0.118042	0.118042	-0.199291	0.199291	-0.18552	0.18552	0.167618	-0.719774	0.764564	-5.10093	3.40507e-06	0.000357663	4.31632	0.698333	0.580291	-1.20184	0.764564	-5.71258	3.34616e-07	1.24302e-05	6.47352	0.698333	0.499042	-1.15342	0.764564	-4.80114	1.02743e-05	0.000193134	3.21838	0.698333	0.512813
chr13	110964116	cg17453252	chr13:110965774-110966223	N_Shore	COL4A2	NM_001846	Body			-1	-1	-1	0.628338	0.6236	0.517904	0.408945	0.463456	-0.105696	0.105696	-0.214655	0.214655	-0.160144	0.160144	0.160165	-0.634979	0.315967	-4.70889	1.43582e-05	0.00070686	2.97708	0.6236	0.517904	-1.3313	0.315967	-6.62165	9.49212e-09	1.43075e-06	9.87485	0.6236	0.408945	-0.947678	0.315967	-4.12783	0.000110748	0.0010953	0.977682	0.6236	0.463456
chr13	110976096	cg14295815		OpenSea	COL4A2	NM_001846	Body			-1	-1	-1	0.766773	0.752248	0.629067	0.585959	0.597271	-0.12318	0.12318	-0.166288	0.166288	-0.154976	0.154976	0.148148	-0.803667	1.15842	-4.76721	1.16236e-05	0.000636253	3.17343	0.752248	0.629067	-1.1177	1.15842	-4.44678	3.66167e-05	0.000384579	2.01876	0.752248	0.585959	-1.01758	1.15842	-3.54536	0.000750559	0.00460375	-0.804517	0.752248	0.597271
chr13	111121523	cg18201092		OpenSea	COL4A2	NM_001846	Body			-1	-1	-1	0.598113	0.590203	0.486096	0.405577	0.435806	-0.104107	0.104107	-0.184626	0.184626	-0.154397	0.154397	0.14771	-0.604364	0.141841	-5.15861	2.74582e-06	0.000326034	4.51692	0.590203	0.486096	-1.08948	0.141841	-6.23711	4.33708e-08	3.40336e-06	8.42323	0.590203	0.405577	-0.912887	0.141841	-4.57671	2.30865e-05	0.000346135	2.453	0.590203	0.435806
chr13	111158809	cg26237126		OpenSea	COL4A2-AS1;COL4A2	NR_046583;NM_001846	Body;Body			-1	-1	-1	0.963403	0.964271	0.853568	0.708452	0.787836	-0.110703	0.110703	-0.255819	0.255819	-0.176435	0.176435	0.180986	-1.70674	3.76133	-4.9398	6.18382e-06	0.000470059	3.76052	0.964271	0.853568	-3.11922	3.76133	-6.05506	8.85322e-08	5.27675e-06	7.74189	0.964271	0.708452	-2.25078	3.76133	-3.82629	0.000303882	0.00232285	0.034496	0.964271	0.787836
chr9	137637045	cg16118778		OpenSea	COL5A1;COL5A1	NM_001278074;NM_000093	Body;Body			-1	-1	-1	0.716416	0.700244	0.596675	0.492595	0.53179	-0.103569	0.103569	-0.207649	0.207649	-0.168454	0.168454	0.159891	-0.650869	0.805729	-4.79573	1.04788e-05	0.000605044	3.26982	0.700244	0.596675	-1.27221	0.805729	-6.2871	3.56284e-08	3.03675e-06	8.61105	0.700244	0.492595	-1.03496	0.805729	-4.47908	3.26671e-05	0.000446459	2.12552	0.700244	0.53179
chr9	137706031	cg16415252	chr9:137709962-137710291	N_Shelf	COL5A1;COL5A1	NM_001278074;NM_000093	Body;Body			-1	-1	-1	0.765231	0.746821	0.640591	0.550825	0.570176	-0.10623	0.10623	-0.195996	0.195996	-0.176645	0.176645	0.159624	-0.678553	1.12459	-4.30611	5.99362e-05	0.00151854	1.65264	0.746821	0.640591	-1.25655	1.12459	-5.34828	1.34551e-06	3.24704e-05	5.14839	0.746821	0.550825	-1.15671	1.12459	-4.31151	5.88203e-05	0.000687833	1.57176	0.746821	0.570176
chr21	47530177	cg05626165	chr21:47531899-47532821	N_Shore	COL6A2;COL6A2;COL6A2	NM_058175;NM_001849;NM_058174	5'UTR;5'UTR;5'UTR			-1	-1	-1	0.762556	0.746929	0.637568	0.549404	0.596829	-0.109361	0.109361	-0.197525	0.197525	-0.1501	0.1501	0.152329	-0.699594	1.13505	-3.97451	0.000185911	0.00296692	0.609022	0.746929	0.637568	-1.21054	1.13505	-4.61262	2.0303e-05	0.000243907	2.57509	0.746929	0.549404	-1.00375	1.13505	-3.34938	0.00137887	0.00732588	-1.36493	0.746929	0.596829
chr6	71014153	cg11942059		OpenSea	COL9A1	NM_001851	TSS1500			-1	-1	-1	0.659395	0.655483	0.453586	0.36602	0.395841	-0.201897	0.201897	-0.289463	0.289463	-0.259642	0.259642	0.250334	-1.33324	0.188079	-4.98141	5.30419e-06	0.000438314	3.90338	0.655483	0.453586	-1.96616	0.188079	-4.92714	6.47851e-06	0.000101992	3.65588	0.655483	0.36602	-1.59417	0.188079	-3.49849	0.000869594	0.00515031	-0.940481	0.655483	0.395841
chr6	71009328	cg15347056		OpenSea	COL9A1	NM_001851	Body			-1	-1	-1	0.535862	0.521891	0.372802	0.29689	0.315877	-0.149089	0.149089	-0.225001	0.225001	-0.206014	0.206014	0.193368	-1.00901	-0.470334	-4.35181	5.11095e-05	0.00138813	1.79995	0.521891	0.372802	-1.60473	-0.470334	-4.64202	1.82701e-05	0.000224674	2.67474	0.521891	0.29689	-1.31749	-0.470334	-3.33752	0.00142967	0.00753107	-1.39815	0.521891	0.315877
chr6	70926272	cg20682720		OpenSea	COL9A1;COL9A1	NM_078485;NM_001851	3'UTR;3'UTR			-1	-1	-1	0.768868	0.767165	0.647058	0.461179	0.596112	-0.120107	0.120107	-0.305986	0.305986	-0.171053	0.171053	0.199049	-0.803472	1.18082	-3.9649	0.000191983	0.00302519	0.579485	0.767165	0.647058	-2.01676	1.18082	-6.67493	7.68184e-09	1.28804e-06	10.0771	0.767165	0.461179	-1.14823	1.18082	-3.32806	0.00147145	0.00769933	-1.42459	0.767165	0.596112
chr6	70970965	cg20049409		OpenSea	COL9A1;COL9A1	NM_078485;NM_001851	Body;Body			-1	-1	-1	0.810078	0.802843	0.661072	0.591801	0.623312	-0.141771	0.141771	-0.211042	0.211042	-0.179531	0.179531	0.177448	-0.986594	1.47749	-4.30579	6.00026e-05	0.00151946	1.65161	0.802843	0.661072	-1.37326	1.47749	-4.01975	0.000159718	0.00122074	0.635798	0.802843	0.591801	-1.27632	1.47749	-3.27173	0.00174508	0.00878046	-1.58095	0.802843	0.623312
chr6	70993874	cg08490610	chr6:70992040-70992912	S_Shore	COL9A1;COL9A1	NM_078485;NM_001851	TSS1500;Body			-1	-1	-1	0.792315	0.785861	0.646062	0.632757	0.6011	-0.139799	0.139799	-0.153105	0.153105	-0.184762	0.184762	0.159222	-0.958112	1.37774	-4.9028	7.08456e-06	0.000500942	3.63395	0.785861	0.646062	-1.10061	1.37774	-3.77739	0.000356613	0.00231415	-0.113418	0.785861	0.632757	-1.29485	1.37774	-3.89178	0.000244859	0.0019761	0.235767	0.785861	0.6011
chr3	148585493	cg08421050		OpenSea	CPA3	NM_001870	Body		-1	-1	-1	-1	0.651767	0.629898	0.461836	0.310845	0.442733	-0.168062	0.168062	-0.319053	0.319053	-0.187165	0.187165	0.22476	-1.01582	0.1332	-5.146	2.87827e-06	0.000331916	4.473	0.629898	0.461836	-2.06328	0.1332	-7.01039	2.01863e-09	6.83213e-07	11.3546	0.629898	0.310845	-1.12196	0.1332	-3.33834	0.00142612	0.00751676	-1.39587	0.629898	0.442733
chr7	129933646	cg19690404		OpenSea	CPA4;CPA4	NM_016352;NM_001163446	Body;Body			-1	-1	-1	0.716062	0.697024	0.551725	0.424208	0.499795	-0.145299	0.145299	-0.272816	0.272816	-0.197229	0.197229	0.205114	-0.879786	0.642053	-4.99497	5.04511e-06	0.000427579	3.95002	0.697024	0.551725	-1.6704	0.642053	-6.36075	2.66533e-08	2.56753e-06	8.88829	0.697024	0.424208	-1.23318	0.642053	-4.11232	0.000116759	0.00113951	0.928146	0.697024	0.499795
chr4	166304412	cg11198450	chr4:166299975-166300668	S_Shelf	CPE	NM_001873	Body			-1	-1	-1	0.753897	0.725037	0.608658	0.467365	0.555662	-0.116379	0.116379	-0.257672	0.257672	-0.169376	0.169376	0.181142	-0.741383	0.921392	-3.99342	0.000174493	0.00285625	0.667291	0.725037	0.608658	-1.64379	0.921392	-5.93854	1.39457e-07	7.00273e-06	7.30823	0.725037	0.467365	-1.08477	0.921392	-3.43197	0.00106964	0.00603077	-1.13138	0.725037	0.555662
[truncated: 7,321 more rows]
