# Supplementary material for: Genome-wide DNA methylation profiles of colorectal tumors in Lynch syndrome and familial adenomatous polyposis
Source: Clin Epigenetics. 2025 Aug 2;17:137. doi: 10.1186/s13148-025-01940-x (PMC12317532; doi:10.1186/s13148-025-01940-x)
Supplement: Supplementary file 5 — Additional file 5. [file 13148_2025_1940_MOESM5_ESM.xlsx]

## Sheet: READ_ME
Additional Table 5A.
This table presents all the resulted gene ontologies for each comparison, when either all, hypo- or hypermethylated DMPs (Supplementary Table 2) were used as an input.
DMPs on plausible promoter region were included in the analysis (see details in Methods).
Abbreviations used:
LSn	LS normal
LSadl	LS adenoma with low-grade dysplasia
LSadh	LS adenoma with high-grade dysplasia
LSca	LS carcinoma
FAPn	FAP normal
FAPad	FAP adenoma
hypo	hypomethylated probes in tumor group (compared to normal counterparts) or in LS normal (compared FAP normal)
hyper	hypermethylated probes in tumor group (compared to normal counterparts) or in LS normal (compared FAP normal)

## Sheet: LSn_LSadl_allDMP_promoter
ID	ONTOLOGY	TERM	N	DE	P.DE	FDR	SigGenesInSet
GO:0009593	BP	detection of chemical stimulus	411	149	2.88988e-34	9.40285e-31	KCNMB2,TLR6,OR5I1,OR51L1,OR51A7,OR51F2,OR4X2,OR5P2,OR2D2,OR56A1,OR10A7,OR11H6,SLC24A4,OR7D4,OR2M3,OR14C36,OR10J5,OR10T2,OR6P1,OR10X1,OR10Z1,OR6N1,OR9A4,OR9A2,OR6B1,OR2F2,OR13C4,OR13F1,OR2AG1,CST1,DMBT1,OR56B4,OR8U1,OR4C16,OR4C6,OR5D14,OR5AS1,OR8K5,OR5T2,OR8K3,OR8J1,OR8U3,OR5M3,OR5AR1,OR8B12,OR10G9,OR5B17,OR5A2,OR5A1,OR6C3,OR2T6,OR1L4,OR52B2,OR4S1,TAS2R39,OR1C1,OR2F1,OR2M4,GCK,OR10J1,OR8G2P,OR8B8,…
GO:0007600	BP	sensory perception	877	247	3.92846e-34	1.11843e-30	CDH3,OR5I1,SMR3B,PRR4,SCN11A,POU6F2,MRGPRX2,TMC1,OR51L1,OR51A7,OR51F2,OR4X2,OR5P2,OR2D2,OR56A1,OR10A7,OR11H6,SLC24A4,LOXHD1,OR7D4,CNGA3,CNR1,OR2M3,OR14C36,OR10J5,OR10T2,OR6P1,OR10X1,OR10Z1,OR6N1,OR9A4,COL11A1,COL11A2,ADORA2A,OR9A2,OR6B1,OR2F2,OR13C4,OR13F1,CRX,CRYGA,CRYM,OR2AG1,RDH12,OTOA,CST1,TAFA4,DRD2,EPYC,EDNRB,OR56B4,EYA4,EYA1,OR8U1,OR4C16,OR4C6,OR5D14,OR5AS1,OR8K5,OR5T2,OR8K3,OR8J1,OR8U3,OR…
GO:0050906	BP	detection of stimulus involved in sensory perception	437	155	1.08083e-33	2.73522e-30	OR5I1,TMC1,OR51L1,OR51A7,OR51F2,OR4X2,OR5P2,OR2D2,OR56A1,OR10A7,OR11H6,SLC24A4,OR7D4,OR2M3,OR14C36,OR10J5,OR10T2,OR6P1,OR10X1,OR10Z1,OR6N1,OR9A4,COL11A1,OR9A2,OR6B1,OR2F2,OR13C4,OR13F1,OR2AG1,CST1,OR56B4,OR8U1,OR4C16,OR4C6,OR5D14,OR5AS1,OR8K5,OR5T2,OR8K3,OR8J1,OR8U3,OR5M3,OR5AR1,OR8B12,OR10G9,OR5B17,OR5A2,OR5A1,PHF24,CRB1,FYN,OR6C3,OR2T6,OR1L4,OR52B2,OR4S1,WHRN,TAS2R39,OR1C1,OR2F1,OR2M4,OR10J1,OR…
GO:0051606	BP	detection of stimulus	558	181	1.45433e-33	3.31239e-30	CDH2,KCNMB2,TLR6,NOD1,OR5I1,NPFFR2,PKD1L2,TMC1,OR51L1,OR51A7,OR51F2,OR4X2,OR5P2,OR2D2,OR56A1,OR10A7,OR11H6,SLC24A4,OR7D4,OR2M3,OR14C36,OR10J5,OR10T2,OR6P1,OR10X1,OR10Z1,OR6N1,OR9A4,COL11A1,OR9A2,OR6B1,OR2F2,OR13C4,OR13F1,OR2AG1,CST1,DMBT1,OR56B4,FAP,OR8U1,OR4C16,OR4C6,OR5D14,OR5AS1,OR8K5,OR5T2,OR8K3,OR8J1,OR8U3,OR5M3,OR5AR1,OR8B12,OR10G9,OR5B17,OR5A2,OR5A1,PHF24,CRB1,FYN,OR6C3,OR2T6,OR1L4,OR52B2,…
GO:0050911	BP	detection of chemical stimulus involved in sensory perception of smell	332	130	1.93445e-33	4.00537e-30	OR5I1,OR51L1,OR51A7,OR51F2,OR4X2,OR5P2,OR2D2,OR56A1,OR10A7,OR11H6,SLC24A4,OR7D4,OR2M3,OR14C36,OR10J5,OR10T2,OR6P1,OR10X1,OR10Z1,OR6N1,OR9A4,OR9A2,OR6B1,OR2F2,OR13C4,OR13F1,OR2AG1,OR56B4,OR8U1,OR4C16,OR4C6,OR5D14,OR5AS1,OR8K5,OR5T2,OR8K3,OR8J1,OR8U3,OR5M3,OR5AR1,OR8B12,OR10G9,OR5B17,OR5A2,OR5A1,OR6C3,OR2T6,OR1L4,OR52B2,OR4S1,OR1C1,OR2F1,OR2M4,OR10J1,OR8G2P,OR8B8,OR11A1,OR8B2,OR7A5,OR4D1,OR2W1,OR2V…
GO:0050877	BP	nervous system process	1388	344	3.60397e-33	6.31415e-30	CDH3,KCNMB2,ADCY1,CHL1,OR5I1,WASF3,SMR3B,GTF2A1L,PRR4,SCN11A,POU6F2,CHRM5,CHRNA1,CHRNB3,MRGPRX2,TMC1,OR51L1,OR51A7,OR51F2,OR4X2,OR5P2,OR2D2,OR56A1,OR10A7,OR11H6,SLC24A4,LOXHD1,OR7D4,CNGA3,CNR1,OR2M3,OR14C36,OR10J5,OR10T2,OR6P1,OR10X1,OR10Z1,OR6N1,OR9A4,COL11A1,COL11A2,ADORA2A,OR9A2,OR6B1,OR2F2,OR13C4,OR13F1,CRH,CRHBP,CRX,CRYGA,CRYM,TTC36,OR2AG1,RDH12,OTOA,CST1,ADRA1A,CTNNA2,TAFA4,IGSF11,JAKMIP1,D…
GO:0007608	BP	sensory perception of smell	357	135	8.46893e-33	1.37777e-29	OR5I1,OR51L1,OR51A7,OR51F2,OR4X2,OR5P2,OR2D2,OR56A1,OR10A7,OR11H6,SLC24A4,OR7D4,OR2M3,OR14C36,OR10J5,OR10T2,OR6P1,OR10X1,OR10Z1,OR6N1,OR9A4,OR9A2,OR6B1,OR2F2,OR13C4,OR13F1,OR2AG1,DRD2,OR56B4,OR8U1,OR4C16,OR4C6,OR5D14,OR5AS1,OR8K5,OR5T2,OR8K3,OR8J1,OR8U3,OR5M3,OR5AR1,OR8B12,OR10G9,OR5B17,OR5A2,OR5A1,OR6C3,OR2T6,OR1L4,OR52B2,OR4S1,OR1C1,OR2F1,OR2M4,OR10J1,OR8G2P,OR8B8,OR11A1,OR8B2,OR7A5,OR4D1,OR2W1…
GO:0050907	BP	detection of chemical stimulus involved in sensory perception	376	138	2.3273e-32	3.53377e-29	OR5I1,OR51L1,OR51A7,OR51F2,OR4X2,OR5P2,OR2D2,OR56A1,OR10A7,OR11H6,SLC24A4,OR7D4,OR2M3,OR14C36,OR10J5,OR10T2,OR6P1,OR10X1,OR10Z1,OR6N1,OR9A4,OR9A2,OR6B1,OR2F2,OR13C4,OR13F1,OR2AG1,CST1,OR56B4,OR8U1,OR4C16,OR4C6,OR5D14,OR5AS1,OR8K5,OR5T2,OR8K3,OR8J1,OR8U3,OR5M3,OR5AR1,OR8B12,OR10G9,OR5B17,OR5A2,OR5A1,OR6C3,OR2T6,OR1L4,OR52B2,OR4S1,TAS2R39,OR1C1,OR2F1,OR2M4,OR10J1,OR8G2P,OR8B8,OR11A1,OR8B2,OR7A5,OR4…
GO:0007186	BP	G protein-coupled receptor signaling pathway	1118	288	3.20779e-32	4.56629e-29	TENM1,CALCRL,RAMP3,CCL26,ADCY1,IQGAP2,OR5I1,CGA,FRS2,NPFFR2,GPR75,ADCY6,AKAP13,CHRM2,CHRM3,CHRM5,RNF157,ADCY9,MAS1L,MRGPRD,ADCYAP1R1,MRGPRX2,MRGPRX3,OR51L1,OR51A7,OR51F2,OR4X2,OR5P2,OR2D2,OR56A1,OR10A7,OR11H6,GPHB5,SLC24A4,CCR5,CCR6,ACKR2,CMKLR1,GPR139,OR7D4,CNR1,OR2M3,OR14C36,OR10J5,OR10T2,OR6P1,OR10X1,OR10Z1,OR6N1,PROKR2,NMS,OR9A4,GPR151,ADORA2A,OR9A2,OR6B1,OR2F2,OR13C4,OR13F1,CRHR2,OR2AG1,PIK3…
GO:0007606	BP	sensory perception of chemical stimulus	431	147	3.88983e-30	5.21146e-27	OR5I1,OR51L1,OR51A7,OR51F2,OR4X2,OR5P2,OR2D2,OR56A1,OR10A7,OR11H6,SLC24A4,OR7D4,OR2M3,OR14C36,OR10J5,OR10T2,OR6P1,OR10X1,OR10Z1,OR6N1,OR9A4,OR9A2,OR6B1,OR2F2,OR13C4,OR13F1,OR2AG1,CST1,DRD2,OR56B4,OR8U1,OR4C16,OR4C6,OR5D14,OR5AS1,OR8K5,OR5T2,OR8K3,OR8J1,OR8U3,OR5M3,OR5AR1,OR8B12,OR10G9,OR5B17,OR5A2,OR5A1,OR6C3,OR2T6,OR1L4,OR52B2,OR4S1,TAS2R39,OR1C1,OR2F1,OR2M4,OR10J1,OR8G2P,OR8B8,OR11A1,OR8B2,OR7A…
GO:0003008	BP	system process	2147	460	7.31293e-28	9.25329e-25	CDH3,CDH5,ABCC9,CALCRL,KCNMB2,RAMP3,TRDN,ADCY1,CHL1,OR5I1,CGA,WASF3,SMR3B,GTF2A1L,BVES,ADCY6,AKAP13,PRR4,SCN11A,POU6F2,CHRM2,CHRM3,CHRM5,CHRNA1,CHRNB3,C1QTNF1,MRGPRX2,TMC1,OR51L1,OR51A7,OR51F2,OR4X2,SERPINA3,OR5P2,OR2D2,OR56A1,OR10A7,CMA1,OR11H6,SLC24A4,LOXHD1,OR7D4,CNGA3,CNR1,OR2M3,OR14C36,OR10J5,OR10T2,OR6P1,OR10X1,OR10Z1,OR6N1,OR9A4,COL11A1,COL11A2,ADORA2A,CPA3,OR9A2,OR6B1,OR2F2,OR13C4,OR13F1,…
GO:0032501	BP	multicellular organismal process	7150	1169	4.37851e-22	4.74881e-19	CDH2,CDH3,MIR873,MIR708,CDH4,CDH5,CDH6,DNAJB6,ABCC9,CDH9,TSPAN32,CDH10,GPC6,CDH11,CDH12,CDH13,LINC01587,CDH18,TENM1,CALCRL,KCNMB2,RAMP3,IKZF1,TLR6,TRDN,NOD1,DLC1,BASP1,VAV3,GPNMB,SEMA3C,UBD,PDPN,ADCY1,CHL1,OR5I1,CGA,WASF3,CPLX2,FRS2,PPP1R17,SMR3B,MAPRE2,GTF2A1L,ZPBP,ADAM29,ADAMTS5,HHLA2,BVES,LDB3,ADAMTS6,CHIT1,ADCY6,AKAP13,PRR4,SCN11A,KRT71,POU6F2,CHRM2,PLCD3,CHRM3,CHRM5,CHRNA1,CHRNB3,SLITRK1,RNF…
GO:0023052	BP	signaling	6039	980	1.00873e-15	9.57281e-13	CDH2,CDH3,MIR708,CDH5,MIR1271,CDH6,IGLL5,ABCC9,TSPAN32,GPC6,CDH11,CDH13,CHST4,TENM1,CDK3,TNK2,CALCRL,KLRG1,KCNMB2,RAMP3,TLR6,IRAG1,CCL26,TRDN,NOD1,DLC1,LRRN2,VAV3,GPNMB,SEMA3C,UBD,SORBS1,PDPN,ADCY1,CHL1,IQGAP2,OR5I1,CGA,CPLX2,FRS2,PPP1R17,NPFFR2,SUB1,GPR75,MAPRE2,CHAT,PTPRT,HHLA2,BVES,ADCY6,AKAP13,RASSF8,CHN2,BIRC8,PACSIN2,SCN11A,CHRM2,PLCD3,CHRM3,CD300A,CHRM5,CHRNA1,CHRNB3,RNF157,C1QTNF1,VASN,AD…
GO:0007154	BP	cell communication	6097	983	4.16749e-15	3.79675e-12	CDH2,CDH3,MIR708,CDH5,MIR1271,CDH6,IGLL5,TSPAN32,GPC6,CDH11,CDH13,CHST4,TENM1,CDK3,TNK2,CALCRL,KLRG1,KCNMB2,RAMP3,TLR6,IRAG1,CCL26,TRDN,NOD1,DLC1,LRRN2,VAV3,GPNMB,SEMA3C,ATG7,UBD,SORBS1,PDPN,ADCY1,CHL1,IQGAP2,OR5I1,CGA,CPLX2,FRS2,PPP1R17,NPFFR2,SUB1,GPR75,MAPRE2,CHAT,PTPRT,HHLA2,ADCY6,AKAP13,RASSF8,CHN2,BIRC8,PACSIN2,SCN11A,CHRM2,PLCD3,CHRM3,CD300A,CHRM5,CHRNA1,CHRNB3,RNF157,C1QTNF1,VASN,ADCY9,FC…
GO:0007165	BP	signal transduction	5560	891	8.34612e-13	7.04042e-10	CDH2,CDH3,MIR708,CDH5,MIR1271,CDH6,IGLL5,TSPAN32,GPC6,CDH13,TENM1,CDK3,TNK2,CALCRL,KLRG1,RAMP3,TLR6,IRAG1,CCL26,NOD1,DLC1,LRRN2,VAV3,GPNMB,SEMA3C,UBD,SORBS1,PDPN,ADCY1,CHL1,IQGAP2,OR5I1,CGA,FRS2,PPP1R17,NPFFR2,SUB1,GPR75,MAPRE2,PTPRT,HHLA2,ADCY6,AKAP13,RASSF8,CHN2,BIRC8,CHRM2,PLCD3,CHRM3,CD300A,CHRM5,CHRNA1,CHRNB3,RNF157,C1QTNF1,VASN,ADCY9,FCRL1,FCRL3,MAS1L,MRGPRD,ADCYAP1R1,SH2D1B,MRGPRX2,MRGPRX3…
GO:0050896	BP	response to stimulus	8301	1245	3.42886e-12	2.78913e-09	CDH2,CDH3,MIR873,MIR708,MIR543,CDH4,CDH5,MIR1271,CDH6,IGLL5,DNAJB6,ABCC9,TSPAN32,GPC6,ACTR3,CDH13,CHST4,TENM1,CDK3,TNK2,CALCRL,KLRG1,KCNMB2,RAMP3,B3GALT5,TLR6,IRAG1,CCL26,TRDN,CDO1,NOD1,DLC1,ST3GAL6,LRRN2,VAV3,GPNMB,CLGN,SEMA3C,ATG7,UBD,SORBS1,PDPN,ADCY1,POLD3,CHL1,IQGAP2,OR5I1,CGA,CPLX2,FRS2,PPP1R17,CD300C,CFHR4,NPFFR2,SUB1,GPR75,MAPRE2,TRIM31,ADAMTS5,PTPRT,HHLA2,BVES,CHIT1,ADCY6,AKAP13,RASSF8,C…
GO:0031424	BP	keratinization	77	33	3.04393e-11	2.39064e-08	CDH3,KRT71,SPRR4,LCE4A,CERS3,KAZN,CASP14,LCE5A,ABCA12,KRT73,KRTAP6-1,KRTAP6-2,KRTAP6-3,LCE1C,LCE1F,LCE2A,LCE2D,IVL,KRT77,KRT2,KRT3,KRT5,KRT6A,HRNR,KRT84,LCE6A,KRT76,SPRR1A,SPRR1B,SPRR2D,SPRR2F,TCHH,LCE3D
GO:0050789	BP	regulation of biological process	11179	1592	3.42248e-10	2.22715e-07	CDH2,CDH3,MIR298,MIR873,MIR922,MIR708,MIR885,MIR543,MIR889,MIR887,KHDC1L,CDH4,ZNF729,CDH5,MIR1265,MIR1271,MIR1283-2,MIR1185-2,MIR548H3,CDH6,IGLL5,CST8,DNAJB6,KRBOX1,ZNF559-ZNF177,ABCC9,CEP295NL,TSPAN32,GPC6,EDIL3,CDH11,ACTR3,CDH13,CHST4,ZNF197,TENM1,RBM7,CDK3,TNK2,CALCRL,KLRG1,KCNMB2,RAMP3,SPEG,BCKDK,IKZF1,TLR6,IRAG1,CCL26,TRDN,NOD1,DLC1,BASP1,LRRN2,VAV3,GPNMB,SEMA3C,ATG7,UBD,SORBS1,PDPN,ADCY1,CH…
GO:0065007	BP	biological regulation	11859	1671	1.75057e-09	1.07759e-06	CDH2,CDH3,MIR298,MIR873,MIR922,MIR708,MIR885,MIR543,MIR889,MIR887,KHDC1L,CDH4,ZNF729,CDH5,MIR1265,MIR1271,MIR1283-2,MIR1185-2,MIR548H3,CDH6,IGLL5,CST8,DNAJB6,KRBOX1,ZNF559-ZNF177,ABCC9,CEP295NL,TSPAN32,GPC6,EDIL3,CDH11,ACTR3,CDH13,CHST4,ZNF197,DHRS9,TENM1,RBM7,CDK3,TNK2,CALCRL,KLRG1,KCNMB2,RAMP3,SPEG,BCKDK,IKZF1,TLR6,IRAG1,CCL26,TRDN,CDO1,NOD1,DLC1,CPQ,BASP1,LRRN2,VAV3,GPNMB,SEC23B,SEMA3C,ATG7,UB…
GO:0042221	BP	response to chemical	4189	661	2.12631e-09	1.24176e-06	CDH3,MIR873,CDH4,CDH5,MIR1271,ABCC9,ACTR3,CDH13,CALCRL,KCNMB2,RAMP3,TLR6,CCL26,CDO1,NOD1,ST3GAL6,VAV3,GPNMB,CLGN,SEMA3C,ATG7,UBD,SORBS1,ADCY1,CHL1,OR5I1,CGA,FRS2,GPR75,PTPRT,ADCY6,SCN11A,CHRM2,CHRM3,CHRM5,CHRNB3,VASN,ADCYAP1R1,RFFL,ADD1,OR51L1,OR51A7,OR51F2,OR4X2,OR5P2,OR2D2,OR56A1,TPH2,OR10A7,CMA1,OR11H6,GPHB5,SLC24A4,CCR5,CCR6,ACKR2,CMTM3,CMKLR1,OR7D4,ACER1,CNGA3,CNR1,OR2M3,OR14C36,CNTFR,CNTN1,…
GO:0006811	BP	ion transport	1483	268	2.71776e-09	1.54749e-06	ABCC9,CALCRL,KCNMB2,SLC17A2,RAMP3,TRDN,SCN11A,CHRM3,CHRM5,CHRNA1,CHRNB3,PKD1L2,SLC26A9,FCRL3,SLC5A11,ADCYAP1R1,TMC1,ANO4,SLC24A4,CCR5,CNGA3,MFSD12,CNR1,CNTN1,SYT2,SLC9B2,COX6A2,ADORA2A,CRH,CRHBP,SLC32A1,SYT9,CSF2,SLC2A14,CSN2,GSG1L,ADRA1A,SYT6,EFHB,SLC36A2,NKAIN2,KCNU1,CYP7A1,DAPK1,SLC30A8,HTR3C,COX7B2,ABAT,DPP6,DRD2,DRD3,EDNRA,EDNRB,GABRR3,SLC39A11,SLC44A5,SLC36A1,PTK2B,CALHM4,FGF2,FGF12,NLGN1,H…
GO:0050794	BP	regulation of cellular process	10319	1473	3.76574e-09	2.09191e-06	CDH2,CDH3,MIR298,MIR873,MIR708,MIR543,CDH4,ZNF729,CDH5,MIR1271,CDH6,IGLL5,DNAJB6,KRBOX1,ZNF559-ZNF177,ABCC9,CEP295NL,TSPAN32,GPC6,EDIL3,CDH11,ACTR3,CDH13,CHST4,ZNF197,TENM1,RBM7,CDK3,TNK2,CALCRL,KLRG1,RAMP3,SPEG,BCKDK,IKZF1,TLR6,IRAG1,CCL26,TRDN,NOD1,DLC1,BASP1,LRRN2,VAV3,GPNMB,SEMA3C,ATG7,UBD,SORBS1,PDPN,ADCY1,CHL1,ZNF274,IQGAP2,OR5I1,SEPTIN9,CGA,WASF3,CPLX2,FRS2,PPP1R17,NPFFR2,SUB1,GPR75,MAPRE2…
GO:0006952	BP	defense response	1613	277	6.25262e-09	3.31185e-06	MIR708,CDH5,IGLL5,ABCC9,TSPAN32,ACTR3,CHST4,TNK2,CALCRL,KLRG1,TLR6,CCL26,CDO1,NOD1,ATG7,UBD,ADCY1,CD300C,TRIM31,ADAMTS5,SP140,SH2D1B,DCD,SERPINA3,CMA1,PLD4,RNASE11,CCR5,CCR6,ACKR2,CMKLR1,NLRP13,CNR1,IL31RA,ADORA2A,CRH,CRHBP,CRP,DEFB127,DEFB129,CSF1R,CSF3R,LRFN5,PIK3R6,NLRP4,PYHIN1,WFDC5,PYDC2,DAPK1,GBP6,TRIM60,DEFA4,DEFA5,DEFA6,SLC30A8,CLEC4C,DMBT1,DRD2,AGTR1,EDNRB,MLKL,NLRP7,A2M,NLRP11,TRIML2,ES…
GO:0008037	BP	cell recognition	154	49	1.12988e-08	5.84866e-06	IGLL5,CLGN,ZPBP,CNR1,CRP,VCAN,CNTN4,CRISP1,PRSS55,FCN1,FCN2,FOXG1,PALLD,FOLR1,NCR3,GAP43,NPTN,CNTN6,TMPRSS12,CD209,PEAR1,LGALS3,MBL2,NCAM2,NDN,NRCAM,ACR,OPCML,OVGP1,NTM,TREM2,ROBO4,FEZF2,CRTAC1,PRF1,PCDHA7,ZP4,ROBO1,ROBO2,TNN,CLEC7A,C4BPB,TUB,COLEC11,DOCK8,NCK2,MEGF10,HAVCR2,SEMA5A,CD36
GO:0034220	BP	ion transmembrane transport	1087	206	1.44901e-08	7.33394e-06	ABCC9,KCNMB2,SLC17A2,RAMP3,TRDN,SCN11A,CHRM3,CHRNA1,CHRNB3,PKD1L2,SLC26A9,ADCYAP1R1,TMC1,ANO4,SLC24A4,CCR5,CNGA3,MFSD12,SLC9B2,COX6A2,CRH,CRHBP,GSG1L,ADRA1A,SLC36A2,KCNU1,DAPK1,SLC30A8,HTR3C,COX7B2,DPP6,DRD2,DRD3,EDNRA,EDNRB,GABRR3,SLC39A11,SLC36A1,PTK2B,CALHM4,FGF2,FGF12,NLGN1,HECW1,SLC35A3,FOLR1,KCNE4,SLC17A8,ABL1,FYN,GABRA1,GABRA5,GABRA6,GABRB3,GABRR1,SLC24A2,NALCN,SLC13A4,CLDN17,GFAP,GJA1,ATP…
GO:0098609	BP	cell-cell adhesion	911	182	2.70993e-08	1.31322e-05	CDH2,CDH3,CDH4,CDH5,CDH6,DNAJB6,CDH9,TSPAN32,CDH10,GPC6,CDH11,CDH12,CDH13,CDH18,CHST4,TENM1,GPNMB,PDPN,PTPRT,HHLA2,BVES,CD300A,SLITRK1,C1QTNF1,ADD2,CNTN1,ADORA2A,UNC5D,LRFN5,PIK3R6,CSTA,CTLA4,CTNNA2,CNTN4,IGSF11,DAB1,DCC,ADAMTS18,DHPS,DLG2,ABAT,TIGIT,EPHA7,FAT2,SDK1,FGB,FGG,NTNG1,NLGN1,PALLD,NFASC,CRB1,CD2AP,CLDN15,ABL1,FUT4,FYN,CADM2,TENM4,ABCA12,CLDN17,GCNT1,GCNT2,NPTN,ATP2C1,IL36B,PCDH17,CNTN6…
GO:0009605	BP	response to external stimulus	2602	427	3.71961e-08	1.72894e-05	CDH2,MIR708,CDH4,CDH5,IGLL5,ABCC9,TSPAN32,ACTR3,CDH13,TNK2,CALCRL,KLRG1,B3GALT5,TLR6,CCL26,TRDN,NOD1,VAV3,GPNMB,SEMA3C,ATG7,UBD,CHL1,TRIM31,ADAMTS5,CHIT1,CHRM2,PKD1L2,C1QTNF1,SH2D1B,DCD,TMC1,TPH2,CMA1,PLD4,RNASE11,SLC24A4,CCR5,CCR6,ACKR2,CMTM3,CMKLR1,NLRP13,CNR1,CNTN1,OR10J5,COL11A1,IL31RA,ADORA2A,CD109,UNC5D,CRP,MACROD2,DEFB127,DEFB129,CSF1R,CSF2,CSF2RB,CSF3R,LRFN5,CMTM2,PIK3R6,NLRP4,ADRA1A,CTNN…
GO:0055085	BP	transmembrane transport	1479	257	1.34084e-07	5.3577e-05	MIR873,ABCC9,KCNMB2,SLC17A2,RAMP3,TRDN,SORBS1,SCN11A,CHRM3,CHRNA1,CHRNB3,PKD1L2,SLC26A9,SLC5A11,ADCYAP1R1,TMC1,ANO4,SLC24A4,CCR5,CNGA3,MFSD12,TRAM1L1,SLC9B2,COX6A2,CRH,CRHBP,SLC32A1,SLC2A14,GSG1L,ADRA1A,SLC36A2,KCNU1,DAPK1,SLC30A8,HTR3C,COX7B2,DPP6,DRD2,DRD3,EDNRA,EDNRB,GABRR3,SLC39A11,SLC29A1,SLC44A5,SLC36A1,PTK2B,CALHM4,FGF2,FGF12,NLGN1,SV2C,HECW1,SLC35A3,FOLR1,KCNE4,SLC17A8,ABL1,FYN,GABRA1,GAB…
GO:0007155	BP	cell adhesion	1465	269	1.86933e-07	7.09598e-05	CDH2,CDH3,CDH4,CDH5,CDH6,DNAJB6,CDH9,TSPAN32,CDH10,GPC6,EDIL3,CDH11,CDH12,CDH13,CDH18,CHST4,TENM1,DLC1,LRRN2,VAV3,GPNMB,SORBS1,PDPN,CHL1,PTPRT,HHLA2,BVES,CD300A,SLITRK1,C1QTNF1,ADD2,CNTN1,COL6A2,COL6A3,COL8A1,COL6A6,EGFLAM,ADORA2A,COL26A1,UNC5D,HAPLN1,CSF3R,LRFN5,OTOA,VCAN,PIK3R6,CSTA,CTLA4,CTNNA2,CNTN4,IGSF11,DAB1,DCC,FREM3,ADAMTS18,DHPS,DLG2,ACAN,ABAT,TIGIT,EPHA7,PTK2B,FAP,FAT2,FBN1,HEPACAM,SDK…
GO:0042742	BP	defense response to bacterium	276	64	1.91463e-07	7.1352e-05	IGLL5,TLR6,NOD1,ADAMTS5,DCD,RNASE11,CRP,DEFB127,DEFB129,WFDC5,GBP6,DEFA4,DEFA5,DEFA6,DMBT1,FCN2,FGB,FPR2,DEFB115,DEFB116,DEFB121,DEFB124,DEFB125,WFDC11,WFDC9,CLEC4E,FOXP1,HTN3,NLRP10,RNASE10,AQP1,IL12A,IL17A,IL18,KRT6A,SIGLEC16,MBL2,MPO,PLAC8,IL23A,PI3,TREM2,TREM1,PRG2,STAB2,GSDMB,GSDMC,EPPIN,AICDA,RNASE1,DEFB135,DEFB134,S100A9,SEMG1,NOD2,SFTPD,SLC11A1,STATH,SYK,TLR2,UMOD,CAMP,HAVCR2,LACRT,TNFSF8…
GO:0006812	BP	cation transport	1143	208	1.94232e-07	7.1352e-05	ABCC9,CALCRL,KCNMB2,SLC17A2,RAMP3,TRDN,SCN11A,CHRM5,CHRNA1,PKD1L2,FCRL3,SLC5A11,ADCYAP1R1,TMC1,SLC24A4,CCR5,CNGA3,MFSD12,CNR1,CNTN1,SYT2,SLC9B2,COX6A2,ADORA2A,CRH,CRHBP,SLC32A1,SYT9,CSF2,CSN2,GSG1L,ADRA1A,SYT6,EFHB,SLC36A2,NKAIN2,KCNU1,DAPK1,SLC30A8,HTR3C,COX7B2,ABAT,DPP6,DRD2,DRD3,EDNRA,EDNRB,SLC39A11,SLC44A5,SLC36A1,PTK2B,CALHM4,FGF2,FGF12,NLGN1,HECW1,KCNE4,SLC17A8,ABL1,FYN,SLC24A2,NALCN,SLC13A…
GO:0006813	BP	potassium ion transport	236	61	2.2205e-07	8.02765e-05	ABCC9,KCNMB2,SLC24A4,KCNU1,DPP6,DRD2,DRD3,PTK2B,KCNE4,SLC24A2,NALCN,GCK,KCNH5,GNB2,SLC24A5,GRP,KCNIP1,HPN,HTR2A,KCNK18,AQP1,ITGB1,KCNA1,KCNA2,KCNA3,KCNA4,KCNA10,KCNC2,KCND2,KCNE1,KCNG1,KCNJ1,KCNJ5,KCNJ6,KCNJ12,KCNJ15,KCNK2,KCNMB1,KCNQ3,LRRC52,ATP1A4,NOS1,NOS3,FXYD2,ATP4B,GAL,TREM2,KCNQ5,KCNK12,SLC12A5,DPP10,SLC12A1,SLC12A4,SNAP25,VAMP2,VIP,KCNAB1,KCNIP4,KCNH6,KCNK16,ACTN2,KCNK17,KCNH7,AKAP6
GO:0070661	BP	leukocyte proliferation	325	73	4.35445e-07	0.00015258	TSPAN32,VAV3,GPNMB,HHLA2,CD300A,FCRL3,CLC,CRP,CSF1R,CSF2,CSF2RB,CTLA4,CTPS1,DHPS,GAPT,ABL1,FYN,GSTP1,CD209,HLA-DMB,HLA-DPA1,IFNA2,IFNA7,IFNA8,IFNA13,IFNA16,IFNB1,IFNW1,IL2RA,IL5,IL5RA,IL12A,IL12RB1,IL15,TNFRSF9,IL18,IDO1,INPP5D,LGALS3,MEF2C,MNDA,NPR3,ZBTB7B,GAL,IL23A,ENPP3,PIK3CG,TREM2,PRKAR1A,PRLR,PTH,SH3RF1,ZP4,PTPRC,CCL5,BLK,SFTPD,BMP4,SLC7A1,SLC11A1,SPTA1,STAT5B,BST2,SYK,CCR2,TYK2,DOCK8,NCK2,…
GO:0051716	BP	cellular response to stimulus	7006	1028	1.17917e-06	0.000383669	CDH2,CDH3,MIR708,MIR543,CDH5,MIR1271,CDH6,IGLL5,DNAJB6,TSPAN32,GPC6,ACTR3,CDH13,TENM1,CDK3,TNK2,CALCRL,KLRG1,RAMP3,TLR6,IRAG1,CCL26,NOD1,DLC1,ST3GAL6,LRRN2,VAV3,GPNMB,CLGN,SEMA3C,ATG7,UBD,SORBS1,PDPN,ADCY1,POLD3,CHL1,IQGAP2,OR5I1,CGA,FRS2,PPP1R17,NPFFR2,SUB1,GPR75,MAPRE2,PTPRT,HHLA2,ADCY6,AKAP13,RASSF8,CHN2,BIRC8,CHRM2,PLCD3,CHRM3,CD300A,CHRM5,CHRNA1,CHRNB3,RNF157,C1QTNF1,VASN,ADCY9,FCRL1,FCRL3,M…
GO:0043269	BP	regulation of ion transport	679	134	1.22001e-06	0.000385931	ABCC9,RAMP3,TRDN,SCN11A,CHRM3,FCRL3,ADCYAP1R1,TMC1,CNR1,CNTN1,SYT2,ADORA2A,CRH,CRHBP,SYT9,GSG1L,SYT6,EFHB,NKAIN2,KCNU1,DAPK1,ABAT,DPP6,DRD2,DRD3,EDNRA,PTK2B,FGF12,NLGN1,HECW1,KCNE4,SLC17A8,ABL1,FYN,NALCN,GCG,GCK,GDNF,GHSR,KCNH5,GLRX,GNB2,FFAR1,REM1,GRM2,GRM5,GRP,GSTM2,KCNIP1,HTR2A,IFNG,IL16,ITGB1,KCNA1,KCNA2,KCNA3,KCNA4,KCNA10,KCNC2,KCND2,KCNE1,KCNG1,SLC26A5,KCNJ1,KCNJ5,KCNJ6,KCNJ12,KCNJ15,KCNMB1…
GO:0006968	BP	cellular defense response	48	19	1.50602e-06	0.000457068	KLRG1,CD300C,CCR5,CCR6,ADORA2A,PTK2B,CLEC5A,CXCR2,ITGB1,ITK,KIR2DL4,LSP1,MNDA,TRAT1,DCDC2,PRF1,CCR2,UMOD,FCMR
GO:0048856	BP	anatomical structure development	5626	854	1.85073e-06	0.000547431	CDH2,CDH3,MIR873,CDH4,CDH5,CDH6,DNAJB6,CDH9,CDH10,GPC6,CDH11,CDH12,CDH13,LINC01587,CDH18,DHRS9,TENM1,CALCRL,SPEG,IKZF1,CDO1,DLC1,CPQ,BASP1,VAV3,GPNMB,SEMA3C,UBD,PDPN,ADCY1,CHL1,CGA,WASF3,CPLX2,FRS2,PPP1R17,ZPBP,ADAM29,ADAMTS5,BVES,LDB3,ADAMTS6,ADCY6,AKAP13,PACSIN2,KRT71,POU6F2,CHRM2,PLCD3,CHRM3,CHRNA1,SLITRK1,RNF157,C1QTNF5,VASN,ADCY9,FCRL3,OLIG1,ADCYAP1R1,TMC1,CLC,ADD1,ADD2,DBX1,CMA1,H4C16,PLD4,…
GO:0098660	BP	inorganic ion transmembrane transport	870	161	4.55303e-06	0.0012494	ABCC9,KCNMB2,SLC17A2,RAMP3,TRDN,SCN11A,PKD1L2,SLC26A9,ADCYAP1R1,TMC1,ANO4,SLC24A4,CCR5,CNGA3,SLC9B2,COX6A2,ADRA1A,SLC36A2,KCNU1,SLC30A8,HTR3C,COX7B2,DPP6,DRD2,DRD3,EDNRA,EDNRB,GABRR3,SLC39A11,SLC36A1,PTK2B,FGF2,FGF12,HECW1,KCNE4,SLC17A8,ABL1,FYN,GABRA1,GABRA5,GABRA6,GABRB3,GABRR1,SLC24A2,NALCN,SLC13A4,CLDN17,ATP2C1,KCNH5,GLRX,GNB2,GPM6A,SLC24A5,SLC36A3,SCARA5,REM1,GRM5,GRP,GSTM2,ANXA2,KCNIP1,HPN,…
GO:0042330	BP	taxis	590	123	5.77297e-06	0.00151132	CDH4,CDH13,CCL26,VAV3,GPNMB,SEMA3C,CHL1,CCR5,CCR6,ACKR2,CMTM3,CMKLR1,CNTN1,OR10J5,UNC5D,CSF1R,CSF3R,CMTM2,TAFA4,CNTN4,DCC,AGTR1,LPAR1,EDNRA,EDNRB,EPHA5,EPHA7,EPHB6,PTK2B,FGF1,FGF2,FGF4,FGFR1,FOXG1,PALLD,NFASC,FPR2,FPR3,FLRT2,DEFB124,FYN,GAP43,GDNF,NPTN,C5AR2,CNTN6,GLI2,GLI3,LAMA1,ANGPT2,FFAR2,NRG1,HRG,CXCR1,CXCR2,IL12A,IL16,KIF5C,LGALS3,LSP1,SMAD4,NRCAM,NTRK1,OTX2,PDE4B,IL23A,PIK3C2G,PIK3CG,PLXNA…
GO:0019935	BP	cyclic-nucleotide-mediated signaling	83	27	8.57647e-06	0.00212945	IRAG1,ADCY1,RNF157,ADCYAP1R1,LPAR1,EDNRB,EPHA5,PTK2B,PDE7B,GUCY1A2,GUCY1A1,GUCY1B1,GUCY2D,AQP1,INS,KCNC2,OPRL1,PDE11A,GAL,PDE4D,PEX5L,POMC,PRKG1,ADGRG6,THBS1,KSR1,AKAP6,CD36
GO:0006935	BP	chemotaxis	588	122	8.67557e-06	0.00212945	CDH4,CDH13,CCL26,VAV3,GPNMB,SEMA3C,CHL1,CCR5,CCR6,ACKR2,CMTM3,CMKLR1,CNTN1,OR10J5,UNC5D,CSF1R,CSF3R,CMTM2,TAFA4,CNTN4,DCC,AGTR1,LPAR1,EDNRA,EDNRB,EPHA5,EPHA7,EPHB6,PTK2B,FGF1,FGF2,FGF4,FGFR1,FOXG1,PALLD,NFASC,FPR2,FPR3,FLRT2,DEFB124,FYN,GAP43,GDNF,NPTN,C5AR2,CNTN6,GLI2,GLI3,LAMA1,ANGPT2,FFAR2,NRG1,HRG,CXCR1,CXCR2,IL12A,IL16,KIF5C,LGALS3,LSP1,SMAD4,NRCAM,NTRK1,OTX2,PDE4B,IL23A,PIK3C2G,PIK3CG,PLXNA…
GO:0043207	BP	response to external biotic stimulus	1331	220	8.69506e-06	0.00212945	MIR708,IGLL5,ABCC9,TSPAN32,ACTR3,TNK2,KLRG1,B3GALT5,TLR6,CCL26,TRDN,NOD1,ATG7,UBD,TRIM31,ADAMTS5,CHIT1,CHRM2,SH2D1B,DCD,PLD4,RNASE11,CCR5,CNR1,IL31RA,CRP,MACROD2,DEFB127,DEFB129,CSF1R,CSF2,CSF2RB,PIK3R6,PYHIN1,WFDC5,PYDC2,TMEM229B,DAPK1,GBP6,TRIM60,DEFA4,DEFA5,DEFA6,SLC30A8,CLEC4C,DMBT1,DRD2,EDNRB,MLKL,NLRP7,A2M,ENO1,TRIML2,ALAD,PTK2B,FCN1,FCN2,FGB,N4BP3,FPR2,CLEC5A,DEFB115,DEFB116,DEFB121,DEFB12…
GO:0098542	BP	defense response to other organism	1004	171	9.01251e-06	0.00218054	MIR708,IGLL5,ABCC9,TSPAN32,ACTR3,TNK2,KLRG1,TLR6,CCL26,NOD1,ATG7,UBD,TRIM31,ADAMTS5,SH2D1B,DCD,PLD4,RNASE11,IL31RA,CRP,DEFB127,DEFB129,CSF1R,PIK3R6,PYHIN1,WFDC5,PYDC2,DAPK1,GBP6,TRIM60,DEFA4,DEFA5,DEFA6,SLC30A8,CLEC4C,DMBT1,DRD2,MLKL,A2M,TRIML2,PTK2B,FCN1,FCN2,FGB,N4BP3,FPR2,CLEC5A,DEFB115,DEFB116,DEFB121,DEFB124,DEFB125,FYN,YTHDF3,ZNF683,NCR3,WFDC11,WFDC9,PYDC1,CLEC4E,FOXP1,IL36B,IL36A,FFAR2,HCK…
GO:0071805	BP	potassium ion transmembrane transport	213	53	9.1909e-06	0.00218054	ABCC9,KCNMB2,SLC24A4,KCNU1,DPP6,KCNE4,SLC24A2,NALCN,KCNH5,GNB2,SLC24A5,GRP,KCNIP1,HPN,KCNK18,AQP1,ITGB1,KCNA1,KCNA2,KCNA3,KCNA4,KCNA10,KCNC2,KCND2,KCNE1,KCNG1,KCNJ1,KCNJ5,KCNJ6,KCNJ12,KCNJ15,KCNK2,KCNMB1,KCNQ3,LRRC52,ATP1A4,FXYD2,ATP4B,GAL,TREM2,KCNQ5,KCNK12,SLC12A5,DPP10,SLC12A1,SLC12A4,SNAP25,VAMP2,KCNAB1,KCNIP4,KCNH6,KCNK16,ACTN2,KCNK17,KCNH7,AKAP6
GO:0009617	BP	response to bacterium	636	118	9.60609e-06	0.00225555	IGLL5,B3GALT5,TLR6,TRDN,NOD1,ADAMTS5,CHIT1,DCD,RNASE11,CCR5,CNR1,CRP,MACROD2,DEFB127,DEFB129,CSF2,CSF2RB,WFDC5,TMEM229B,GBP6,DEFA4,DEFA5,DEFA6,DMBT1,EDNRB,NLRP7,ALAD,FCN2,FGB,FPR2,DEFB115,DEFB116,DEFB121,DEFB124,DEFB125,ALPL,ABL1,WFDC11,WFDC9,CLEC4E,GHSR,ANKRD1,FOXP1,IL36B,IL36A,GPM6A,GPR31,GSTP1,GZMA,HCK,HMGCS2,HTN3,NLRP10,RNASE10,AQP1,IL12A,IL12RB2,IL17A,IL18,IDO1,KRT6A,SIGLEC16,MIR187,MBL2,MEF…
GO:0030216	BP	keratinocyte differentiation	163	42	1.15396e-05	0.00265481	CDH3,KRT71,ACER1,CD109,CSTA,SPRR4,LCE4A,CERS3,PALLD,FLG,KAZN,CASP14,LCE5A,ABCA12,KRT73,KRTAP6-1,KRTAP6-2,KRTAP6-3,LCE1C,LCE1F,LCE2A,LCE2D,IVL,KRT77,KRT2,KRT3,KRT5,KRT6A,HRNR,KRT84,LCE6A,NUMA1,KRT76,PLAAT4,SPRR1A,SPRR1B,SPRR2D,SPRR2F,TCHH,ZBED2,IFT74,LCE3D,TP63
GO:0051707	BP	response to other organism	1329	219	1.17922e-05	0.0026858	MIR708,IGLL5,ABCC9,TSPAN32,ACTR3,TNK2,KLRG1,B3GALT5,TLR6,CCL26,TRDN,NOD1,ATG7,UBD,TRIM31,ADAMTS5,CHIT1,CHRM2,SH2D1B,DCD,PLD4,RNASE11,CCR5,CNR1,IL31RA,CRP,MACROD2,DEFB127,DEFB129,CSF1R,CSF2,CSF2RB,PIK3R6,PYHIN1,WFDC5,PYDC2,TMEM229B,DAPK1,GBP6,TRIM60,DEFA4,DEFA5,DEFA6,SLC30A8,CLEC4C,DMBT1,DRD2,EDNRB,MLKL,NLRP7,A2M,ENO1,TRIML2,ALAD,PTK2B,FCN1,FCN2,FGB,N4BP3,FPR2,CLEC5A,DEFB115,DEFB116,DEFB121,DEFB12…
GO:0006955	BP	immune response	1536	251	1.39026e-05	0.00310436	MIR708,IGLL5,ACTR3,CHST4,TENM1,TNK2,KLRG1,TLR6,CCL26,NOD1,VAV3,SEMA3C,UBD,CPLX2,CFHR4,TRIM31,HHLA2,CHIT1,CD300A,FCRL3,SH2D1B,MRGPRX2,CLC,PLD4,CCR5,CCR6,ACKR2,CMTM3,CMKLR1,CNR1,FCRLB,IL31RA,GPR151,CRP,DEFB127,CSF1R,CSF2,CSF2RB,PIK3R6,GCSAML,CTLA4,PYHIN1,WFDC5,PYDC2,DAPK1,GBP6,TRIM60,DEFA4,DEFA5,DEFA6,SLC30A8,CLEC4C,DMBT1,DRD2,PIANP,A2M,GAPT,TRIML2,ESR1,PTK2B,FCER1A,FCN1,FCN2,FGB,N4BP3,PIK3R5,FPR2,…
GO:0070374	BP	positive regulation of ERK1 and ERK2 cascade	213	51	1.53942e-05	0.00337133	RAMP3,CCL26,NOD1,GPNMB,CSF1R,ADRA1A,DRD2,PTK2B,FGB,FGF1,FGF2,FGF4,FGF8,FGG,FPR2,ABL1,GCG,GCNT2,NPTN,C5AR2,NRG1,HTR2A,OR2AT4,INHBA,NPY,NTRK1,OPRM1,P2RY6,NOX4,TREM2,SLC30A10,IL26,PTPRC,TRPV4,CCL1,CCL5,CCL7,CCL13,CCL25,NOD2,NDRG4,BMP4,BRAF,SSTR4,CALCR,PDGFD,HAVCR2,TNFSF11,CFLAR,GPR55,HAND2,CD36
GO:0098655	BP	cation transmembrane transport	886	161	1.89896e-05	0.00407789	ABCC9,KCNMB2,SLC17A2,RAMP3,TRDN,SCN11A,PKD1L2,ADCYAP1R1,TMC1,SLC24A4,CCR5,CNGA3,MFSD12,SLC9B2,COX6A2,CRH,CRHBP,GSG1L,ADRA1A,SLC36A2,KCNU1,DAPK1,SLC30A8,HTR3C,COX7B2,DPP6,DRD2,DRD3,EDNRA,EDNRB,SLC39A11,SLC36A1,PTK2B,CALHM4,FGF2,FGF12,NLGN1,HECW1,KCNE4,SLC17A8,ABL1,FYN,SLC24A2,NALCN,ATP2C1,KCNH5,GLRX,GNB2,GPM6A,SLC24A5,SLC36A3,SCARA5,REM1,GRP,GSTM2,ANXA2,KCNIP1,HPN,HTR2A,KCNK18,ATP13A5,IFNG,SLC6A18…
GO:0007204	BP	positive regulation of cytosolic calcium ion concentration	191	46	1.91576e-05	0.00407789	C1QTNF1,ADCYAP1R1,CCR5,CCR6,ACKR2,CMKLR1,CNR1,ADRA1A,DRD2,DRD3,AGTR1,LPAR1,EDNRA,EDNRB,ESR1,PTK2B,FPR2,FPR3,ABL1,GATA2,NPTN,C5AR2,GNAT2,FFAR1,HTR2A,CXCR1,CXCR2,TRPM1,NOS1,OPRL1,PIK3CG,AVP,NMUR2,PTGDR,PTGFR,TRPV4,CCL1,SLC8A1,C3AR1,TRPC6,CCR2,RIC3,CALCR,S1PR4,PLCZ1,GPR55,CD36
GO:0006954	BP	inflammatory response	806	143	2.31249e-05	0.0047134	CDH5,CHST4,CALCRL,KLRG1,TLR6,CCL26,CDO1,NOD1,ADCY1,SERPINA3,CMA1,PLD4,CCR5,CCR6,ACKR2,CMKLR1,NLRP13,CNR1,IL31RA,ADORA2A,CRH,CRHBP,CRP,CSF1R,LRFN5,NLRP4,PYDC2,AGTR1,EDNRB,NLRP7,A2M,NLRP11,ESR1,BRD4,FPR2,FPR3,FUT4,FYN,H2BC1,NCR3,GHSR,FOXP1,CHIA,IL36B,IL36A,C5AR2,GPR31,FFAR2,GSTP1,HCK,TNC,NLRP10,IFNA2,IFNG,IL1R1,IL1RN,IL2RA,IL5,IL5RA,CXCR2,IL15,IL16,IL17A,IL18,IDO1,INS,ITGB1,C1QTNF12,LGALS2,MIR129-1…
GO:0030001	BP	metal ion transport	863	157	2.82893e-05	0.00556291	ABCC9,CALCRL,KCNMB2,SLC17A2,RAMP3,TRDN,SCN11A,PKD1L2,FCRL3,SLC5A11,ADCYAP1R1,TMC1,SLC24A4,CCR5,CNTN1,SLC9B2,ADORA2A,CSN2,ADRA1A,EFHB,NKAIN2,KCNU1,SLC30A8,DPP6,DRD2,DRD3,EDNRA,EDNRB,SLC39A11,PTK2B,FGF2,FGF12,HECW1,KCNE4,SLC17A8,ABL1,FYN,SLC24A2,NALCN,SLC13A4,GCG,GCK,ATP2C1,KCNH5,GLRX,GNB2,GPM6A,SLC24A5,SCARA5,FFAR1,REM1,GRP,GSTM2,ANXA2,KCNIP1,HPN,HRG,HTR2A,KCNK18,SLC10A6,IFNG,SLC6A18,AQP1,IL16,ITG…
GO:0046651	BP	lymphocyte proliferation	283	61	2.83323e-05	0.00556291	TSPAN32,VAV3,GPNMB,HHLA2,CD300A,FCRL3,CLC,CTLA4,CTPS1,DHPS,GAPT,ABL1,FYN,CD209,HLA-DMB,HLA-DPA1,IFNA2,IFNA7,IFNA8,IFNA13,IFNA16,IFNB1,IFNW1,IL2RA,IL5,IL12A,IL12RB1,IL15,TNFRSF9,IL18,IDO1,INPP5D,LGALS3,MEF2C,MNDA,ZBTB7B,GAL,IL23A,PIK3CG,PRKAR1A,PRLR,SH3RF1,ZP4,PTPRC,CCL5,BLK,SFTPD,BMP4,SLC7A1,SLC11A1,SPTA1,STAT5B,SYK,CCR2,TYK2,DOCK8,NCK2,CARD11,HAVCR2,SH2D2A,CD1D,TNFSF8
GO:0032943	BP	mononuclear cell proliferation	290	62	3.04188e-05	0.00587134	TSPAN32,VAV3,GPNMB,HHLA2,CD300A,FCRL3,CLC,CRP,CTLA4,CTPS1,DHPS,GAPT,ABL1,FYN,CD209,HLA-DMB,HLA-DPA1,IFNA2,IFNA7,IFNA8,IFNA13,IFNA16,IFNB1,IFNW1,IL2RA,IL5,IL12A,IL12RB1,IL15,TNFRSF9,IL18,IDO1,INPP5D,LGALS3,MEF2C,MNDA,ZBTB7B,GAL,IL23A,PIK3CG,PRKAR1A,PRLR,SH3RF1,ZP4,PTPRC,CCL5,BLK,SFTPD,BMP4,SLC7A1,SLC11A1,SPTA1,STAT5B,SYK,CCR2,TYK2,DOCK8,NCK2,CARD11,HAVCR2,SH2D2A,CD1D,TNFSF8
GO:1900274	BP	regulation of phospholipase C activity	41	16	3.31446e-05	0.00634371	ADCYAP1R1,ADRA1A,LPAR1,EDNRA,ESR1,FGF2,FGFR1,ABL1,HTR2A,ITK,P2RY6,PTH,SELE,P2RY12,S1PR4,GPR55
GO:0007200	BP	phospholipase C-activating G protein-coupled receptor signaling pathway	96	27	3.91859e-05	0.00731555	CHRM2,CMKLR1,GPR139,ADRA1A,DRD2,DRD3,AGTR1,LPAR1,EDNRB,ESR1,FPR2,FPR3,C5AR2,GRM5,GRP,HCRTR2,HTR2A,CXCR2,NPR3,OPRL1,OPRM1,P2RY6,NMUR2,P2RY12,C3AR1,VIP,ACTN2,GPR55
GO:0009607	BP	response to biotic stimulus	1368	221	4.00363e-05	0.00741355	MIR708,IGLL5,ABCC9,TSPAN32,ACTR3,TNK2,KLRG1,B3GALT5,TLR6,CCL26,TRDN,NOD1,ATG7,UBD,TRIM31,ADAMTS5,CHIT1,CHRM2,SH2D1B,DCD,PLD4,RNASE11,CCR5,CNR1,IL31RA,CRP,MACROD2,DEFB127,DEFB129,CSF1R,CSF2,CSF2RB,PIK3R6,PYHIN1,WFDC5,PYDC2,TMEM229B,DAPK1,GBP6,TRIM60,DEFA4,DEFA5,DEFA6,SLC30A8,CLEC4C,DMBT1,DRD2,EDNRB,MLKL,NLRP7,A2M,ENO1,TRIML2,ALAD,PTK2B,FAP,FCN1,FCN2,FGB,N4BP3,FPR2,CLEC5A,DEFB115,DEFB116,DEFB121,DE…
GO:0007610	BP	behavior	608	118	4.15321e-05	0.00762851	ADCY1,CHL1,SLITRK1,SLC24A4,CNR1,CNTFR,CNTN1,NMS,ADORA2A,CRH,CRHBP,CSF2,TTC36,DAB1,DCTN1,ABAT,DRD2,DRD3,EDNRB,ELAVL4,SDK1,FGF12,NLGN1,CIC,ABL1,FYN,GABRA5,SLITRK5,GCG,GDNF,GHSR,NPTN,FOXB1,B3GAT1,PCDH17,HPGDS,GLI3,RNF180,GRIA1,GRID1,GRIK2,NR3C1,GRM2,GRM5,GRP,HCRTR2,NRG1,APBA2,HTR2A,TAFA2,IDO1,INS,ITGB1,KCNA2,KCND2,KCNK2,GFRAL,MEF2C,MEIS2,LHX8,ZFHX3,NGF,NPY,NPY2R,NRGN,NTRK1,OPRL1,OPRM1,GAL,PDE1B,ATP6…
GO:0070663	BP	regulation of leukocyte proliferation	253	55	4.70264e-05	0.00843365	TSPAN32,VAV3,GPNMB,HHLA2,CD300A,FCRL3,CLC,CRP,CSF1R,CSF2,CSF2RB,CTLA4,DHPS,GSTP1,CD209,HLA-DMB,HLA-DPA1,IL2RA,IL5,IL5RA,IL12A,IL12RB1,IL15,TNFRSF9,IL18,IDO1,INPP5D,LGALS3,MEF2C,MNDA,ZBTB7B,GAL,IL23A,ENPP3,PRKAR1A,PRLR,PTH,SH3RF1,ZP4,PTPRC,CCL5,BLK,SFTPD,BMP4,SLC7A1,SPTA1,STAT5B,BST2,SYK,CCR2,TYK2,NCK2,CARD11,HAVCR2,CD1D,TNFSF8
GO:0007268	BP	chemical synaptic transmission	696	134	4.91868e-05	0.00868433	CDH2,CDH11,ADCY1,CPLX2,CHAT,PACSIN2,CHRM2,CHRM3,CHRM5,CHRNA1,CHRNB3,CNR1,OR10J5,SYT2,ADORA2A,CRH,CRHBP,CRHR2,SLC32A1,RIMS4,SYT9,CBLN2,ADRA1A,CNTN4,IGSF11,DCC,HTR3C,DLG2,ABAT,DRD2,DRD3,DTNA,ELAVL4,GABRR3,SLC29A1,PTK2B,OR5T2,FGF12,DLGAP4,NTNG1,NLGN1,SV2C,RIMS1,PHF24,FRRS1L,SLC17A8,ABL1,FYN,KCTD13,GABRA1,GABRA5,GABRA6,GABRB3,GABRR1,SLC24A2,NALCN,PNKD,SLITRK5,ERC2,GDNF,GFAP,GHSR,NPTN,NSG1,PDE7B,PCDH1…
GO:0098916	BP	anterograde trans-synaptic signaling	696	134	4.91868e-05	0.00868433	CDH2,CDH11,ADCY1,CPLX2,CHAT,PACSIN2,CHRM2,CHRM3,CHRM5,CHRNA1,CHRNB3,CNR1,OR10J5,SYT2,ADORA2A,CRH,CRHBP,CRHR2,SLC32A1,RIMS4,SYT9,CBLN2,ADRA1A,CNTN4,IGSF11,DCC,HTR3C,DLG2,ABAT,DRD2,DRD3,DTNA,ELAVL4,GABRR3,SLC29A1,PTK2B,OR5T2,FGF12,DLGAP4,NTNG1,NLGN1,SV2C,RIMS1,PHF24,FRRS1L,SLC17A8,ABL1,FYN,KCTD13,GABRA1,GABRA5,GABRA6,GABRB3,GABRR1,SLC24A2,NALCN,PNKD,SLITRK5,ERC2,GDNF,GFAP,GHSR,NPTN,NSG1,PDE7B,PCDH1…
GO:0098662	BP	inorganic cation transmembrane transport	782	142	5.13501e-05	0.00899654	ABCC9,KCNMB2,SLC17A2,RAMP3,TRDN,SCN11A,PKD1L2,ADCYAP1R1,TMC1,SLC24A4,CCR5,CNGA3,SLC9B2,COX6A2,ADRA1A,SLC36A2,KCNU1,SLC30A8,HTR3C,COX7B2,DPP6,DRD2,DRD3,EDNRA,EDNRB,SLC39A11,SLC36A1,PTK2B,FGF2,FGF12,HECW1,KCNE4,SLC17A8,ABL1,FYN,SLC24A2,NALCN,ATP2C1,KCNH5,GLRX,GNB2,GPM6A,SLC24A5,SLC36A3,SCARA5,REM1,GRP,GSTM2,ANXA2,KCNIP1,HPN,HTR2A,KCNK18,IFNG,SLC6A18,AQP1,ITGB1,KCNA1,KCNA2,KCNA3,KCNA4,KCNA10,KCNC2,K…
GO:0010863	BP	positive regulation of phospholipase C activity	39	15	5.25844e-05	0.00903024	ADCYAP1R1,ADRA1A,LPAR1,EDNRA,ESR1,FGF2,FGFR1,HTR2A,ITK,P2RY6,PTH,SELE,P2RY12,S1PR4,GPR55
GO:0099537	BP	trans-synaptic signaling	702	135	5.27319e-05	0.00903024	CDH2,CDH11,ADCY1,CPLX2,CHAT,PACSIN2,CHRM2,CHRM3,CHRM5,CHRNA1,CHRNB3,CNR1,OR10J5,SYT2,ADORA2A,CRH,CRHBP,CRHR2,SLC32A1,RIMS4,SYT9,CBLN2,ADRA1A,CNTN4,IGSF11,DCC,HTR3C,DLG2,ABAT,DRD2,DRD3,DTNA,ELAVL4,GABRR3,SLC29A1,PTK2B,OR5T2,FGF12,DLGAP4,NTNG1,NLGN1,SV2C,RIMS1,PHF24,FRRS1L,SLC17A8,ABL1,FYN,KCTD13,GABRA1,GABRA5,GABRA6,GABRB3,GABRR1,SLC24A2,NALCN,PNKD,SLITRK5,ERC2,GDNF,GFAP,GHSR,NPTN,NSG1,PDE7B,PCDH1…
GO:0008038	BP	neuron recognition	48	19	6.45927e-05	0.0109788	CNR1,CNTN4,FOXG1,PALLD,GAP43,NPTN,CNTN6,NCAM2,NDN,NRCAM,OPCML,NTM,ROBO4,FEZF2,CRTAC1,ROBO1,ROBO2,TNN,SEMA5A
GO:0019932	BP	second-messenger-mediated signaling	296	65	6.56386e-05	0.011074	CDH13,IRAG1,ADCY1,CHRM3,RNF157,ADCYAP1R1,C10orf71,SLC24A4,CCR5,CCR6,ACKR2,CMKLR1,EFHB,AGTR1,LPAR1,EDNRB,EPHA5,PTK2B,FHL2,FPR2,PDE7B,GRM5,GSTM2,GUCY1A2,GUCY1A1,GUCY1B1,GUCY2D,NRG1,CXCR1,CXCR2,AQP1,INS,KCNC2,NOS1,NOS3,OPRL1,TRAT1,PDE11A,GAL,PDE4D,PEX5L,TREM2,POMC,TMEM100,PPP3R2,PPP1R9A,PRKG1,NMUR2,ADGRG6,PTGFR,PTPRC,SELE,CLEC7A,P2RY12,SLC8A1,SYK,THBS1,TRPM2,CCR2,LAT2,TRPM8,TNFSF11,KSR1,LACRT,AKAP6,…
GO:0007188	BP	adenylate cyclase-modulating G protein-coupled receptor signaling pathway	241	54	6.88363e-05	0.0114439	CALCRL,RAMP3,ADCY1,ADCY6,AKAP13,CHRM2,CHRM3,CHRM5,ADCY9,ADCYAP1R1,GPHB5,CNR1,ADORA2A,CRHR2,ADRA1A,DRD2,DRD3,LPAR1,EDNRA,ADGRF4,ADGRF5,ADGRG3,ADGRF2,ADGRL2,FPR2,GCG,GNAT2,GNAZ,GPR26,GRM2,GRM3,GRM5,HTR4,MC2R,NPR3,NPY2R,OPRL1,OPRM1,PDE4A,PDE4B,PDE4D,GNG2,ADGRG6,PTGFR,PTH,RGS1,RGS2,P2RY12,SSTR2,SSTR4,TSHR,VIP,VIPR1,CALCR,ADGRG7,S1PR4
GO:0048731	BP	system development	4229	648	6.97988e-05	0.0115198	CDH2,MIR873,CDH4,CDH5,GPC6,CDH11,CDH13,LINC01587,TENM1,CALCRL,IKZF1,DLC1,BASP1,VAV3,GPNMB,SEMA3C,UBD,PDPN,ADCY1,CHL1,CGA,WASF3,CPLX2,FRS2,PPP1R17,ADAM29,BVES,LDB3,ADAMTS6,ADCY6,AKAP13,POU6F2,CHRM2,PLCD3,CHRM3,SLITRK1,RNF157,FCRL3,OLIG1,TMC1,CLC,ADD2,DBX1,CMA1,H4C16,PLD4,SLC24A4,CCR6,CMKLR1,CNR1,CNTFR,CNTN1,OR10J5,SYT2,COL4A1,COL4A2,COL4A4,DUSP15,XIRP2,COL8A1,COL11A1,COL11A2,TMEM178A,TRIM71,SLC9B2…
GO:0030154	BP	cell differentiation	4070	623	7.17505e-05	0.0117568	CDH2,CDH3,CDH4,CDH5,DNAJB6,CDH11,DHRS9,TENM1,TNK2,SPEG,IKZF1,BASP1,SEMA3C,UBD,PDPN,ADCY1,CHL1,WASF3,CPLX2,FRS2,ZPBP,ADAMTS5,BVES,LDB3,ADCY6,AKAP13,KRT71,POU6F2,SLITRK1,RNF157,VASN,FCRL3,OLIG1,ADCYAP1R1,TMC1,ADD1,DBX1,GTSF1,H4C16,PLD4,FRMD6,JDP2,CCR6,CMKLR1,ACER1,EID2B,CNR1,CNTN1,OR10J5,SYT2,EDARADD,COL4A1,COL4A2,DUSP15,COL8A1,COL11A1,TMEM178A,ADAD1,SLC9B2,IL31RA,ADORA2A,CD109,NOBOX,UNC5D,CRP,CHOD…
GO:0006910	BP	phagocytosis, recognition	30	13	7.51467e-05	0.0122253	IGLL5,CRP,FCN1,FCN2,PEAR1,MBL2,TREM2,CLEC7A,C4BPB,TUB,COLEC11,MEGF10,CD36
GO:0032502	BP	developmental process	6146	903	7.76969e-05	0.0125505	CDH2,CDH3,MIR873,CDH4,CDH5,CDH6,DNAJB6,CDH9,CDH10,GPC6,CDH11,CDH12,CDH13,LINC01587,CDH18,DHRS9,TENM1,TNK2,CALCRL,SPEG,IKZF1,CDO1,DLC1,CPQ,BASP1,VAV3,GPNMB,SEMA3C,UBD,PDPN,ADCY1,CHL1,CGA,WASF3,CPLX2,FRS2,PPP1R17,ZPBP,ADAM29,ADAMTS5,BVES,LDB3,ADAMTS6,ADCY6,AKAP13,PACSIN2,KRT71,POU6F2,CHRM2,PLCD3,CHRM3,CHRNA1,SLITRK1,RNF157,C1QTNF5,VASN,ADCY9,FCRL3,OLIG1,RPL39L,ADCYAP1R1,TMC1,CLC,ADD1,ADD2,DBX1,GTSF…
GO:0007202	BP	activation of phospholipase C activity	29	12	8.43673e-05	0.0133441	ADCYAP1R1,ADRA1A,LPAR1,EDNRA,HTR2A,ITK,P2RY6,PTH,SELE,P2RY12,S1PR4,GPR55
GO:0003253	BP	cardiac neural crest cell migration involved in outflow tract morphogenesis	10	7	8.75317e-05	0.0137491	SEMA3C,EDNRA,FOLR1,PITX2,BMP4,TWIST1,HAND2
GO:0030431	BP	sleep	29	12	9.09682e-05	0.0140945	MRGPRX2,ADORA2A,CRH,CSF2,DRD2,DRD3,SLC29A1,HTR2A,IL18,KCNA2,PTGDR,CACNA1I
GO:0050778	BP	positive regulation of immune response	501	94	9.43037e-05	0.01451	IGLL5,VAV3,CFHR4,HHLA2,CD300A,FCRL3,SH2D1B,CMTM3,CMKLR1,CNR1,GPR151,GCSAML,CTLA4,PYHIN1,A2M,FCN1,FCN2,FPR2,FPR3,ABL1,FYN,NCR3,GATA2,FOXP1,C5AR2,GPR31,FFAR2,HCK,HLA-DMB,HRG,NLRP10,IFNB1,IFNG,IL1R1,IL12A,IL12RB1,IL15,IL17A,IL18,IDO1,INPP5D,ITK,KIR2DL4,KLRD1,THEMIS,LCP2,LGALS3,MBL2,MEF2C,MMP12,MNDA,TRAT1,PCK1,KMT5B,PDE4B,PDE4D,IL23A,UBASH3A,TREM2,APPL2,AZGP1,ZP4,PTPRC,RARA,CCL5,BLK,NOD2,CLEC7A,SLC11…
GO:0048869	BP	cellular developmental process	4096	625	9.49244e-05	0.01451	CDH2,CDH3,CDH4,CDH5,DNAJB6,CDH11,DHRS9,TENM1,TNK2,SPEG,IKZF1,BASP1,SEMA3C,UBD,PDPN,ADCY1,CHL1,WASF3,CPLX2,FRS2,ZPBP,ADAMTS5,BVES,LDB3,ADCY6,AKAP13,PACSIN2,KRT71,POU6F2,SLITRK1,RNF157,VASN,FCRL3,OLIG1,ADCYAP1R1,TMC1,ADD1,DBX1,GTSF1,H4C16,PLD4,FRMD6,JDP2,CCR6,CMKLR1,ACER1,EID2B,CNR1,CNTN1,OR10J5,SYT2,EDARADD,COL4A1,COL4A2,DUSP15,COL8A1,COL11A1,TMEM178A,ADAD1,SLC9B2,IL31RA,ADORA2A,CD109,NOBOX,UNC5D,…
GO:0006959	BP	humoral immune response	219	48	9.76473e-05	0.0147286	IGLL5,CFHR4,CCR6,DEFB127,WFDC5,DEFA4,DEFA5,DEFA6,DMBT1,A2M,FCN1,FCN2,FGB,WFDC11,WFDC9,HRG,IFNA2,IFNA7,IFNA8,IFNA13,IFNA16,IFNB1,IFNG,IFNW1,IL17A,KRT6A,MBL2,MEF2C,MUC7,PI3,TREM2,TREM1,ZP4,PTPRC,S100A9,CCL13,SEMG1,NOD2,SFTPD,SLC11A1,C1QC,C4BPB,C6,ACOD1,C8A,C8B,COLEC11,CFHR5,CAMP
GO:0048513	BP	animal organ development	3412	526	9.9833e-05	0.0148203	CDH2,CDH3,MIR873,DNAJB6,GPC6,CALCRL,SPEG,IKZF1,CDO1,DLC1,BASP1,SEMA3C,UBD,PDPN,ADCY1,CGA,FRS2,ADAM29,ADAMTS5,BVES,LDB3,ADAMTS6,AKAP13,KRT71,PLCD3,CHRNA1,C1QTNF5,VASN,FCRL3,TMC1,ADD2,DBX1,CMA1,H4C16,PLD4,SLC24A4,CCR6,ACER1,EID2B,CNTFR,CNTN1,OR10J5,COL4A1,COL4A4,COL6A3,XIRP2,COL8A1,COL9A1,COL11A1,COL11A2,TMEM178A,OTOL1,SLC9B2,IL31RA,EGFLAM,CD109,CRH,CHODL,CRX,SLC32A1,MACROD2,CRYGA,CSF1R,CSF2,CSF3R,…
GO:0044419	BP	biological process involved in interspecies interaction between organisms	1495	236	0.000100208	0.0148203	MIR708,IGLL5,ABCC9,TSPAN32,ACTR3,TNK2,KLRG1,B3GALT5,TLR6,CCL26,TRDN,NOD1,ATG7,UBD,TRIM31,ADAMTS5,CHIT1,CHRM2,SH2D1B,DCD,PLD4,RNASE11,CCR5,CNR1,IL31RA,CRP,MACROD2,DEFB127,DEFB129,CSF1R,CSF2,CSF2RB,PIK3R6,PYHIN1,WFDC5,PYDC2,TMEM229B,DAPK1,GBP6,CLEC4F,TRIM60,DEFA4,DEFA5,DEFA6,SLC30A8,CLEC4C,DMBT1,DRD2,AGTR1,EDNRB,MLKL,NLRP7,A2M,ENO1,TRIML2,ALAD,PTK2B,FCN1,FCN2,HS3ST5,FGB,N4BP3,FPR2,CLEC5A,DEFB115,DE…
GO:0007267	BP	cell-cell signaling	1586	267	0.000106444	0.015553	CDH2,CDH3,TSPAN32,GPC6,CDH11,CHST4,CCL26,GPNMB,ADCY1,CGA,CPLX2,CHAT,BIRC8,PACSIN2,CHRM2,CHRM3,CHRM5,CHRNA1,CHRNB3,C1QTNF1,CSNK1A1L,CCR5,CNR1,OR10J5,SYT2,SLC9B2,ADORA2A,CRH,CRHBP,CRHR2,SLC32A1,RIMS4,SYT9,PRICKLE1,CSNK2B,CBLN2,ADRA1A,SYT6,CNTN4,IGSF11,DCC,SLC30A8,HTR3C,DLG2,ABAT,DRD2,DRD3,DTNA,AGTR1,EDNRA,EDNRB,ELAVL4,GABRR3,ENSA,SLC29A1,EPHA5,PTK2B,AMER2,OR5T2,CCNY,FGB,FGF2,FGF4,FGF12,FGG,DLGAP4,N…
GO:0048468	BP	cell development	2068	343	0.000106528	0.015553	CDH2,CDH4,CDH5,CDH11,TENM1,SEMA3C,PDPN,ADCY1,CHL1,WASF3,FRS2,ZPBP,BVES,LDB3,ADCY6,AKAP13,SLITRK1,RNF157,OLIG1,TMC1,ADD1,FRMD6,CCR6,CNR1,CNTN1,SYT2,COL11A1,ADAD1,SLC9B2,ADORA2A,NOBOX,UNC5D,CHODL,SUN5,CSF1R,TTC36,RFLNA,ADRA1A,CTNNA2,CNTN4,KHDC3L,DAB1,CCDC63,DGKG,DCC,PLPPR5,DCLK2,GALNTL5,GSX2,ASXL1,DRD2,DRD3,LPAR1,EDNRA,EDNRB,ELAVL4,C9orf72,EPHA5,PDILT,EPHA7,EPHB6,ESR1,EVI2B,FANCC,PTK2B,FBN1,ADGRF5,…
GO:0030855	BP	epithelial cell differentiation	684	125	0.000110363	0.0160103	CDH2,CDH3,CDH5,DHRS9,BASP1,PDPN,FRS2,KRT71,TMC1,ADD1,FRMD6,ACER1,COL4A1,IL31RA,CD109,CSTA,SPRR4,ASXL1,DMBT1,DSPP,EDNRA,EDNRB,LCE4A,CERS3,ESR1,FGF2,FGF8,PALLD,AKR1B1,FLG,KAZN,CASP14,ABL1,LCE5A,WHRN,WWTR1,PPP1R16B,ABCA12,GATA2,GDNF,FOXB1,B9D1,LAMA1,ANXA4,NRG1,ONECUT1,KRT73,HOXA5,HSF4,KRTAP6-1,KRTAP6-2,KRTAP6-3,IFNG,LCE1C,LCE1F,LCE2A,LCE2D,IVL,KRT77,KCNE1,KRT2,KRT3,KRT5,KRT6A,KRT32,KRT33A,KRT34,HRNR…
GO:0070372	BP	regulation of ERK1 and ERK2 cascade	299	63	0.00011659	0.0168066	RAMP3,CCL26,NOD1,GPNMB,FRS2,CSF1R,ADRA1A,DRD2,EPHA7,PTK2B,FGB,FGF1,FGF2,FGF4,FGF8,FGG,FPR2,ABL1,GCG,GCNT2,NPTN,C5AR2,GSTP1,NRG1,HTR2A,OR2AT4,INHBA,MIR138-1,SMAD4,ATF3,NPY,NTRK1,OPRM1,P2RY6,NOX4,TREM2,SLC30A10,IL26,LMO3,NDRG2,PTPN1,PTPRC,PTPRR,TRPV4,CCL1,CCL5,CCL7,CCL13,CCL25,NOD2,NDRG4,BMP4,BRAF,SSTR4,SYK,TIMP3,CALCR,PDGFD,HAVCR2,TNFSF11,CFLAR,GPR55,HAND2,CD36
GO:0045087	BP	innate immune response	765	130	0.00011779	0.0168729	IGLL5,ACTR3,TNK2,KLRG1,TLR6,CCL26,NOD1,UBD,TRIM31,SH2D1B,PLD4,CRP,DEFB127,CSF1R,PIK3R6,PYHIN1,WFDC5,PYDC2,DAPK1,GBP6,TRIM60,DEFA4,DEFA5,DEFA6,SLC30A8,CLEC4C,DMBT1,DRD2,A2M,TRIML2,PTK2B,FCN1,FCN2,FGB,N4BP3,FPR2,CLEC5A,DEFB116,DEFB121,DEFB124,DEFB125,FYN,YTHDF3,ZNF683,NCR3,WFDC11,WFDC9,PYDC1,CLEC4E,IL36B,IL36A,FFAR2,HCK,CD209,HLA-DPA1,NLRP10,TREML1,IFNA2,IFNA7,IFNA8,IFNA13,IFNA16,IFNB1,IFNG,IFNW1,I…
GO:0097530	BP	granulocyte migration	146	36	0.000123655	0.0175938	CCL26,VAV3,CD300A,CMKLR1,CSF1R,CSF3R,FUT4,C5AR2,IL1R1,CXCR1,CXCR2,IL17A,LGALS3,PDE4B,IL23A,PIK3CG,TREM1,CAMK1D,PREX1,TRPV4,S100A9,CCL1,CCL5,CCL7,CCL13,CCL25,NOD2,SYK,THBS1,THBS4,C3AR1,UMOD,SCG2,JAM3,SLIT2,RIPOR2
GO:0050432	BP	catecholamine secretion	56	18	0.000127143	0.0177657	CNR1,SYT2,ADORA2A,CRH,SYT9,SYT6,ABAT,DRD2,DRD3,GDNF,GHSR,GRM2,HTR2A,KCNA2,SYT1,SYT4,VIP,CHRNA6
GO:0050433	BP	regulation of catecholamine secretion	56	18	0.000127143	0.0177657	CNR1,SYT2,ADORA2A,CRH,SYT9,SYT6,ABAT,DRD2,DRD3,GDNF,GHSR,GRM2,HTR2A,KCNA2,SYT1,SYT4,VIP,CHRNA6
GO:0007399	BP	nervous system development	2374	388	0.000128212	0.0178058	CDH2,CDH4,GPC6,CDH11,LINC01587,TENM1,DLC1,BASP1,SEMA3C,ADCY1,CHL1,WASF3,CPLX2,FRS2,PPP1R17,ADCY6,POU6F2,CHRM2,CHRM3,SLITRK1,RNF157,OLIG1,TMC1,ADD2,DBX1,CMA1,SLC24A4,CNR1,CNTFR,CNTN1,SYT2,COL4A1,DUSP15,TRIM71,ADORA2A,UNC5D,HAPLN1,CHODL,CRX,SLC32A1,MACROD2,CSF1R,TTC36,PRICKLE1,LRFN5,NRG4,VCAN,RBFOX3,CBLN2,CTNNA2,CNTN4,KHDC3L,DAB1,DGKG,MDGA2,DCC,PLPPR5,DCTN1,DCLK2,GSX2,ACAN,DNAH5,DNMT3A,ABAT,DRD2,DR…
GO:0097529	BP	myeloid leukocyte migration	229	51	0.000130324	0.0179895	CCL26,VAV3,CD300A,CMKLR1,CSF1R,CSF3R,TAFA4,EDNRB,PTK2B,FPR2,DEFB124,FUT4,C5AR2,IL1R1,CXCR1,CXCR2,IL17A,LGALS3,PDE4B,IL23A,PIK3CG,TREM2,TREM1,CAMK1D,PREX1,PTPRO,TRPV4,S100A9,CCL1,CCL5,CCL7,CCL13,CCL25,NOD2,SFTPD,P2RY12,SPI1,STAT5B,SYK,THBS1,THBS4,C3AR1,CCR2,UMOD,VEGFC,SCG2,PLA2G7,PDGFD,JAM3,TNFSF11,SLIT2,RIPOR2
GO:0099536	BP	synaptic signaling	723	136	0.000132504	0.0181802	CDH2,CDH11,ADCY1,CPLX2,CHAT,PACSIN2,CHRM2,CHRM3,CHRM5,CHRNA1,CHRNB3,CNR1,OR10J5,SYT2,ADORA2A,CRH,CRHBP,CRHR2,SLC32A1,RIMS4,SYT9,CBLN2,ADRA1A,CNTN4,IGSF11,DCC,HTR3C,DLG2,ABAT,DRD2,DRD3,DTNA,ELAVL4,GABRR3,SLC29A1,PTK2B,OR5T2,FGF12,DLGAP4,NTNG1,NLGN1,SV2C,RIMS1,PHF24,FRRS1L,SLC17A8,ABL1,FYN,KCTD13,GABRA1,GABRA5,GABRA6,GABRB3,GABRR1,SLC24A2,NALCN,PNKD,SLITRK5,ERC2,GDNF,GFAP,GHSR,NPTN,NSG1,PDE7B,PCDH1…
GO:0045109	BP	intermediate filament organization	67	20	0.000133778	0.0182451	DNAJB6,KRT71,DES,GFAP,KRT73,KRT27,KRT77,KRT2,KRT3,KRT5,KRT6A,KRT32,KRT33A,KRT34,KRT84,KRT76,KRT20,TCHH,BFSP2,KRT38
GO:0007275	BP	multicellular organism development	4682	706	0.000138106	0.0187233	CDH2,CDH3,MIR873,CDH4,CDH5,CDH6,DNAJB6,CDH9,CDH10,GPC6,CDH11,CDH12,CDH13,LINC01587,CDH18,TENM1,CALCRL,IKZF1,DLC1,BASP1,VAV3,GPNMB,SEMA3C,UBD,PDPN,ADCY1,CHL1,CGA,WASF3,CPLX2,FRS2,PPP1R17,ADAM29,BVES,LDB3,ADAMTS6,ADCY6,AKAP13,POU6F2,CHRM2,PLCD3,CHRM3,SLITRK1,RNF157,ADCY9,FCRL3,OLIG1,ADCYAP1R1,TMC1,CLC,ADD1,ADD2,DBX1,CMA1,H4C16,PLD4,SLC24A4,CCR6,CMTM3,CMKLR1,CNR1,CNTFR,CNTN1,OR10J5,SYT2,COL4A1,COL4A…
GO:0010951	BP	negative regulation of endopeptidase activity	232	50	0.000141941	0.0191293	CST8,DNAJB6,SMR3B,BIRC8,RFFL,SERPINA3,COL6A3,ADORA2A,CD109,A2ML1,CSN2,CST1,CSTA,WFDC5,SPINK13,NLRP7,A2M,TNFAIP8,WFDC11,WFDC9,SMR3A,ANXA2,HRG,SERPINA9,AQP1,ITIH1,ITIH2,NGF,FURIN,SPOCK3,SERPINA1,PI3,SERPINB10,SERPINB13,SERPINI2,AVP,EPPIN,SH3RF1,OPRPN,SPOCK1,BST2,TFPI,THBS1,TIMP2,TIMP3,RECK,SPINK7,CST7,SERPINB7,SERPINB12,SERPINB11,WFDC8
GO:0014046	BP	dopamine secretion	36	14	0.000148223	0.0197423	CNR1,SYT2,SYT9,SYT6,ABAT,DRD2,DRD3,GDNF,GRM2,HTR2A,KCNA2,SYT1,SYT4,CHRNA6
GO:0014059	BP	regulation of dopamine secretion	36	14	0.000148223	0.0197423	CNR1,SYT2,SYT9,SYT6,ABAT,DRD2,DRD3,GDNF,GRM2,HTR2A,KCNA2,SYT1,SYT4,CHRNA6
GO:0061564	BP	axon development	463	98	0.000168262	0.0216516	CDH2,CDH4,CDH11,SEMA3C,ADCY1,CHL1,SLITRK1,CNR1,CNTN1,UNC5D,CHODL,CSF1R,CTNNA2,CNTN4,DAB1,DCC,DRD2,EDNRA,C9orf72,EPHA5,EPHA7,EPHB6,NTNG1,FOXG1,PALLD,SPART,NFASC,FOLR1,MACF1,FLRT2,ABL1,FYN,GAP43,SLITRK5,GDNF,NPTN,FOXB1,CNTN6,GLI2,GLI3,LAMA1,APBB1,TNC,BARHL2,ACTBL2,ITGA4,ITGB1,KIF5C,SMAD4,MAP2,MBP,NCAM2,NDN,NGF,NRCAM,NTRK1,OTX2,PLXNA2,CNTN5,SEMA5B,ROBO4,FEZF2,CRTAC1,DPYSL5,RGMA,LRTM1,ISLR2,PTN,LRRC4…
GO:0060078	BP	regulation of postsynaptic membrane potential	136	35	0.000174871	0.0223087	CHRNA1,CHRNB3,ADORA2A,IGSF11,HTR3C,ABAT,DRD2,GABRR3,SLC29A1,PTK2B,NLGN1,RIMS1,GABRA1,GABRA5,GABRA6,GABRB3,GABRR1,GRIA1,GRID1,GRIK1,GRIK2,GRIK4,GRIK5,GRM5,KCNA1,KCND2,RGS7BP,MEF2C,OPRM1,PRKAR1B,TMEM108,GLRA3,TMEM25,CHRNA6,NRXN1
GO:0009913	BP	epidermal cell differentiation	227	50	0.000175327	0.0223087	CDH3,KRT71,TMC1,ACER1,CD109,CSTA,SPRR4,LCE4A,CERS3,FGF2,PALLD,FLG,KAZN,CASP14,LCE5A,WHRN,ABCA12,KRT73,KRTAP6-1,KRTAP6-2,KRTAP6-3,LCE1C,LCE1F,LCE2A,LCE2D,IVL,KRT77,KRT2,KRT3,KRT5,KRT6A,HRNR,KRT84,GRXCR1,LCE6A,NUMA1,KRT76,PITX2,PLS1,PLAAT4,BMP4,SPRR1A,SPRR1B,SPRR2D,SPRR2F,TCHH,CLRN1,ZBED2,IFT74,LCE3D,TP63
GO:0040011	BP	locomotion	1362	235	0.000187572	0.0234733	MIR543,CDH4,CDH5,CDH13,CHST4,CCL26,DLC1,VAV3,GPNMB,SEMA3C,PDPN,CHL1,CGA,MAPRE2,PTPRT,BVES,CD300A,RFFL,CCR5,CCR6,ACKR2,CMTM3,CMKLR1,CNTN1,OR10J5,ADORA2A,UNC5D,CSF1R,CSF2,CSF3R,CSNK2B,CMTM2,GCSAML,CTNNA2,TAFA4,CNTN4,DCC,GSX2,DRD2,DRD3,AGTR1,LPAR1,EDNRA,EDNRB,EPHA5,EPHA7,EPHB6,F10,PTK2B,ADGRG3,FGF1,FGF2,FGF4,FGF6,FGF8,FGFR1,NTNG1,FOXG1,LIMCH1,PALLD,NFASC,CLASP2,KANK1,SULF1,MACF1,FPR2,FPR3,FLRT2,DEFB…
GO:0045321	BP	leukocyte activation	888	152	0.000191447	0.0238273	IGLL5,TSPAN32,IKZF1,TLR6,VAV3,GPNMB,UBD,CPLX2,HHLA2,CD300A,FCRL1,FCRL3,SH2D1B,MRGPRX2,CLC,CCR6,CNR1,IL31RA,ADORA2A,CSF2,LRFN5,PIK3R6,CTLA4,CTPS1,DHPS,TIGIT,GAPT,PTK2B,ADGRF5,ADGRG3,ABL1,FYN,ZNF683,NCR3,GATA2,CLEC4E,HAVCR1,FOXP1,IL36B,GLI2,GLI3,GRP,ICOS,CD209,HLA-DMB,HLA-DPA1,ONECUT1,IFNA2,IFNA7,IFNA8,IFNA13,IFNA16,IFNB1,IFNG,IFNW1,IL2RA,IL5,CXCR2,IL12A,IL12RB1,IL15,TNFRSF9,IL18,IDO1,INHBA,INS,INP…
GO:0022008	BP	neurogenesis	1605	274	0.000195216	0.0240381	CDH2,CDH4,CDH11,TENM1,SEMA3C,ADCY1,CHL1,WASF3,FRS2,ADCY6,SLITRK1,RNF157,OLIG1,TMC1,DBX1,CNR1,CNTN1,SYT2,DUSP15,ADORA2A,UNC5D,CHODL,CSF1R,TTC36,CTNNA2,CNTN4,KHDC3L,DAB1,DGKG,MDGA2,DCC,PLPPR5,DCLK2,GSX2,DNMT3A,DRD2,DRD3,DTX1,LPAR1,EDNRA,EDNRB,ELAVL4,EML1,C9orf72,EPHA5,EPHA7,EPHB6,EYA1,PTK2B,SDK1,FGF2,FGF8,FGFR1,ADNP2,NTNG1,NLGN1,ZHX2,ZNF365,FOXG1,TRAK1,RIMS1,PALLD,MYO16,MYT1L,HECW1,SPART,NFASC,KANK…
GO:0022407	BP	regulation of cell-cell adhesion	468	90	0.000195885	0.0240381	TSPAN32,CHST4,GPNMB,PDPN,HHLA2,CD300A,C1QTNF1,ADORA2A,PIK3R6,CTLA4,ADAMTS18,DHPS,ABAT,TIGIT,EPHA7,FGB,FGG,ABL1,FUT4,FYN,ABCA12,GCNT1,GCNT2,IL36B,GLI2,GLI3,ICOS,HAS2,CD209,HLA-DMB,HLA-DPA1,RNASE10,IFNA2,IFNB1,IFNG,IL1RN,IL2RA,IL12A,IL12RB1,IL15,IL18,IDO1,ITGA4,LGALS3,MBP,AFDN,TARM1,ASS1,F11R,PCDH8,ZBTB7B,PCK1,GP6,IL23A,SIRPG,TENM3,PRKAR1A,PAG1,PRKG1,ZP4,PTPRC,RARA,TRPV4,CCL5,CCL25,BLK,SELE,NOD2,SF…
GO:0007409	BP	axonogenesis	417	90	0.000196307	0.0240381	CDH2,CDH4,CDH11,SEMA3C,ADCY1,CHL1,SLITRK1,CNTN1,UNC5D,CHODL,CSF1R,CTNNA2,CNTN4,DAB1,DCC,DRD2,EDNRA,C9orf72,EPHA5,EPHA7,EPHB6,NTNG1,FOXG1,PALLD,SPART,NFASC,MACF1,FLRT2,ABL1,FYN,GAP43,SLITRK5,GDNF,NPTN,FOXB1,CNTN6,GLI2,GLI3,LAMA1,APBB1,BARHL2,ACTBL2,ITGA4,ITGB1,KIF5C,SMAD4,MAP2,MBP,NDN,NGF,NRCAM,NTRK1,OTX2,PLXNA2,CNTN5,SEMA5B,ROBO4,FEZF2,DPYSL5,LRTM1,ISLR2,LRRC4C,SHTN1,SPTBN4,PTPRO,PTPRZ1,ROBO1,ROB…
GO:0019233	BP	sensory perception of pain	101	26	0.000203671	0.0245967	SMR3B,SCN11A,MRGPRX2,CNR1,TAFA4,EDNRB,PHF24,FYN,SMR3A,HTR2A,AQP1,KCNA1,KCNA2,KCND2,NDN,NTRK1,OPRL1,OPRM1,ACP3,TMEM100,PRKAR1B,NMUR2,OPRPN,SCN1A,SCN9A,CCR2,VIP
GO:0048699	BP	generation of neurons	1391	242	0.000204109	0.0245967	CDH2,CDH4,CDH11,TENM1,SEMA3C,ADCY1,CHL1,FRS2,ADCY6,SLITRK1,RNF157,OLIG1,TMC1,DBX1,CNR1,CNTN1,SYT2,ADORA2A,UNC5D,CHODL,CSF1R,TTC36,CTNNA2,CNTN4,KHDC3L,DAB1,DGKG,MDGA2,DCC,PLPPR5,DCLK2,GSX2,DNMT3A,DRD2,DTX1,LPAR1,EDNRA,EDNRB,ELAVL4,EML1,C9orf72,EPHA5,EPHA7,EPHB6,EYA1,PTK2B,SDK1,FGF2,FGF8,FGFR1,ADNP2,NTNG1,NLGN1,ZHX2,ZNF365,FOXG1,RIMS1,PALLD,MYO16,MYT1L,HECW1,SPART,NFASC,KANK1,MINAR1,SATB2,CRB1,FOLR…
GO:0019226	BP	transmission of nerve impulse	75	22	0.000208018	0.0248053	KCNMB2,SCN11A,CHRM5,CHRNA1,OTOA,FGF12,NFASC,GHSR,GRIK2,KCNA1,KCNA2,KCND2,NRCAM,AVP,SPTBN4,DMRT3,SCN1A,SCN5A,SCN7A,SCN9A,TNR,JAM3,CACNA1I
GO:0001775	BP	cell activation	1027	173	0.000209284	0.0248263	IGLL5,TSPAN32,IKZF1,TLR6,VAV3,GPNMB,UBD,PDPN,CPLX2,HHLA2,CD300A,C1QTNF1,FCRL1,FCRL3,SH2D1B,MRGPRX2,CLC,CCR6,CNR1,IL31RA,ADORA2A,CSF2,LRFN5,PIK3R6,CTLA4,CTPS1,DGKG,ADAMTS18,DHPS,ABAT,TIGIT,GAPT,PTK2B,ADGRF5,ADGRG3,FGB,FGG,ABL1,FYN,ZNF683,NCR3,GATA2,CLEC4E,HAVCR1,FOXP1,IL36B,GLI2,GLI3,GRP,ICOS,CD209,HLA-DMB,HLA-DPA1,ONECUT1,HRG,TREML1,IFNA2,IFNA7,IFNA8,IFNA13,IFNA16,IFNB1,IFNG,IFNW1,IL2RA,IL5,CXCR2…
GO:0071621	BP	granulocyte chemotaxis	121	31	0.000219111	0.025596	CCL26,VAV3,CMKLR1,CSF1R,CSF3R,C5AR2,CXCR1,CXCR2,LGALS3,PDE4B,IL23A,PIK3CG,TREM1,CAMK1D,PREX1,TRPV4,S100A9,CCL1,CCL5,CCL7,CCL13,CCL25,NOD2,SYK,THBS1,THBS4,C3AR1,SCG2,JAM3,SLIT2,RIPOR2
GO:0034765	BP	regulation of ion transmembrane transport	490	95	0.000219144	0.025596	ABCC9,RAMP3,TRDN,SCN11A,CHRM3,ADCYAP1R1,TMC1,CRH,CRHBP,GSG1L,KCNU1,DAPK1,DPP6,DRD2,DRD3,EDNRA,PTK2B,FGF12,NLGN1,HECW1,KCNE4,SLC17A8,ABL1,FYN,NALCN,KCNH5,GLRX,GNB2,REM1,GRM5,GRP,GSTM2,KCNIP1,IFNG,ITGB1,KCNA1,KCNA2,KCNA3,KCNA4,KCNA10,KCNC2,KCND2,KCNE1,KCNG1,SLC26A5,KCNJ1,KCNJ5,KCNJ6,KCNJ12,KCNJ15,KCNMB1,KCNQ3,MEF2C,LRRC52,NOS1,FXYD2,OPRL1,OPRM1,P2RY6,GAL,PDE4B,PDE4D,PIK3CG,FXYD6,TREM2,PPP3R2,CHD7,C…
GO:0035116	BP	embryonic hindlimb morphogenesis	27	12	0.000221694	0.0257618	FGF4,FGF8,ALX3,RSPO2,MSX1,CHD7,RARB,ALX4,BMP4,TWIST1,ZBTB16,TP63
GO:0042749	BP	regulation of circadian sleep/wake cycle	20	9	0.000223476	0.0258371	ADORA2A,CRH,CSF2,DRD2,DRD3,NLGN1,HCRTR2,KCNA2,NPS
GO:0010466	BP	negative regulation of peptidase activity	242	51	0.000228828	0.0263222	CST8,DNAJB6,SMR3B,BIRC8,RFFL,SERPINA3,COL6A3,ADORA2A,CD109,A2ML1,CSN2,CST1,CSTA,WFDC5,SPINK13,NLRP7,A2M,TNFAIP8,WFDC11,WFDC9,SMR3A,ANXA2,HRG,SERPINA9,AQP1,ITIH1,ITIH2,NGF,FURIN,SPOCK3,PI15,SERPINA1,PI3,SERPINB10,SERPINB13,SERPINI2,AVP,EPPIN,SH3RF1,OPRPN,SPOCK1,BST2,TFPI,THBS1,TIMP2,TIMP3,RECK,SPINK7,CST7,SERPINB7,SERPINB12,SERPINB11,WFDC8
GO:0097254	BP	renal tubular secretion	28	11	0.000244239	0.0278793	ADORA2A,DRD2,DRD3,AGTR1,EDNRB,ATP6V0A4,ATP6V1B1,AVP,UMOD,SLC22A6,ABCG2
GO:0050920	BP	regulation of chemotaxis	219	50	0.000244813	0.0278793	CDH13,CCL26,SEMA3C,CCR6,CMKLR1,CSF1R,LPAR1,PTK2B,FGF1,FGF2,FGF4,FGFR1,FPR2,DEFB124,C5AR2,ANGPT2,HRG,CXCR2,IL12A,IL16,IL23A,TREM2,SEMA5B,FEZF2,CAMK1D,PTN,PTPRO,TRPV4,ROBO1,ROBO2,CCL1,CCL5,CCL7,NOD2,P2RY12,SPI1,THBS1,THBS4,C3AR1,CCR2,VEGFC,SCG2,PLA2G7,SEMA6D,PDGFD,JAM3,SEMA5A,PLXNA4,SLIT2,SEMA3E,RIPOR2
GO:0002684	BP	positive regulation of immune system process	844	144	0.000264936	0.0295793	IGLL5,TLR6,NOD1,VAV3,CFHR4,HHLA2,CD300A,FCRL3,SH2D1B,CCR6,CMTM3,CMKLR1,CNR1,SLC9B2,GPR151,CSF1R,PIK3R6,GCSAML,CTLA4,PYHIN1,DHPS,A2M,EVI2B,PTK2B,FCN1,FCN2,FPR2,FPR3,DEFB124,ABL1,FUT4,FYN,NCR3,GATA2,HAVCR1,FOXP1,IL36B,C5AR2,GLI2,GLI3,GPR31,FFAR2,ICOS,HCK,CD209,HLA-DMB,HLA-DPA1,HRG,NLRP10,IFNB1,IFNG,IL1R1,IL2RA,IL5,CXCR2,IL12A,IL12RB1,IL15,IL17A,IL18,IDO1,INPP5D,ITGA4,ITK,KIR2DL4,KLRD1,THEMIS,LCP2,L…
GO:0033141	BP	positive regulation of peptidyl-serine phosphorylation of STAT protein	16	8	0.000266896	0.0296528	IFNA2,IFNA7,IFNA8,IFNA13,IFNA16,IFNB1,IFNG,IFNW1
GO:0015844	BP	monoamine transport	80	22	0.000268945	0.0297354	CHRM5,CNR1,SYT2,ADORA2A,CRH,SYT9,SYT6,ABAT,DRD2,DRD3,GDNF,GHSR,GRM2,HTR2A,KCNA2,NOS1,SLC6A2,SLC6A3,SYK,SYT1,SYT4,VIP,CHRNA6
GO:0019934	BP	cGMP-mediated signaling	33	13	0.000276231	0.0301026	IRAG1,EDNRB,PTK2B,GUCY1A2,GUCY1A1,GUCY1B1,GUCY2D,AQP1,INS,KCNC2,PDE11A,PRKG1,THBS1,CD36
GO:0030182	BP	neuron differentiation	1322	230	0.000280962	0.0303279	CDH2,CDH4,CDH11,TENM1,SEMA3C,ADCY1,CHL1,ADCY6,SLITRK1,RNF157,OLIG1,TMC1,DBX1,CNR1,CNTN1,SYT2,ADORA2A,UNC5D,CHODL,CSF1R,TTC36,CTNNA2,CNTN4,KHDC3L,DAB1,DGKG,MDGA2,DCC,PLPPR5,DCLK2,GSX2,DNMT3A,DRD2,DTX1,LPAR1,EDNRA,EDNRB,ELAVL4,C9orf72,EPHA5,EPHA7,EPHB6,EYA1,PTK2B,SDK1,FGF2,FGF8,FGFR1,ADNP2,NTNG1,NLGN1,ZHX2,ZNF365,FOXG1,RIMS1,PALLD,MYO16,MYT1L,HECW1,SPART,NFASC,KANK1,MINAR1,CRB1,FOLR1,MACF1,FLRT2,FL…
GO:0030593	BP	neutrophil chemotaxis	97	26	0.000287717	0.0309106	CCL26,VAV3,CSF3R,C5AR2,CXCR1,CXCR2,LGALS3,PDE4B,IL23A,PIK3CG,TREM1,CAMK1D,PREX1,S100A9,CCL1,CCL5,CCL7,CCL13,CCL25,NOD2,SYK,THBS4,C3AR1,JAM3,SLIT2,RIPOR2
GO:0000902	BP	cell morphogenesis	970	181	0.000298088	0.0316003	CDH2,CDH4,CDH5,CDH6,CDH9,CDH10,CDH11,CDH12,CDH18,DLC1,SEMA3C,PDPN,ADCY1,CHL1,WASF3,BVES,PACSIN2,SLITRK1,RNF157,FRMD6,CNTN1,SYT2,ADORA2A,UNC5D,CHODL,CSF1R,CTNNA2,FGD5,CNTN4,DAB1,DCC,ASXL1,DRD2,LPAR1,EDNRA,ELAVL4,C9orf72,EPHA5,EPHA7,EPHB6,PTK2B,FGB,FGG,RHOBTB3,NTNG1,NLGN1,ZNF365,FOXG1,RIMS1,PALLD,MYO16,HECW1,SPART,NFASC,KANK1,RHOBTB2,DNMBP,CRB1,MACF1,FLRT2,FLRT1,ABL1,FYN,WHRN,GAP43,SLITRK5,GAS2,GDN…
GO:0010840	BP	regulation of circadian sleep/wake cycle, wakefulness	4	4	0.000298432	0.0316003	CRH,NLGN1,HCRTR2,NPS
GO:0042746	BP	circadian sleep/wake cycle, wakefulness	4	4	0.000298432	0.0316003	CRH,NLGN1,HCRTR2,NPS
GO:0010518	BP	positive regulation of phospholipase activity	54	17	0.000299686	0.0316003	ADCYAP1R1,ADRA1A,AGTR1,LPAR1,EDNRA,ESR1,FGF2,FGFR1,HTR2A,APOC2,ITK,P2RY6,PTH,CCL5,SELE,P2RY12,S1PR4,GPR55
GO:0042098	BP	T cell proliferation	198	43	0.000303246	0.0318283	TSPAN32,GPNMB,HHLA2,CLC,CTLA4,CTPS1,DHPS,ABL1,FYN,CD209,HLA-DMB,HLA-DPA1,IL2RA,IL12RB1,IL15,TNFRSF9,IL18,IDO1,LGALS3,ZBTB7B,IL23A,PIK3CG,PRKAR1A,SH3RF1,ZP4,PTPRC,CCL5,SFTPD,BMP4,SLC7A1,SLC11A1,SPTA1,STAT5B,SYK,CCR2,TYK2,DOCK8,NCK2,CARD11,HAVCR2,SH2D2A,CD1D,TNFSF8
GO:0002376	BP	immune system process	2425	369	0.000305667	0.0319352	MIR708,IGLL5,TSPAN32,ACTR3,CHST4,TENM1,TNK2,KLRG1,IKZF1,TLR6,CCL26,NOD1,VAV3,GPNMB,SEMA3C,UBD,PDPN,CPLX2,CD300C,CFHR4,TRIM31,HHLA2,BVES,CHIT1,CD300A,FCRL1,FCRL3,SH2D1B,MRGPRX2,CLC,ADD2,H4C16,PLD4,ADSS1,CCR5,CCR6,ACKR2,CMTM3,CMKLR1,CNR1,FCRLB,TMEM178A,SLC9B2,IL31RA,GPR151,ADORA2A,CD109,CRP,DEFB127,CSF1R,CSF2,CSF2RB,CSF3R,LRFN5,PIK3R6,GCSAML,CTLA4,PYHIN1,WFDC5,CTPS1,TAFA4,PYDC2,DAPK1,GBP6,TRIM60,DE…
GO:0002687	BP	positive regulation of leukocyte migration	139	33	0.000309596	0.032198	CCR6,CMKLR1,CSF1R,PTK2B,FPR2,DEFB124,ABL1,FUT4,IL1R1,CXCR2,IL12A,ITGA4,LGALS3,IL23A,TREM2,CAMK1D,PTN,JAM2,TRPV4,CCL1,CCL5,CCL7,P2RY12,SPI1,THBS1,THBS4,C3AR1,CCR2,VEGFC,PLA2G7,PDGFD,DOCK8,JAM3,RIPOR2
GO:0050900	BP	leukocyte migration	379	74	0.000313971	0.0325046	CHST4,CCL26,VAV3,CD300A,ADD2,CCR5,CCR6,CMKLR1,CSF1R,CSF3R,GCSAML,TAFA4,EDNRB,PTK2B,FPR2,DEFB124,ABL1,FUT4,FYN,H2BC1,GCNT1,C5AR2,GPR15,FFAR2,HCK,IL1R1,CXCR1,CXCR2,IL12A,IL16,IL17A,ITGA4,ITGB1,LGALS3,F11R,PDE4B,IL23A,PIK3CG,TREM2,TREM1,CAMK1D,PREX1,PTN,PTPRO,JAM2,TRPV4,S100A9,CCL1,CCL5,CCL7,CCL13,CCL25,SELE,NOD2,SFTPD,P2RY12,BMP5,SPI1,STAT5B,SYK,THBS1,THBS4,C3AR1,TRPM2,CCR2,UMOD,VEGFC,SCG2,PLA2G7,P…
GO:0048666	BP	neuron development	1061	192	0.000320792	0.0330605	CDH2,CDH4,CDH11,TENM1,SEMA3C,ADCY1,CHL1,ADCY6,SLITRK1,RNF157,TMC1,CNR1,CNTN1,SYT2,ADORA2A,UNC5D,CHODL,CSF1R,TTC36,CTNNA2,CNTN4,KHDC3L,DAB1,DGKG,DCC,PLPPR5,DCLK2,DRD2,LPAR1,EDNRA,EDNRB,ELAVL4,C9orf72,EPHA5,EPHA7,EPHB6,PTK2B,SDK1,NTNG1,NLGN1,ZNF365,FOXG1,RIMS1,PALLD,MYO16,MYT1L,HECW1,SPART,NFASC,KANK1,MINAR1,CRB1,FOLR1,MACF1,FLRT2,FLRT1,ABL1,FYN,GABRA5,WHRN,GAP43,TENM4,SLITRK5,GATA2,GDNF,GFAP,GFRA1…
GO:0050921	BP	positive regulation of chemotaxis	137	34	0.000330159	0.0335701	CDH13,CCL26,CCR6,CMKLR1,CSF1R,LPAR1,PTK2B,FGF2,FGFR1,FPR2,DEFB124,CXCR2,IL12A,IL16,IL23A,TREM2,CAMK1D,PTN,TRPV4,CCL1,CCL5,CCL7,P2RY12,SPI1,THBS1,THBS4,C3AR1,CCR2,VEGFC,SCG2,PLA2G7,PDGFD,SEMA5A,SLIT2,RIPOR2
GO:0010517	BP	regulation of phospholipase activity	63	19	0.000333817	0.0337912	ADCYAP1R1,ADRA1A,AGTR1,LPAR1,EDNRA,ESR1,FGF2,FGFR1,ABL1,HTR2A,APOC2,ITK,P2RY6,PTH,RGS2,CCL5,SELE,P2RY12,S1PR4,GPR55
GO:0051937	BP	catecholamine transport	71	20	0.000341902	0.0344227	CHRM5,CNR1,SYT2,ADORA2A,CRH,SYT9,SYT6,ABAT,DRD2,DRD3,GDNF,GHSR,GRM2,HTR2A,KCNA2,SLC6A2,SLC6A3,SYT1,SYT4,VIP,CHRNA6
GO:0042391	BP	regulation of membrane potential	413	81	0.000343079	0.0344227	KCNMB2,TRDN,BVES,SCN11A,CHRNA1,CHRNB3,SLC24A4,CNR1,ADORA2A,RIMS4,ADRA1A,TAFA4,IGSF11,HTR3C,ABAT,DRD2,GABRR3,SLC29A1,PTK2B,FGF12,NLGN1,RIMS1,SPART,KCNE4,ABL1,GABRA1,GABRA5,GABRA6,GABRB3,GABRR1,NALCN,GJA1,KCNH5,GLRX,GRIA1,GRID1,GRIK1,GRIK2,GRIK4,GRIK5,CTNNA3,GRM5,KCNK18,KCNA1,KCNA2,KCNC2,KCND2,KCNE1,SLC26A5,KCNJ5,KCNK2,KCNQ3,RGS7BP,MEF2C,ATP1A4,NRCAM,OPRM1,TREM2,PRKAR1B,KCNK12,NPS,SCN1A,SCN5A,SCN7A…
GO:0030595	BP	leukocyte chemotaxis	227	49	0.000407475	0.0400028	CCL26,VAV3,CCR5,CCR6,CMKLR1,CSF1R,CSF3R,TAFA4,EDNRB,PTK2B,FPR2,DEFB124,C5AR2,FFAR2,CXCR1,CXCR2,IL12A,IL16,LGALS3,PDE4B,IL23A,PIK3CG,TREM1,CAMK1D,PREX1,PTN,PTPRO,TRPV4,S100A9,CCL1,CCL5,CCL7,CCL13,CCL25,NOD2,SFTPD,SPI1,SYK,THBS1,THBS4,C3AR1,TRPM2,CCR2,VEGFC,SCG2,PLA2G7,JAM3,TNFSF11,SLIT2,RIPOR2
GO:0032103	BP	positive regulation of response to external stimulus	438	81	0.000413473	0.0404175	CDH13,CCL26,NOD1,SH2D1B,CCR6,CMKLR1,CNR1,CSF1R,PYHIN1,AGTR1,LPAR1,PTK2B,FCN1,FCN2,FGF2,FGFR1,FPR2,DEFB124,FYN,NCR3,GHSR,FFAR2,HCK,HRG,NLRP10,IFNB1,IFNG,CXCR2,IL12A,IL15,IL16,IL17A,IL18,IDO1,KIR2DL4,KLRD1,LGALS2,SIGLEC16,MBL2,MMP12,MNDA,NPY,OPRM1,IL23A,PIK3CG,TREM2,CAMK1D,PTN,TRPV4,S100A9,CCL1,CCL5,CCL7,NOD2,CLEC7A,P2RY12,SPI1,BRAF,STAT5B,SYK,THBS1,THBS4,TLR2,C3AR1,CCR2,ACOD1,VEGFC,SCG2,COLEC11,PL…
GO:0007417	BP	central nervous system development	1001	175	0.000433432	0.0419738	CDH2,CDH11,DLC1,BASP1,ADCY1,WASF3,FRS2,PPP1R17,POU6F2,OLIG1,DBX1,CMA1,CNTN1,COL4A1,DUSP15,ADORA2A,HAPLN1,SLC32A1,MACROD2,CSF1R,TTC36,VCAN,CTNNA2,CNTN4,DAB1,MDGA2,DCC,DCTN1,DCLK2,GSX2,ACAN,DNAH5,ABAT,DRD2,DRD3,LPAR1,ELAVL4,EML1,EPHA5,EPHA7,EPHB6,FANCC,FGF2,FGF8,ZNF365,FOXG1,MYO16,PHLPP2,NFASC,CIC,ADGRL2,SUN1,DAAM2,SLC17A8,ABL1,FYN,CADM2,GABRA5,WHRN,GAP43,TENM4,SLITRK5,GATA2,GDNF,GFAP,FOXB1,FOXP1,C…
GO:0043266	BP	regulation of potassium ion transport	109	29	0.000434923	0.0419738	ABCC9,DPP6,DRD2,DRD3,PTK2B,KCNE4,GCK,GNB2,GRP,KCNIP1,HTR2A,ITGB1,KCNA1,KCNC2,KCNE1,KCNG1,KCNMB1,LRRC52,NOS1,NOS3,FXYD2,GAL,TREM2,DPP10,VAMP2,VIP,KCNAB1,KCNIP4,ACTN2,AKAP6
GO:0022410	BP	circadian sleep/wake cycle process	21	9	0.000449299	0.0429968	ADORA2A,CRH,CSF2,DRD2,DRD3,NLGN1,HCRTR2,KCNA2,NPS
GO:0061309	BP	cardiac neural crest cell development involved in outflow tract morphogenesis	12	7	0.000457742	0.0436214	SEMA3C,EDNRA,FOLR1,PITX2,BMP4,TWIST1,HAND2
GO:0042494	BP	detection of bacterial lipoprotein	5	4	0.000461364	0.0437834	TLR6,DMBT1,TLR1,TLR2
GO:0032101	BP	regulation of response to external stimulus	965	161	0.000471075	0.0443562	MIR708,CDH5,TSPAN32,CDH13,CALCRL,CCL26,NOD1,SEMA3C,C1QTNF1,SH2D1B,CMA1,CCR6,CMKLR1,NLRP13,CNR1,ADORA2A,CD109,CSF1R,LRFN5,PIK3R6,NLRP4,CTNNA2,PYHIN1,PYDC2,ADAMTS18,ABAT,DRD2,DRD3,AGTR1,LPAR1,EDNRB,NLRP7,A2M,NLRP11,ESR1,PTK2B,FAP,FCN1,FCN2,FGB,FGF1,FGF2,FGF4,FGFR1,FGG,CLASP2,BRD4,FPR2,DEFB124,FYN,YTHDF3,NCR3,GHSR,FOXP1,C5AR2,ANGPT2,GPR31,FFAR2,GSTP1,GUCY2D,ANXA2,HCK,HRG,TNC,NLRP10,IFNB1,IFNG,IL1R1,…
GO:0070371	BP	ERK1 and ERK2 cascade	322	64	0.000471294	0.0443562	RAMP3,CCL26,NOD1,GPNMB,FRS2,CSF1R,ADRA1A,DRD2,EPHA7,PTK2B,FGB,FGF1,FGF2,FGF4,FGF8,FGG,FPR2,ABL1,GCG,GCNT2,NPTN,C5AR2,GSTP1,NRG1,HTR2A,OR2AT4,INHBA,MIR138-1,SMAD4,ATF3,NPY,NTRK1,OPRM1,P2RY6,NOX4,TREM2,AVP,SLC30A10,IL26,LMO3,NDRG2,PTPN1,PTPRC,PTPRR,TRPV4,CCL1,CCL5,CCL7,CCL13,CCL25,NOD2,NDRG4,BMP4,BRAF,SSTR4,SYK,TIMP3,CALCR,PDGFD,HAVCR2,TNFSF11,CFLAR,GPR55,HAND2,CD36
GO:0015872	BP	dopamine transport	50	16	0.000482501	0.0452241	CHRM5,CNR1,SYT2,SYT9,SYT6,ABAT,DRD2,DRD3,GDNF,GRM2,HTR2A,KCNA2,SLC6A2,SLC6A3,SYT1,SYT4,CHRNA6
GO:0007411	BP	axon guidance	229	55	0.000501447	0.0464671	CDH4,SEMA3C,CHL1,CNTN1,UNC5D,CSF1R,CNTN4,DCC,EDNRA,EPHA5,EPHA7,EPHB6,FOXG1,PALLD,NFASC,FLRT2,FYN,GAP43,GDNF,NPTN,CNTN6,GLI2,GLI3,LAMA1,KIF5C,SMAD4,NRCAM,NTRK1,OTX2,PLXNA2,CNTN5,SEMA5B,ROBO4,FEZF2,DPYSL5,LRTM1,PTPRO,ROBO1,ROBO2,BDNF,DRGX,LRTM2,BMPR1B,TNR,SEMA6D,UNC5C,KALRN,SEMA5A,PLXNA4,BOC,LGI1,SLIT2,NRXN3,NRXN1,FEZ1,SEMA3E
GO:0048858	BP	cell projection morphogenesis	616	123	0.000503924	0.0464671	CDH2,CDH4,CDH11,SEMA3C,PDPN,ADCY1,CHL1,PACSIN2,SLITRK1,RNF157,CNTN1,SYT2,ADORA2A,UNC5D,CHODL,CSF1R,CTNNA2,CNTN4,DAB1,DCC,DRD2,EDNRA,ELAVL4,C9orf72,EPHA5,EPHA7,EPHB6,NTNG1,NLGN1,ZNF365,FOXG1,RIMS1,PALLD,MYO16,HECW1,SPART,NFASC,KANK1,MACF1,FLRT2,FLRT1,ABL1,FYN,GAP43,SLITRK5,GDNF,NPTN,FOXB1,CNTN6,GLI2,GLI3,GPM6A,LAMA1,PACSIN1,APBB1,BARHL2,OSTN,ACTBL2,ITGA4,ITGB1,KIF5C,SMAD4,MAP2,MBP,MYO9A,NDN,RERE,N…
GO:0009582	BP	detection of abiotic stimulus	131	32	0.000515023	0.0472991	CDH2,NPFFR2,PKD1L2,TMC1,SLC24A4,COL11A1,PHF24,CRB1,FYN,WHRN,GNAT2,GRIK2,GUCY2D,HPN,HTR2A,EYS,KCNA1,NTRK1,NOX3,PDE6B,SEMA5B,RCVRN,PRPH2,RHO,RP1,RPE65,SCN1A,ANO3,DRGX,TTN,TRPM8,TRPM3,GJA10
GO:0051952	BP	regulation of amine transport	95	24	0.00052972	0.0484535	CNR1,SYT2,ADORA2A,CRH,SYT9,SYT6,ABAT,DRD2,DRD3,SLC17A8,GDNF,GHSR,GRM2,HTR2A,ITGB1,KCNA2,AVP,RGS2,SLC6A1,SYT1,SYT4,TRH,VIP,CHRNA6
GO:0042110	BP	T cell activation	514	94	0.000532853	0.048538	TSPAN32,GPNMB,HHLA2,CD300A,CLC,CCR6,ADORA2A,PIK3R6,CTLA4,CTPS1,DHPS,TIGIT,ABL1,FYN,ZNF683,CLEC4E,FOXP1,IL36B,GLI2,GLI3,ICOS,CD209,HLA-DMB,HLA-DPA1,IFNA2,IFNA7,IFNA8,IFNA13,IFNA16,IFNB1,IFNG,IFNW1,IL2RA,IL12A,IL12RB1,IL15,TNFRSF9,IL18,IDO1,INS,IRF4,ITK,THEMIS,LGALS3,TARM1,ZBTB7B,PCK1,IL23A,PIK3CG,PKNOX1,APBB1IP,SIRPG,CHD7,PRKAR1A,PAG1,PREX1,SH3RF1,WDFY4,SLAMF7,ZP4,PTPRC,RAB27A,RARA,RORA,CCL5,NOD2,…
GO:1990266	BP	neutrophil migration	118	29	0.000534907	0.048538	CCL26,VAV3,CSF3R,FUT4,C5AR2,IL1R1,CXCR1,CXCR2,LGALS3,PDE4B,IL23A,PIK3CG,TREM1,CAMK1D,PREX1,S100A9,CCL1,CCL5,CCL7,CCL13,CCL25,NOD2,SYK,THBS4,C3AR1,UMOD,JAM3,SLIT2,RIPOR2
GO:0019228	BP	neuronal action potential	37	13	0.000539846	0.0486298	KCNMB2,SCN11A,CHRNA1,FGF12,GRIK2,KCNA1,KCNA2,KCND2,SCN1A,SCN5A,SCN7A,SCN9A,CACNA1I
GO:0120039	BP	plasma membrane bounded cell projection morphogenesis	611	122	0.000540189	0.0486298	CDH2,CDH4,CDH11,SEMA3C,PDPN,ADCY1,CHL1,SLITRK1,RNF157,CNTN1,SYT2,ADORA2A,UNC5D,CHODL,CSF1R,CTNNA2,CNTN4,DAB1,DCC,DRD2,EDNRA,ELAVL4,C9orf72,EPHA5,EPHA7,EPHB6,NTNG1,NLGN1,ZNF365,FOXG1,RIMS1,PALLD,MYO16,HECW1,SPART,NFASC,KANK1,MACF1,FLRT2,FLRT1,ABL1,FYN,GAP43,SLITRK5,GDNF,NPTN,FOXB1,CNTN6,GLI2,GLI3,GPM6A,LAMA1,PACSIN1,APBB1,BARHL2,OSTN,ACTBL2,ITGA4,ITGB1,KIF5C,SMAD4,MAP2,MBP,MYO9A,NDN,RERE,NGF,NRCAM…
GO:0007189	BP	adenylate cyclase-activating G protein-coupled receptor signaling pathway	152	35	0.000551485	0.0494512	CALCRL,RAMP3,ADCY1,ADCY6,AKAP13,ADCY9,GPHB5,CNR1,ADORA2A,ADRA1A,DRD2,DRD3,LPAR1,ADGRF4,ADGRF5,ADGRG3,ADGRF2,ADGRL2,GCG,GPR26,MC2R,OPRL1,OPRM1,PDE4A,PDE4B,PDE4D,GNG2,ADGRG6,PTGFR,PTH,SSTR4,TSHR,VIP,CALCR,ADGRG7,S1PR4
GO:0097485	BP	neuron projection guidance	230	55	0.00056278	0.0502662	CDH4,SEMA3C,CHL1,CNTN1,UNC5D,CSF1R,CNTN4,DCC,EDNRA,EPHA5,EPHA7,EPHB6,FOXG1,PALLD,NFASC,FLRT2,FYN,GAP43,GDNF,NPTN,CNTN6,GLI2,GLI3,LAMA1,KIF5C,SMAD4,NRCAM,NTRK1,OTX2,PLXNA2,CNTN5,SEMA5B,ROBO4,FEZF2,DPYSL5,LRTM1,PTPRO,ROBO1,ROBO2,BDNF,DRGX,LRTM2,BMPR1B,TNR,SEMA6D,UNC5C,KALRN,SEMA5A,PLXNA4,BOC,LGI1,SLIT2,NRXN3,NRXN1,FEZ1,SEMA3E
GO:0009888	BP	tissue development	1903	306	0.000578436	0.0514305	CDH2,CDH3,MIR873,CDH5,GPC6,DHRS9,IKZF1,DLC1,BASP1,SEMA3C,PDPN,FRS2,BVES,AKAP13,KRT71,CHRNA1,VASN,TMC1,ADD1,FRMD6,SLC24A4,ACER1,COL4A1,COL4A2,XIRP2,COL8A1,COL11A1,COL11A2,OTOL1,TRIM71,IL31RA,EGFLAM,CD109,CSF1R,PRICKLE1,RFLNA,CSNK2B,CSTA,ADRA1A,SPRR4,SGMS2,ASXL1,DMBT1,EPYC,DSPP,EDNRA,EDNRB,LCE4A,CERS3,EPHA7,ESR1,EYA1,EYA2,PTK2B,AMER2,FBN2,FGF1,FGF2,FGF4,FGF6,FGF8,FGFR1,FHL2,NTNG1,ANKRD6,DAAM1,PALLD…
GO:0050766	BP	positive regulation of phagocytosis	68	20	0.000580331	0.0514305	FCN1,FCN2,FPR2,GATA2,IFNG,IL15,MBL2,TREM2,APPL2,SIRPG,CAMK1D,PTPRC,RAB27A,NOD2,SFTPD,CLEC7A,SLC11A1,TUB,COLEC11,CD36
GO:0002250	BP	adaptive immune response	420	77	0.000624188	0.0551028	IGLL5,SH2D1B,CLC,CCR6,CSF2RB,CTLA4,CLEC4C,GAPT,PTK2B,FGB,FYN,ZNF683,CD209,HLA-DMB,HLA-DPA1,NLRP10,IFNA2,IFNA7,IFNA8,IFNA13,IFNA16,IFNB1,IFNG,IFNW1,IL1R1,IL12A,IL12RB1,IL17A,IL18,INPP5D,IRF4,ITK,KLRD1,THEMIS,LAIR1,MBL2,MEF2C,TARM1,TRAT1,ZBTB7B,KMT5B,IL23A,CD244,PIK3CG,TREM2,TREM1,PRF1,PAG1,AZGP1,AICDA,SLAMF7,PTPRC,RAB27A,BACH2,RORA,SAMSN1,NOD2,CLEC7A,SLC11A1,SYK,TAP1,C1QC,C4BPB,C6,CCR2,TYK2,C8A,C8…
GO:0032944	BP	regulation of mononuclear cell proliferation	228	47	0.000627309	0.0551644	TSPAN32,VAV3,GPNMB,HHLA2,CD300A,FCRL3,CLC,CRP,CTLA4,DHPS,CD209,HLA-DMB,HLA-DPA1,IL2RA,IL5,IL12A,IL12RB1,IL15,TNFRSF9,IL18,IDO1,INPP5D,LGALS3,MEF2C,MNDA,ZBTB7B,GAL,IL23A,PRKAR1A,PRLR,SH3RF1,ZP4,PTPRC,CCL5,BLK,SFTPD,BMP4,SLC7A1,SPTA1,STAT5B,SYK,CCR2,TYK2,NCK2,CARD11,HAVCR2,CD1D,TNFSF8
GO:0034762	BP	regulation of transmembrane transport	584	107	0.000652747	0.0569616	MIR873,ABCC9,RAMP3,TRDN,SORBS1,SCN11A,CHRM3,ADCYAP1R1,TMC1,CRH,CRHBP,GSG1L,KCNU1,DAPK1,DPP6,DRD2,DRD3,EDNRA,PTK2B,FGF12,NLGN1,HECW1,KCNE4,SLC17A8,ABL1,FYN,NALCN,KCNH5,GLRX,GNB2,REM1,GRM5,GRP,GSTM2,KCNIP1,HK2,OSTN,IFNG,INS,ITGB1,KCNA1,KCNA2,KCNA3,KCNA4,KCNA10,KCNC2,KCND2,KCNE1,KCNG1,SLC26A5,KCNJ1,KCNJ5,KCNJ6,KCNJ12,KCNJ15,KCNMB1,KCNQ3,C1QTNF12,MIR129-1,MEF2C,LRRC52,NOS1,FXYD2,OPRL1,OPRM1,P2RY6,GAL…
GO:0035809	BP	regulation of urine volume	21	9	0.000656048	0.0570311	ADCY6,ADORA2A,DRD2,EDNRB,AKR1B1,HAS2,NPR3,OPRL1,SLC4A1,UMOD
GO:0002323	BP	natural killer cell activation involved in immune response	27	10	0.000705095	0.0603431	ZNF683,IFNA2,IFNA7,IFNA8,IFNA13,IFNA16,IFNB1,IFNW1,CD244,RAB27A
GO:0042481	BP	regulation of odontogenesis	17	8	0.000707394	0.0603431	FGF8,RSPO2,MSX1,PAX9,DMRT3,BMP4,WNT10A,CD34
GO:0048667	BP	cell morphogenesis involved in neuron differentiation	536	108	0.000729934	0.0620335	CDH2,CDH4,CDH11,SEMA3C,ADCY1,CHL1,SLITRK1,CNTN1,UNC5D,CHODL,CSF1R,CTNNA2,CNTN4,DAB1,DCC,DRD2,EDNRA,ELAVL4,C9orf72,EPHA5,EPHA7,EPHB6,NTNG1,NLGN1,ZNF365,FOXG1,PALLD,HECW1,SPART,NFASC,MACF1,FLRT2,ABL1,FYN,WHRN,GAP43,SLITRK5,GDNF,NPTN,FOXB1,CNTN6,GLI2,GLI3,LAMA1,APBB1,BARHL2,ACTBL2,ITGA4,ITGB1,KIF5C,SMAD4,MAP2,MBP,MEF2C,NDN,RERE,NGF,NRCAM,NTRK1,OTX2,DCDC2,PLS1,PLXNA2,CNTN5,SEMA5B,ROBO4,KIF1A,FEZF2,DP…
GO:0050764	BP	regulation of phagocytosis	97	25	0.000738005	0.0623553	CD300A,FCN1,FCN2,FPR2,GATA2,HCK,IFNG,IL15,MBL2,TREM2,APPL2,SIRPG,CAMK1D,PTPRC,RAB27A,NOD2,SFTPD,CLEC7A,SLC11A1,SYK,TLR2,TUB,COLEC11,DYSF,CD36
GO:0050670	BP	regulation of lymphocyte proliferation	224	46	0.000739197	0.0623553	TSPAN32,VAV3,GPNMB,HHLA2,CD300A,FCRL3,CLC,CTLA4,DHPS,CD209,HLA-DMB,HLA-DPA1,IL2RA,IL5,IL12A,IL12RB1,IL15,TNFRSF9,IL18,IDO1,INPP5D,LGALS3,MEF2C,MNDA,ZBTB7B,GAL,IL23A,PRKAR1A,PRLR,SH3RF1,ZP4,PTPRC,CCL5,BLK,SFTPD,BMP4,SLC7A1,SPTA1,STAT5B,SYK,CCR2,TYK2,NCK2,CARD11,HAVCR2,CD1D,TNFSF8
GO:0098543	BP	detection of other organism	19	8	0.000754402	0.0634032	TLR6,NOD1,DMBT1,NOD2,CLEC7A,TLR1,TLR2,CD1D
GO:0009581	BP	detection of external stimulus	128	31	0.00076161	0.0637737	CDH2,PKD1L2,TMC1,SLC24A4,COL11A1,PHF24,CRB1,FYN,WHRN,GNAT2,GRIK2,GUCY2D,HPN,HTR2A,EYS,KCNA1,NTRK1,NOX3,PDE6B,SEMA5B,RCVRN,PRPH2,RHO,RP1,RPE65,SCN1A,ANO3,DRGX,TTN,TRPM8,TRPM3,GJA10
GO:0030155	BP	regulation of cell adhesion	766	137	0.000772016	0.0644082	TSPAN32,EDIL3,CDH13,CHST4,DLC1,VAV3,GPNMB,PDPN,HHLA2,CD300A,C1QTNF1,COL8A1,EGFLAM,ADORA2A,COL26A1,PIK3R6,CTLA4,DAB1,ADAMTS18,DHPS,ABAT,TIGIT,EPHA7,PTK2B,FGB,FGG,LIMCH1,CLASP2,KANK1,MACF1,ABL1,FUT4,FYN,ABCA12,GCNT1,GCNT2,IL36B,GLI2,GLI3,LAMA1,ANGPT2,ICOS,HAS2,CD209,HLA-DMB,HLA-DPA1,ONECUT1,HRG,TNC,IBSP,RNASE10,IFNA2,IFNB1,IFNG,IL1RN,IL2RA,IL12A,IL12RB1,IL15,IL18,IDO1,ITGA4,LGALS3,LIMS1,MIR138-1,TA…
GO:0046649	BP	lymphocyte activation	729	125	0.000806969	0.0670785	IGLL5,TSPAN32,IKZF1,VAV3,GPNMB,HHLA2,CD300A,FCRL1,FCRL3,CLC,CCR6,ADORA2A,PIK3R6,CTLA4,CTPS1,DHPS,TIGIT,GAPT,PTK2B,ADGRG3,ABL1,FYN,ZNF683,NCR3,CLEC4E,FOXP1,IL36B,GLI2,GLI3,ICOS,CD209,HLA-DMB,HLA-DPA1,ONECUT1,IFNA2,IFNA7,IFNA8,IFNA13,IFNA16,IFNB1,IFNG,IFNW1,IL2RA,IL5,IL12A,IL12RB1,IL15,TNFRSF9,IL18,IDO1,INHBA,INS,INPP5D,IRF4,ITGA4,ITGB1,ITK,KLRD1,THEMIS,LGALS3,MEF2C,MNDA,TARM1,NFIL3,NTRK1,ZBTB7B,PC…
GO:0002752	BP	cell surface pattern recognition receptor signaling pathway	7	5	0.000814856	0.0674878	FCN1,FCN2,FFAR2,MBL2,COLEC11
GO:0048812	BP	neuron projection morphogenesis	595	118	0.000832046	0.0680615	CDH2,CDH4,CDH11,SEMA3C,ADCY1,CHL1,SLITRK1,RNF157,CNTN1,SYT2,ADORA2A,UNC5D,CHODL,CSF1R,CTNNA2,CNTN4,DAB1,DCC,DRD2,EDNRA,ELAVL4,C9orf72,EPHA5,EPHA7,EPHB6,NTNG1,NLGN1,ZNF365,FOXG1,RIMS1,PALLD,MYO16,HECW1,SPART,NFASC,MACF1,FLRT2,FLRT1,ABL1,FYN,GAP43,SLITRK5,GDNF,NPTN,FOXB1,CNTN6,GLI2,GLI3,GPM6A,LAMA1,PACSIN1,APBB1,BARHL2,OSTN,ACTBL2,ITGA4,ITGB1,KIF5C,SMAD4,MAP2,MBP,MYO9A,NDN,RERE,NGF,NRCAM,NTRK1,OTX2…
GO:0008544	BP	epidermis development	348	67	0.000854464	0.0692572	CDH3,KRT71,TMC1,ACER1,CD109,CSTA,SPRR4,LCE4A,CERS3,FGF2,PALLD,FOXE1,FLG,KAZN,CASP14,LCE5A,WHRN,ABCA12,ATP2C1,GLI2,KRT73,KRTAP6-1,KRTAP6-2,KRTAP6-3,KRTAP21-1,KRT27,LCE1C,LCE1F,LCE2A,LCE2D,INHBA,IVL,KRT77,KRTAP5-9,KRT2,KRT3,KRT5,KRT6A,KRT32,KRT34,KRTDAP,HRNR,FLG2,KRT84,GRXCR1,SMAD4,LCE6A,NUMA1,GAL,KRT76,PITX2,PLS1,TNFRSF19,PLAAT4,ALX4,BMP4,SPRR1A,SPRR1B,SPRR2D,SPRR2F,TCHH,CLRN1,ZBED2,IFT74,WNT10A,L…
GO:0033139	BP	regulation of peptidyl-serine phosphorylation of STAT protein	19	8	0.000862376	0.0694991	IFNA2,IFNA7,IFNA8,IFNA13,IFNA16,IFNB1,IFNG,IFNW1
GO:0007159	BP	leukocyte cell-cell adhesion	392	73	0.000863552	0.0694991	TSPAN32,CHST4,GPNMB,HHLA2,CD300A,ADD2,ADORA2A,PIK3R6,CTLA4,DHPS,TIGIT,ABL1,FUT4,FYN,GCNT1,IL36B,GLI2,GLI3,ICOS,HAS2,CD209,HLA-DMB,HLA-DPA1,IFNA2,IFNB1,IFNG,IL2RA,IL12A,IL12RB1,IL15,IL18,IDO1,ITGA4,ITGB1,LGALS3,TARM1,ASS1,OLR1,F11R,ZBTB7B,PCK1,IL23A,SIRPG,PRKAR1A,PAG1,ZP4,PTPRC,JAM2,RARA,S100A9,CCL5,CCL25,SELE,NOD2,SFTPD,BMP4,SLC7A1,SPTA1,STAT5B,SYK,CCR2,TYK2,UMOD,ZBTB16,DOCK8,NCK2,CARD11,HAVCR2,T…
GO:0050878	BP	regulation of body fluid levels	374	72	0.000873057	0.0700167	TSPAN32,CDO1,VAV3,PDPN,ADCY6,CHRM3,C1QTNF1,ACER1,ADORA2A,CSN2,DGKG,ADAMTS18,ABAT,DRD2,EDNRB,SLC29A1,F10,FAP,FGB,FGG,AKR1B1,FLG,FLI1,ABCA12,FOXB1,ANXA2,HAS2,HK2,HRG,TREML1,AQP1,IL18,AQP5,PEAR1,HRNR,FLG2,TMPRSS11F,NOS3,NPR3,OPRL1,PAFAH2,F11R,ZBTB7B,GP6,ATP6V1B1,SERPINA1,PIK3CG,AVP,PRKG1,PRL,PRLR,HEG1,PTPRO,RAB27A,TRPV4,BLK,P2RY12,SLC4A1,SLC6A3,STAT5B,STATH,SYK,TFPI,THBS1,C4BPB,UMOD,VIP,VWF,SCUBE1,T…
GO:0055078	BP	sodium ion homeostasis	54	16	0.000885199	0.070508	ADORA2A,DRD2,DRD3,AGTR1,EDNRA,EDNRB,ATP1A4,ATP4B,ATP6V1B1,AVP,SCN7A,SCNN1D,TMPRSS3,SLC8A1,SLC12A1,UMOD
GO:2000310	BP	regulation of NMDA receptor activity	22	10	0.000885375	0.070508	CRH,CRHBP,DAPK1,PTK2B,NLGN1,IFNG,MEF2C,OPRM1,RASGRF1,CCR2
GO:0016339	BP	calcium-dependent cell-cell adhesion via plasma membrane cell adhesion molecules	43	14	0.000897715	0.0712417	CDH2,CDH5,CDH6,CDH9,CDH10,CDH11,CDH12,CDH13,CDH18,NLGN1,ATP2C1,CDH20,CDH19,PCDHGC3,PCDHB13
GO:0060429	BP	epithelium development	1158	193	0.00096089	0.075207	CDH2,CDH3,CDH5,GPC6,DHRS9,DLC1,BASP1,SEMA3C,PDPN,FRS2,KRT71,TMC1,ADD1,FRMD6,ACER1,COL4A1,TRIM71,IL31RA,CD109,CSF1R,PRICKLE1,CSNK2B,CSTA,SPRR4,ASXL1,DMBT1,DSPP,EDNRA,EDNRB,LCE4A,CERS3,EPHA7,ESR1,EYA1,FGF1,FGF2,FGF8,ANKRD6,DAAM1,PALLD,FOXE1,AKR1B1,FLG,CLASP2,SULF1,KAZN,FOLR1,CASP14,ABL1,LCE5A,WHRN,WWTR1,PPP1R16B,ABCA12,GATA2,GDNF,GJA1,FOXB1,B9D1,FOXP1,GLI2,GLI3,CECR2,LAMA1,NR3C1,ANXA4,NRG1,ONECUT1,…
GO:0007588	BP	excretion	36	12	0.000987019	0.0769875	ADORA2A,ADRA1A,DRD2,DRD3,AGTR1,EDNRB,ATP6V0A4,ATP6V1B1,AVP,UMOD,SLC22A6,ABCG2
GO:0042220	BP	response to cocaine	47	15	0.000998716	0.077634	CNR1,CRHBP,DNMT3A,ABAT,DRD2,DRD3,ELAVL4,PTK2B,SDK1,GRM2,HTR2A,OPRM1,PITX3,SLC6A1,SLC6A3
GO:0070665	BP	positive regulation of leukocyte proliferation	156	34	0.00105102	0.0808714	VAV3,HHLA2,FCRL3,CSF1R,CSF2,CSF2RB,DHPS,CD209,HLA-DMB,HLA-DPA1,IL2RA,IL5,IL5RA,IL12A,IL12RB1,IL15,IL18,MEF2C,IL23A,PRLR,PTH,ZP4,PTPRC,CCL5,SLC7A1,SPTA1,STAT5B,BST2,SYK,CCR2,TYK2,NCK2,CARD11,HAVCR2,CD1D
GO:0016045	BP	detection of bacterium	16	7	0.00111922	0.0858294	TLR6,NOD1,DMBT1,NOD2,TLR1,TLR2,CD1D
GO:0050954	BP	sensory perception of mechanical stimulus	176	40	0.00114731	0.0870183	TMC1,LOXHD1,COL11A1,COL11A2,CRYM,OTOA,EPYC,EYA4,EYA1,PHF24,SLC17A8,FYN,GABRA5,WHRN,OTOGL,HPN,HTR2A,KCNA1,KCNE1,SLC26A5,GRXCR1,MBP,MYO1A,ATP2B2,NTRK1,ATP6V0A4,DCDC2,ATP6V1B1,MYO3A,CNTN5,CHD7,CEMIP,SPTBN4,SCN1A,DRGX,TMPRSS3,THRB,TUB,CLRN1,NAV2,RIPOR2
GO:0051930	BP	regulation of sensory perception of pain	35	12	0.0011478	0.0870183	SMR3B,SCN11A,TAFA4,EDNRB,SMR3A,OPRL1,OPRM1,ACP3,TMEM100,PRKAR1B,NMUR2,OPRPN,VIP
GO:0051931	BP	regulation of sensory perception	35	12	0.0011478	0.0870183	SMR3B,SCN11A,TAFA4,EDNRB,SMR3A,OPRL1,OPRM1,ACP3,TMEM100,PRKAR1B,NMUR2,OPRPN,VIP
GO:0060326	BP	cell chemotaxis	295	59	0.00115238	0.0870183	CCL26,VAV3,CCR5,CCR6,ACKR2,CMKLR1,CSF1R,CSF3R,TAFA4,AGTR1,LPAR1,EDNRB,PTK2B,FGF1,FGF2,FGF4,FGFR1,FPR2,DEFB124,C5AR2,FFAR2,HRG,CXCR1,CXCR2,IL12A,IL16,LGALS3,PDE4B,IL23A,PIK3CG,TREM1,CAMK1D,PREX1,PTN,PTPRO,TRPV4,S100A9,CCL1,CCL5,CCL7,CCL13,CCL25,NOD2,SFTPD,SPI1,SYK,THBS1,THBS4,C3AR1,TRPM2,CCR2,VEGFC,SCG2,PLA2G7,PDGFD,JAM3,TNFSF11,SEMA5A,SLIT2,RIPOR2
GO:0070340	BP	detection of bacterial lipopeptide	3	3	0.00118881	0.0893243	TLR6,TLR1,TLR2
GO:0098742	BP	cell-cell adhesion via plasma-membrane adhesion molecules	269	56	0.00119225	0.0893243	CDH2,CDH3,CDH4,CDH5,CDH6,CDH9,CDH10,GPC6,CDH11,CDH12,CDH13,CDH18,TENM1,PTPRT,SLITRK1,UNC5D,LRFN5,CNTN4,IGSF11,DAB1,FAT2,SDK1,NTNG1,NLGN1,PALLD,CRB1,CLDN15,CADM2,TENM4,CLDN17,NPTN,ATP2C1,PCDH17,CNTN6,CDH20,CDH19,CD209,IL1RN,ITGB1,MBP,PCDHGC3,PCDH8,ROBO4,DCHS2,TENM3,PCDHGC4,PCDHGA7,PCDHB13,PCDHA7,TENM2,LRRC4C,PTPRD,ROBO1,ROBO2,SELE,CLSTN2,UMOD,CLDN10,CLDN9,CDHR1
GO:0051588	BP	regulation of neurotransmitter transport	98	25	0.0012343	0.0920203	ADCY1,CPLX2,CHRM2,CHRNB3,CNR1,ADORA2A,RIMS4,ADRA1A,DRD2,DRD3,NLGN1,RIMS1,SLC17A8,PNKD,GDNF,GFAP,APBA2,HTR2A,ITGB1,MEF2C,NOS1,BRAF,SYT1,SYT4,CHRNA6
GO:0048871	BP	multicellular organismal homeostasis	518	94	0.00126734	0.0933427	CDH3,CDH5,ADAMTS5,ADCY6,PRR4,SERPINA3,CMKLR1,ACER1,CNR1,CSF1R,RDH12,ABAT,DRD2,EDNRB,ESRRB,ESRRG,PTK2B,ADGRF5,ZNF423,AKR1B1,FLG,LPIN1,FMO2,CRB1,ALPL,WHRN,WWTR1,ABCA12,GATA2,GCNT2,GJA1,SIGLEC15,HAS2,APC,HTR2A,AQP1,IL15,IL17A,IL18,INPP5D,IRF4,ITGB1,HRNR,FLG2,TMPRSS11F,LTBP3,BMAL1,MBP,NDN,NOS3,NOVA1,NPR3,NOX4,NOX3,F11R,ZBTB7B,PLAC8,ATP6V1B1,AVP,APPL2,PRLR,AZGP1,PTH,CRACD,JAM2,OPRPN,TRPV4,RHO,RP1,RPE6…
GO:0098581	BP	detection of external biotic stimulus	24	9	0.00126887	0.0933427	TLR6,NOD1,DMBT1,TREM2,NOD2,CLEC7A,TLR1,TLR2,CD1D
GO:0042129	BP	regulation of T cell proliferation	170	36	0.00127436	0.0933427	TSPAN32,GPNMB,HHLA2,CLC,CTLA4,DHPS,CD209,HLA-DMB,HLA-DPA1,IL2RA,IL12RB1,IL15,TNFRSF9,IL18,IDO1,LGALS3,ZBTB7B,IL23A,PRKAR1A,SH3RF1,ZP4,PTPRC,CCL5,SFTPD,BMP4,SLC7A1,SPTA1,STAT5B,SYK,CCR2,TYK2,NCK2,CARD11,HAVCR2,CD1D,TNFSF8
GO:0032990	BP	cell part morphogenesis	634	123	0.00127457	0.0933427	CDH2,CDH4,CDH11,SEMA3C,PDPN,ADCY1,CHL1,PACSIN2,SLITRK1,RNF157,CNTN1,SYT2,ADORA2A,UNC5D,CHODL,CSF1R,CTNNA2,CNTN4,DAB1,DCC,DRD2,EDNRA,ELAVL4,C9orf72,EPHA5,EPHA7,EPHB6,NTNG1,NLGN1,ZNF365,FOXG1,RIMS1,PALLD,MYO16,HECW1,SPART,NFASC,KANK1,MACF1,FLRT2,FLRT1,ABL1,FYN,GAP43,SLITRK5,GDNF,NPTN,FOXB1,CNTN6,GLI2,GLI3,GPM6A,LAMA1,PACSIN1,APBB1,BARHL2,OSTN,ACTBL2,ITGA4,ITGB1,KIF5C,SMAD4,MAP2,MBP,MYO9A,NDN,RERE,N…
GO:0042745	BP	circadian sleep/wake cycle	24	9	0.00130269	0.0950965	ADORA2A,CRH,CSF2,DRD2,DRD3,NLGN1,HCRTR2,KCNA2,NPS
GO:0032989	BP	cellular component morphogenesis	736	139	0.00131261	0.0955145	CDH2,CDH4,CDH11,SEMA3C,PDPN,ADCY1,CHL1,ZPBP,LDB3,AKAP13,PACSIN2,SLITRK1,RNF157,CNTN1,SYT2,ADORA2A,UNC5D,CHODL,CSF1R,CTNNA2,CNTN4,DAB1,DCC,DRD2,EDNRA,ELAVL4,C9orf72,EPHA5,EPHA7,EPHB6,NTNG1,NLGN1,ZNF365,FOXG1,RIMS1,PALLD,MYO16,HECW1,SPART,NFASC,CLASP2,KANK1,MACF1,FLRT2,FLRT1,ABL1,FYN,GAP43,TENM4,SLITRK5,GDNF,NPTN,FOXB1,ANKRD1,CNTN6,BMP10,GLI2,GLI3,GPM6A,LAMA1,PACSIN1,APBB1,BARHL2,OSTN,ACTBL2,ITGA4,…
GO:0051132	BP	NK T cell activation	12	6	0.001325	0.0958041	CD300A,IL12A,IL15,IL18,ZBTB7B,IL23A,TYK2
GO:0071622	BP	regulation of granulocyte chemotaxis	49	15	0.00136694	0.0985235	CMKLR1,CSF1R,C5AR2,CXCR2,IL23A,CAMK1D,TRPV4,CCL5,NOD2,THBS1,THBS4,C3AR1,JAM3,SLIT2,RIPOR2
GO:0060193	BP	positive regulation of lipase activity	67	18	0.001392	0.100013	ADCYAP1R1,ADRA1A,AGTR1,LPAR1,EDNRA,ESR1,FGF2,FGFR1,HTR2A,APOC2,ITK,P2RY6,PNLIP,PTH,CCL5,SELE,P2RY12,S1PR4,GPR55
GO:0001866	BP	NK T cell proliferation	8	5	0.0014012	0.100358	IL15,IL18,ZBTB7B,IL23A,TYK2
GO:0002252	BP	immune effector process	587	100	0.00143017	0.102111	IGLL5,NOD1,VAV3,CPLX2,CFHR4,CD300A,FCRL3,SH2D1B,MRGPRX2,CLC,CCR6,CRP,CSF2RB,PIK3R6,A2M,GAPT,PTK2B,FCN1,FCN2,ABL1,FYN,ZNF683,NCR3,GATA2,CLEC4E,FOXP1,FFAR2,GRP,HCK,HLA-DMB,HLA-DPA1,IFNA2,IFNA7,IFNA8,IFNA13,IFNA16,IFNB1,IFNG,IFNW1,IL1R1,IL5,IL12A,IL12RB1,IL17A,IL18,INS,INPP5D,IRF4,KIR2DL4,KLRD1,LGALS3,MBL2,MPO,ZBTB7B,PCK1,KMT5B,IL23A,ENPP3,CD244,PIK3CG,TREM2,TREM1,APBB1IP,APPL2,PRF1,PRG2,AZGP1,PTGDR…
GO:0050923	BP	regulation of negative chemotaxis	4	4	0.00147249	0.104161	ROBO1,ROBO2,PLXNA4,SLIT2
GO:0050866	BP	negative regulation of cell activation	211	43	0.00147259	0.104161	TSPAN32,GPNMB,CD300A,C1QTNF1,CNR1,IL31RA,ADORA2A,LRFN5,CTLA4,ADAMTS18,ABAT,TIGIT,ADGRF5,FGG,GLI3,IFNA2,IFNB1,IL2RA,IDO1,INHBA,INPP5D,LGALS3,MNDA,TARM1,NOS3,ZBTB7B,GAL,ENPP3,TREM2,PRKAR1A,PAG1,PRKG1,PTPRC,BLK,SAMSN1,SFTPD,BMP4,SPI1,CCR2,HAVCR2,CST7,RUNX3,SOCS6,RIPOR2
GO:0032914	BP	positive regulation of transforming growth factor beta1 production	5	4	0.00148406	0.104647	LUM,FURIN,THBS1,SERPINB7
GO:0043588	BP	skin development	292	57	0.00156995	0.109016	CDH3,KRT71,ACER1,CD109,CSTA,SPRR4,LCE4A,CERS3,PALLD,FOXE1,FLG,KAZN,CASP14,LCE5A,SLITRK5,ABCA12,GLI2,KRT73,KRTAP6-1,KRTAP6-2,KRTAP6-3,KRTAP21-1,KRT27,LCE1C,LCE1F,LCE2A,LCE2D,IL18,INHBA,IVL,KRT77,KRT2,KRT3,KRT5,KRT6A,HRNR,FLG2,KRT84,SMAD4,LCE6A,NUMA1,GAL,KRT76,TNFRSF19,PLAAT4,ALX4,SPRR1A,SPRR1B,SPRR2D,SPRR2F,TCHH,ZBED2,IFT74,WNT10A,LCE3D,TP63,LDB2,ADAMTS2
GO:0060973	BP	cell migration involved in heart development	21	9	0.00157858	0.109282	SEMA3C,BVES,EDNRA,FOLR1,PITX2,NDRG4,BMP4,TWIST1,HAND2
GO:0051240	BP	positive regulation of multicellular organismal process	1490	239	0.00164182	0.113315	CDH4,CDH5,TLR6,NOD1,BASP1,PDPN,WASF3,FRS2,HHLA2,CHRM3,SLITRK1,C1QTNF1,CMA1,CMKLR1,CNR1,SLC9B2,ADORA2A,CRH,CHODL,CSF1R,CSF2,PIK3R6,CBLN2,ADRA1A,PYHIN1,KHDC3L,DEFA5,GSX2,ABAT,DRD2,DRD3,EDNRB,TIGIT,ENO1,ESRRB,ESRRG,EVI2B,PTK2B,FBN2,FCN1,FGB,FGF1,FGF2,FGF8,FGG,NLGN1,ZNF365,FOXG1,RIMS1,LPIN1,SULF1,MACF1,CLEC5A,FLRT2,DEFB124,ALPL,ABL1,WWTR1,TENM4,PYDC1,SLITRK5,ZBTB20,GATA2,CLEC4E,GCNT2,GDNF,GFAP,GHR,GH…
GO:0032490	BP	detection of molecule of bacterial origin	12	6	0.00165298	0.113741	TLR6,DMBT1,TREM2,NOD2,TLR1,TLR2
GO:0015837	BP	amine transport	103	24	0.00166107	0.113954	CNR1,SYT2,ADORA2A,CRH,SYT9,SYT6,ABAT,DRD2,DRD3,SLC17A8,GDNF,GHSR,GRM2,HTR2A,ITGB1,KCNA2,AVP,RGS2,SLC6A1,SYT1,SYT4,TRH,VIP,CHRNA6
GO:0002827	BP	positive regulation of T-helper 1 type immune response	17	7	0.00168794	0.115449	NLRP10,IL1R1,IL12RB1,IL18,IL23A,SLC11A1,CCR2
GO:0002253	BP	activation of immune response	302	58	0.00170704	0.116406	IGLL5,VAV3,CFHR4,HHLA2,CD300A,FCRL3,CMTM3,CMKLR1,GCSAML,CTLA4,PYHIN1,A2M,FCN1,FCN2,FPR2,FPR3,ABL1,FYN,NCR3,FOXP1,C5AR2,FFAR2,HCK,INPP5D,ITK,KLRD1,THEMIS,LCP2,LGALS3,MBL2,MEF2C,MNDA,TRAT1,PDE4B,PDE4D,UBASH3A,TREM2,APPL2,PTPRC,BLK,NOD2,CLEC7A,BRAF,SYK,C1QC,C3AR1,C4BPB,C6,C8A,C8B,LAT2,COLEC11,CFHR5,CARD11,KLHL6,CD8A,AIM2,TESPA1
GO:0031175	BP	neuron projection development	920	165	0.00175283	0.118572	CDH2,CDH4,CDH11,SEMA3C,ADCY1,CHL1,ADCY6,SLITRK1,RNF157,CNR1,CNTN1,SYT2,ADORA2A,UNC5D,CHODL,CSF1R,CTNNA2,CNTN4,KHDC3L,DAB1,DGKG,DCC,PLPPR5,DRD2,LPAR1,EDNRA,ELAVL4,C9orf72,EPHA5,EPHA7,EPHB6,PTK2B,SDK1,NTNG1,NLGN1,ZNF365,FOXG1,RIMS1,PALLD,MYO16,HECW1,SPART,NFASC,KANK1,MINAR1,FOLR1,MACF1,FLRT2,FLRT1,ABL1,FYN,WHRN,GAP43,SLITRK5,GDNF,GFAP,GFRA1,NPTN,FOXB1,CNTN6,GLI2,GLI3,CECR2,GPM6A,LAMA1,FRYL,PACSIN1,…
GO:1903037	BP	regulation of leukocyte cell-cell adhesion	356	66	0.00175442	0.118572	TSPAN32,CHST4,GPNMB,HHLA2,CD300A,ADORA2A,PIK3R6,CTLA4,DHPS,TIGIT,ABL1,FUT4,FYN,GCNT1,IL36B,GLI2,GLI3,ICOS,HAS2,CD209,HLA-DMB,HLA-DPA1,IFNA2,IFNB1,IFNG,IL2RA,IL12A,IL12RB1,IL15,IL18,IDO1,ITGA4,LGALS3,TARM1,ASS1,ZBTB7B,PCK1,IL23A,SIRPG,PRKAR1A,PAG1,ZP4,PTPRC,RARA,CCL5,CCL25,SELE,NOD2,SFTPD,BMP4,SLC7A1,SPTA1,STAT5B,SYK,CCR2,TYK2,ZBTB16,DOCK8,NCK2,CARD11,HAVCR2,TNFSF11,RUNX3,CD1D,SOCS6,RIPOR2,TESPA1
GO:0050853	BP	B cell receptor signaling pathway	56	17	0.00176099	0.118664	IGLL5,VAV3,CD300A,FCRL3,CMTM3,GCSAML,CTLA4,ABL1,FOXP1,ITK,MEF2C,MNDA,PTPRC,BLK,SYK,LAT2,KLHL6
GO:0006836	BP	neurotransmitter transport	202	44	0.00182145	0.121302	ADCY1,CPLX2,CHAT,CHRM2,CHRNB3,CNR1,SYT2,ADORA2A,SLC32A1,RIMS4,SYT9,ADRA1A,DRD2,DRD3,SLC29A1,NLGN1,SV2C,RIMS1,SLC17A8,PNKD,ERC2,GDNF,GFAP,GRIK5,APBA2,HTR2A,SLC6A18,ITGB1,MEF2C,NOS1,SLC6A15,SLC6A1,SLC6A2,SLC6A3,SLC18A3,SNAP25,BRAF,VAMP2,SYN2,SYT1,SYT4,SYN3,CHRNA6,NRXN1,NRXN2,SV2B
GO:0043410	BP	positive regulation of MAPK cascade	475	87	0.00183895	0.122111	CDH2,TENM1,RAMP3,TLR6,CCL26,NOD1,GPNMB,FRS2,AKAP13,C1QTNF1,FCRL3,CSF1R,PIK3R6,ADRA1A,DRD2,LPAR1,PTK2B,DOK6,UNC5CL,FGB,FGF1,FGF2,FGF4,FGF8,FGFR1,FGG,ANKRD6,PIK3R5,FPR2,ABL1,EPGN,GCG,GCNT2,GHR,NPTN,C5AR2,GRM5,NRG1,HTR2A,OR2AT4,INHBA,INS,GFRAL,GDF6,MEF2C,MST1R,NPY,NTRK1,OPRM1,P2RY6,NOX4,PIK3CG,TREM2,TNFRSF19,SLC30A10,IL26,JCAD,SH3RF1,PTPN1,PTPRC,TRPV4,ROBO1,CCL1,CCL5,CCL7,CCL13,CCL25,NOD2,NDRG4,BMP4…
GO:0060284	BP	regulation of cell development	497	93	0.00185298	0.122685	CDH4,CDH5,SEMA3C,SLITRK1,ADD1,SLC9B2,CHODL,RFLNA,KHDC3L,DAB1,DCC,GSX2,DRD2,DRD3,EDNRB,EPHA7,FBN1,FGB,FGF2,FGG,ZNF365,FOXG1,SPART,KANK1,MACF1,DAAM2,ABL1,TENM4,GFAP,NPTN,GLI3,SIGLEC15,GRM5,ANXA2,HAS2,HOXB3,IFNG,IL5,INS,ITGB1,LIMS1,BMAL1,MIR137,TACSTD2,SMAD4,MAP2,MBP,MYF6,NGF,NKX2-2,OPRM1,F11R,PITX3,PLAG1,PLXNA2,TREM2,SEMA5B,FEZF2,APPL2,CHD7,DPYSL5,PREX1,ISLR2,PTN,SHTN1,PTPRD,PTPRZ1,RFX3,ROBO1,ROBO2…
GO:0060191	BP	regulation of lipase activity	87	22	0.00186219	0.122937	ADCYAP1R1,ADRA1A,AGTR1,LPAR1,EDNRA,ESR1,FGF2,FGFR1,ABL1,HTR2A,APOC2,ITK,P2RY6,FURIN,PNLIP,PTH,RGS2,CCL5,SELE,P2RY12,S1PR4,GPR55,HDAC9
GO:0051049	BP	regulation of transport	1707	266	0.00187234	0.12325	CDH2,CDH3,MIR873,ABCC9,CDH13,TENM1,TNK2,RAMP3,TRDN,SORBS1,ADCY1,CPLX2,BVES,PACSIN2,SCN11A,CHRM2,CHRM3,CD300A,CHRNB3,OSBPL6,C1QTNF1,FCRL3,ADCYAP1R1,TMC1,CNR1,CNTN1,SYT2,SLC9B2,ADORA2A,CRH,CRHBP,RIMS4,SCP2D1,SYT9,GSG1L,ADRA1A,SYT6,EFHB,NKAIN2,KCNU1,DAPK1,SLC30A8,ABAT,DPP6,DRD2,DRD3,AGTR1,EDNRA,EDNRB,ENSA,EPHA5,PTK2B,FCN1,FCN2,FGB,FGF12,FGG,NLGN1,ABLIM3,RIMS1,HECW1,CLASP2,MLC1,MTCL1,DNAJC13,FPR2,CD2…
GO:0002437	BP	inflammatory response to antigenic stimulus	72	19	0.00193975	0.126133	CNR1,IL31RA,A2M,FYN,IL36B,IL36A,HCK,IL1RN,IL2RA,IL5RA,CXCR2,NPY,OPRM1,FURIN,TREM2,IL36G,NOD2,IL25,SYK
GO:0018149	BP	peptide cross-linking	33	11	0.00194217	0.126133	TGM7,EGFLAM,CSTA,FLG,IVL,KRT2,SPOCK3,PI3,SPRR1A,SPRR1B,THBS1
GO:0042102	BP	positive regulation of T cell proliferation	98	23	0.00197561	0.127507	HHLA2,DHPS,CD209,HLA-DMB,HLA-DPA1,IL2RA,IL12RB1,IL15,IL18,IL23A,ZP4,PTPRC,CCL5,SLC7A1,SPTA1,STAT5B,SYK,CCR2,TYK2,NCK2,CARD11,HAVCR2,CD1D
GO:0002274	BP	myeloid leukocyte activation	228	45	0.00198024	0.127507	TSPAN32,TLR6,UBD,CPLX2,CD300A,MRGPRX2,CNR1,IL31RA,CSF2,LRFN5,ADGRF5,GATA2,HAVCR1,FOXP1,GRP,IFNG,CXCR2,IL15,IL18,IRF4,LCP2,NPY,ENPP3,PIK3CG,TREM2,PTGDR,PREX1,PTPRC,RORA,CCL5,BLK,SLC11A1,SPI1,VAMP2,SYK,THBS1,TLR1,TLR2,CCR2,LAT2,CAMP,DYSF,TTBK1,HAVCR2,CST7
GO:0031644	BP	regulation of nervous system process	140	33	0.00200136	0.128385	WASF3,SMR3B,SCN11A,TAFA4,IGSF11,ABAT,EDNRB,PTK2B,FGF12,DLGAP4,NLGN1,RIMS1,LPIN1,TENM4,GHSR,SMR3A,NOS3,OPRL1,OPRM1,ACP3,AVP,TMEM100,PRKAR1B,NMUR2,JAM2,OPRPN,TMEM108,TNR,VIP,TMEM25,CST7,DLGAP2,DLGAP1,NRXN1
GO:0031640	BP	killing of cells of another organism	39	12	0.00200672	0.128385	DCD,DEFA4,DEFA5,DEFA6,HTN3,IFNG,MUC7,PRF1,CCL13,SEMG1,CLEC7A,SYK
GO:0002366	BP	leukocyte activation involved in immune response	275	52	0.00205931	0.13138	CPLX2,CD300A,SH2D1B,MRGPRX2,CCR6,GAPT,PTK2B,ABL1,ZNF683,GATA2,CLEC4E,FOXP1,GRP,HLA-DMB,IFNA2,IFNA7,IFNA8,IFNA13,IFNA16,IFNB1,IFNG,IFNW1,IL12RB1,IL18,IRF4,LGALS3,ZBTB7B,PCK1,KMT5B,IL23A,ENPP3,CD244,PIK3CG,TREM2,APBB1IP,PTGDR,AICDA,PTPRC,RAB27A,RARA,RORA,BLK,ST3GAL1,SLC11A1,SPI1,VAMP2,SYK,CCR2,LAT2,DYSF,HAVCR2,CD1C
GO:0007187	BP	G protein-coupled receptor signaling pathway, coupled to cyclic nucleotide second messenger	62	16	0.00207878	0.132252	CALCRL,CHRM2,CHRM3,CHRM5,CNR1,OR10J5,OR5T2,OR10H5,HTR2A,HTR4,MC2R,NPY,OPRM1,SSTR2,SSTR4,TSHR,VIPR1
GO:0061307	BP	cardiac neural crest cell differentiation involved in heart development	15	7	0.0020904	0.132253	SEMA3C,EDNRA,FOLR1,PITX2,BMP4,TWIST1,HAND2
GO:0061308	BP	cardiac neural crest cell development involved in heart development	15	7	0.0020904	0.132253	SEMA3C,EDNRA,FOLR1,PITX2,BMP4,TWIST1,HAND2
GO:0009653	BP	anatomical structure morphogenesis	2671	419	0.00215359	0.135498	CDH2,CDH4,CDH5,CDH6,DNAJB6,CDH9,CDH10,GPC6,CDH11,CDH12,CDH13,CDH18,CALCRL,DLC1,BASP1,VAV3,GPNMB,SEMA3C,PDPN,ADCY1,CHL1,WASF3,FRS2,ZPBP,ADAMTS5,BVES,LDB3,AKAP13,PACSIN2,KRT71,PLCD3,SLITRK1,RNF157,CMA1,FRMD6,SLC24A4,CNTN1,OR10J5,SYT2,COL4A1,COL4A2,XIRP2,COL8A1,COL9A1,COL11A1,TRIM71,EGFLAM,ADORA2A,CD109,CIBAR1,UNC5D,CHODL,CRX,CSF1R,PRICKLE1,RFLNA,CSNK2B,PIK3R6,CTNNA2,FGD5,CNTN4,DAB1,CLEC14A,DCC,FREM…
GO:0007193	BP	adenylate cyclase-inhibiting G protein-coupled receptor signaling pathway	78	20	0.00228255	0.142822	ADCY6,CHRM2,CHRM3,CHRM5,DRD2,DRD3,LPAR1,EDNRA,FPR2,GNAZ,GRM2,GRM3,GRM5,HTR4,NPR3,NPY2R,OPRL1,OPRM1,RGS1,RGS2,P2RY12,SSTR2
GO:0051239	BP	regulation of multicellular organismal process	2776	419	0.00230072	0.143302	CDH3,MIR873,MIR708,CDH4,CDH5,ABCC9,CALCRL,KCNMB2,TLR6,TRDN,NOD1,BASP1,GPNMB,SEMA3C,PDPN,CGA,WASF3,FRS2,SMR3B,MAPRE2,ADAMTS5,HHLA2,BVES,SCN11A,CHRM2,CHRM3,SLITRK1,C1QTNF1,VASN,FCRL3,CLC,ADD1,CMA1,H4C16,PLD4,SLC24A4,CMKLR1,CNR1,OR10J5,COL4A2,TMEM178A,SLC9B2,ADORA2A,CD109,CRH,CRHBP,CRP,CHODL,CSF1R,CSF2,CSF3R,PRICKLE1,RFLNA,CSNK2B,PIK3R6,CBLN2,ADRA1A,CTLA4,PYHIN1,TAFA4,PYDC2,IGSF11,KHDC3L,DAB1,DCC,SG…
GO:0009620	BP	response to fungus	59	16	0.00230281	0.143302	DCD,DEFA4,DEFA5,DEFA6,CLEC4C,CLEC4E,HRG,HTN3,NLRP10,IL17A,MPO,S100A9,CLEC7A,IL25,SPI1,SYK
GO:0031349	BP	positive regulation of defense response	290	53	0.002314	0.143607	NOD1,SH2D1B,CNR1,PYHIN1,AGTR1,FCN1,FCN2,FPR2,FYN,NCR3,FFAR2,GRP,HCK,NLRP10,IFNB1,IFNG,IL12A,IL15,IL16,IL17A,IL18,IDO1,KIR2DL4,KLRD1,LGALS2,SIGLEC16,MBL2,MEF2C,MMP12,MNDA,IL23A,PIK3CG,TREM2,TRPV4,S100A9,CCL1,CCL5,NOD2,CLEC7A,SPI1,STAT5B,SYK,TLR2,CCR2,ACOD1,COLEC11,PLA2G7,TLR10,TTBK1,HAVCR2,TNFSF11,TRIM41,CD1D,AIM2
GO:0032493	BP	response to bacterial lipoprotein	10	5	0.00233715	0.144169	TLR6,DMBT1,TLR1,TLR2,CD36
GO:0003014	BP	renal system process	116	27	0.00233978	0.144169	ADCY6,ADORA2A,ADRA1A,DRD2,DRD3,AGTR1,EDNRA,EDNRB,ADGRF5,AKR1B1,SULF1,FOLR1,HAS2,AQP1,NPR3,OPRL1,RRM2B,ATP6V0A4,ATP6V1B1,AVP,TMEM63C,PTPRO,BMP4,SLC4A1,UMOD,SLC22A6,ABCG2,CD34
GO:0099163	BP	synaptic signaling by nitric oxide	3	3	0.00235471	0.144169	GUCY1A1,GUCY1B1,NOS1
GO:0099543	BP	trans-synaptic signaling by soluble gas	3	3	0.00235471	0.144169	GUCY1A1,GUCY1B1,NOS1
GO:0099548	BP	trans-synaptic signaling by nitric oxide	3	3	0.00235471	0.144169	GUCY1A1,GUCY1B1,NOS1
GO:0016477	BP	cell migration	1504	246	0.00236393	0.144346	CDH2,MIR543,CDH5,GPC6,CDH13,CHST4,CCL26,DLC1,VAV3,GPNMB,SEMA3C,PDPN,CHL1,CGA,MAPRE2,PTPRT,BVES,CD300A,RFFL,ADD2,CCR5,CCR6,ACKR2,CMKLR1,UNC5D,CSF1R,CSF2,CSF3R,CSNK2B,GCSAML,CTNNA2,TAFA4,DAB1,CLEC14A,DCC,GSX2,DRD2,AGTR1,LPAR1,EDNRA,EDNRB,PDILT,F10,PTK2B,FAP,FAT2,RASGEF1A,ADGRG3,FGF1,FGF2,FGF4,FGF6,FGF8,FGFR1,RHOBTB3,NTNG1,FOXG1,LIMCH1,PALLD,FOXE1,CLASP2,KANK1,SULF1,SATB2,SUN1,FOLR1,MACF1,DAAM2,FPR2…
GO:2001257	BP	regulation of cation channel activity	187	40	0.00239447	0.145819	ABCC9,TRDN,CRH,CRHBP,GSG1L,DAPK1,DRD2,DRD3,EDNRA,PTK2B,FGF12,NLGN1,KCNE4,REM1,GRP,GSTM2,IFNG,ITGB1,KCNA1,KCNC2,KCNE1,KCNG1,MEF2C,LRRC52,NOS1,OPRL1,OPRM1,P2RY6,GAL,PDE4B,PDE4D,TREM2,PPP3R2,CABP5,RASGRF1,VAMP2,CCR2,KCNAB1,AHNAK,ACTN2,AKAP6
GO:0050832	BP	defense response to fungus	49	14	0.00241493	0.146673	DCD,DEFA4,DEFA5,DEFA6,CLEC4C,CLEC4E,HRG,HTN3,NLRP10,IL17A,MPO,S100A9,CLEC7A,SPI1
GO:0051712	BP	positive regulation of killing of cells of another organism	6	4	0.00249309	0.150617	IFNG,PRF1,CLEC7A,SYK
GO:0035137	BP	hindlimb morphogenesis	34	12	0.00254448	0.153315	FGF4,FGF8,ALX3,RSPO2,MSX1,CHD7,RARB,ALX4,BMP4,TWIST1,ZBTB16,TP63
GO:0006814	BP	sodium ion transport	241	49	0.00255444	0.153509	SLC17A2,SCN11A,SLC5A11,SLC24A4,CNTN1,SLC9B2,NKAIN2,DRD2,DRD3,EDNRA,EDNRB,FGF12,HECW1,SLC17A8,SLC24A2,NALCN,SLC13A4,GLRX,SLC24A5,GRP,SLC10A6,SLC6A18,ATP1A4,NOS1,NOS3,FXYD2,ATP4B,ATP6V1B1,FXYD6,SLC6A15,HECW2,SPTBN4,SCN1A,SCN5A,SCN7A,SCN9A,SCNN1D,SLC13A3,SLC5A4,SLC6A1,SLC6A2,SLC6A3,SLC8A1,SLC12A1,TRPM2,UMOD,SLC4A11,SLC4A4,CACNA1I,SLC23A2
GO:0007166	BP	cell surface receptor signaling pathway	2630	401	0.00263761	0.156852	CDH2,CDH3,CDH5,MIR1271,CDH6,IGLL5,TSPAN32,GPC6,CDH13,CDK3,TNK2,CALCRL,KLRG1,CCL26,VAV3,SEMA3C,SORBS1,FRS2,SUB1,GPR75,PTPRT,HHLA2,BIRC8,CD300A,CHRNA1,CHRNB3,VASN,FCRL1,FCRL3,ADCYAP1R1,RFFL,CSNK1A1L,CCR5,CCR6,ACKR2,CMTM3,CMKLR1,CNTFR,CNTN1,FCRLB,COL4A1,COL4A2,OTOL1,TRIM71,EVC2,IL31RA,ADORA2A,CD109,CIBAR1,UNC5D,CRHR2,CSF1R,CSF2,CSF2RB,CSF3R,PRICKLE1,NRG4,CSNK2B,GCSAML,CTLA4,PYDC2,IGSF11,DAB1,CLEC14A…
GO:0052548	BP	regulation of endopeptidase activity	405	72	0.00269476	0.159418	KHDC1L,CST8,DNAJB6,NOD1,DLC1,SMR3B,BIRC8,RFFL,SERPINA3,COL6A3,ADORA2A,CD109,A2ML1,CSN2,CST1,CSTA,WFDC5,SPINK13,DAPK1,NLRP7,A2M,EPHA7,FYN,TNFAIP8,WFDC11,WFDC9,SMR3A,ANXA2,HRG,SERPINA9,AQP1,ITIH1,ITIH2,USP50,ST20,MIR205,BLID,MBP,NGF,FURIN,SPOCK3,SERPINA1,PI3,SERPINB10,SERPINB13,SERPINI2,PPARG,AVP,EPPIN,SH3RF1,OPRPN,ROBO1,S100A9,SEMG1,CLEC7A,SPOCK1,BST2,SYK,TFPI,THBS1,TIMP2,TIMP3,SOX7,RECK,TTBK1,SPI…
GO:0002682	BP	regulation of immune system process	1365	211	0.0027588	0.162783	MIR708,IGLL5,TSPAN32,CHST4,TLR6,NOD1,VAV3,GPNMB,CFHR4,HHLA2,CD300A,FCRL3,SH2D1B,CLC,H4C16,CCR6,CMTM3,CMKLR1,CNR1,FCRLB,TMEM178A,SLC9B2,IL31RA,GPR151,ADORA2A,CSF1R,CSF3R,LRFN5,PIK3R6,GCSAML,CTLA4,PYHIN1,DHPS,DRD2,PIANP,A2M,TIGIT,ESR1,EVI2B,PTK2B,FBN1,FCER1A,ADGRF5,FCN1,FCN2,FPR2,FPR3,DEFB124,ABL1,FUT4,FYN,YTHDF3,ZNF683,NCR3,L3MBTL1,GATA2,CLEC4E,GCNT1,HAVCR1,FOXP1,IL36B,C5AR2,GLI2,GLI3,GPR31,FFAR2,…
GO:0045104	BP	intermediate filament cytoskeleton organization	87	21	0.00278404	0.163848	DNAJB6,KRT71,DES,MACF1,GFAP,KRT73,KRT27,KRT77,KRT2,KRT3,KRT5,KRT6A,KRT32,KRT33A,KRT34,KRT84,KRT76,KRT20,TCHH,BFSP2,KRT38
GO:0002429	BP	immune response-activating cell surface receptor signaling pathway	225	46	0.00281617	0.164464	IGLL5,VAV3,HHLA2,CD300A,FCRL3,CMTM3,CMKLR1,GCSAML,CTLA4,FCN1,FCN2,FPR2,FPR3,ABL1,FYN,NCR3,FOXP1,C5AR2,FFAR2,HCK,INPP5D,ITK,KLRD1,THEMIS,LCP2,LGALS3,MBL2,MEF2C,MNDA,TRAT1,PDE4B,PDE4D,UBASH3A,APPL2,PTPRC,BLK,CLEC7A,BRAF,SYK,C3AR1,LAT2,COLEC11,CARD11,KLHL6,CD8A,TESPA1
GO:0002757	BP	immune response-activating signal transduction	225	46	0.00281617	0.164464	IGLL5,VAV3,HHLA2,CD300A,FCRL3,CMTM3,CMKLR1,GCSAML,CTLA4,FCN1,FCN2,FPR2,FPR3,ABL1,FYN,NCR3,FOXP1,C5AR2,FFAR2,HCK,INPP5D,ITK,KLRD1,THEMIS,LCP2,LGALS3,MBL2,MEF2C,MNDA,TRAT1,PDE4B,PDE4D,UBASH3A,APPL2,PTPRC,BLK,CLEC7A,BRAF,SYK,C3AR1,LAT2,COLEC11,CARD11,KLHL6,CD8A,TESPA1
GO:0006828	BP	manganese ion transport	15	7	0.0028516	0.165591	ATP2C1,SLC30A10,TRPC7,SLC11A1,TRPC4,TRPC6,TRPM2
GO:0010841	BP	positive regulation of circadian sleep/wake cycle, wakefulness	3	3	0.00292799	0.16883	CRH,NLGN1,NPS
GO:0002407	BP	dendritic cell chemotaxis	26	9	0.00296341	0.170441	CCR5,CCR6,CXCR1,CXCR2,IL12A,PIK3CG,CCL5,SPI1,TRPM2,CCR2
GO:0023061	BP	signal release	449	81	0.00301021	0.172696	ADCY1,CGA,CPLX2,CHRM2,CHRNB3,C1QTNF1,CNR1,SYT2,SLC9B2,ADORA2A,CRH,CRHBP,SLC32A1,RIMS4,SYT9,ADRA1A,SYT6,SLC30A8,ABAT,DRD2,DRD3,AGTR1,EDNRB,ENSA,EPHA5,FGB,FGG,NLGN1,RIMS1,PNKD,ERC2,ABCA12,GCG,GCK,GDNF,GHSR,GJA1,FFAR1,FFAR2,GRIK5,GRM2,GRP,APBA2,HTR2A,IFNG,IL1RN,AQP1,INHBA,INS,KCNA2,C1QTNF12,BMAL1,SMAD2,SMAD4,MEF2C,OPRM1,GAL,PFKL,POMC,PPARG,CHD7,TRPV4,RFX3,CCL5,BLK,SNAP25,SPP1,BRAF,VAMP2,SYK,SYN2,SYT…
GO:0033604	BP	negative regulation of catecholamine secretion	13	6	0.0030417	0.174065	CNR1,CRH,ABAT,DRD2,GHSR,SYT4
GO:0072677	BP	eosinophil migration	21	8	0.00306925	0.175201	CCL26,CD300A,LGALS3,CCL1,CCL5,CCL7,CCL13,SCG2
GO:0045103	BP	intermediate filament-based process	88	21	0.00311092	0.177136	DNAJB6,KRT71,DES,MACF1,GFAP,KRT73,KRT27,KRT77,KRT2,KRT3,KRT5,KRT6A,KRT32,KRT33A,KRT34,KRT84,KRT76,KRT20,TCHH,BFSP2,KRT38
GO:0051047	BP	positive regulation of secretion	298	56	0.00315501	0.178753	C1QTNF1,CNR1,ADORA2A,CRH,SYT9,SLC30A8,ABAT,DRD2,DRD3,EDNRB,FGB,FGG,NLGN1,CLASP2,CD2AP,GATA2,GCG,GCK,GDNF,ANKRD1,FFAR1,GRP,ANXA2,APBB1,IFNG,AQP1,INHBA,INS,C1QTNF12,SMAD4,MYH10,OPRL1,GAL,TREM2,PPARG,AVP,FRMD4A,EXOC1,PRL,RAB27A,BLK,SLC6A1,SPP1,SSTR4,SYK,SYT1,SYT4,TLR2,TRH,TRPM2,TTN,VEGFC,VIP,TNFSF11,CACNA1I,LACRT,RASL10B,C2CD2L
GO:0002263	BP	cell activation involved in immune response	279	52	0.00318525	0.179572	CPLX2,CD300A,SH2D1B,MRGPRX2,CCR6,GAPT,PTK2B,ABL1,ZNF683,GATA2,CLEC4E,FOXP1,GRP,HLA-DMB,IFNA2,IFNA7,IFNA8,IFNA13,IFNA16,IFNB1,IFNG,IFNW1,IL12RB1,IL18,IRF4,LGALS3,ZBTB7B,PCK1,KMT5B,IL23A,ENPP3,CD244,PIK3CG,TREM2,APBB1IP,PTGDR,AICDA,PTPRC,RAB27A,RARA,RORA,BLK,ST3GAL1,SLC11A1,SPI1,VAMP2,SYK,CCR2,LAT2,DYSF,HAVCR2,CD1C
GO:0006820	BP	anion transport	481	82	0.00320895	0.180125	ABCC9,SLC17A2,SLC26A9,ANO4,MFSD12,ADORA2A,SLC32A1,SLC2A14,SLC36A2,CYP7A1,ABAT,DRD2,DRD3,GABRR3,SLC36A1,SLC35A3,FOLR1,SLC17A8,GABRA1,GABRA5,GABRA6,GABRB3,GABRR1,SLC13A4,CLDN17,GFAP,GJA1,SLCO4A1,SLC25A41,SLC36A3,GRM2,GRM5,SLC10A6,ITGB1,SLC26A5,SLC16A12,SLC22A10,P2RY6,AVP,SLC6A15,SLC2A9,NMUR2,ANO2,SLC12A5,RGS2,ANO3,SLC13A3,SLC4A1,SLC6A1,SLC7A1,SLC7A2,SLC11A1,SLC12A1,SLC12A4,SLC19A1,SLCO1A2,SSTR4,SYK…
GO:0002690	BP	positive regulation of leukocyte chemotaxis	92	22	0.00321296	0.180125	CCR6,CMKLR1,CSF1R,PTK2B,FPR2,DEFB124,CXCR2,IL12A,IL23A,CAMK1D,PTN,TRPV4,CCL1,CCL5,CCL7,SPI1,THBS1,THBS4,C3AR1,CCR2,VEGFC,PLA2G7,RIPOR2
GO:0002685	BP	regulation of leukocyte migration	218	43	0.00321877	0.180125	CHST4,CD300A,CCR6,CMKLR1,CSF1R,GCSAML,PTK2B,FPR2,DEFB124,ABL1,FUT4,GCNT1,C5AR2,IL1R1,CXCR2,IL12A,ITGA4,LGALS3,IL23A,TREM2,CAMK1D,PTN,JAM2,TRPV4,CCL1,CCL5,CCL7,CCL25,SELE,NOD2,P2RY12,BMP5,SPI1,THBS1,THBS4,C3AR1,CCR2,VEGFC,PLA2G7,PDGFD,DOCK8,JAM3,SLIT2,RIPOR2
GO:0006909	BP	phagocytosis	234	47	0.00327696	0.182932	IGLL5,VAV3,CD300A,PLD4,ADORA2A,CRP,TAFA4,FCN1,FCN2,RHOBTB2,FPR2,ABL1,FYN,GATA2,HAVCR1,HCK,IFNG,IL15,ITGB1,PEAR1,MBL2,MSR1,MST1R,P2RY6,GULP1,TREM2,APPL2,SIRPG,CAMK1D,PTPRC,RAB27A,RARA,NOD2,SFTPD,CLEC7A,SLC11A1,SYK,THBS1,TLR2,C4BPB,TUB,COLEC11,DYSF,MEGF10,CD36,ELMO1,ARHGAP25
GO:2000300	BP	regulation of synaptic vesicle exocytosis	54	15	0.00329088	0.18304	ADCY1,CHRM2,CHRNB3,CNR1,ADORA2A,RIMS4,ADRA1A,DRD2,NLGN1,APBA2,HTR2A,BRAF,SYT1,SYT4,CHRNA6
GO:1902622	BP	regulation of neutrophil migration	40	12	0.0033437	0.183952	FUT4,C5AR2,IL1R1,CXCR2,IL23A,CAMK1D,NOD2,THBS4,C3AR1,JAM3,SLIT2,RIPOR2
GO:0008284	BP	positive regulation of cell population proliferation	923	148	0.00335374	0.18406	CDH3,CDH13,CALCRL,CCL26,VAV3,CGA,FRS2,HHLA2,FCRL3,CNTFR,IL31RA,CSF1R,CSF2,CSF2RB,DHPS,DRD2,DRD3,AGTR1,EDNRB,EGR4,ESR1,EYA1,PTK2B,FGF1,FGF2,FGF4,FGF6,FGF8,FGFR1,FOXG1,FOXM1,ABL1,EPGN,WWTR1,PPP1R16B,GATA2,GCNT2,GDNF,GFAP,GHSR,GJA1,FOXP1,C5AR2,BMP10,GLI3,HAS2,HCK,CD209,NRG1,HLA-DMB,HLA-DPA1,HOXA3,HPN,HSF4,HTR2A,TNC,IFNG,IL2RA,IL5,IL5RA,CXCR2,AQP1,IL12A,IL12RB1,IL12RB2,IL15,IL18,INS,ITGA4,ITGB1,KRT6A…
GO:0007158	BP	neuron cell-cell adhesion	13	7	0.00336346	0.18415	CNTN4,NLGN1,NCAM2,TNR,NRXN3,NRXN1,NRXN2
GO:0050863	BP	regulation of T cell activation	358	65	0.00337513	0.184345	TSPAN32,GPNMB,HHLA2,CD300A,CLC,ADORA2A,PIK3R6,CTLA4,DHPS,TIGIT,ABL1,FYN,ZNF683,IL36B,GLI2,GLI3,ICOS,CD209,HLA-DMB,HLA-DPA1,IFNA2,IFNB1,IFNG,IL2RA,IL12A,IL12RB1,IL15,TNFRSF9,IL18,IDO1,IRF4,LGALS3,TARM1,ZBTB7B,PCK1,IL23A,SIRPG,PRKAR1A,PAG1,SH3RF1,ZP4,PTPRC,RARA,CCL5,NOD2,SFTPD,BMP4,SLC7A1,SPTA1,BRAF,STAT5B,SYK,CCR2,TYK2,ZBTB16,DOCK8,NCK2,CARD11,HAVCR2,TNFSF11,RUNX3,CD1D,SOCS6,TNFSF8,RIPOR2,TESPA1
GO:0050795	BP	regulation of behavior	71	18	0.00339682	0.185086	SLC24A4,CNR1,ADORA2A,CRH,CSF2,DRD2,DRD3,NLGN1,GHSR,GRP,HCRTR2,INS,KCNA2,MEF2C,ZFHX3,NPY,OPRL1,MBD5,NPS
GO:0050953	BP	sensory perception of light stimulus	208	41	0.00340922	0.185318	CDH3,PRR4,POU6F2,CNGA3,COL11A1,CRX,CRYGA,RDH12,EYA4,RIMS1,CRB1,SLC24A2,WHRN,GNAT2,GUCY2D,HSF4,LRIT3,EYS,KIFC3,PCARE,ABLIM1,LUM,TACSTD2,MIP,TRPM1,MYO9A,OAT,SIX6,PDE6B,MYO3A,SEMA5B,CNGB3,RCVRN,PRPH2,RHO,RP1,RPE65,TIMP3,TYR,CLRN1,MFRP,BFSP2,GJA10
GO:0032819	BP	positive regulation of natural killer cell proliferation	9	5	0.00347642	0.187628	IL15,IL18,IL23A,STAT5B,TYK2
GO:0006821	BP	chloride transport	109	25	0.00351451	0.18881	SLC26A9,ANO4,GABRR3,SLC17A8,GABRA1,GABRA5,GABRA6,GABRB3,GABRR1,CLDN17,GRM5,SLC26A5,P2RY6,NMUR2,ANO2,SLC12A5,ANO3,SLC4A1,SLC6A1,SLC12A1,SLC12A4,CA7,BSND,GLRA3,TTYH2
GO:0051693	BP	actin filament capping	40	13	0.00355846	0.1907	ADD1,ADD2,ADD3,LMOD2,SPTBN5,CRACD,SPTBN4,SPTA1,SPTAN1,SPTBN1,SVIL,TMOD1,CAPZA3
GO:0007218	BP	neuropeptide signaling pathway	102	22	0.00359731	0.19233	TENM1,NPFFR2,GPR139,PROKR2,NMS,NPBWR1,UTS2R,GRP,HCRTR2,MC2R,NPY,NPY2R,OPRL1,OPRM1,GAL,PNOC,POMC,NMUR2,NPS,NPFFR1,SSTR2,SSTR4,GLRA3
GO:0090022	BP	regulation of neutrophil chemotaxis	30	10	0.00361215	0.19263	C5AR2,CXCR2,IL23A,CAMK1D,NOD2,THBS4,C3AR1,JAM3,SLIT2,RIPOR2
GO:0050919	BP	negative chemotaxis	46	15	0.00361986	0.19263	SEMA3C,EPHA7,FLRT2,NRG1,SEMA5B,LRTM1,ROBO1,ROBO2,LRTM2,SEMA6D,UNC5C,SEMA5A,PLXNA4,SLIT2,SEMA3E
GO:0001655	BP	urogenital system development	350	66	0.00366242	0.193989	BASP1,FRS2,ADAMTS6,COL4A1,COL4A4,AP1B1,ASXL1,AGTR1,EDNRA,EDNRB,EPHA7,ESR1,EYA1,FBN1,FGF1,FGF2,FGF8,AKR1B1,SULF1,WWTR1,GATA2,GCNT1,GDNF,GFRA1,FOXB1,BMP10,GLI2,GLI3,ANGPT2,HAS2,HMGCS2,TNC,FREM2,CXCR2,AQP1,GDF6,TACSTD2,SMAD2,SMAD4,MEF2C,ASS1,ODC1,RRM2B,PLAG1,DCHS2,PRLR,CTNNBIP1,PTPRO,RARA,RARB,ROBO2,SALL1,BMP4,TP73,UMOD,ZBTB16,GREB1L,PDGFD,GLIS2,ITGA8,TP63,SERPINB7,CFLAR,GCNT3,SLIT2,CD34,ADAMTS1,MAG…
GO:0050830	BP	defense response to Gram-positive bacterium	99	22	0.00367446	0.194175	NOD1,RNASE11,CRP,GBP6,DEFA4,DEFA5,DEFA6,DMBT1,FCN2,RNASE10,IL12A,IL17A,IL18,KRT6A,MBL2,STAB2,RNASE1,NOD2,TLR2,CAMP,HAVCR2,TNFSF8,CD36
GO:0042501	BP	serine phosphorylation of STAT protein	23	8	0.00374198	0.197285	IFNA2,IFNA7,IFNA8,IFNA13,IFNA16,IFNB1,IFNG,IFNW1
GO:0048870	BP	cell motility	1691	269	0.00378112	0.198889	CDH2,MIR543,CDH5,GPC6,ACTR3,CDH13,CHST4,CCL26,DLC1,VAV3,GPNMB,SEMA3C,PDPN,CHL1,CGA,MAPRE2,PTPRT,BVES,CD300A,RFFL,ADD2,CCR5,CCR6,ACKR2,CMKLR1,SLC9B2,UNC5D,CSF1R,CSF2,CSF3R,CSNK2B,GCSAML,CTNNA2,TAFA4,DAB1,CLEC14A,DCC,GSX2,DNAH5,DRD2,AGTR1,LPAR1,EDNRA,EDNRB,PRSS55,PDILT,F10,PTK2B,FAP,FAT2,RASGEF1A,ADGRG3,FGF1,FGF2,FGF4,FGF6,FGF8,FGFR1,RHOBTB3,NTNG1,FOXG1,LIMCH1,PALLD,FOXE1,CLASP2,KANK1,SULF1,SATB2,S…
GO:0030101	BP	natural killer cell activation	89	21	0.00388066	0.203654	ZNF683,NCR3,IFNA2,IFNA7,IFNA8,IFNA13,IFNA16,IFNB1,IFNW1,IL12A,IL15,IL18,KLRD1,NFIL3,IL23A,CD244,SLAMF7,PTPRC,RAB27A,STAT5B,TYK2,HAVCR2
GO:0007601	BP	visual perception	204	40	0.00395133	0.206886	CDH3,PRR4,POU6F2,CNGA3,COL11A1,CRX,CRYGA,RDH12,EYA4,RIMS1,CRB1,SLC24A2,GNAT2,GUCY2D,HSF4,LRIT3,EYS,KIFC3,PCARE,ABLIM1,LUM,TACSTD2,MIP,TRPM1,MYO9A,OAT,SIX6,PDE6B,MYO3A,SEMA5B,CNGB3,RCVRN,PRPH2,RHO,RP1,RPE65,TIMP3,TYR,CLRN1,MFRP,BFSP2,GJA10
GO:0048245	BP	eosinophil chemotaxis	17	7	0.00399227	0.207934	CCL26,LGALS3,CCL1,CCL5,CCL7,CCL13,SCG2
GO:0050865	BP	regulation of cell activation	624	104	0.00399291	0.207934	IGLL5,TSPAN32,TLR6,VAV3,GPNMB,PDPN,HHLA2,CD300A,C1QTNF1,FCRL3,CLC,CNR1,IL31RA,ADORA2A,LRFN5,PIK3R6,CTLA4,ADAMTS18,DHPS,ABAT,TIGIT,ADGRF5,FGG,ABL1,FYN,ZNF683,GATA2,HAVCR1,IL36B,GLI2,GLI3,ICOS,CD209,HLA-DMB,HLA-DPA1,HRG,IFNA2,IFNB1,IFNG,IL2RA,IL5,IL12A,IL12RB1,IL15,TNFRSF9,IL18,IDO1,INHBA,INPP5D,IRF4,KLRD1,LGALS3,MEF2C,MNDA,TARM1,NOS3,F11R,ZBTB7B,PCK1,GAL,KMT5B,GP6,IL23A,ENPP3,TREM2,SIRPG,PRKAR1A,P…
GO:0045666	BP	positive regulation of neuron differentiation	89	21	0.00399872	0.207934	DAB1,FGF2,FGFR1,FOXG1,GATA2,BRINP3,GDF6,MIR137,MEF2C,NGF,NKX2-2,NRCAM,PCP4,FEZF2,BRINP2,RARA,SH3GL3,BMP4,TCF4,NCOA1,FEZ1
GO:0051954	BP	positive regulation of amine transport	41	12	0.00401957	0.208542	ADORA2A,ABAT,DRD2,SLC17A8,GDNF,ITGB1,AVP,SLC6A1,SYT1,SYT4,TRH,VIP
GO:0002695	BP	negative regulation of leukocyte activation	188	37	0.00405099	0.209228	TSPAN32,GPNMB,CD300A,CNR1,IL31RA,ADORA2A,LRFN5,CTLA4,TIGIT,ADGRF5,GLI3,IFNA2,IFNB1,IL2RA,IDO1,INHBA,INPP5D,LGALS3,MNDA,TARM1,ZBTB7B,GAL,ENPP3,PRKAR1A,PAG1,PTPRC,BLK,SAMSN1,SFTPD,BMP4,SPI1,CCR2,HAVCR2,CST7,RUNX3,SOCS6,RIPOR2
GO:0036005	BP	response to macrophage colony-stimulating factor	17	7	0.00405118	0.209228	CSF1R,ALPL,MST1R,PDE1B,TREM2,SPP1,TLR2
GO:0048512	BP	circadian behavior	45	13	0.00414672	0.213678	NMS,ADORA2A,CRH,CSF2,DRD2,DRD3,NLGN1,HCRTR2,KCNA2,KCND2,ZFHX3,OPRL1,NPS,USP2
GO:0001822	BP	kidney development	300	58	0.00417437	0.214004	BASP1,ADAMTS6,COL4A4,AP1B1,ASXL1,AGTR1,EDNRA,EDNRB,EPHA7,EYA1,FBN1,FGF1,FGF2,FGF8,AKR1B1,SULF1,WWTR1,GCNT1,GDNF,GFRA1,BMP10,GLI2,GLI3,ANGPT2,HAS2,HMGCS2,FREM2,CXCR2,AQP1,GDF6,TACSTD2,SMAD2,SMAD4,MEF2C,ASS1,ODC1,RRM2B,DCHS2,CTNNBIP1,PTPRO,RARA,RARB,ROBO2,SALL1,BMP4,TP73,UMOD,ZBTB16,GREB1L,PDGFD,GLIS2,ITGA8,SERPINB7,CFLAR,GCNT3,SLIT2,CD34,ADAMTS1,MAGI2
GO:0021514	BP	ventral spinal cord interneuron differentiation	13	6	0.00417518	0.214004	DBX1,GATA2,GLI2,GLI3,NKX2-2,DMRT3
GO:0035821	BP	modulation of process of another organism	22	8	0.00418124	0.214004	DEFA4,DEFA5,DEFA6,IFNG,PRF1,S100A9,CLEC7A,SYK
GO:0002691	BP	regulation of cellular extravasation	38	11	0.00435535	0.221918	CHST4,FUT4,GCNT1,IL1R1,ITGA4,CCL25,SELE,CCR2,PDGFD,JAM3,RIPOR2
GO:0051346	BP	negative regulation of hydrolase activity	346	62	0.00448896	0.227224	CST8,DNAJB6,SMR3B,BIRC8,RFFL,SERPINA3,COL6A3,ADORA2A,CD109,A2ML1,CSN2,CST1,CSTA,WFDC5,SPINK13,NLRP7,A2M,LPIN1,SH3BP4,ABL1,TNFAIP8,WFDC11,WFDC9,SMR3A,GZMA,ANXA2,HRG,SERPINA9,AQP1,ITIH1,ITIH2,LGALS3,NGF,NOS1,NOS3,FURIN,F11R,SPOCK3,PI15,SERPINA1,PI3,SERPINB10,SERPINB13,SERPINI2,AVP,EPPIN,SH3RF1,OPRPN,RGS2,SPOCK1,BST2,TFPI,THBS1,TIMP2,TIMP3,RECK,SPINK7,CST7,SERPINB7,URI1,SERPINB12,SERPINB11,WFDC8,HDA…
GO:0030900	BP	forebrain development	366	69	0.00448941	0.227224	CDH2,DLC1,FRS2,SLC32A1,CSF1R,DAB1,DCLK2,GSX2,DNAH5,DRD2,LPAR1,ELAVL4,EPHA5,FGF2,FGF8,FOXG1,PHLPP2,SUN1,FYN,SLITRK5,GATA2,FOXB1,FOXP1,GLI2,GLI3,NRG1,HSD3B2,DNAJB1,AQP1,INHBA,KCNA1,KCNC2,LHX8,MSX1,NPY,NRGN,OTX1,OTX2,PITX2,FEZF2,CHD7,PRKG1,RARA,RARB,ROBO1,ROBO2,SALL1,SCN5A,P2RY12,BMP4,SLC6A3,SLC8A1,TMEM108,SRD5A2,SSTR2,SSTR4,TACC1,TNR,AKNA,KDM2B,MFSD2A,NUMB,BMERB1,SEMA5A,PLXNA4,SLIT2,FOXP2,FEZ1,SEMA…
GO:0099550	BP	trans-synaptic signaling, modulating synaptic transmission	13	6	0.00451692	0.22811	CNR1,NPTN,GRM5,GUCY1A1,GUCY1B1,SYT4
GO:0098657	BP	import into cell	239	48	0.00452831	0.228179	ABCC9,RAMP3,SLC24A4,CNGA3,DRD2,DRD3,SLC29A1,SLC36A1,FOLR1,SLC17A8,FYN,SLC24A2,GDNF,GFAP,IFNG,ITGA4,ITGB1,KCNJ1,KCNJ5,KCNJ6,KCNJ12,KCNJ15,TRPM1,ATP1A4,NOS1,FXYD2,ATP4B,ACSL5,TREM2,PPP3R2,SLC12A5,TRPV4,RGS2,SCNN1D,SLC2A5,SLC6A1,SLC6A2,SLC6A3,SLC7A1,SLC7A2,SLC8A1,SLC12A1,SLC12A4,SLC19A1,SNAP25,THBS1,TRPM2,CALCR,CD36
GO:0007162	BP	negative regulation of cell adhesion	293	57	0.00454842	0.228686	TSPAN32,CDH13,DLC1,GPNMB,CD300A,C1QTNF1,ADORA2A,CTLA4,DAB1,ADAMTS18,ABAT,TIGIT,FGG,CLASP2,KANK1,ABL1,ABCA12,GCNT2,GLI3,ANGPT2,HRG,IFNA2,IFNB1,IL1RN,IL2RA,IDO1,LGALS3,MIR138-1,TACSTD2,MBP,MMP12,TARM1,ASS1,ZBTB7B,PLXNA2,PRKAR1A,PAG1,PRKG1,PTPRC,PTPRO,TRPV4,CCL25,SFTPD,BMP4,SPI1,SPOCK1,THBS1,TNR,AKNA,JAM3,HAVCR2,RUNX3,PHLDB2,SEMA5A,PLXNA4,SOCS6,SEMA3E,RIPOR2
GO:0099505	BP	regulation of presynaptic membrane potential	6	4	0.00456721	0.228783	GABRR1,GRIK2,KCNA1,KCNC2
GO:0021563	BP	glossopharyngeal nerve development	5	4	0.00457044	0.228783	HOXA3,HOXB3,NAV2,PLXNA4
GO:0002286	BP	T cell activation involved in immune response	111	25	0.00459295	0.229406	CLEC4E,FOXP1,HLA-DMB,IFNA2,IFNA7,IFNA8,IFNA13,IFNA16,IFNB1,IFNG,IFNW1,IL12RB1,IL18,IRF4,LGALS3,ZBTB7B,PCK1,IL23A,APBB1IP,RAB27A,RARA,RORA,SLC11A1,HAVCR2,CD1C
GO:0035051	BP	cardiocyte differentiation	155	34	0.00473749	0.235079	SEMA3C,FRS2,BVES,AKAP13,PRICKLE1,ADRA1A,EDNRA,FHL2,FOLR1,TENM4,FOXP1,BMP10,NRG1,INHBA,ITGB1,LRRC10,MIR204,SMAD4,MEF2C,NOX4,PITX2,SOX6,RARA,RARB,RGS2,BMP4,SLC8A1,TGFBR3,TTN,TWIST1,SORBS2,ACTN2,CTDP1,HAND2,AKAP6
GO:0001963	BP	synaptic transmission, dopaminergic	27	9	0.00476313	0.235837	ADORA2A,CRH,CRHBP,DRD2,DRD3,PNKD,GDNF,SLC6A2,SLC6A3
GO:0051133	BP	regulation of NK T cell activation	11	5	0.00482405	0.238335	CD300A,IL12A,IL18,ZBTB7B,IL23A,TYK2
GO:0007512	BP	adult heart development	13	6	0.00488499	0.240824	ADRA1A,BMP10,MEF2D,CHD7,SCUBE1,HAND2
GO:0051966	BP	regulation of synaptic transmission, glutamatergic	76	20	0.00493924	0.242449	CDH2,CNR1,ADORA2A,DRD2,DRD3,PTK2B,NLGN1,FRRS1L,GRIK1,GRIK2,GRM2,GRM3,GRM5,HTR2A,MEF2C,NTRK1,NPS,SYT1,TNR,CCR2,NRXN1
GO:0032908	BP	regulation of transforming growth factor beta1 production	10	5	0.00495944	0.242917	CD2AP,LUM,FURIN,THBS1,SERPINB7
GO:0008306	BP	associative learning	84	21	0.00503383	0.245504	TTC36,DRD2,DRD3,ELAVL4,ABL1,GABRA5,NPTN,FOXB1,B3GAT1,TAFA2,ITGB1,MEIS2,NRGN,OPRL1,PDE1B,NPS,NDRG4,SLC6A1,SNAP25,BRAF,TNR,SPECC1
GO:0051960	BP	regulation of nervous system development	436	81	0.00519751	0.251869	CDH4,SEMA3C,WASF3,SLITRK1,CHODL,CBLN2,KHDC3L,DAB1,DCC,GSX2,DRD2,DRD3,EPHA7,FGF2,NLGN1,ZNF365,FOXG1,SPART,LPIN1,MACF1,DAAM2,FLRT2,TENM4,SLITRK5,GFAP,NPTN,GLI3,GRM5,ANXA2,HOXB3,IFNG,LRRTM3,ITGB1,BMAL1,MIR137,MAP2,MBP,NGF,NKX2-2,NTRK1,OPRM1,PITX3,PLAG1,PLXNA2,TREM2,SEMA5B,LRRN3,FEZF2,APPL2,CHD7,DPYSL5,ISLR2,LRRN1,PTN,SHTN1,PTPRD,PTPRZ1,JAM2,RARA,ROBO1,ROBO2,RXRG,BDNF,CLSTN2,LRTM2,SPP1,BRAF,SYT4,TIAM…
GO:1903530	BP	regulation of secretion by cell	544	92	0.0052211	0.252475	ADCY1,CPLX2,CHRM2,CD300A,CHRNB3,C1QTNF1,CNR1,SYT2,SLC9B2,ADORA2A,CRH,CRHBP,RIMS4,SYT9,ADRA1A,SYT6,SLC30A8,ABAT,DRD2,DRD3,AGTR1,ENSA,EPHA5,FGB,FGG,NLGN1,RIMS1,CLASP2,CD2AP,PNKD,ABCA12,GATA2,GCG,GCK,GDNF,GHSR,GJA1,ANKRD1,FFAR1,FFAR2,STXBP6,GRM2,GRP,ANXA2,APBA2,APBB1,HTR2A,IFNG,IL12A,INHBA,INS,KCNA2,C1QTNF12,BMAL1,SMAD4,MEF2C,MYH10,OPRM1,GAL,PFKL,SEPTIN4,TREM2,POMC,KRT20,PPARG,AVP,CHD7,FRMD4A,EXOC1,…
GO:0009187	BP	cyclic nucleotide metabolic process	39	13	0.00527286	0.254172	ADCY1,ADCY6,ADCY9,PDE7B,GUCY1A2,GUCY1A1,GUCY1B1,GUCY2D,PDE4A,PDE4B,PDE4D,PTH,RORA
GO:0001505	BP	regulation of neurotransmitter levels	209	43	0.00535731	0.257422	ADCY1,CPLX2,CHAT,CHRM2,CHRNB3,CNR1,SYT2,ADORA2A,SLC32A1,RIMS4,SYT9,ADRA1A,ABAT,DRD2,DRD3,SLC29A1,NLGN1,RIMS1,SLC17A8,PNKD,MOXD1,ERC2,GDNF,GFAP,GRIK5,APBA2,HTR2A,ITGB1,MEF2C,NOS1,PDE1B,SLC6A1,SLC6A2,SLC6A3,SNAP25,BRAF,VAMP2,SYN2,SYT1,SYT4,SYN3,CHRNA6,NRXN1,NRXN2
GO:1902476	BP	chloride transmembrane transport	94	22	0.00543966	0.260281	SLC26A9,ANO4,GABRR3,SLC17A8,GABRA1,GABRA5,GABRA6,GABRB3,GABRR1,CLDN17,SLC26A5,NMUR2,ANO2,SLC12A5,ANO3,SLC4A1,SLC6A1,SLC12A1,SLC12A4,BSND,GLRA3,TTYH2
GO:0051580	BP	regulation of neurotransmitter uptake	17	7	0.0055263	0.263872	DRD2,DRD3,SLC17A8,GDNF,GFAP,ITGB1,NOS1
GO:0019722	BP	calcium-mediated signaling	196	40	0.00565904	0.268109	CDH13,CHRM3,C10orf71,SLC24A4,CCR5,CCR6,ACKR2,CMKLR1,EFHB,AGTR1,EDNRB,PTK2B,FHL2,FPR2,GRM5,GSTM2,NRG1,CXCR1,CXCR2,TRAT1,TREM2,POMC,TMEM100,PPP3R2,PPP1R9A,NMUR2,PTGFR,PTPRC,SELE,CLEC7A,P2RY12,SLC8A1,SYK,TRPM2,CCR2,LAT2,TRPM8,TNFSF11,LACRT,AKAP6
GO:0002758	BP	innate immune response-activating signal transduction	29	10	0.00567389	0.268109	FCN1,FCN2,FYN,FFAR2,HCK,KLRD1,MBL2,CLEC7A,SYK,COLEC11
GO:0071724	BP	response to diacyl bacterial lipopeptide	4	3	0.00578577	0.271942	TLR6,TLR2,CD36
GO:0071726	BP	cellular response to diacyl bacterial lipopeptide	4	3	0.00578577	0.271942	TLR6,TLR2,CD36
GO:0021544	BP	subpallium development	26	9	0.00579082	0.271942	GSX2,DRD2,FGF8,SLITRK5,FOXP1,GLI3,INHBA,RARB,FOXP2
GO:0051140	BP	regulation of NK T cell proliferation	7	4	0.005879	0.274949	IL18,ZBTB7B,IL23A,TYK2
GO:0032097	BP	positive regulation of response to food	4	3	0.00599451	0.278635	GHSR,NPY,OPRM1
GO:0032100	BP	positive regulation of appetite	4	3	0.00599451	0.278635	GHSR,NPY,OPRM1
GO:0050671	BP	positive regulation of lymphocyte proliferation	136	28	0.0060138	0.278962	VAV3,HHLA2,FCRL3,DHPS,CD209,HLA-DMB,HLA-DPA1,IL2RA,IL5,IL12A,IL12RB1,IL15,IL18,MEF2C,IL23A,PRLR,ZP4,PTPRC,CCL5,SLC7A1,SPTA1,STAT5B,SYK,CCR2,TYK2,NCK2,CARD11,HAVCR2,CD1D
GO:0036230	BP	granulocyte activation	44	12	0.00606584	0.280234	CD300A,CXCR2,IL15,IL18,ENPP3,PREX1,CCL5,SPI1,VAMP2,SYK,CCR2,CAMP
GO:0007612	BP	learning	145	32	0.0061071	0.281265	TTC36,DRD2,DRD3,ELAVL4,CIC,ABL1,FYN,GABRA5,NPTN,FOXB1,B3GAT1,GRM5,TAFA2,ITGB1,MEIS2,NRGN,OPRL1,PDE1B,PAK5,SLC12A5,PTN,NPS,ATXN1,NDRG4,SLC6A1,SNAP25,BRAF,TLR2,TNR,SPECC1,NRXN3,NRXN1,NRXN2
GO:0050804	BP	modulation of chemical synaptic transmission	430	81	0.00614731	0.282229	CDH2,CDH11,ADCY1,CPLX2,PACSIN2,CHRM2,CHRNB3,CNR1,ADORA2A,CRHR2,RIMS4,ADRA1A,CNTN4,IGSF11,DCC,DRD2,DRD3,ELAVL4,PTK2B,DLGAP4,NTNG1,NLGN1,RIMS1,PHF24,FRRS1L,ABL1,FYN,KCTD13,SLC24A2,NALCN,PNKD,ERC2,GFAP,GHSR,NPTN,NSG1,PCDH17,GRIA1,GRID1,GRIK1,GRIK2,GRIK4,GRIK5,GRM2,GRM3,GRM5,APBA2,HTR2A,INS,ITGB1,MEF2C,NGF,NRGN,NTRK1,PPP1R9A,PRKAR1B,LRFN2,PTN,LRRC4C,PTPRA,PTPRD,RARA,RASGRF1,NPS,BDNF,CLSTN2,SLC6A1,TME…
GO:0042476	BP	odontogenesis	130	29	0.00615857	0.282229	ADAMTS5,SLC24A4,DSPP,FGF4,FGF8,ALPL,WDR72,GLI2,GLI3,ANKRD11,RSPO2,AQP1,AQP5,INHBA,AMTN,LHX8,MSX1,PAX9,SSUH2,PITX2,DMRT3,SCN5A,BMP4,TWIST1,WNT10A,TNFSF11,TP63,HAND2,CD34
GO:0060232	BP	delamination	7	4	0.00618116	0.282695	ABCA12,TRPV4,SPI1,AKNA
GO:0030834	BP	regulation of actin filament depolymerization	53	15	0.0062201	0.283338	ADD1,ADD2,ADD3,LMOD2,SPTBN5,CRACD,SPTBN4,SPTA1,SPTAN1,SPTBN1,SVIL,TMOD1,ACTN2,SEMA5A,CAPZA3
GO:0042487	BP	regulation of odontogenesis of dentin-containing tooth	11	5	0.00625132	0.284192	FGF8,RSPO2,DMRT3,BMP4,WNT10A
GO:0051873	BP	killing by host of symbiont cells	24	8	0.00630732	0.286166	DCD,DEFA5,HRG,KRT6A,MBL2,TREM1,CFHR5,CAMP
GO:0006956	BP	complement activation	56	14	0.00640051	0.288765	IGLL5,CFHR4,A2M,FCN1,FCN2,MBL2,TREM2,C1QC,C4BPB,C6,C8A,C8B,COLEC11,CFHR5
GO:0099177	BP	regulation of trans-synaptic signaling	431	81	0.00640523	0.288765	CDH2,CDH11,ADCY1,CPLX2,PACSIN2,CHRM2,CHRNB3,CNR1,ADORA2A,CRHR2,RIMS4,ADRA1A,CNTN4,IGSF11,DCC,DRD2,DRD3,ELAVL4,PTK2B,DLGAP4,NTNG1,NLGN1,RIMS1,PHF24,FRRS1L,ABL1,FYN,KCTD13,SLC24A2,NALCN,PNKD,ERC2,GFAP,GHSR,NPTN,NSG1,PCDH17,GRIA1,GRID1,GRIK1,GRIK2,GRIK4,GRIK5,GRM2,GRM3,GRM5,APBA2,HTR2A,INS,ITGB1,MEF2C,NGF,NRGN,NTRK1,PPP1R9A,PRKAR1B,LRFN2,PTN,LRRC4C,PTPRA,PTPRD,RARA,RASGRF1,NPS,BDNF,CLSTN2,SLC6A1,TME…
GO:0007611	BP	learning or memory	263	52	0.00641592	0.288765	ADCY1,CNR1,CRH,CRHBP,TTC36,DRD2,DRD3,ELAVL4,CIC,ABL1,FYN,GABRA5,GHSR,NPTN,FOXB1,B3GAT1,GRIA1,GRM5,HTR2A,TAFA2,ITGB1,KCNK2,MEF2C,MEIS2,LHX8,NGF,NRGN,NTRK1,OPRL1,PDE1B,TREM2,PRKAR1B,PAK5,SLC12A5,PTN,PTPRZ1,RASGRF1,NPS,BDNF,ATXN1,NDRG4,SLC6A1,SNAP25,BRAF,SYT4,TLR2,TNR,VIP,TTBK1,ITGA8,SPECC1,NRXN3,NRXN1,NRXN2
GO:0001759	BP	organ induction	23	8	0.00642188	0.288765	FRS2,FGF1,FGF2,FGF8,GDNF,ROBO1,ROBO2,BMP4
GO:0046903	BP	secretion	903	144	0.006428	0.288765	CDO1,ADCY1,CGA,CPLX2,CHRM2,CHRM3,CD300A,CHRM5,CHRNB3,C1QTNF1,C1QTNF5,MRGPRX2,CNR1,SYT2,SLC9B2,ADORA2A,CRH,CRHBP,SLC32A1,RIMS4,SYT9,CSF2,CSN2,ADRA1A,SYT6,AP1B1,SLC30A8,ABAT,DRD2,DRD3,AGTR1,EDNRB,ENSA,SLC29A1,EPHA5,FGB,FGG,NLGN1,RIMS1,CLASP2,CD2AP,PNKD,ERC2,ABCA12,GATA2,GCG,GCK,GDNF,GHSR,GJA1,FOXB1,ANKRD1,ANK1,FFAR1,FFAR2,TRARG1,GRIK5,STXBP6,GRM2,GRP,ANXA2,HCK,NRG1,HK2,APBA2,APBB1,HTR2A,IFNG,IL1RN,…
GO:0002694	BP	regulation of leukocyte activation	569	94	0.00646582	0.289893	IGLL5,TSPAN32,TLR6,VAV3,GPNMB,HHLA2,CD300A,FCRL3,CLC,CNR1,IL31RA,ADORA2A,LRFN5,PIK3R6,CTLA4,DHPS,TIGIT,ADGRF5,ABL1,FYN,ZNF683,GATA2,HAVCR1,IL36B,GLI2,GLI3,ICOS,CD209,HLA-DMB,HLA-DPA1,IFNA2,IFNB1,IFNG,IL2RA,IL5,IL12A,IL12RB1,IL15,TNFRSF9,IL18,IDO1,INHBA,INPP5D,IRF4,KLRD1,LGALS3,MEF2C,MNDA,TARM1,ZBTB7B,PCK1,GAL,KMT5B,IL23A,ENPP3,TREM2,SIRPG,PRKAR1A,PAG1,PRLR,SH3RF1,ZP4,PTPRC,RARA,RORA,CCL5,BLK,SAMS…
GO:0045187	BP	regulation of circadian sleep/wake cycle, sleep	16	6	0.00652384	0.291719	ADORA2A,CRH,CSF2,DRD2,DRD3,KCNA2
GO:0003013	BP	circulatory system process	582	100	0.00653216	0.291719	CDH5,ABCC9,KCNMB2,RAMP3,TRDN,BVES,ADCY6,AKAP13,CHRM2,CHRM3,CMA1,CNR1,ADORA2A,CPA3,CRP,ADRA1A,DES,CYB5R3,ABAT,DRD2,DRD3,AGTR1,EDNRA,EDNRB,SLC29A1,FGB,FGF12,FGG,FLI1,KCNE4,ABL1,FYN,UTS2B,WWTR1,GJA1,HSPB7,BMP10,UTS2R,CTNNA3,GSTM2,GUCY1A1,GUCY1B1,TRHDE,HTR2A,CXCR2,INS,KCNE1,KCNJ5,KCNJ12,KCNMB1,SLC16A12,ATP1A4,NOS1,NOS3,NPY,NPR3,ATP2B2,OLR1,OPRL1,NOX4,PDE4B,PDE4D,PIK3CG,POMC,PPARG,AVP,CHD7,PRKG1,CTNNB…
GO:0030042	BP	actin filament depolymerization	58	16	0.00656742	0.292719	ADD1,ADD2,ADD3,LMOD2,SPTBN5,CRACD,MICAL3,SPTBN4,SPTA1,SPTAN1,SPTBN1,SVIL,TMOD1,ACTN2,SEMA5A,CAPZA3
GO:0014706	BP	striated muscle tissue development	251	50	0.00664659	0.295669	MIR873,SEMA3C,FRS2,BVES,AKAP13,XIRP2,COL11A1,ADRA1A,EDNRA,EYA1,EYA2,FGF2,FGF8,FHL2,ABL1,TENM4,GJA1,ANKRD1,FOXP1,BMP10,NRG1,ITGB1,LRRC10,KCNK2,MIR204,SMAD4,MEF2C,MSX1,NOX4,SOX6,CHD7,PRKAR1A,HEG1,RARA,RARB,RGS2,SCN5A,SGCG,NDRG4,BMP4,BMP5,SLC8A1,TGFBR3,TNNT2,TP73,TTN,TWIST1,SORBS2,ACTN2,CTDP1,MSC,AKAP6
GO:0071674	BP	mononuclear cell migration	192	38	0.00666101	0.295733	CCL26,CCR5,CCR6,CMKLR1,CSF1R,GCSAML,PTK2B,FPR2,DEFB124,ABL1,FUT4,H2BC1,GPR15,CXCR1,CXCR2,IL12A,ITGA4,LGALS3,F11R,PIK3CG,PTPRO,JAM2,TRPV4,CCL1,CCL5,CCL7,CCL13,CCL25,BMP5,SPI1,THBS1,C3AR1,TRPM2,CCR2,PLA2G7,PDGFD,DOCK8,TNFSF11,SLIT2,RIPOR2
GO:1904892	BP	regulation of receptor signaling pathway via STAT	104	23	0.00685361	0.303692	PTPRT,CD300A,DAB1,PTK2B,GHR,IFNA2,IFNA7,IFNA8,IFNA13,IFNA16,IFNB1,IFNG,IFNW1,IL5,IL23A,PPARG,IL26,PRL,PRLR,PTPRC,PTPRD,CCL5,TYK2
GO:0001894	BP	tissue homeostasis	260	49	0.0068711	0.303876	CDH3,CDH5,PRR4,SERPINA3,CSF1R,RDH12,ESRRB,PTK2B,ADGRF5,CRB1,WHRN,WWTR1,ABCA12,GATA2,GCNT2,GJA1,SIGLEC15,IL17A,INPP5D,ITGB1,LTBP3,MBP,NOS3,NOX4,F11R,AZGP1,PTH,CRACD,JAM2,OPRPN,RHO,RP1,RPE65,PRDM14,NOD2,SFTPD,SPP1,SYK,TUB,CLRN1,CUBN,JAM3,MFSD2A,TNFSF11,LACRT,LDB2,CDHR1,GPR55,CD34
GO:0042976	BP	activation of Janus kinase activity	14	6	0.00690632	0.304842	CD300A,PTK2B,GHR,IL23A,PRLR,CCL5
GO:0030534	BP	adult behavior	139	30	0.00704261	0.310256	CHL1,SLITRK1,CRHBP,DAB1,ABAT,DRD2,DRD3,SDK1,FGF12,SLITRK5,GDNF,GHSR,PCDH17,RNF180,GRM2,HTR2A,NPY,OPRM1,ATP6V1B1,OXR1,CHD7,SPTBN4,DMRT3,SCN1A,TMOD1,TRH,PREX2,NRXN3,NRXN1,NRXN2
GO:1903238	BP	positive regulation of leukocyte tethering or rolling	12	5	0.00709725	0.311459	CHST4,FUT4,GCNT1,ITGA4,SELE
GO:0098656	BP	anion transmembrane transport	247	46	0.00711361	0.311503	SLC26A9,ANO4,MFSD12,GABRR3,SLC35A3,FOLR1,SLC17A8,GABRA1,GABRA5,GABRA6,GABRB3,GABRR1,SLC13A4,CLDN17,GFAP,GJA1,SLC25A41,GRM5,ITGB1,SLC26A5,SLC16A12,NMUR2,ANO2,SLC12A5,RGS2,ANO3,SLC13A3,SLC4A1,SLC6A1,SLC7A1,SLC7A2,SLC11A1,SLC12A1,SLC12A4,SLC19A1,BSND,GLRA3,SLC25A18,SLC4A11,SLC35B4,SLC4A4,SLC25A21,SLC16A7,TTYH2,TCAF1,SLC23A2
GO:0007622	BP	rhythmic behavior	47	13	0.00712562	0.311503	NMS,ADORA2A,CRH,CSF2,DRD2,DRD3,NLGN1,HCRTR2,KCNA2,KCND2,ZFHX3,OPRL1,NPS,USP2
GO:0050776	BP	regulation of immune response	795	125	0.00715037	0.311986	MIR708,IGLL5,TLR6,NOD1,VAV3,CFHR4,HHLA2,CD300A,FCRL3,SH2D1B,CLC,CMTM3,CMKLR1,CNR1,FCRLB,GPR151,PIK3R6,GCSAML,CTLA4,PYHIN1,DRD2,PIANP,A2M,ESR1,FCER1A,FCN1,FCN2,FPR2,FPR3,ABL1,FYN,YTHDF3,NCR3,GATA2,CLEC4E,FOXP1,C5AR2,GPR31,FFAR2,HCK,HLA-DMB,HRG,NLRP10,IFNA2,IFNB1,IFNG,IL1R1,IL12A,IL12RB1,IL15,IL17A,IL18,IDO1,INS,INPP5D,IRF4,ITK,KIR2DL4,KLRD1,THEMIS,LCP2,LGALS3,MBL2,MEF2C,MMP12,MNDA,NPY,FURIN,TRAT1,…
GO:1903027	BP	regulation of opsonization	10	5	0.00730572	0.317548	FCN1,FCN2,MBL2,C4BPB,COLEC11
GO:0002688	BP	regulation of leukocyte chemotaxis	120	26	0.00734976	0.318853	CCR6,CMKLR1,CSF1R,PTK2B,FPR2,DEFB124,C5AR2,CXCR2,IL12A,IL23A,CAMK1D,PTN,TRPV4,CCL1,CCL5,CCL7,NOD2,SPI1,THBS1,THBS4,C3AR1,CCR2,VEGFC,PLA2G7,JAM3,SLIT2,RIPOR2
GO:0099565	BP	chemical synaptic transmission, postsynaptic	122	27	0.00755965	0.327336	CHRNA1,CHRNB3,ADORA2A,IGSF11,HTR3C,ABAT,DRD2,GABRR3,SLC29A1,PTK2B,NLGN1,RIMS1,GABRA1,GABRA5,GABRA6,GABRB3,GABRR1,GRIK2,GRIK5,MEF2C,OPRM1,PRKAR1B,TMEM108,GLRA3,TMEM25,CHRNA6,NRXN1
GO:0007194	BP	negative regulation of adenylate cyclase activity	21	8	0.00758435	0.327746	DRD2,DRD3,EDNRB,GRM2,GRM3,NPR3,GPR87,CCR2
GO:0002768	BP	immune response-regulating cell surface receptor signaling pathway	250	48	0.00759791	0.327746	IGLL5,VAV3,HHLA2,CD300A,FCRL3,CMTM3,CMKLR1,GCSAML,CTLA4,FCN1,FCN2,FPR2,FPR3,ABL1,FYN,NCR3,CLEC4E,FOXP1,C5AR2,FFAR2,HCK,INPP5D,ITK,KLRD1,THEMIS,LCP2,LGALS3,MBL2,MEF2C,MNDA,TRAT1,PDE4B,PDE4D,UBASH3A,APPL2,MAPK10,PTPRC,BLK,CLEC7A,BRAF,SYK,C3AR1,LAT2,COLEC11,CARD11,KLHL6,CD8A,TESPA1
GO:0051957	BP	positive regulation of amino acid transport	24	8	0.00764794	0.32849	ADORA2A,ABAT,SLC17A8,ITGB1,AVP,SLC6A1,SYT4,TRH
GO:0046425	BP	regulation of receptor signaling pathway via JAK-STAT	94	21	0.00765761	0.32849	CD300A,DAB1,PTK2B,GHR,IFNA2,IFNA7,IFNA8,IFNA13,IFNA16,IFNB1,IFNG,IFNW1,IL5,IL23A,IL26,PRL,PRLR,PTPRC,PTPRD,CCL5,TYK2
GO:0070339	BP	response to bacterial lipopeptide	8	4	0.00768727	0.32849	TLR6,TLR1,TLR2,CD36
GO:0071220	BP	cellular response to bacterial lipoprotein	8	4	0.00768727	0.32849	TLR6,TLR1,TLR2,CD36
GO:0071221	BP	cellular response to bacterial lipopeptide	8	4	0.00768727	0.32849	TLR6,TLR1,TLR2,CD36
GO:0098739	BP	import across plasma membrane	190	39	0.0077277	0.329385	ABCC9,RAMP3,SLC24A4,CNGA3,SLC36A1,FOLR1,SLC17A8,FYN,SLC24A2,GFAP,IFNG,ITGB1,KCNJ1,KCNJ5,KCNJ6,KCNJ12,KCNJ15,TRPM1,ATP1A4,FXYD2,ATP4B,ACSL5,PPP3R2,SLC12A5,TRPV4,RGS2,SCNN1D,SLC2A5,SLC6A1,SLC7A1,SLC7A2,SLC8A1,SLC12A1,SLC12A4,SLC19A1,THBS1,TRPM2,CALCR,CD36
GO:0097696	BP	receptor signaling pathway via STAT	169	33	0.00773714	0.329385	PTPRT,CD300A,IL31RA,CSF1R,CSF2,CSF2RB,DAB1,PTK2B,FYN,GHR,IFNA2,IFNA7,IFNA8,IFNA13,IFNA16,IFNB1,IFNG,IFNW1,IL5,IL12A,IL15,IL18,IL23A,PPARG,IL26,PRL,PRLR,PTPRC,PTPRD,CCL5,STAT5B,CCR2,TYK2,SOCS6
GO:0097118	BP	neuroligin clustering involved in postsynaptic membrane assembly	3	3	0.00786389	0.33381	CDH2,NRXN1,NRXN2
GO:0002683	BP	negative regulation of immune system process	430	72	0.00789969	0.33381	TSPAN32,GPNMB,CD300A,FCRL3,CNR1,FCRLB,TMEM178A,IL31RA,ADORA2A,LRFN5,CTLA4,DRD2,A2M,TIGIT,FBN1,ADGRF5,FYN,YTHDF3,GATA2,C5AR2,GLI3,TMEM176B,HCK,IFNA2,IFNB1,IL2RA,IDO1,INHBA,INS,INPP5D,KIR2DL4,KLRD1,LGALS3,MMP12,MNDA,TARM1,NPY,FURIN,ZBTB7B,GAL,ENPP3,UBASH3A,TREM2,PPARG,TMEM176A,PRG2,PRKAR1A,PAG1,PTPRC,RARA,CCL25,BLK,SAMSN1,NOD2,SFTPD,BMP4,BMP5,SPI1,BST2,SYK,THBS1,C1QC,C4BPB,TWIST1,CCR2,ACOD1,HAVCR2,…
GO:0072001	BP	renal system development	309	58	0.00794203	0.334805	BASP1,ADAMTS6,COL4A1,COL4A4,AP1B1,ASXL1,AGTR1,EDNRA,EDNRB,EPHA7,EYA1,FBN1,FGF1,FGF2,FGF8,AKR1B1,SULF1,WWTR1,GCNT1,GDNF,GFRA1,BMP10,GLI2,GLI3,ANGPT2,HAS2,HMGCS2,FREM2,CXCR2,AQP1,GDF6,TACSTD2,SMAD2,SMAD4,MEF2C,ASS1,ODC1,RRM2B,DCHS2,CTNNBIP1,PTPRO,RARA,RARB,ROBO2,SALL1,BMP4,TP73,UMOD,ZBTB16,GREB1L,PDGFD,GLIS2,ITGA8,SERPINB7,CFLAR,GCNT3,SLIT2,CD34,ADAMTS1,MAGI2
GO:0060079	BP	excitatory postsynaptic potential	116	26	0.00796522	0.334805	CHRNA1,CHRNB3,ADORA2A,IGSF11,HTR3C,DRD2,GABRR3,SLC29A1,PTK2B,NLGN1,RIMS1,GABRA1,GABRA5,GABRA6,GABRB3,GABRR1,GRIK2,GRIK5,MEF2C,OPRM1,PRKAR1B,TMEM108,GLRA3,TMEM25,CHRNA6,NRXN1
GO:0050891	BP	multicellular organismal water homeostasis	64	16	0.00796814	0.334805	ADCY6,ACER1,AKR1B1,FLG,ABCA12,HAS2,AQP1,IL18,HRNR,FLG2,TMPRSS11F,ATP6V1B1,AVP,TRPV4,UMOD,TP63
GO:0051932	BP	synaptic transmission, GABAergic	55	15	0.00799349	0.334805	CNR1,ADORA2A,ADRA1A,DRD2,NLGN1,PHF24,GABRA1,GABRA5,GABRA6,GABRB3,NALCN,NPS,SLC6A1,CA7,SYN3
GO:0042100	BP	B cell proliferation	96	22	0.00801146	0.334805	VAV3,CD300A,FCRL3,CTLA4,CTPS1,GAPT,ABL1,IFNA2,IFNA7,IFNA8,IFNA13,IFNA16,IFNB1,IFNW1,IL5,INPP5D,MEF2C,MNDA,PRLR,PTPRC,BLK,CARD11
GO:1903236	BP	regulation of leukocyte tethering or rolling	17	6	0.0080818	0.336235	CHST4,FUT4,GCNT1,ITGA4,CCL25,SELE
GO:0032817	BP	regulation of natural killer cell proliferation	11	5	0.0081128	0.336235	IL15,IL18,IL23A,STAT5B,TYK2
GO:2000521	BP	negative regulation of immunological synapse formation	2	2	0.00811948	0.336235	LGALS3,HAVCR2
GO:0021537	BP	telencephalon development	244	48	0.00823692	0.340479	CDH2,SLC32A1,CSF1R,DAB1,DCLK2,GSX2,DNAH5,DRD2,LPAR1,EPHA5,FGF8,FOXG1,PHLPP2,SUN1,SLITRK5,FOXB1,FOXP1,GLI3,NRG1,HSD3B2,AQP1,INHBA,KCNA1,NPY,NRGN,FEZF2,CHD7,RARA,RARB,ROBO1,ROBO2,SALL1,SCN5A,P2RY12,BMP4,SLC8A1,TMEM108,SRD5A2,TACC1,TNR,KDM2B,MFSD2A,NUMB,BMERB1,PLXNA4,SLIT2,FOXP2,FEZ1
GO:0045123	BP	cellular extravasation	71	16	0.00825592	0.340646	CHST4,ADD2,FUT4,GCNT1,IL1R1,ITGA4,ITGB1,F11R,PIK3CG,JAM2,CCL25,SELE,CCR2,PDGFD,JAM3,RIPOR2
GO:0036336	BP	dendritic cell migration	33	10	0.00833232	0.343177	CCR5,CCR6,CXCR1,CXCR2,IL12A,PIK3CG,CCL5,SPI1,TRPM2,CCR2,DOCK8
GO:0035845	BP	photoreceptor cell outer segment organization	14	6	0.00836429	0.343872	CRB1,PCARE,PRPH2,RP1,MFSD2A,CDHR1
GO:0008542	BP	visual learning	46	13	0.00840046	0.344383	TTC36,DRD2,DRD3,NPTN,FOXB1,B3GAT1,TAFA2,ITGB1,MEIS2,PDE1B,NPS,NDRG4,BRAF
GO:0050901	BP	leukocyte tethering or rolling	33	9	0.00840695	0.344383	CHST4,ADD2,FUT4,GCNT1,ITGA4,ITGB1,JAM2,CCL25,SELE
GO:0065008	BP	regulation of biological quality	3561	516	0.00842438	0.344477	CDH2,CDH3,MIR543,CDH4,CDH5,ABCC9,TSPAN32,GPC6,DHRS9,TENM1,KCNMB2,IKZF1,CCL26,TRDN,CDO1,CPQ,VAV3,SEMA3C,PDPN,ADCY1,CGA,CPLX2,CHAT,ADAMTS5,BVES,ADCY6,PRR4,SCN11A,CHRM2,CHRM3,CHRNA1,CHRNB3,SLITRK1,C1QTNF1,ADCYAP1R1,ADD1,C10orf90,ADD2,SERPINA3,ADD3,SDR9C7,CMA1,ANO4,SLC24A4,CCR5,CCR6,ACKR2,CMKLR1,ACER1,CNR1,OR10J5,SYT2,TMEM178A,TRIM71,SLC9B2,IL31RA,ADORA2A,CPA3,CPN2,CRH,CRHBP,CRHR2,CRP,SLC32A1,RIMS4,C…
GO:0043307	BP	eosinophil activation	5	3	0.00850085	0.346141	CD300A,VAMP2,CCR2
GO:0031343	BP	positive regulation of cell killing	62	15	0.00851067	0.346141	NCR3,IFNG,IL12A,IL12RB1,KLRD1,IL23A,PRF1,AZGP1,PTPRC,CLEC7A,SPI1,STAT5B,SYK,CD1A,CD1C,CD1D
GO:0035249	BP	synaptic transmission, glutamatergic	100	24	0.00854848	0.34623	CDH2,CNR1,ADORA2A,DRD2,DRD3,PTK2B,NLGN1,FRRS1L,SLC17A8,GRID1,GRIK1,GRIK2,GRIK4,GRIK5,GRM2,GRM3,GRM5,HTR2A,MEF2C,NTRK1,NPS,SYT1,TNR,CCR2,NRXN1
GO:0010959	BP	regulation of metal ion transport	402	71	0.00855741	0.34623	ABCC9,RAMP3,TRDN,FCRL3,ADCYAP1R1,TMC1,CNTN1,ADORA2A,EFHB,NKAIN2,DPP6,DRD2,DRD3,PTK2B,FGF12,HECW1,KCNE4,ABL1,FYN,GCG,GCK,GLRX,GNB2,FFAR1,REM1,GRP,GSTM2,KCNIP1,HTR2A,IFNG,IL16,ITGB1,KCNA1,KCNC2,KCNE1,KCNG1,KCNMB1,LGALS3,LRRC52,NOS1,NOS3,FXYD2,OPRL1,P2RY6,GAL,PDE4B,PDE4D,PIK3CG,FXYD6,TREM2,PPP3R2,SLC30A10,CHD7,CABP5,EPPIN,CEMIP,HECW2,DPP10,SPTBN4,RCVRN,SCN5A,CCL5,SEMG1,SLC8A1,VAMP2,TRPC6,VIP,KCNAB1,…
GO:0051046	BP	regulation of secretion	600	99	0.00855847	0.34623	ADCY1,CPLX2,CHRM2,CD300A,CHRNB3,C1QTNF1,CNR1,SYT2,SLC9B2,ADORA2A,CRH,CRHBP,RIMS4,SYT9,ADRA1A,SYT6,SLC30A8,ABAT,DRD2,DRD3,AGTR1,EDNRB,ENSA,EPHA5,FGB,FGG,NLGN1,RIMS1,CLASP2,CD2AP,PNKD,ABCA12,GATA2,GCG,GCK,GDNF,GHSR,GJA1,ANKRD1,FFAR1,FFAR2,STXBP6,GRM2,GRP,ANXA2,NRG1,APBA2,APBB1,HTR2A,IFNG,AQP1,IL12A,INHBA,INS,KCNA2,C1QTNF12,BMAL1,SMAD4,MEF2C,MYH10,OPRL1,OPRM1,GAL,PFKL,SEPTIN4,TREM2,POMC,KRT20,PPARG,…
GO:0071675	BP	regulation of mononuclear cell migration	116	25	0.00862148	0.347777	CCR6,CMKLR1,CSF1R,GCSAML,PTK2B,FPR2,DEFB124,ABL1,IL12A,ITGA4,LGALS3,JAM2,TRPV4,CCL1,CCL5,CCL7,BMP5,SPI1,THBS1,C3AR1,CCR2,PLA2G7,PDGFD,DOCK8,SLIT2,RIPOR2
GO:0022409	BP	positive regulation of cell-cell adhesion	307	56	0.00862723	0.347777	CHST4,PDPN,HHLA2,PIK3R6,DHPS,FGB,FGG,ABL1,FUT4,FYN,GCNT1,GCNT2,IL36B,GLI2,GLI3,ICOS,HAS2,CD209,HLA-DMB,HLA-DPA1,RNASE10,IFNG,IL2RA,IL12A,IL12RB1,IL15,IL18,ITGA4,AFDN,F11R,ZBTB7B,PCK1,GP6,IL23A,SIRPG,ZP4,PTPRC,RARA,CCL5,SELE,NOD2,SLC7A1,SPTA1,STAT5B,SYK,CCR2,TYK2,ZBTB16,DOCK8,NCK2,CARD11,MEGF10,HAVCR2,TNFSF11,RUNX3,CD1D,TESPA1
GO:0032946	BP	positive regulation of mononuclear cell proliferation	139	28	0.0086591	0.348445	VAV3,HHLA2,FCRL3,DHPS,CD209,HLA-DMB,HLA-DPA1,IL2RA,IL5,IL12A,IL12RB1,IL15,IL18,MEF2C,IL23A,PRLR,ZP4,PTPRC,CCL5,SLC7A1,SPTA1,STAT5B,SYK,CCR2,TYK2,NCK2,CARD11,HAVCR2,CD1D
GO:0061325	BP	cell proliferation involved in outflow tract morphogenesis	4	3	0.00883428	0.352893	PITX2,BMP4,HAND2
GO:0032747	BP	positive regulation of interleukin-23 production	7	4	0.00884119	0.352893	CSF2,IFNG,IL17A,CLEC7A
GO:0097091	BP	synaptic vesicle clustering	13	6	0.0088493	0.352893	CDH2,NLGN1,PCDH17,SYN2,SYNDIG1,SYN3
GO:0000904	BP	cell morphogenesis involved in differentiation	688	125	0.00886577	0.352893	CDH2,CDH4,CDH11,SEMA3C,PDPN,ADCY1,CHL1,BVES,SLITRK1,FRMD6,CNTN1,UNC5D,CHODL,CSF1R,CTNNA2,CNTN4,DAB1,DCC,DRD2,EDNRA,ELAVL4,C9orf72,EPHA5,EPHA7,EPHB6,FGB,FGG,NTNG1,NLGN1,ZNF365,FOXG1,PALLD,HECW1,SPART,NFASC,KANK1,MACF1,FLRT2,ABL1,FYN,WHRN,GAP43,SLITRK5,GDNF,NPTN,FOXB1,CNTN6,GLI2,GLI3,LAMA1,HAS2,APBB1,BARHL2,ACTBL2,ITGA4,ITGB1,KIF5C,LIMS1,TACSTD2,SMAD4,MAP2,MBP,MEF2C,NDN,RERE,NGF,NRCAM,NTRK1,OTX2,CL…
GO:0030835	BP	negative regulation of actin filament depolymerization	44	13	0.00891287	0.353534	ADD1,ADD2,ADD3,LMOD2,SPTBN5,CRACD,SPTBN4,SPTA1,SPTAN1,SPTBN1,SVIL,TMOD1,CAPZA3
GO:1902567	BP	negative regulation of eosinophil activation	2	2	0.00896662	0.353534	CD300A,CCR2
GO:0021942	BP	radial glia guided migration of Purkinje cell	3	3	0.00900333	0.353534	CTNNA2,DAB1,RERE
GO:0038043	BP	interleukin-5-mediated signaling pathway	2	2	0.00901239	0.353534	CSF2RB,IL5RA
GO:0007259	BP	receptor signaling pathway via JAK-STAT	159	31	0.00902551	0.353534	CD300A,IL31RA,CSF1R,CSF2,CSF2RB,DAB1,PTK2B,FYN,GHR,IFNA2,IFNA7,IFNA8,IFNA13,IFNA16,IFNB1,IFNG,IFNW1,IL5,IL12A,IL15,IL18,IL23A,IL26,PRL,PRLR,PTPRC,PTPRD,CCL5,STAT5B,CCR2,TYK2,SOCS6
GO:0060579	BP	ventral spinal cord interneuron fate commitment	11	5	0.00905427	0.353534	DBX1,GLI2,GLI3,NKX2-2,DMRT3
GO:0060581	BP	cell fate commitment involved in pattern specification	11	5	0.00905427	0.353534	DBX1,GLI2,GLI3,NKX2-2,DMRT3
GO:0032228	BP	regulation of synaptic transmission, GABAergic	36	11	0.00914527	0.354843	CNR1,ADORA2A,ADRA1A,DRD2,NLGN1,PHF24,NALCN,NPS,SLC6A1,CA7,SYN3
GO:0035812	BP	renal sodium excretion	20	7	0.00927472	0.357372	ADORA2A,DRD2,DRD3,AGTR1,EDNRB,ATP6V1B1,AVP
GO:0007626	BP	locomotory behavior	193	39	0.00928027	0.357372	CHL1,CNTN1,NMS,ADORA2A,CRH,DAB1,ABAT,DRD2,DRD3,ELAVL4,FGF12,GDNF,GHSR,HPGDS,GRM5,NRG1,APBA2,IDO1,KCND2,ZFHX3,NPY2R,OPRL1,PDE1B,PITX3,OXR1,FEZF2,AVP,CHD7,PAK5,SPTBN4,DMRT3,SCN1A,SLC6A3,SNAP25,TMOD1,TNR,TRH,PREX2,NAV2,USP2
GO:0007605	BP	sensory perception of sound	155	33	0.00928591	0.357372	TMC1,LOXHD1,COL11A1,COL11A2,CRYM,OTOA,EPYC,EYA4,EYA1,SLC17A8,GABRA5,WHRN,OTOGL,HPN,KCNE1,SLC26A5,GRXCR1,MBP,MYO1A,ATP2B2,ATP6V0A4,DCDC2,ATP6V1B1,MYO3A,CNTN5,CHD7,CEMIP,SPTBN4,TMPRSS3,THRB,TUB,CLRN1,NAV2,RIPOR2
GO:0051249	BP	regulation of lymphocyte activation	477	80	0.0093046	0.357372	IGLL5,TSPAN32,VAV3,GPNMB,HHLA2,CD300A,FCRL3,CLC,ADORA2A,PIK3R6,CTLA4,DHPS,TIGIT,ABL1,FYN,ZNF683,IL36B,GLI2,GLI3,ICOS,CD209,HLA-DMB,HLA-DPA1,IFNA2,IFNB1,IFNG,IL2RA,IL5,IL12A,IL12RB1,IL15,TNFRSF9,IL18,IDO1,INHBA,INPP5D,IRF4,KLRD1,LGALS3,MEF2C,MNDA,TARM1,ZBTB7B,PCK1,GAL,KMT5B,IL23A,SIRPG,PRKAR1A,PAG1,PRLR,SH3RF1,ZP4,PTPRC,RARA,CCL5,BLK,SAMSN1,NOD2,SFTPD,CLEC7A,BMP4,SLC7A1,SPTA1,BRAF,STAT5B,SYK,CCR2,…
GO:0071677	BP	positive regulation of mononuclear cell migration	67	16	0.00935014	0.358426	CCR6,PTK2B,FPR2,DEFB124,ABL1,IL12A,ITGA4,LGALS3,JAM2,CCL1,CCL5,CCL7,SPI1,CCR2,PLA2G7,PDGFD,DOCK8
GO:0001819	BP	positive regulation of cytokine production	466	77	0.00947861	0.359347	TLR6,NOD1,HHLA2,CSF1R,CSF2,PYHIN1,DEFA5,DRD2,TIGIT,FCN1,SULF1,CLEC5A,DEFB124,ABL1,PYDC1,ZBTB20,CLEC4E,FOXP1,CHIA,IL36A,CLEC9A,FFAR2,HLA-DPA1,NLRP10,IFNG,IL1R1,IL12A,IL12RB1,IL12RB2,IL15,IL16,IL17A,IL18,IDO1,INS,IRF4,ITK,USP50,KIR2DL4,SIGLEC16,LUM,MBP,MMP12,MNDA,FURIN,ZBTB7B,PDE4B,PDE4D,IL23A,CD244,PIK3CG,TREM2,PRG2,IL26,HEG1,PTPRC,RARA,TRPV4,RORA,CCL1,NOD2,CLEC7A,SLC11A1,SPTBN1,STAT5B,SYK,THBS1,T…
GO:0040012	BP	regulation of locomotion	1066	174	0.0094798	0.359347	MIR543,CDH5,CDH13,CHST4,CCL26,DLC1,GPNMB,SEMA3C,PDPN,CGA,MAPRE2,PTPRT,BVES,CD300A,RFFL,CCR6,CMKLR1,ADORA2A,UNC5D,CSF1R,CSF2,CSNK2B,GCSAML,CTNNA2,GSX2,DRD2,DRD3,LPAR1,F10,PTK2B,ADGRG3,FGF1,FGF2,FGF4,FGF6,FGF8,FGFR1,NTNG1,LIMCH1,CLASP2,KANK1,SULF1,MACF1,FPR2,FLRT2,DEFB124,ABL1,FUT4,YTHDF3,GATA2,GCNT1,GCNT2,GHSR,GJA1,FOXP1,C5AR2,BMP10,LAMA1,ANGPT2,IGSF10,GRM5,HAS2,NRG1,ONECUT1,APC,HRG,TNC,RNASE10,IF…
GO:0021521	BP	ventral spinal cord interneuron specification	7	4	0.00948225	0.359347	DBX1,GLI2,GLI3,DMRT3
GO:0060573	BP	cell fate specification involved in pattern specification	7	4	0.00948225	0.359347	DBX1,GLI2,GLI3,DMRT3
GO:0043654	BP	recognition of apoptotic cell	7	4	0.0095585	0.361534	FCN1,FCN2,PEAR1,MEGF10
GO:0050727	BP	regulation of inflammatory response	393	66	0.00959695	0.361887	CDH5,CALCRL,CMA1,NLRP13,CNR1,ADORA2A,LRFN5,NLRP4,PYDC2,AGTR1,EDNRB,NLRP7,NLRP11,ESR1,BRD4,FPR2,FYN,GHSR,FOXP1,GPR31,FFAR2,GSTP1,HCK,TNC,NLRP10,IFNG,IL1R1,IL2RA,IL15,IL16,IL18,IDO1,INS,C1QTNF12,LGALS2,MIR138-1,MIR187,MIR204,MIR205,NPY,FURIN,IL23A,ENPP3,PIK3CG,TREM2,PPARG,MMP26,MIR488,PTPRC,TRPV4,RORA,S100A9,CCL1,CCL5,SELE,NOD2,STAT5B,SYK,TLR2,CCR2,ACOD1,PLA2G7,AKNA,TLR10,TTBK1,CST7,TNFSF11,AIM2
GO:0003156	BP	regulation of animal organ formation	28	9	0.0096299	0.362157	FRS2,FGF1,FGF2,FGF8,SULF1,GDNF,ROBO1,ROBO2,BMP4
GO:0038124	BP	toll-like receptor TLR6:TLR2 signaling pathway	2	2	0.00968358	0.362157	TLR6,TLR2
GO:0042496	BP	detection of diacyl bacterial lipopeptide	2	2	0.00968358	0.362157	TLR6,TLR2
GO:0009595	BP	detection of biotic stimulus	35	10	0.00971453	0.362591	TLR6,NOD1,DMBT1,FAP,TREM2,NOD2,CLEC7A,TLR1,TLR2,CD1D
GO:0006953	BP	acute-phase response	46	12	0.00975133	0.362591	SERPINA3,CNR1,CRP,EDNRB,A2M,INS,MBL2,ASS1,IL22,SERPINA1,SAA4,TNFSF11,CD163
GO:0045595	BP	regulation of cell differentiation	1560	242	0.00975888	0.362591	CDH4,CDH5,SEMA3C,PDPN,FRS2,SLITRK1,VASN,FCRL3,ADD1,H4C16,JDP2,CMKLR1,EID2B,OR10J5,DUSP15,TMEM178A,SLC9B2,CD109,CRP,CHODL,CSF2,CSF3R,PRICKLE1,RFLNA,PIK3R6,CTLA4,CNTN4,KHDC3L,DAB1,DCC,GSX2,ASXL1,DRD2,DRD3,DSPP,DTX1,AGTR1,EDNRB,EPHA7,ESRRB,EVI2B,EYA1,PTK2B,FBN1,FBN2,UCMA,FGB,FGF2,FGF8,FGFR1,FGG,NLGN1,ZHX2,ZNF365,FOXG1,ZHX3,SPART,CLASP2,KANK1,MACF1,DAAM2,ABL1,FNDC5,ZNF683,WWTR1,TENM4,L3MBTL1,ABCA12,G…
GO:0010720	BP	positive regulation of cell development	293	56	0.009827	0.363935	CDH4,CDH5,SLITRK1,ADD1,SLC9B2,CHODL,KHDC3L,GSX2,DRD2,FGB,FGF2,FGG,ZNF365,FOXG1,MACF1,ABL1,TENM4,GFAP,NPTN,GLI3,GRM5,HAS2,IFNG,IL5,ITGB1,LIMS1,MYF6,NGF,NKX2-2,OPRM1,F11R,PLAG1,PLXNA2,PREX1,ISLR2,PTN,SHTN1,PTPRD,PTPRZ1,RFX3,ROBO1,ROBO2,RREB1,BDNF,CLEC7A,BMP4,BRAF,TIAM1,TLR2,TP73,VEGFC,TTBK1,TNFSF11,NUMB,SEMA5A,PLXNA4,MAP3K13,SLIT2
GO:0002430	BP	complement receptor mediated signaling pathway	12	5	0.00996469	0.367838	CMKLR1,FPR2,FPR3,C5AR2,C3AR1
GO:0050890	BP	cognition	301	57	0.0100839	0.371637	ADCY1,CHL1,GTF2A1L,CNR1,CRH,CRHBP,TTC36,JAKMIP1,DRD2,DRD3,ELAVL4,CIC,ABL1,FYN,GABRA5,GHSR,NPTN,FOXB1,B3GAT1,GRIA1,GRM5,HTR2A,TAFA2,INS,ITGB1,KCNK2,MEF2C,MEIS2,LHX8,NGF,NRGN,NTRK1,OPRL1,PDE1B,TREM2,CHD7,PRKAR1B,PAK5,SLC12A5,PTN,PTPRZ1,RASGRF1,NPS,BDNF,ATXN1,NDRG4,SLC6A1,SNAP25,BRAF,SYT4,TLR2,TNR,VIP,TTBK1,MFSD2A,ITGA8,SPECC1,NRXN3,NRXN1,NRXN2
GO:0140352	BP	export from cell	843	134	0.0101931	0.37445	MIR873,ADCY1,CGA,CPLX2,CHRM2,CD300A,CHRNB3,C1QTNF1,C1QTNF5,MRGPRX2,SLC24A4,CNR1,SYT2,SLC9B2,ADORA2A,CRH,CRHBP,SLC32A1,RIMS4,SYT9,ADRA1A,SYT6,AP1B1,SLC30A8,ABAT,DRD2,DRD3,AGTR1,EDNRB,ENSA,EPHA5,FGB,FGG,NLGN1,RIMS1,CLASP2,CD2AP,KCNE4,PNKD,ERC2,ABCA12,GATA2,GCG,GCK,GDNF,GHSR,GJA1,ANKRD1,ANK1,FFAR1,FFAR2,TRARG1,GRIK5,STXBP6,GRM2,GRP,ANXA2,HCK,APBA2,APBB1,HTR2A,KCNK18,IFNG,IL1RN,AQP1,IL12A,INHBA,INS,K…
GO:0032230	BP	positive regulation of synaptic transmission, GABAergic	15	6	0.0102321	0.374714	ADORA2A,ADRA1A,NLGN1,NALCN,NPS,CA7
GO:0008283	BP	cell population proliferation	1946	289	0.0102332	0.374714	CDH2,CDH3,MIR873,CDH5,TSPAN32,CDH13,TENM1,CDK3,CALCRL,SPEG,CCL26,DLC1,VAV3,GPNMB,PDPN,CGA,FRS2,HHLA2,PLCD3,CD300A,FCRL3,CLC,CNTFR,COL8A1,TRIM71,IL31RA,ADORA2A,CD109,CRP,CSF1R,CSF2,CSF2RB,CSNK2B,ADRA1A,CTLA4,CTPS1,DHPS,DRD2,DRD3,AGTR1,EDNRA,EDNRB,EGR4,EML1,GAPT,ESR1,MECOM,EYA1,PTK2B,FAP,FGF1,FGF2,FGF4,FGF6,FGF8,FGFR1,FOXG1,MYO16,FOXM1,KANK1,SULF1,MINAR1,SH3BP4,ABL1,FYN,EPGN,WWTR1,TENM4,PPP1R16B,GA…
GO:0098661	BP	inorganic anion transmembrane transport	118	25	0.0103174	0.376585	SLC26A9,ANO4,GABRR3,SLC17A8,GABRA1,GABRA5,GABRA6,GABRB3,GABRR1,SLC13A4,CLDN17,GRM5,SLC26A5,NMUR2,ANO2,SLC12A5,ANO3,SLC4A1,SLC6A1,SLC12A1,SLC12A4,BSND,GLRA3,SLC4A11,TTYH2
GO:0099554	BP	trans-synaptic signaling by soluble gas, modulating synaptic transmission	2	2	0.0103727	0.377395	GUCY1A1,GUCY1B1
GO:0099555	BP	trans-synaptic signaling by nitric oxide, modulating synaptic transmission	2	2	0.0103727	0.377395	GUCY1A1,GUCY1B1
GO:0051709	BP	regulation of killing of cells of another organism	8	4	0.0104593	0.378129	IFNG,PRF1,CLEC7A,SYK
GO:0060363	BP	cranial suture morphogenesis	8	4	0.0105161	0.37958	FGF4,GLI3,BMP4,TWIST1
GO:0032409	BP	regulation of transporter activity	306	56	0.0105743	0.381077	MIR873,ABCC9,TRDN,CHRM3,SLC5A11,CRH,CRHBP,GSG1L,DAPK1,DRD2,DRD3,EDNRA,PTK2B,FGF12,NLGN1,HECW1,KCNE4,GLRX,REM1,GRM5,GRP,GSTM2,IFNG,INS,ITGB1,KCNA1,KCNC2,KCNE1,KCNG1,MIR129-1,MEF2C,LRRC52,NOS1,FXYD2,OPRL1,OPRM1,P2RY6,GAL,PDE4B,PDE4D,FXYD6,TREM2,PON1,PPARG,PPP3R2,CABP5,MIR495,HECW2,RASGRF1,VAMP2,TRPC6,TWIST1,CCR2,KCNAB1,AHNAK,ACTN2,AKAP6,TCAF1
GO:0007215	BP	glutamate receptor signaling pathway	47	14	0.0106837	0.383803	PTK2B,FRRS1L,FYN,GRIA1,GRIA4,GRID1,GRIK1,GRIK2,GRIK4,GRIK5,GRM2,GRM3,GRM5,TRPM1
GO:0008277	BP	regulation of G protein-coupled receptor signaling pathway	132	28	0.0107382	0.385156	RAMP3,RNF157,SLC24A4,DRD2,DRD3,FGF8,FRMPD1,PHF24,GNG4,GNG7,GRM5,GRP,GUCY2D,OPRL1,OPRM1,PDE4A,PDE4B,ACP3,KCTD16,RGS1,RGS2,CCL5,SSTR4,TUB,CALCR,RGS5,RGS20,RGS11,RGS6
GO:0030222	BP	eosinophil differentiation	4	3	0.0107915	0.386459	GATA2,IL5,IL25
GO:0052547	BP	regulation of peptidase activity	435	73	0.0108307	0.38671	KHDC1L,CST8,DNAJB6,NOD1,DLC1,SMR3B,BIRC8,RFFL,SERPINA3,COL6A3,ADORA2A,CD109,A2ML1,CSN2,CST1,CSTA,WFDC5,SPINK13,DAPK1,NLRP7,A2M,EPHA7,FYN,TNFAIP8,WFDC11,WFDC9,SMR3A,ANXA2,HRG,SERPINA9,AQP1,ITIH1,ITIH2,USP50,ST20,MIR205,BLID,MBP,NGF,FURIN,SPOCK3,PI15,SERPINA1,PI3,SERPINB10,SERPINB13,SERPINI2,PPARG,AVP,EPPIN,SH3RF1,OPRPN,ROBO1,S100A9,SEMG1,CLEC7A,SPOCK1,BST2,SYK,TFPI,THBS1,TIMP2,TIMP3,SOX7,RECK,TTBK…
GO:0001867	BP	complement activation, lectin pathway	12	5	0.0108337	0.38671	A2M,FCN1,FCN2,MBL2,COLEC11
GO:0090325	BP	regulation of locomotion involved in locomotory behavior	5	3	0.0108495	0.38671	DRD2,DRD3,GHSR
GO:0051134	BP	negative regulation of NK T cell activation	2	2	0.0108889	0.38751	CD300A,ZBTB7B
GO:0019933	BP	cAMP-mediated signaling	53	14	0.0109346	0.388529	ADCY1,RNF157,ADCYAP1R1,LPAR1,EPHA5,PDE7B,OPRL1,PDE11A,GAL,PDE4D,PEX5L,POMC,ADGRG6,KSR1,AKAP6
GO:0048520	BP	positive regulation of behavior	26	8	0.0110055	0.389833	ADORA2A,CRH,NLGN1,GHSR,GRP,MEF2C,NPY,NPS
GO:0034134	BP	toll-like receptor 2 signaling pathway	16	6	0.0110885	0.391857	TLR6,TREM2,NOD2,TLR1,TLR2,ACOD1
GO:0032743	BP	positive regulation of interleukin-2 production	33	10	0.0112181	0.395516	ABL1,IRF4,PDE4B,PDE4D,PTPRC,CLEC7A,SPTBN1,STAT5B,CCR2,CARD11
GO:1903532	BP	positive regulation of secretion by cell	272	49	0.0112522	0.396104	C1QTNF1,CNR1,ADORA2A,CRH,SYT9,SLC30A8,ABAT,DRD2,FGB,FGG,NLGN1,CLASP2,CD2AP,GATA2,GCG,GCK,GDNF,ANKRD1,FFAR1,GRP,ANXA2,APBB1,IFNG,INHBA,INS,C1QTNF12,SMAD4,MYH10,GAL,TREM2,PPARG,AVP,FRMD4A,EXOC1,RAB27A,BLK,SPP1,SYK,SYT1,SYT4,TLR2,TRH,TRPM2,TTN,VEGFC,VIP,TNFSF11,CACNA1I,RASL10B,C2CD2L
GO:0051336	BP	regulation of hydrolase activity	962	155	0.0115257	0.402678	KHDC1L,CST8,DNAJB6,CCL26,NOD1,DLC1,VAV3,IQGAP2,PPP1R17,SMR3B,MAPRE2,BVES,CHN2,BIRC8,CD300A,FCRL3,ADCYAP1R1,RFFL,SERPINA3,COL6A3,ADORA2A,CD109,A2ML1,CSN2,CSNK2B,CST1,CSTA,ADRA1A,WFDC5,FGD5,SPINK13,DAPK1,DRD2,AGTR1,LPAR1,EDNRA,NLRP7,A2M,C9orf72,EPHA5,EPHA7,ESR1,PTK2B,RASGEF1A,FGF2,FGFR1,LPIN1,RABGAP1,SH3BP4,ABL1,FYN,RASGEF1C,TBC1D22A,RASGRP3,TNFAIP8,WFDC11,WFDC9,SMR3A,GZMA,ANXA2,HRG,SERPINA9,HTR2A,…
GO:0090191	BP	negative regulation of branching involved in ureteric bud morphogenesis	2	2	0.0115926	0.404339	TACSTD2,BMP4
GO:0048738	BP	cardiac muscle tissue development	235	46	0.0116247	0.404343	MIR873,FRS2,BVES,AKAP13,XIRP2,COL11A1,ADRA1A,EDNRA,FGF2,FGF8,FHL2,ABL1,TENM4,GJA1,ANKRD1,FOXP1,BMP10,NRG1,ITGB1,LRRC10,KCNK2,MIR204,SMAD4,MEF2C,MSX1,NOX4,SOX6,CHD7,PRKAR1A,HEG1,RARA,RARB,RGS2,SCN5A,SGCG,NDRG4,BMP4,BMP5,SLC8A1,TGFBR3,TNNT2,TP73,TTN,SORBS2,ACTN2,CTDP1,MSC,AKAP6
GO:0019730	BP	antimicrobial humoral response	104	22	0.0117144	0.40672	DEFB127,WFDC5,DEFA4,DEFA5,DEFA6,DMBT1,FGB,WFDC11,WFDC9,HRG,IL17A,KRT6A,MUC7,PI3,S100A9,CCL13,SEMG1,NOD2,SFTPD,SLC11A1,ACOD1,COLEC11,CAMP
GO:0043474	BP	pigment metabolic process involved in pigmentation	4	3	0.0118154	0.408977	MFSD12,OCA2,TYR
GO:0032106	BP	positive regulation of response to extracellular stimulus	5	3	0.0118706	0.409644	GHSR,NPY,OPRM1
GO:0032109	BP	positive regulation of response to nutrient levels	5	3	0.0118706	0.409644	GHSR,NPY,OPRM1
GO:0035637	BP	multicellular organismal signaling	164	33	0.011896	0.4099	ABCC9,KCNMB2,TRDN,SCN11A,CHRM5,CHRNA1,OTOA,FGF12,NFASC,KCNE4,GHSR,GJA1,GRIK2,CTNNA3,KCNA1,KCNA2,KCND2,KCNE1,KCNJ5,NRCAM,ATP2B2,PDE4D,AVP,SPTBN4,DMRT3,SCN1A,SCN5A,SCN7A,SCN9A,SLC8A1,TNR,KCNH6,JAM3,CACNA1I
GO:0019221	BP	cytokine-mediated signaling pathway	462	75	0.0119338	0.41058	CCL26,GPR75,RFFL,CCR5,CCR6,ACKR2,CMKLR1,CNTFR,IL31RA,CSF1R,CSF2,CSF2RB,CSF3R,CSNK2B,PYDC2,PTK2B,YTHDF3,PYDC1,GHR,IL36B,IL36A,GSTP1,CDIP1,HCK,IFNA2,IFNA7,IFNA8,IFNA13,IFNA16,IFNB1,IFNG,IFNW1,IL1R1,IL1RN,IL2RA,IL5,IL5RA,CXCR1,CXCR2,IL12RB1,IL12RB2,IL15,IL17A,IL18,LIFR,LIMS1,SMAD4,MMP12,MST1R,TREM2,PPARG,APPL2,TNFRSF19,PRLR,IL36G,PTPN1,PTPRC,ROBO1,CCL1,CCL5,CCL7,CCL13,CCL25,GREM2,SPI1,STAT5B,SYK,CCR…
GO:1905523	BP	positive regulation of macrophage migration	25	8	0.0120995	0.415026	CMKLR1,CSF1R,TREM2,TRPV4,CCL5,P2RY12,THBS1,C3AR1
GO:0042495	BP	detection of triacyl bacterial lipopeptide	2	2	0.0121665	0.415448	TLR1,TLR2
GO:0051943	BP	positive regulation of amino acid uptake involved in synaptic transmission	2	2	0.0121856	0.415448	SLC17A8,ITGB1
GO:0051951	BP	positive regulation of glutamate uptake involved in transmission of nerve impulse	2	2	0.0121856	0.415448	SLC17A8,ITGB1
GO:0007413	BP	axonal fasciculation	21	8	0.0122228	0.415448	CNR1,CNTN4,NCAM2,NDN,NRCAM,FEZF2,CRTAC1,SEMA5A
GO:0106030	BP	neuron projection fasciculation	21	8	0.0122228	0.415448	CNR1,CNTN4,NCAM2,NDN,NRCAM,FEZF2,CRTAC1,SEMA5A
GO:1902857	BP	positive regulation of non-motile cilium assembly	8	4	0.0122953	0.416723	SEPTIN9,WRAP73,RP1,CEP135
GO:0048663	BP	neuron fate commitment	68	16	0.0123143	0.416746	OLIG1,DBX1,GSX2,EYA1,FOXG1,MYT1L,GATA2,GLI2,GLI3,NRG1,SMAD4,NKX2-2,FEV,FEZF2,DMRT3,BMP4
GO:0021984	BP	adenohypophysis development	16	6	0.0125474	0.42389	DRD2,FGF2,FGF8,GATA2,PITX2,SLC6A3
GO:0044245	BP	polysaccharide digestion	2	2	0.0125626	0.42389	CHIT1,CHIA
GO:0048246	BP	macrophage chemotaxis	39	11	0.0126239	0.425327	CMKLR1,CSF1R,TAFA4,EDNRB,PTK2B,LGALS3,TRPV4,CCL5,SFTPD,THBS1,C3AR1
GO:0048665	BP	neuron fate specification	32	9	0.0126467	0.425469	DBX1,GSX2,EYA1,MYT1L,GLI2,GLI3,NKX2-2,FEV,DMRT3
GO:0034136	BP	negative regulation of toll-like receptor 2 signaling pathway	7	4	0.0127322	0.427083	TLR6,TREM2,NOD2,ACOD1
GO:0099560	BP	synaptic membrane adhesion	22	8	0.0127989	0.428687	GPC6,SLITRK1,LRFN5,NTNG1,PCDH17,PCDH8,LRRC4C,PTPRD
GO:0098659	BP	inorganic cation import across plasma membrane	119	26	0.0129621	0.431915	ABCC9,RAMP3,SLC24A4,CNGA3,FYN,SLC24A2,IFNG,KCNJ1,KCNJ5,KCNJ6,KCNJ12,KCNJ15,TRPM1,ATP1A4,FXYD2,ATP4B,PPP3R2,SLC12A5,TRPV4,SCNN1D,SLC6A1,SLC8A1,SLC12A1,SLC12A4,TRPM2,CALCR
GO:0099587	BP	inorganic ion import across plasma membrane	119	26	0.0129621	0.431915	ABCC9,RAMP3,SLC24A4,CNGA3,FYN,SLC24A2,IFNG,KCNJ1,KCNJ5,KCNJ6,KCNJ12,KCNJ15,TRPM1,ATP1A4,FXYD2,ATP4B,PPP3R2,SLC12A5,TRPV4,SCNN1D,SLC6A1,SLC8A1,SLC12A1,SLC12A4,TRPM2,CALCR
GO:0002285	BP	lymphocyte activation involved in immune response	193	36	0.0131491	0.434666	CCR6,GAPT,PTK2B,ABL1,ZNF683,CLEC4E,FOXP1,HLA-DMB,IFNA2,IFNA7,IFNA8,IFNA13,IFNA16,IFNB1,IFNG,IFNW1,IL12RB1,IL18,IRF4,LGALS3,ZBTB7B,PCK1,KMT5B,IL23A,CD244,APBB1IP,AICDA,PTPRC,RAB27A,RARA,RORA,ST3GAL1,SLC11A1,SPI1,HAVCR2,CD1C
GO:0034135	BP	regulation of toll-like receptor 2 signaling pathway	12	5	0.013363	0.439271	TLR6,TREM2,NOD2,TLR1,ACOD1
GO:1902464	BP	regulation of histone H3-K27 trimethylation	2	2	0.0133849	0.439271	KPNA7,ZNF304
GO:1902466	BP	positive regulation of histone H3-K27 trimethylation	2	2	0.0133849	0.439271	KPNA7,ZNF304
GO:0018958	BP	phenol-containing compound metabolic process	103	22	0.0134095	0.439447	CDH3,CPQ,CGA,TPH2,MFSD12,CRYM,ABAT,DRD2,DRD3,EDNRA,FOXE1,PNKD,MOXD1,SLC24A5,RNF180,HPN,NPY,OCA2,PDE1B,SLC6A3,TYR,TYRP1,HAND2
GO:0032102	BP	negative regulation of response to external stimulus	420	71	0.0134837	0.441034	CDH5,CALCRL,SEMA3C,C1QTNF1,ADORA2A,CD109,LRFN5,CTNNA2,PYDC2,ADAMTS18,ABAT,DRD2,DRD3,A2M,FAP,FGB,FGF2,FGG,CLASP2,FPR2,FYN,YTHDF3,GHSR,C5AR2,ANGPT2,GPR31,GSTP1,ANXA2,HCK,HRG,IL2RA,INS,KIR2DL4,KLRD1,C1QTNF12,MIR138-1,MIR187,MIR204,MIR205,MMP12,NOS3,NPY,FURIN,ENPP3,TREM2,SEMA5B,PPARG,PRKG1,MMP26,RGMA,MIR488,PTPRC,PTPRO,ROBO1,ROBO2,RORA,SEC14L1,NOD2,SLC6A3,SPP1,SYK,TFPI,THBS1,TNR,ACOD1,SEMA6D,HAVCR2,C…
GO:1903039	BP	positive regulation of leukocyte cell-cell adhesion	260	47	0.0135409	0.441844	CHST4,HHLA2,PIK3R6,DHPS,ABL1,FUT4,FYN,GCNT1,IL36B,GLI2,GLI3,ICOS,HAS2,CD209,HLA-DMB,HLA-DPA1,IFNG,IL2RA,IL12A,IL12RB1,IL15,IL18,ITGA4,ZBTB7B,PCK1,IL23A,SIRPG,ZP4,PTPRC,RARA,CCL5,SELE,NOD2,SLC7A1,SPTA1,STAT5B,SYK,CCR2,TYK2,ZBTB16,DOCK8,NCK2,CARD11,HAVCR2,TNFSF11,RUNX3,CD1D,TESPA1
GO:0006833	BP	water transport	23	7	0.0136073	0.443376	HAS2,AQP1,AQP5,MIP,AVP,SLC14A1,SLC4A11
GO:0045089	BP	positive regulation of innate immune response	134	26	0.0136568	0.444353	SH2D1B,PYHIN1,FCN1,FCN2,FPR2,FYN,NCR3,FFAR2,HCK,IFNB1,IL12A,KIR2DL4,KLRD1,MBL2,MMP12,MNDA,CCL5,NOD2,CLEC7A,SPI1,STAT5B,SYK,COLEC11,HAVCR2,TRIM41,CD1D,AIM2
GO:0034150	BP	toll-like receptor 6 signaling pathway	2	2	0.0137602	0.44708	TLR6,TREM2
GO:0002220	BP	innate immune response activating cell surface receptor signaling pathway	28	9	0.0138404	0.449043	FCN1,FCN2,FYN,FFAR2,KLRD1,MBL2,CLEC7A,SYK,COLEC11
GO:0008228	BP	opsonization	16	6	0.0138827	0.449341	CRP,FCN1,FCN2,MBL2,C4BPB,COLEC11
GO:1901018	BP	positive regulation of potassium ion transmembrane transporter activity	29	9	0.013889	0.449341	KCNA1,KCNC2,KCNE1,LRRC52,FXYD2,GAL,TREM2,ACTN2,AKAP6
GO:0060037	BP	pharyngeal system development	29	9	0.0139982	0.451818	EDNRA,EYA1,ADGRF5,FGF8,FOLR1,PLXNA2,RIPPLY3,BMP4,BMP5
GO:0032412	BP	regulation of ion transmembrane transporter activity	264	49	0.0140053	0.451818	ABCC9,TRDN,CHRM3,CRH,CRHBP,GSG1L,DAPK1,DRD2,DRD3,EDNRA,PTK2B,FGF12,NLGN1,HECW1,KCNE4,GLRX,REM1,GRM5,GRP,GSTM2,IFNG,ITGB1,KCNA1,KCNC2,KCNE1,KCNG1,MEF2C,LRRC52,NOS1,FXYD2,OPRL1,OPRM1,P2RY6,GAL,PDE4B,PDE4D,FXYD6,TREM2,PPP3R2,CABP5,HECW2,RASGRF1,VAMP2,TRPC6,CCR2,KCNAB1,AHNAK,ACTN2,AKAP6,TCAF1
GO:0050982	BP	detection of mechanical stimulus	50	13	0.0140837	0.453067	CDH2,PKD1L2,TMC1,COL11A1,PHF24,FYN,WHRN,HPN,HTR2A,KCNA1,NTRK1,SCN1A,ANO3,TTN
GO:0051953	BP	negative regulation of amine transport	27	8	0.0141217	0.453646	CNR1,CRH,ABAT,DRD2,GHSR,RGS2,SYT4,TRH
GO:0003094	BP	glomerular filtration	24	8	0.0141749	0.454075	EDNRA,ADGRF5,SULF1,AQP1,TMEM63C,PTPRO,UMOD,CD34
GO:0021889	BP	olfactory bulb interneuron differentiation	10	5	0.0142148	0.454714	GSX2,ROBO1,ROBO2,SALL1,SLIT2
GO:1902855	BP	regulation of non-motile cilium assembly	12	5	0.0143225	0.457515	SEPTIN9,MAP4,WRAP73,RP1,CEP135
GO:0050802	BP	circadian sleep/wake cycle, sleep	18	6	0.0145195	0.46269	ADORA2A,CRH,CSF2,DRD2,DRD3,KCNA2
GO:0002825	BP	regulation of T-helper 1 type immune response	29	8	0.0145655	0.46333	NLRP10,IL1R1,IL12RB1,IL18,IL23A,SLC11A1,CCR2,HAVCR2
GO:0002237	BP	response to molecule of bacterial origin	340	57	0.0147003	0.466966	TLR6,CCR5,CNR1,CSF2,CSF2RB,DEFA4,DEFA5,DEFA6,DMBT1,EDNRB,NLRP7,ALAD,DEFB124,ALPL,ABL1,GHSR,ANKRD1,FOXP1,IL36B,IL36A,GPR31,GSTP1,HCK,HMGCS2,IL12A,IL12RB2,IL18,IDO1,MIR187,MEF2C,MPO,ASS1,NOS1,NOS3,ATP4B,OPRM1,PDE4B,TREM2,IL36G,PTGFR,AICDA,RARA,S100A9,CCL5,SELE,NOD2,SLC11A1,SPI1,TLR1,TLR2,ACOD1,UMOD,CAMP,HAVCR2,LACRT,TRIM41,LY86,CD36
GO:0007620	BP	copulation	22	7	0.0147733	0.46863	CNR1,ABAT,EDNRB,PI3,AVP,SEMG1,VIP
GO:0022898	BP	regulation of transmembrane transporter activity	272	50	0.0148465	0.469643	ABCC9,TRDN,CHRM3,CRH,CRHBP,GSG1L,DAPK1,DRD2,DRD3,EDNRA,PTK2B,FGF12,NLGN1,HECW1,KCNE4,GLRX,REM1,GRM5,GRP,GSTM2,IFNG,INS,ITGB1,KCNA1,KCNC2,KCNE1,KCNG1,MEF2C,LRRC52,NOS1,FXYD2,OPRL1,OPRM1,P2RY6,GAL,PDE4B,PDE4D,FXYD6,TREM2,PPP3R2,CABP5,HECW2,RASGRF1,VAMP2,TRPC6,TWIST1,CCR2,KCNAB1,AHNAK,ACTN2,AKAP6,TCAF1
GO:1901016	BP	regulation of potassium ion transmembrane transporter activity	67	16	0.0150734	0.474844	ABCC9,KCNE4,GRP,ITGB1,KCNA1,KCNC2,KCNE1,KCNG1,LRRC52,FXYD2,GAL,TREM2,VAMP2,KCNAB1,ACTN2,AKAP6
GO:0046633	BP	alpha-beta T cell proliferation	40	11	0.0153252	0.482108	IL2RA,IL15,IL18,ZBTB7B,IL23A,SH3RF1,PTPRC,SYK,CCR2,TYK2,CARD11
GO:0042127	BP	regulation of cell population proliferation	1663	248	0.0153493	0.482201	CDH2,CDH3,MIR873,CDH5,TSPAN32,CDH13,TENM1,CALCRL,SPEG,CCL26,DLC1,VAV3,GPNMB,PDPN,CGA,FRS2,HHLA2,PLCD3,CD300A,FCRL3,CLC,CNTFR,TRIM71,IL31RA,ADORA2A,CD109,CRP,CSF1R,CSF2,CSF2RB,CSNK2B,ADRA1A,CTLA4,DHPS,DRD2,DRD3,AGTR1,EDNRB,EGR4,ESR1,EYA1,PTK2B,FAP,FGF1,FGF2,FGF4,FGF6,FGF8,FGFR1,FOXG1,MYO16,FOXM1,SULF1,MINAR1,SH3BP4,ABL1,EPGN,WWTR1,PPP1R16B,GATA2,GCNT2,GDNF,GFAP,GHSR,GJA1,FOXP1,C5AR2,BMP10,HPGDS,GL…
GO:0030104	BP	water homeostasis	69	16	0.0154233	0.483858	ADCY6,ACER1,AKR1B1,FLG,ABCA12,HAS2,AQP1,IL18,HRNR,FLG2,TMPRSS11F,ATP6V1B1,AVP,TRPV4,UMOD,TP63
GO:0034110	BP	regulation of homotypic cell-cell adhesion	37	11	0.0154872	0.485192	PDPN,C1QTNF1,ADAMTS18,ABAT,FGG,F11R,GP6,PRKG1,CCL5,BLK,SYK,TNFSF11
GO:0072073	BP	kidney epithelium development	141	30	0.0155308	0.485192	BASP1,ASXL1,EDNRA,EDNRB,EPHA7,EYA1,FGF1,FGF2,FGF8,WWTR1,GDNF,GLI3,CXCR2,AQP1,TACSTD2,SMAD2,SMAD4,MEF2C,CTNNBIP1,PTPRO,RARA,RARB,ROBO2,SALL1,BMP4,UMOD,GREB1L,SLIT2,CD34,MAGI2
GO:0035768	BP	endothelial cell chemotaxis to fibroblast growth factor	8	4	0.015551	0.485192	FGF1,FGF2,FGF4,FGFR1
GO:2000544	BP	regulation of endothelial cell chemotaxis to fibroblast growth factor	8	4	0.015551	0.485192	FGF1,FGF2,FGF4,FGFR1
GO:0031280	BP	negative regulation of cyclase activity	24	8	0.0156166	0.486573	DRD2,DRD3,EDNRB,GRM2,GRM3,NPR3,GPR87,CCR2
GO:0032632	BP	interleukin-3 production	2	2	0.0157574	0.489618	SYK,HAVCR2
GO:0032672	BP	regulation of interleukin-3 production	2	2	0.0157574	0.489618	SYK,HAVCR2
GO:0045576	BP	mast cell activation	62	14	0.0159351	0.493333	CPLX2,CD300A,MRGPRX2,CNR1,GATA2,HAVCR1,GRP,LCP2,ENPP3,PIK3CG,PTGDR,BLK,SYK,LAT2
GO:2000741	BP	positive regulation of mesenchymal stem cell differentiation	4	3	0.0159419	0.493333	LTBP3,SOX6,SOX5
GO:0043406	BP	positive regulation of MAP kinase activity	113	25	0.0159947	0.494294	TENM1,TLR6,AKAP13,PIK3R6,PTK2B,FGF1,FGF2,FGFR1,PIK3R5,EPGN,GHR,HTR2A,MEF2C,MST1R,NOX4,PIK3CG,PTPN1,PTPRC,ROBO1,NOD2,SYK,THBS1,PDGFD,TNFSF11,MAP3K13
GO:0006182	BP	cGMP biosynthetic process	10	4	0.0160821	0.496322	GUCY1A2,GUCY1A1,GUCY1B1,GUCY2D
GO:1990868	BP	response to chemokine	91	20	0.0161551	0.49635	CCL26,GPR75,CCR5,CCR6,ACKR2,CMKLR1,PTK2B,CXCR1,CXCR2,TREM2,ROBO1,CCL1,CCL5,CCL7,CCL13,CCL25,CCR2,DOCK8,SLIT2,RIPOR2
GO:1990869	BP	cellular response to chemokine	91	20	0.0161551	0.49635	CCL26,GPR75,CCR5,CCR6,ACKR2,CMKLR1,PTK2B,CXCR1,CXCR2,TREM2,ROBO1,CCL1,CCL5,CCL7,CCL13,CCL25,CCR2,DOCK8,SLIT2,RIPOR2
GO:0032905	BP	transforming growth factor beta1 production	13	5	0.0161593	0.49635	CD2AP,LUM,FURIN,THBS1,SERPINB7
GO:0007156	BP	homophilic cell adhesion via plasma membrane adhesion molecules	164	33	0.0163079	0.499903	CDH2,CDH3,CDH4,CDH5,CDH6,CDH9,CDH10,CDH11,CDH12,CDH13,CDH18,PTPRT,CNTN4,IGSF11,FAT2,SDK1,PALLD,CADM2,NPTN,PCDH17,CNTN6,CDH20,CDH19,ITGB1,PCDHGC3,PCDH8,ROBO4,DCHS2,TENM3,PCDHGC4,PCDHGA7,PCDHB13,PCDHA7,ROBO1,ROBO2,CLSTN2,CDHR1
GO:0035701	BP	hematopoietic stem cell migration	8	4	0.0163385	0.50017	PTPRC,JAM2,CCR2,JAM3
GO:0048645	BP	animal organ formation	68	17	0.0165581	0.50621	FRS2,EYA1,FGF1,FGF2,FGF8,SULF1,FOLR1,GDNF,GLI3,HOXA3,MEF2C,NKX3-2,ROBO1,ROBO2,BMP4,TP63,HAND2
GO:0016198	BP	axon choice point recognition	7	4	0.0165947	0.506651	FOXG1,GAP43,ROBO1,ROBO2
GO:0032615	BP	interleukin-12 production	61	14	0.0166565	0.507177	CMKLR1,TIGIT,FOXP1,IFNG,IL16,IL17A,IDO1,IL23A,NOD2,CLEC7A,SYK,THBS1,TLR2,CD36
GO:0032655	BP	regulation of interleukin-12 production	61	14	0.0166565	0.507177	CMKLR1,TIGIT,FOXP1,IFNG,IL16,IL17A,IDO1,IL23A,NOD2,CLEC7A,SYK,THBS1,TLR2,CD36
GO:0042044	BP	fluid transport	32	9	0.0167154	0.508291	CSF2,EDNRB,HAS2,AQP1,AQP5,MIP,AVP,SLC14A1,SLC4A11
GO:0019731	BP	antibacterial humoral response	48	12	0.0169486	0.51401	WFDC5,DEFA4,DEFA5,DEFA6,DMBT1,FGB,WFDC11,WFDC9,PI3,SEMG1,NOD2,SFTPD,CAMP
GO:0060591	BP	chondroblast differentiation	5	3	0.0171157	0.518388	FGF2,FGF4,RARA
GO:0048588	BP	developmental cell growth	216	44	0.0172972	0.522947	CDH4,SEMA3C,AKAP13,RNF157,SYT2,ADRA1A,DCC,EDNRA,C9orf72,EPHA7,RIMS1,SPART,MACF1,FLRT1,ABL1,FOXP1,BARHL2,OSTN,ITGA4,ITGB1,MAP2,NDN,NGF,NRCAM,SEMA5B,ISLR2,SHTN1,CPNE5,RGS2,BDNF,TNN,TMEM108,SPP1,SYT1,SYT4,TNR,SEMA6D,SORBS2,SEMA5A,CTDP1,PLXNA4,MAP3K13,SLIT2,AKAP6,SEMA3E,SLC23A2
GO:2000471	BP	regulation of hematopoietic stem cell migration	2	2	0.0173936	0.523699	PTPRC,CCR2
GO:2000473	BP	positive regulation of hematopoietic stem cell migration	2	2	0.0173936	0.523699	PTPRC,CCR2
GO:0006911	BP	phagocytosis, engulfment	53	14	0.01741	0.523699	IGLL5,CD300A,RHOBTB2,GATA2,HAVCR1,MSR1,GULP1,TREM2,APPL2,THBS1,MEGF10,CD36,ELMO1,ARHGAP25
GO:0015711	BP	organic anion transport	357	59	0.0175263	0.525929	SLC17A2,SLC26A9,MFSD12,ADORA2A,SLC32A1,SLC2A14,SLC36A2,CYP7A1,ABAT,DRD2,DRD3,SLC36A1,SLC35A3,FOLR1,SLC17A8,GFAP,GJA1,SLCO4A1,SLC25A41,SLC36A3,GRM2,SLC10A6,ITGB1,SLC26A5,SLC16A12,SLC22A10,AVP,SLC6A15,SLC2A9,NMUR2,RGS2,SLC13A3,SLC4A1,SLC6A1,SLC7A1,SLC7A2,SLC11A1,SLC19A1,SLCO1A2,SSTR4,SYK,SYT4,TRH,TRPC4,OC90,UMOD,SLC25A18,SLC4A11,MFSD2A,SLC35B4,TNFSF11,SLC4A4,SLC25A21,SLC16A7,SLC22A6,SLC22A14,ABCG2,…
GO:1902041	BP	regulation of extrinsic apoptotic signaling pathway via death domain receptors	47	12	0.0175658	0.526418	RFFL,FGB,FGG,LGALS3,MAL,ATF3,NOS3,BMP5,BMPR1B,THBS1,TIMP3,MADD,CFLAR
GO:0032835	BP	glomerulus development	67	17	0.0176964	0.527348	BASP1,COL4A4,ASXL1,EDNRA,EDNRB,SULF1,WWTR1,ANGPT2,AQP1,MEF2C,PTPRO,BMP4,PDGFD,SERPINB7,CFLAR,CD34,MAGI2
GO:0038112	BP	interleukin-8-mediated signaling pathway	2	2	0.017715	0.527348	CXCR1,CXCR2
GO:0048006	BP	antigen processing and presentation, endogenous lipid antigen via MHC class Ib	5	3	0.0178753	0.528051	CD1A,CD1C,CD1D
GO:0002833	BP	positive regulation of response to biotic stimulus	175	32	0.0179928	0.52953	SH2D1B,PYHIN1,FCN1,FCN2,FPR2,FYN,NCR3,FFAR2,HCK,HRG,NLRP10,IFNB1,IL12A,IL17A,KIR2DL4,KLRD1,SIGLEC16,MBL2,MMP12,MNDA,CCL5,NOD2,CLEC7A,SPI1,STAT5B,SYK,ACOD1,COLEC11,HAVCR2,TRIM41,CD1D,AIM2,LY86
GO:0050908	BP	detection of light stimulus involved in visual perception	20	7	0.0181616	0.531587	CRB1,GNAT2,EYS,SEMA5B,PRPH2,RPE65,GJA10
GO:0050962	BP	detection of light stimulus involved in sensory perception	20	7	0.0181616	0.531587	CRB1,GNAT2,EYS,SEMA5B,PRPH2,RPE65,GJA10
GO:0021615	BP	glossopharyngeal nerve morphogenesis	4	3	0.0181858	0.531587	HOXA3,HOXB3,PLXNA4
GO:0060249	BP	anatomical structure homeostasis	314	55	0.0182053	0.531587	CDH3,CDH5,PRR4,CHRNA1,SERPINA3,CSF1R,RDH12,DCTN1,ESRRB,PTK2B,ADGRF5,CRB1,WHRN,WWTR1,ABCA12,GATA2,GCNT2,GJA1,SIGLEC15,IL17A,INPP5D,ITGB1,LTBP3,MBP,NELL2,NOS3,ATP2B2,NOX4,F11R,AZGP1,PTH,CRACD,JAM2,OPRPN,RHO,RP1,RPE65,PRDM14,NOD2,SFTPD,SLC6A2,SPP1,SYK,TUB,CLRN1,CA7,CUBN,JAM3,MFSD2A,TNFSF11,LACRT,LDB2,CDHR1,TSPOAP1,GPR55,CD34
GO:0038041	BP	cross-receptor inhibition within G protein-coupled receptor heterodimer	2	2	0.0182284	0.531587	RAMP3,CALCR
GO:0022408	BP	negative regulation of cell-cell adhesion	192	36	0.0183331	0.533959	TSPAN32,GPNMB,CD300A,C1QTNF1,ADORA2A,CTLA4,ADAMTS18,ABAT,TIGIT,FGG,ABL1,ABCA12,GLI3,IFNA2,IFNB1,IL1RN,IL2RA,IDO1,LGALS3,MBP,TARM1,ASS1,ZBTB7B,PRKAR1A,PAG1,PRKG1,TRPV4,CCL25,SFTPD,BMP4,SPI1,TNR,AKNA,HAVCR2,RUNX3,SOCS6,RIPOR2
GO:0006022	BP	aminoglycan metabolic process	129	26	0.0183836	0.534745	ST3GAL6,CHIT1,EGFLAM,EDNRA,EDNRB,B3GNT6,HS3ST5,FGF2,GCNT2,B3GAT1,CHIA,DSE,HAS2,IL15,ITIH1,ITIH2,CHST6,OVGP1,SPOCK3,CHST15,CHST12,STAB2,CSGALNACT1,CEMIP,HPSE2,ST3GAL1
GO:0099003	BP	vesicle-mediated transport in synapse	201	39	0.0184314	0.53545	CDH2,ADCY1,CPLX2,CHRM2,CHRNB3,CNR1,SYT2,ADORA2A,SLC32A1,RIMS4,SYT9,GSG1L,ADRA1A,DRD2,DRD3,NLGN1,RIMS1,SLC17A8,ERC2,NSG1,PCDH17,AMPH,GRIK5,PACSIN1,APBA2,HTR2A,PRKAR1B,SH3GL3,SNAP25,BRAF,VAMP2,SYN2,SYT1,SYT4,SYNDIG1,SYN3,NUMB,CHRNA6,DNAJC6,SNAP91
GO:0006030	BP	chitin metabolic process	6	3	0.0184893	0.535766	CHIT1,CHIA,OVGP1
GO:0006032	BP	chitin catabolic process	6	3	0.0184893	0.535766	CHIT1,CHIA,OVGP1
GO:0036345	BP	platelet maturation	2	2	0.0185462	0.536731	FGG,SLFN14
GO:0030225	BP	macrophage differentiation	49	12	0.0189	0.546278	IL31RA,CSF1R,CSF2,GATA2,IFNG,IL15,INHBA,BMP4,SPI1,TLR2,C1QC,L3MBTL3
GO:0043408	BP	regulation of MAPK cascade	658	107	0.0190525	0.547948	CDH2,TENM1,RAMP3,TLR6,CCL26,NOD1,GPNMB,FRS2,NPFFR2,AKAP13,CD300A,C1QTNF1,FCRL3,CSF1R,PIK3R6,ADRA1A,DRD2,LPAR1,EPHA7,MECOM,PTK2B,DOK6,UNC5CL,FGB,FGF1,FGF2,FGF4,FGF8,FGFR1,FGG,ANKRD6,FOXM1,PIK3R5,FPR2,ABL1,EPGN,GCG,GCNT2,GHR,NPTN,C5AR2,GRM5,GSTP1,MDFIC,NRG1,HTR2A,OR2AT4,INHBA,INS,GFRAL,GDF6,MIR138-1,SMAD4,MEF2C,MST1R,ATF3,NPY,NTRK1,OPRM1,P2RY6,NOX4,PIK3CG,TREM2,PPARG,TNFRSF19,SLC30A10,IL26,LMO3,PRD…
GO:0098810	BP	neurotransmitter reuptake	35	10	0.0190666	0.547948	DRD2,DRD3,SLC29A1,SLC17A8,GDNF,ITGB1,NOS1,SLC6A1,SLC6A2,SLC6A3
GO:0035235	BP	ionotropic glutamate receptor signaling pathway	22	8	0.0190973	0.547948	PTK2B,GRIA1,GRIA4,GRID1,GRIK1,GRIK2,GRIK4,GRIK5
GO:1990806	BP	ligand-gated ion channel signaling pathway	22	8	0.0190973	0.547948	PTK2B,GRIA1,GRIA4,GRID1,GRIK1,GRIK2,GRIK4,GRIK5
GO:0002521	BP	leukocyte differentiation	569	93	0.0191022	0.547948	IKZF1,UBD,FCRL3,CCR6,TMEM178A,SLC9B2,IL31RA,CD109,CSF1R,CSF2,PIK3R6,CTLA4,EVI2B,PTK2B,FBN1,ADGRG3,ABL1,ZNF683,GATA2,CLEC4E,FOXP1,IL36B,GLI2,GLI3,SIGLEC15,TMEM176B,ANXA2,ONECUT1,IFNA2,IFNA7,IFNA8,IFNA13,IFNA16,IFNB1,IFNG,IFNW1,IL2RA,IL5,IL12RB1,IL15,TNFRSF9,IL17A,IL18,INHBA,INPP5D,IRF4,ITGA4,ITGB1,ITK,THEMIS,MITF,NFIL3,NTRK1,ZBTB7B,PCK1,PDE1B,IL23A,PKNOX1,TREM2,PPARG,TMEM176A,CHD7,CTNNBIP1,AICDA,P…
GO:0002579	BP	positive regulation of antigen processing and presentation	9	4	0.0191344	0.548183	NOD1,TREM2,NOD2,SLC11A1
GO:0036006	BP	cellular response to macrophage colony-stimulating factor stimulus	13	5	0.0191956	0.548509	CSF1R,MST1R,PDE1B,TREM2,TLR2
GO:0046928	BP	regulation of neurotransmitter secretion	85	19	0.0192123	0.548509	ADCY1,CPLX2,CHRM2,CHRNB3,CNR1,ADORA2A,RIMS4,ADRA1A,DRD2,NLGN1,RIMS1,PNKD,APBA2,HTR2A,MEF2C,BRAF,SYT1,SYT4,CHRNA6
GO:1903028	BP	positive regulation of opsonization	8	4	0.019236	0.548509	FCN1,FCN2,MBL2,COLEC11
GO:0060114	BP	vestibular receptor cell differentiation	2	2	0.0192662	0.548509	GRXCR1,PLS1
GO:0060118	BP	vestibular receptor cell development	2	2	0.0192662	0.548509	GRXCR1,PLS1
GO:0030334	BP	regulation of cell migration	965	157	0.0193894	0.551326	MIR543,CDH5,CDH13,CHST4,CCL26,DLC1,GPNMB,SEMA3C,PDPN,CGA,MAPRE2,PTPRT,CD300A,RFFL,CCR6,CMKLR1,UNC5D,CSF1R,CSF2,CSNK2B,GCSAML,CTNNA2,GSX2,DRD2,LPAR1,F10,PTK2B,ADGRG3,FGF1,FGF2,FGF4,FGF6,FGF8,FGFR1,NTNG1,LIMCH1,CLASP2,KANK1,SULF1,MACF1,FPR2,FLRT2,DEFB124,ABL1,FUT4,YTHDF3,GATA2,GCNT1,GCNT2,GJA1,FOXP1,C5AR2,BMP10,LAMA1,ANGPT2,IGSF10,HAS2,NRG1,ONECUT1,APC,HRG,TNC,IFNG,IL1R1,CXCR2,AQP1,IL12A,INS,ITGA4,…
GO:0001787	BP	natural killer cell proliferation	13	5	0.0198478	0.559263	IL15,IL18,IL23A,STAT5B,TYK2
GO:0042698	BP	ovulation cycle	72	16	0.019923	0.55955	CGA,A2M,ESR1,GAS2,HAS2,INHBA,NOS3,OPRL1,OPRM1,PTN,ROBO2,BMPR1B,STAT5B,TRPM2,NRIP1,SLIT2,ADAMTS1
GO:0097104	BP	postsynaptic membrane assembly	7	4	0.0200429	0.561497	CDH2,NLGN1,NRXN1,NRXN2
GO:1901379	BP	regulation of potassium ion transmembrane transport	94	21	0.0200867	0.562034	ABCC9,DPP6,KCNE4,GNB2,GRP,KCNIP1,ITGB1,KCNA1,KCNC2,KCNE1,KCNG1,KCNMB1,LRRC52,FXYD2,GAL,TREM2,DPP10,VAMP2,KCNAB1,KCNIP4,ACTN2,AKAP6
GO:0031347	BP	regulation of defense response	642	98	0.0202559	0.566071	CDH5,TSPAN32,CALCRL,NOD1,SH2D1B,CMA1,NLRP13,CNR1,ADORA2A,LRFN5,PIK3R6,NLRP4,PYHIN1,PYDC2,DRD2,AGTR1,EDNRB,NLRP7,A2M,NLRP11,ESR1,FCN1,FCN2,BRD4,FPR2,FYN,YTHDF3,NCR3,GHSR,FOXP1,GPR31,FFAR2,GRP,GSTP1,HCK,TNC,NLRP10,IFNB1,IFNG,IL1R1,IL2RA,IL12A,IL12RB1,IL15,IL16,IL17A,IL18,IDO1,INS,KIR2DL4,KLRD1,C1QTNF12,LGALS2,SIGLEC16,MIR138-1,MIR187,MIR204,MIR205,MBL2,MEF2C,MMP12,MNDA,NPY,FURIN,IL23A,ENPP3,PIK3CG,…
GO:0071242	BP	cellular response to ammonium ion	5	3	0.020302	0.566614	GRIA1,KCNC2,ASS1
GO:0007420	BP	brain development	720	119	0.0203251	0.566614	CDH2,DLC1,BASP1,ADCY1,FRS2,CMA1,CNTN1,COL4A1,SLC32A1,MACROD2,CSF1R,CTNNA2,CNTN4,DAB1,DCLK2,GSX2,DNAH5,ABAT,DRD2,LPAR1,ELAVL4,EML1,EPHA5,EPHA7,FANCC,FGF2,FGF8,ZNF365,FOXG1,MYO16,PHLPP2,NFASC,CIC,ADGRL2,SUN1,SLC17A8,ABL1,FYN,CADM2,GABRA5,WHRN,SLITRK5,GATA2,FOXB1,FOXP1,GLI2,GLI3,NRG1,HMGCS2,HOXB3,HSD3B2,DNAJB1,CXCR2,AQP1,INHBA,ITGB1,KCNA1,KCNC2,KCNE1,MBP,MEIS2,LHX8,MSX1,ZFHX3,RERE,NKX2-2,NPY,NRCAM,N…
GO:0002523	BP	leukocyte migration involved in inflammatory response	19	6	0.0203541	0.566731	CCR6,FFAR2,PTN,S100A9,SELE,JAM3
GO:1905517	BP	macrophage migration	59	14	0.0204123	0.567657	CMKLR1,CSF1R,TAFA4,EDNRB,PTK2B,LGALS3,TREM2,TRPV4,CCL5,SFTPD,P2RY12,THBS1,C3AR1,CCR2
GO:0051261	BP	protein depolymerization	113	24	0.0205197	0.568622	ADD1,ADD2,ADD3,KIF18B,CLASP2,APC,NCKAP5,LMOD2,SPTBN5,CRACD,MICAL3,SPTBN4,TRPV4,SH3GL3,SPTA1,SPTAN1,SPTBN1,SVIL,TMOD1,ACTN2,BMERB1,SEMA5A,CAPZA3,DNAJC6
GO:0086097	BP	phospholipase C-activating angiotensin-activated signaling pathway	2	2	0.0205296	0.568622	AGTR1,ACTN2
GO:0051583	BP	dopamine uptake involved in synaptic transmission	12	5	0.0205469	0.568622	DRD2,DRD3,GDNF,SLC6A2,SLC6A3
GO:0051934	BP	catecholamine uptake involved in synaptic transmission	12	5	0.0205469	0.568622	DRD2,DRD3,GDNF,SLC6A2,SLC6A3
GO:0050767	BP	regulation of neurogenesis	361	65	0.0207555	0.573378	CDH4,SEMA3C,SLITRK1,CHODL,KHDC3L,DAB1,DCC,GSX2,DRD2,DRD3,EPHA7,FGF2,ZNF365,FOXG1,SPART,MACF1,DAAM2,TENM4,GFAP,NPTN,GLI3,GRM5,ANXA2,HOXB3,IFNG,ITGB1,BMAL1,MIR137,MAP2,MBP,NGF,NKX2-2,OPRM1,PITX3,PLAG1,PLXNA2,TREM2,SEMA5B,FEZF2,APPL2,CHD7,DPYSL5,ISLR2,PTN,SHTN1,PTPRD,PTPRZ1,ROBO1,ROBO2,BDNF,SPP1,BRAF,SYT4,TIAM1,TLR2,TNR,TP73,VEGFC,SEMA6D,TTBK1,BHLHE40,NUMB,SEMA5A,PLXNA4,MAP3K13,SLIT2,SEMA3E
GO:0110110	BP	positive regulation of animal organ morphogenesis	33	9	0.0207691	0.573378	FRS2,FGF1,FGF2,FGF8,GDNF,ROBO1,ROBO2,BMP4,CD34
GO:1902224	BP	ketone body metabolic process	9	4	0.0208315	0.573754	HMGCS2,HMGCLL1,TYRP1,ACSS3
GO:0045861	BP	negative regulation of proteolysis	320	54	0.0208331	0.573754	CST8,DNAJB6,SMR3B,BIRC8,RFFL,SERPINA3,COL6A3,ADORA2A,CD109,TTC36,A2ML1,CSN2,CST1,CSTA,WFDC5,SPINK13,NLRP7,A2M,ALAD,TNFAIP8,WFDC11,WFDC9,SMR3A,ANXA2,HRG,SERPINA9,AQP1,INS,ITIH1,ITIH2,NGF,FURIN,SPOCK3,PI15,SERPINA1,PI3,SERPINB10,SERPINB13,SERPINI2,AVP,EPPIN,SH3RF1,OPRPN,SPOCK1,BST2,TFPI,THBS1,TIMP2,TIMP3,RECK,SPINK7,CST7,SERPINB7,SERPINB12,SERPINB11,WFDC8
GO:1904674	BP	positive regulation of somatic stem cell population maintenance	2	2	0.0208742	0.574192	LBH,TP63
GO:0009190	BP	cyclic nucleotide biosynthetic process	21	7	0.0210001	0.574517	ADCY1,ADCY6,ADCY9,GUCY1A2,GUCY1A1,GUCY1B1,GUCY2D
GO:0052652	BP	cyclic purine nucleotide metabolic process	21	7	0.0210001	0.574517	ADCY1,ADCY6,ADCY9,GUCY1A2,GUCY1A1,GUCY1B1,GUCY2D
GO:0038007	BP	netrin-activated signaling pathway	10	5	0.0211687	0.578102	UNC5D,DCC,UNC5CL,SHTN1,UNC5C
GO:0050974	BP	detection of mechanical stimulus involved in sensory perception	32	9	0.0212409	0.579381	TMC1,COL11A1,PHF24,FYN,WHRN,HPN,HTR2A,KCNA1,NTRK1,SCN1A
GO:0032499	BP	detection of peptidoglycan	2	2	0.0213352	0.581256	TREM2,NOD2
GO:0032379	BP	positive regulation of intracellular lipid transport	5	3	0.0214555	0.583139	SCP2D1,ABCA12,ANXA2
GO:0072006	BP	nephron development	147	30	0.0216252	0.58543	BASP1,COL4A4,ASXL1,EDNRA,EDNRB,EYA1,FGF1,FGF2,FGF8,SULF1,WWTR1,GDNF,GLI3,ANGPT2,AQP1,TACSTD2,SMAD4,MEF2C,DCHS2,CTNNBIP1,PTPRO,SALL1,BMP4,UMOD,GREB1L,PDGFD,SERPINB7,CFLAR,CD34,MAGI2
GO:2000145	BP	regulation of cell motility	1022	164	0.0216258	0.58543	MIR543,CDH5,CDH13,CHST4,CCL26,DLC1,GPNMB,SEMA3C,PDPN,CGA,MAPRE2,PTPRT,CD300A,RFFL,CCR6,CMKLR1,UNC5D,CSF1R,CSF2,CSNK2B,GCSAML,CTNNA2,GSX2,DRD2,LPAR1,F10,PTK2B,ADGRG3,FGF1,FGF2,FGF4,FGF6,FGF8,FGFR1,NTNG1,LIMCH1,CLASP2,KANK1,SULF1,MACF1,FPR2,FLRT2,DEFB124,ABL1,FUT4,YTHDF3,GATA2,GCNT1,GCNT2,GJA1,FOXP1,C5AR2,BMP10,LAMA1,ANGPT2,IGSF10,HAS2,NRG1,ONECUT1,APC,HRG,TNC,RNASE10,IFNG,IL1R1,CXCR2,AQP1,IL12A,IN…
GO:2000026	BP	regulation of multicellular organismal development	1404	216	0.021641	0.58543	CDH3,MIR873,CDH4,CDH5,BASP1,GPNMB,SEMA3C,WASF3,SLITRK1,FCRL3,ADD1,CMA1,H4C16,OR10J5,COL4A2,TMEM178A,SLC9B2,CD109,CHODL,CSF3R,RFLNA,PIK3R6,CBLN2,CTLA4,KHDC3L,DAB1,DCC,SGMS2,GSX2,DRD2,DRD3,DSPP,EPHA7,EVI2B,PTK2B,FBN1,FBN2,FGF1,FGF2,NLGN1,ZNF365,FOXG1,EPN2,SPART,CLASP2,LPIN1,SULF1,MINAR1,MACF1,DAAM2,FLRT2,ABL1,ZNF683,WWTR1,TENM4,L3MBTL1,SLITRK5,PPP1R16B,ABCA12,GATA2,GDNF,GFAP,GHSR,NPTN,FOXP1,IL36B,B…
GO:0060134	BP	prepulse inhibition	12	5	0.0216444	0.58543	ADORA2A,CTNNA2,DRD2,DRD3,SLC6A3
GO:0060539	BP	diaphragm development	8	4	0.0216683	0.58543	BASP1,ASS1,DISP1,MSC
GO:0015816	BP	glycine transport	13	5	0.0216958	0.585477	SLC32A1,SLC36A2,SLC36A1,SLC36A3,RGS2
GO:0007416	BP	synapse assembly	169	35	0.0217763	0.585569	CDH2,GPC6,SLITRK1,ADD2,LRFN5,CBLN2,DRD2,EPHA7,SDK1,NLGN1,FLRT2,GABRA1,GABRB3,GAP43,SLITRK5,GHSR,NPTN,PCDH17,GPM6A,NRG1,LRRTM3,MEF2C,NRCAM,NTRK1,CNTN5,LRRN3,PCDHB13,LRRN1,PTPRD,ROBO2,BDNF,CLSTN2,LRTM2,TLR2,SYNDIG1,GJA10,NRXN1,NRXN2
GO:1902362	BP	melanocyte apoptotic process	2	2	0.0218428	0.585877	FAP,MITF
GO:0120223	BP	larynx morphogenesis	2	2	0.0218907	0.585877	FGF8,GLI3
GO:0120224	BP	larynx development	2	2	0.0218907	0.585877	FGF8,GLI3
GO:1901879	BP	regulation of protein depolymerization	83	19	0.0221481	0.591377	ADD1,ADD2,ADD3,CLASP2,APC,LMOD2,SPTBN5,CRACD,SPTBN4,TRPV4,SPTA1,SPTAN1,SPTBN1,SVIL,TMOD1,ACTN2,BMERB1,SEMA5A,CAPZA3
GO:0002227	BP	innate immune response in mucosa	18	6	0.0222412	0.591527	DEFA4,DEFA5,DEFA6,NOD2,CAMP,BPIFB1
GO:0098923	BP	retrograde trans-synaptic signaling by soluble gas	2	2	0.0222475	0.591527	GUCY1A1,NOS1
GO:0098924	BP	retrograde trans-synaptic signaling by nitric oxide	2	2	0.0222475	0.591527	GUCY1A1,NOS1
GO:0035813	BP	regulation of renal sodium excretion	18	6	0.0222576	0.591527	ADORA2A,DRD2,DRD3,AGTR1,EDNRB,AVP
GO:0007263	BP	nitric oxide mediated signal transduction	26	8	0.022404	0.593421	GUCY1A2,GUCY1A1,GUCY1B1,INS,KCNC2,NOS1,NOS3,THBS1,CD36
GO:0032735	BP	positive regulation of interleukin-12 production	41	10	0.0224349	0.59347	IFNG,IL16,IL17A,IDO1,IL23A,NOD2,CLEC7A,SYK,TLR2,CD36
GO:0032627	BP	interleukin-23 production	9	4	0.0228344	0.601244	CSF2,IFNG,IL17A,CLEC7A
GO:0032667	BP	regulation of interleukin-23 production	9	4	0.0228344	0.601244	CSF2,IFNG,IL17A,CLEC7A
GO:0099601	BP	regulation of neurotransmitter receptor activity	59	15	0.0229359	0.60238	CRH,CRHBP,GSG1L,PATE1,DAPK1,PTK2B,DLGAP4,NLGN1,IFNG,MEF2C,OPRM1,RASGRF1,CCR2,DLGAP2,DLGAP1
GO:0032623	BP	interleukin-2 production	59	14	0.0230098	0.60238	ABL1,IRF4,PDE4B,PDE4D,PTPRC,NOD2,SFTPD,CLEC7A,SPTBN1,STAT5B,CCR2,CARD11,HAVCR2,CD34
GO:0032663	BP	regulation of interleukin-2 production	59	14	0.0230098	0.60238	ABL1,IRF4,PDE4B,PDE4D,PTPRC,NOD2,SFTPD,CLEC7A,SPTBN1,STAT5B,CCR2,CARD11,HAVCR2,CD34
GO:0072010	BP	glomerular epithelium development	25	8	0.0231165	0.603785	BASP1,ASXL1,EDNRA,EDNRB,PTPRO,BMP4,CD34,MAGI2
GO:0007210	BP	serotonin receptor signaling pathway	36	9	0.0231874	0.604944	CHRM2,CHRM3,CHRM5,OR10J5,HTR3C,OR5T2,GNAZ,OR10H5,HTR2A,HTR4
GO:0035810	BP	positive regulation of urine volume	13	5	0.0232684	0.604977	ADORA2A,DRD2,EDNRB,HAS2,NPR3,OPRL1
GO:0030837	BP	negative regulation of actin filament polymerization	60	15	0.0233135	0.605055	ADD1,ADD2,ADD3,KANK1,LMOD2,SPTBN5,CRACD,SPTBN4,SPTA1,SPTAN1,SPTBN1,SVIL,TMOD1,SLIT2,CAPZA3
GO:2000739	BP	regulation of mesenchymal stem cell differentiation	8	4	0.0233245	0.605055	LTBP3,SOX6,SOX5,SLC4A11
GO:0002526	BP	acute inflammatory response	107	21	0.0234691	0.606718	SERPINA3,CNR1,IL31RA,CRP,EDNRB,A2M,FFAR2,GSTP1,CXCR2,INS,MBL2,ASS1,NPY,OPRM1,IL22,SERPINA1,PIK3CG,TREM1,CTNNBIP1,SAA4,TNFSF11,CD163
GO:0035766	BP	cell chemotaxis to fibroblast growth factor	9	4	0.0234929	0.606718	FGF1,FGF2,FGF4,FGFR1
GO:1904847	BP	regulation of cell chemotaxis to fibroblast growth factor	9	4	0.0234929	0.606718	FGF1,FGF2,FGF4,FGFR1
GO:0050819	BP	negative regulation of coagulation	54	13	0.0234951	0.606718	C1QTNF1,ADAMTS18,ABAT,FAP,HS3ST5,FGB,FGG,ANXA2,HRG,NOS3,PRKG1,TFPI,THBS1,CD34
GO:0007632	BP	visual behavior	52	13	0.0235518	0.606806	TTC36,DRD2,DRD3,NPTN,FOXB1,B3GAT1,TAFA2,ITGB1,MEIS2,PDE1B,NPS,NDRG4,BRAF
GO:0070098	BP	chemokine-mediated signaling pathway	83	18	0.0236108	0.607398	CCL26,GPR75,CCR5,CCR6,ACKR2,CMKLR1,PTK2B,CXCR1,CXCR2,TREM2,ROBO1,CCL1,CCL5,CCL7,CCL13,CCL25,CCR2,SLIT2
GO:0021932	BP	hindbrain radial glia guided cell migration	8	4	0.0236282	0.607398	CTNNA2,DAB1,ITGB1,RERE
GO:1902624	BP	positive regulation of neutrophil migration	29	8	0.0237509	0.609571	FUT4,IL1R1,CXCR2,IL23A,CAMK1D,THBS4,C3AR1,RIPOR2
GO:0048713	BP	regulation of oligodendrocyte differentiation	43	11	0.0237831	0.609571	DUSP15,GSX2,DRD3,ZNF365,DAAM2,TENM4,NKX2-2,PTN,PTPRZ1,TLR2,TP73,OPALIN
GO:0042753	BP	positive regulation of circadian rhythm	18	6	0.023793	0.609571	ADORA2A,CRH,NLGN1,BMAL1,NPS,RORA
GO:0044057	BP	regulation of system process	571	94	0.0239712	0.613448	ABCC9,CALCRL,KCNMB2,TRDN,WASF3,SMR3B,BVES,SCN11A,CHRM2,CHRM3,C1QTNF1,ADORA2A,CRH,CRHBP,ADRA1A,TAFA4,IGSF11,DES,GSX2,ABAT,DRD2,DRD3,AGTR1,EDNRA,EDNRB,ENO1,PTK2B,FGB,FGF12,FGG,DLGAP4,NLGN1,RIMS1,LPIN1,KCNE4,ABL1,TENM4,GHSR,SMR3A,GJA1,FOXP1,HSPB7,BMP10,CTNNA3,GSTM2,GUCY1A1,HTR2A,AQP1,INHBA,KCNA1,KCNE1,KCNJ5,KCNJ12,SMAD4,NOS1,NOS3,ATP2B2,OPRL1,OPRM1,GAL,PDE4B,PDE4D,PIK3CG,POMC,PPARG,ACP3,AVP,TMEM100,…
GO:0045055	BP	regulated exocytosis	226	41	0.0240336	0.614353	ADCY1,CPLX2,CHRM2,CD300A,CHRNB3,MRGPRX2,CNR1,SYT2,ADORA2A,CRHBP,RIMS4,SYT9,ADRA1A,SYT6,DRD2,NLGN1,RIMS1,ERC2,ABCA12,GATA2,GRIK5,GRP,HCK,APBA2,HTR2A,PIK3CG,PTGDR,ZP4,RAB27A,BLK,SNAP25,SPI1,BRAF,VAMP2,SYK,SYN2,SYT1,SYT4,CCR2,LAT2,CACNA1I,CHRNA6
GO:1903305	BP	regulation of regulated secretory pathway	133	26	0.0241046	0.615479	ADCY1,CHRM2,CD300A,CHRNB3,CNR1,SYT2,ADORA2A,RIMS4,SYT9,ADRA1A,SYT6,DRD2,NLGN1,GATA2,APBA2,HTR2A,RAB27A,BLK,SPI1,BRAF,SYK,SYT1,SYT4,CCR2,CACNA1I,CHRNA6
GO:0001508	BP	action potential	140	28	0.0242121	0.61753	KCNMB2,SCN11A,CHRNA1,CNR1,ADRA1A,FGF12,KCNE4,GJA1,GRIK2,CTNNA3,KCNA1,KCNA2,KCNC2,KCND2,KCNE1,KCNJ5,NRCAM,NPS,SCN1A,SCN5A,SCN7A,SCN9A,SLC8A1,KCNH6,CACNA1I,KCNH7,AKAP6,CD36
GO:0046640	BP	regulation of alpha-beta T cell proliferation	38	10	0.0242925	0.618309	IL2RA,IL18,ZBTB7B,IL23A,SH3RF1,PTPRC,SYK,CCR2,TYK2,CARD11
GO:0060322	BP	head development	765	125	0.0242969	0.618309	CDH2,DLC1,BASP1,ADCY1,FRS2,CMA1,CNTN1,COL4A1,SLC32A1,MACROD2,CSF1R,CTNNA2,CNTN4,DAB1,DCLK2,GSX2,DNAH5,ABAT,DRD2,LPAR1,EDNRA,ELAVL4,EML1,EPHA5,EPHA7,FANCC,FGF2,FGF8,ZNF365,FOXG1,MYO16,PHLPP2,NFASC,CIC,ADGRL2,SUN1,SLC17A8,ABL1,FYN,CADM2,GABRA5,WHRN,SLITRK5,GATA2,FOXB1,FOXP1,GLI2,GLI3,ANKRD11,NRG1,HMGCS2,HOXB3,HSD3B2,DNAJB1,CXCR2,AQP1,INHBA,ITGB1,KCNA1,KCNC2,KCNE1,MBP,MEIS2,LHX8,MSX1,ZFHX3,RERE,NKX2…
GO:0015742	BP	alpha-ketoglutarate transport	5	3	0.0243532	0.618315	SLC13A3,SLC25A21,SLC22A6
GO:0048771	BP	tissue remodeling	173	33	0.0243558	0.618315	GPNMB,SEMA3C,CSF1R,EDNRA,PTK2B,FGF8,CRB1,GJA1,SIGLEC15,HOXA3,HRG,IL15,IL18,INPP5D,LTBP3,MEF2C,MITF,NOS3,NOX4,IL23A,PPARG,CHD7,PTH,PTN,SPP1,SYK,THBS4,CCR2,UMOD,TNFSF11,GPR55,HAND2,RASSF2
GO:1990573	BP	potassium ion import across plasma membrane	48	12	0.0243786	0.618315	ABCC9,KCNJ1,KCNJ5,KCNJ6,KCNJ12,KCNJ15,ATP1A4,FXYD2,ATP4B,SLC12A5,SLC12A1,SLC12A4
GO:0061384	BP	heart trabecula morphogenesis	32	9	0.024445	0.619057	FHL2,BMP10,NRG1,CHD7,ADGRG6,HEG1,BMP5,TGFBR3,ADAMTS1
GO:0044550	BP	secondary metabolite biosynthetic process	24	7	0.0244858	0.619057	CDH3,MFSD12,CYP1A2,SLC24A5,OCA2,TYR,TYRP1
GO:0048584	BP	positive regulation of response to stimulus	2094	306	0.0245106	0.619057	CDH2,CDH3,CDH5,IGLL5,CDH13,TENM1,RAMP3,TLR6,CCL26,NOD1,VAV3,GPNMB,UBD,SORBS1,FRS2,CFHR4,MAPRE2,HHLA2,AKAP13,BIRC8,CD300A,C1QTNF1,FCRL3,ADCYAP1R1,SH2D1B,C10orf71,CCR6,CMTM3,CMKLR1,CANT1,CNR1,GPR151,ADORA2A,CIBAR1,CSF1R,CSNK2B,PIK3R6,ADRA1A,GCSAML,CTLA4,PYHIN1,IGSF11,KHDC3L,GSX2,ASXL1,DRD2,DRD3,AGTR1,LPAR1,A2M,ENDOG,TRIML2,EYA4,EYA1,EYA2,F10,PTK2B,DOK6,RASGEF1A,FCN1,FCN2,UNC5CL,FGB,FGF1,FGF2,FGF4,F…
GO:0060129	BP	thyroid-stimulating hormone-secreting cell differentiation	6	3	0.0245213	0.619057	FGF2,FGF8,GATA2
GO:2001237	BP	negative regulation of extrinsic apoptotic signaling pathway	94	20	0.0245437	0.619057	RFFL,CSF2,EYA4,EYA1,EYA2,FGB,FGG,GDNF,GSTP1,GFRAL,LGALS3,NOS3,STRADB,PAK5,SH3RF1,BMP4,BMP5,THBS1,SCG2,CFLAR
GO:0060128	BP	corticotropin hormone secreting cell differentiation	3	2	0.0246121	0.620095	FGF2,FGF8
GO:0035993	BP	deltoid tuberosity development	2	2	0.0247524	0.62294	PITX2,BMP4
GO:0035725	BP	sodium ion transmembrane transport	174	34	0.0248851	0.625587	SLC17A2,SCN11A,SLC24A4,SLC9B2,DRD3,FGF12,HECW1,SLC17A8,SLC24A2,NALCN,GLRX,SLC24A5,GRP,SLC6A18,ATP1A4,NOS1,FXYD2,ATP4B,FXYD6,SLC6A15,HECW2,SCN1A,SCN5A,SCN7A,SCN9A,SCNN1D,SLC6A1,SLC6A2,SLC6A3,SLC8A1,SLC12A1,TRPM2,SLC4A11,SLC4A4,CACNA1I
GO:0048709	BP	oligodendrocyte differentiation	98	21	0.0249665	0.626635	WASF3,OLIG1,CNTN1,DUSP15,GSX2,DRD3,LPAR1,ZNF365,DAAM2,TENM4,GLI3,NRG1,MAL,NKX2-2,SOX6,PTN,PTPRZ1,TLR2,TP73,TRPC4,HDAC11,OPALIN
GO:0097205	BP	renal filtration	26	8	0.0249818	0.626635	EDNRA,ADGRF5,SULF1,AQP1,TMEM63C,PTPRO,UMOD,CD34
GO:1990264	BP	peptidyl-tyrosine dephosphorylation involved in inactivation of protein kinase activity	9	4	0.0250617	0.627948	PTPRT,PTPN1,PTPRH,PTPRO
GO:0050966	BP	detection of mechanical stimulus involved in sensory perception of pain	14	5	0.0251947	0.630587	PHF24,FYN,HTR2A,KCNA1,NTRK1,SCN1A
GO:0043299	BP	leukocyte degranulation	71	15	0.0253523	0.633835	CPLX2,CD300A,MRGPRX2,GATA2,GRP,HCK,PIK3CG,PTGDR,RAB27A,BLK,SPI1,VAMP2,SYK,CCR2,LAT2
GO:2000249	BP	regulation of actin cytoskeleton reorganization	42	11	0.0253991	0.634309	IQGAP2,CSF1R,PTK2B,CD2AP,ABL1,HCK,ARHGDIB,F11R,TRPM2,GMFG,SEMA3E
GO:0032612	BP	interleukin-1 production	123	23	0.0255299	0.63618	MIR708,TLR6,NOD1,PYHIN1,PYDC2,NLRP7,PYDC1,GHSR,FOXP1,FFAR1,GSTP1,NLRP10,IFNG,IL16,IL17A,USP50,MIR204,MNDA,TREM2,MIR488,NOD2,CLEC7A,HAVCR2,AIM2,CD36
GO:0032652	BP	regulation of interleukin-1 production	123	23	0.0255299	0.63618	MIR708,TLR6,NOD1,PYHIN1,PYDC2,NLRP7,PYDC1,GHSR,FOXP1,FFAR1,GSTP1,NLRP10,IFNG,IL16,IL17A,USP50,MIR204,MNDA,TREM2,MIR488,NOD2,CLEC7A,HAVCR2,AIM2,CD36
GO:1905871	BP	regulation of protein localization to cell leading edge	2	2	0.0257051	0.639847	EDNRA,RIPOR2
GO:0061005	BP	cell differentiation involved in kidney development	55	14	0.0259973	0.643784	BASP1,ASXL1,EDNRA,EDNRB,WWTR1,GDNF,GLI3,MEF2C,PTPRO,SALL1,BMP4,GLIS2,CD34,MAGI2
GO:0032930	BP	positive regulation of superoxide anion generation	19	6	0.0260282	0.643784	CRP,FPR2,GSTP1,CLEC7A,SYK,HVCN1
GO:0099024	BP	plasma membrane invagination	62	15	0.0261474	0.644664	IGLL5,CD300A,RHOBTB2,SNX33,GATA2,HAVCR1,MSR1,GULP1,TREM2,APPL2,THBS1,MEGF10,CD36,ELMO1,ARHGAP25
GO:0032331	BP	negative regulation of chondrocyte differentiation	24	7	0.026177	0.644664	RFLNA,GLI3,LTBP3,PTH,NKX3-2,RARB,BMP4
GO:1901552	BP	positive regulation of endothelial cell development	6	3	0.0261817	0.644664	CDH5,ADD1,F11R
GO:1903142	BP	positive regulation of establishment of endothelial barrier	6	3	0.0261817	0.644664	CDH5,ADD1,F11R
GO:0016079	BP	synaptic vesicle exocytosis	105	22	0.0263591	0.647632	ADCY1,CPLX2,CHRM2,CHRNB3,CNR1,SYT2,ADORA2A,RIMS4,SYT9,ADRA1A,DRD2,NLGN1,RIMS1,ERC2,GRIK5,APBA2,HTR2A,SNAP25,BRAF,VAMP2,SYT1,SYT4,CHRNA6
GO:0051962	BP	positive regulation of nervous system development	262	49	0.0264501	0.648084	CDH4,SLITRK1,CHODL,CBLN2,KHDC3L,GSX2,DRD2,FGF2,NLGN1,ZNF365,FOXG1,MACF1,FLRT2,TENM4,SLITRK5,GFAP,NPTN,GLI3,GRM5,IFNG,LRRTM3,ITGB1,NGF,NKX2-2,NTRK1,OPRM1,PLAG1,PLXNA2,LRRN3,ISLR2,LRRN1,PTN,SHTN1,PTPRD,PTPRZ1,ROBO1,ROBO2,BDNF,CLSTN2,LRTM2,BRAF,TIAM1,TLR2,TP73,VEGFC,SYNDIG1,TTBK1,NUMB,SEMA5A,PLXNA4,MAP3K13,SLIT2,NRXN1
GO:0007269	BP	neurotransmitter secretion	144	29	0.0264643	0.648084	ADCY1,CPLX2,CHRM2,CHRNB3,CNR1,SYT2,ADORA2A,SLC32A1,RIMS4,SYT9,ADRA1A,DRD2,NLGN1,RIMS1,PNKD,ERC2,GRIK5,APBA2,HTR2A,MEF2C,SNAP25,BRAF,VAMP2,SYN2,SYT1,SYT4,SYN3,CHRNA6,NRXN1,NRXN2
GO:0099643	BP	signal release from synapse	144	29	0.0264643	0.648084	ADCY1,CPLX2,CHRM2,CHRNB3,CNR1,SYT2,ADORA2A,SLC32A1,RIMS4,SYT9,ADRA1A,DRD2,NLGN1,RIMS1,PNKD,ERC2,GRIK5,APBA2,HTR2A,MEF2C,SNAP25,BRAF,VAMP2,SYN2,SYT1,SYT4,SYN3,CHRNA6,NRXN1,NRXN2
GO:0010975	BP	regulation of neuron projection development	424	77	0.0265433	0.64866	CDH2,CDH4,SEMA3C,ADCY6,SLITRK1,CNR1,CNTN1,CHODL,CTNNA2,KHDC3L,DAB1,DGKG,DCC,PLPPR5,LPAR1,ELAVL4,EPHA7,PTK2B,NTNG1,NLGN1,ZNF365,HECW1,SPART,KANK1,MINAR1,MACF1,ABL1,FYN,GFAP,NPTN,PACSIN1,MAP2,MBP,NGF,NRCAM,NTRK1,PLXNA2,SEMA5B,KIF1A,FEZF2,CCDC88A,TENM3,DPYSL5,RGMA,CAMK1D,HECW2,LRRC7,ISLR2,PTN,LRRC4C,SHTN1,PTPRD,PTPRO,TRPV4,RGS2,ROBO1,ROBO2,BDNF,S100A9,SDC2,TNN,NDRG4,BMP5,SNAP25,SPOCK1,SPP1,BRAF,TIAM…
GO:0031128	BP	developmental induction	34	9	0.0265724	0.648674	FRS2,FGF1,FGF2,FGF8,GDNF,ROBO1,ROBO2,SALL1,BMP4
GO:0060347	BP	heart trabecula formation	15	5	0.0266886	0.650361	FHL2,BMP10,ADGRG6,TGFBR3,ADAMTS1
GO:2000138	BP	positive regulation of cell proliferation involved in heart morphogenesis	6	3	0.0267093	0.650361	BMP10,SMAD4,BMP4
GO:0090330	BP	regulation of platelet aggregation	30	9	0.0267272	0.650361	PDPN,C1QTNF1,ADAMTS18,ABAT,FGG,F11R,GP6,PRKG1,BLK,SYK
GO:0035589	BP	G protein-coupled purinergic nucleotide receptor signaling pathway	10	4	0.0267876	0.650441	P2RY6,GPR87,P2RY12,P2RY14
GO:0009988	BP	cell-cell recognition	69	15	0.0268256	0.65067	CLGN,ZPBP,CRISP1,PRSS55,FOLR1,TMPRSS12,CD209,LGALS3,ACR,OVGP1,PRF1,PCDHA7,ZP4,DOCK8,NCK2,HAVCR2
GO:2001026	BP	regulation of endothelial cell chemotaxis	21	7	0.0268605	0.650824	FGF1,FGF2,FGF4,FGFR1,HRG,THBS1,SEMA5A
GO:0043062	BP	extracellular structure organization	304	55	0.0269431	0.652132	DNAJB6,PDPN,ADAMTS5,ADAMTS6,CMA1,COL4A1,COL4A2,COL4A4,COL8A1,COL9A1,COL11A1,COL11A2,OTOL1,COL6A6,EGFLAM,OLFML2A,ADAMTS18,FAP,NTNG1,CLASP2,SULF1,FLRT2,ABL1,COL6A5,WDR72,GAS2,GFAP,LAMA1,ANXA2,HAS2,HPN,IBSP,ITGB1,LTBP3,LUM,MMP1,MMP7,MMP12,MMP13,FURIN,TEX14,MMP26,HPSE2,VWA1,TNR,TNXB,COL14A1,KAZALD1,MIA,CRISPLD2,RECK,ITGA8,CFLAR,PHLDB2,ADAMTSL1,ADAMTS2,ADAMTS1
GO:0099504	BP	synaptic vesicle cycle	181	35	0.0269883	0.65251	CDH2,ADCY1,CPLX2,CHRM2,CHRNB3,CNR1,SYT2,ADORA2A,SLC32A1,RIMS4,SYT9,ADRA1A,DRD2,NLGN1,RIMS1,SLC17A8,ERC2,PCDH17,AMPH,GRIK5,PACSIN1,APBA2,HTR2A,PRKAR1B,SH3GL3,SNAP25,BRAF,VAMP2,SYN2,SYT1,SYT4,SYNDIG1,SYN3,CHRNA6,DNAJC6,SNAP91
GO:0046942	BP	carboxylic acid transport	278	47	0.027016	0.65251	SLC17A2,SLC26A9,MFSD12,ADORA2A,SLC32A1,SLC36A2,CYP7A1,ABAT,DRD2,DRD3,SLC36A1,FOLR1,SLC17A8,GFAP,GJA1,SLC36A3,GRM2,SLC10A6,ITGB1,SLC26A5,SLC16A12,AVP,SLC6A15,NMUR2,RGS2,SLC13A3,SLC6A1,SLC7A1,SLC7A2,SLC11A1,SLC19A1,SLCO1A2,SSTR4,SYK,SYT4,TRH,TRPC4,OC90,UMOD,SLC25A18,TNFSF11,SLC25A21,SLC16A7,SLC22A6,ABCG2,CD36,SLC23A2
GO:1903131	BP	mononuclear cell differentiation	451	74	0.0271132	0.654163	IKZF1,UBD,FCRL3,CCR6,IL31RA,CSF1R,CSF2,PIK3R6,CTLA4,PTK2B,ADGRG3,ABL1,ZNF683,CLEC4E,FOXP1,IL36B,GLI2,GLI3,TMEM176B,ONECUT1,IFNA2,IFNA7,IFNA8,IFNA13,IFNA16,IFNB1,IFNG,IFNW1,IL2RA,IL12RB1,IL15,TNFRSF9,IL18,INHBA,INPP5D,IRF4,ITGA4,ITGB1,ITK,THEMIS,NFIL3,NTRK1,ZBTB7B,PCK1,PDE1B,IL23A,PKNOX1,TREM2,PPARG,TMEM176A,CHD7,CTNNBIP1,AICDA,PREX1,SH3RF1,PTPRC,RARA,RORA,BLK,ST3GAL1,BMP4,SPI1,BRAF,STAT5B,SYK,TRP…
GO:0032804	BP	negative regulation of low-density lipoprotein particle receptor catabolic process	2	2	0.0271793	0.655064	ANXA2,FURIN
GO:0046427	BP	positive regulation of receptor signaling pathway via JAK-STAT	41	10	0.0273077	0.657462	CD300A,PTK2B,GHR,IL5,IL23A,IL26,PRL,PRLR,CCL5,TYK2
GO:0046883	BP	regulation of hormone secretion	229	41	0.0273601	0.65803	C1QTNF1,CNR1,SLC9B2,CRH,CRHBP,SYT9,SLC30A8,ABAT,DRD2,AGTR1,ENSA,EPHA5,FGB,FGG,ABCA12,GCG,GCK,GHSR,GJA1,FFAR1,FFAR2,GRP,IFNG,INHBA,INS,C1QTNF12,BMAL1,SMAD4,GAL,PFKL,POMC,PPARG,CHD7,RFX3,CCL5,BLK,SNAP25,SPP1,TRH,TRPM2,TNFSF11,RASL10B,C2CD2L
GO:0050918	BP	positive chemotaxis	55	13	0.0274606	0.65975	CDH13,GPNMB,FGF2,FPR2,GDNF,ANGPT2,IL16,LGALS3,CCL5,BMP4,VEGFC,SCG2,SEMA5A
GO:0090276	BP	regulation of peptide hormone secretion	175	33	0.0277687	0.66645	CNR1,SLC9B2,CRH,CRHBP,SYT9,SLC30A8,ABAT,DRD2,ENSA,EPHA5,FGB,FGG,ABCA12,GCG,GCK,GHSR,FFAR1,FFAR2,GRP,IFNG,INS,C1QTNF12,BMAL1,PFKL,CHD7,RFX3,CCL5,BLK,SNAP25,TRH,TRPM2,TNFSF11,RASL10B,C2CD2L
GO:0015698	BP	inorganic anion transport	173	32	0.0278259	0.667119	ABCC9,SLC26A9,ANO4,GABRR3,SLC17A8,GABRA1,GABRA5,GABRA6,GABRB3,GABRR1,SLC13A4,CLDN17,GRM5,SLC26A5,P2RY6,NMUR2,ANO2,SLC12A5,ANO3,SLC4A1,SLC6A1,SLC11A1,SLC12A1,SLC12A4,CA7,BSND,GLRA3,SLC4A11,SLC4A4,SLC22A6,SLC22A8,TTYH2
GO:0001906	BP	cell killing	170	30	0.0279246	0.668211	DCD,PIK3R6,DEFA4,DEFA5,DEFA6,NCR3,HTN3,IFNG,IL12A,IL12RB1,IL18,KIR2DL4,KLRD1,MUC7,IL23A,TREM1,PRF1,AZGP1,SLAMF7,PTPRC,RAB27A,CCL13,SEMG1,CLEC7A,SPI1,STAT5B,SYK,HAVCR2,CD1A,CD1C,CD1D
GO:0032940	BP	secretion by cell	774	120	0.0280366	0.6694	ADCY1,CGA,CPLX2,CHRM2,CD300A,CHRNB3,C1QTNF1,C1QTNF5,MRGPRX2,CNR1,SYT2,SLC9B2,ADORA2A,CRH,CRHBP,SLC32A1,RIMS4,SYT9,ADRA1A,SYT6,AP1B1,SLC30A8,ABAT,DRD2,DRD3,AGTR1,EDNRB,ENSA,EPHA5,FGB,FGG,NLGN1,RIMS1,CLASP2,CD2AP,PNKD,ERC2,ABCA12,GATA2,GCG,GCK,GDNF,GHSR,GJA1,ANKRD1,ANK1,FFAR1,FFAR2,TRARG1,GRIK5,STXBP6,GRM2,GRP,ANXA2,HCK,APBA2,APBB1,HTR2A,IFNG,IL1RN,AQP1,IL12A,INHBA,INS,KCNA2,C1QTNF12,BMAL1,SMAD2,SM…
GO:0051350	BP	negative regulation of lyase activity	27	8	0.0280773	0.6694	DRD2,DRD3,EDNRB,GRM2,GRM3,NPR3,GPR87,CCR2
GO:0022602	BP	ovulation cycle process	51	12	0.028096	0.6694	CGA,A2M,ESR1,GAS2,INHBA,NOS3,ROBO2,BMPR1B,STAT5B,NRIP1,SLIT2,ADAMTS1
GO:0030318	BP	melanocyte differentiation	25	8	0.0281268	0.6694	EDNRB,GLI3,SLC24A5,MEF2C,MITF,OCA2,RAB27A,TYRP1
GO:0032892	BP	positive regulation of organic acid transport	46	11	0.0282705	0.672118	ADORA2A,ABAT,SLC17A8,ITGB1,ACSL5,AVP,SLC6A1,SSTR4,SYT4,TRH,TNFSF11
GO:0051142	BP	positive regulation of NK T cell proliferation	6	3	0.0283509	0.673326	IL18,IL23A,TYK2
GO:0045229	BP	external encapsulating structure organization	306	55	0.0286715	0.680231	DNAJB6,PDPN,ADAMTS5,ADAMTS6,CMA1,COL4A1,COL4A2,COL4A4,COL8A1,COL9A1,COL11A1,COL11A2,OTOL1,COL6A6,EGFLAM,OLFML2A,ADAMTS18,FAP,NTNG1,CLASP2,SULF1,FLRT2,ABL1,COL6A5,WDR72,GAS2,GFAP,LAMA1,ANXA2,HAS2,HPN,IBSP,ITGB1,HRNR,LTBP3,LUM,MMP1,MMP7,MMP12,MMP13,FURIN,MMP26,HPSE2,VWA1,TNR,TNXB,COL14A1,KAZALD1,MIA,CRISPLD2,RECK,ITGA8,CFLAR,PHLDB2,ADAMTSL1,ADAMTS2,ADAMTS1
GO:0098664	BP	G protein-coupled serotonin receptor signaling pathway	31	8	0.0287022	0.68025	CHRM2,CHRM3,CHRM5,OR10J5,OR5T2,GNAZ,OR10H5,HTR2A,HTR4
GO:1904062	BP	regulation of cation transmembrane transport	372	64	0.0287789	0.680884	ABCC9,RAMP3,TRDN,ADCYAP1R1,TMC1,CRH,CRHBP,GSG1L,DAPK1,DPP6,DRD2,DRD3,EDNRA,PTK2B,FGF12,NLGN1,HECW1,KCNE4,ABL1,FYN,GLRX,GNB2,REM1,GRP,GSTM2,KCNIP1,IFNG,ITGB1,KCNA1,KCNC2,KCNE1,KCNG1,KCNMB1,MEF2C,LRRC52,NOS1,FXYD2,OPRL1,OPRM1,P2RY6,GAL,PDE4B,PDE4D,PIK3CG,FXYD6,TREM2,PPP3R2,CHD7,CABP5,CEMIP,HECW2,DPP10,RASGRF1,RGS2,SCN5A,SLC8A1,VAMP2,TWIST1,CCR2,KCNAB1,AHNAK,CALCR,KCNIP4,ACTN2,LACRT,AKAP6
GO:0046641	BP	positive regulation of alpha-beta T cell proliferation	23	7	0.0287887	0.680884	IL18,IL23A,PTPRC,SYK,CCR2,TYK2,CARD11
GO:0051339	BP	regulation of lyase activity	74	16	0.0290133	0.685485	NPFFR2,DRD2,DRD3,EDNRA,EDNRB,GRM2,GRM3,NOS1,NOS3,NPR3,ACR,GPR87,RCVRN,TSHR,CCR2,FTMT
GO:0000165	BP	MAPK cascade	746	118	0.0291001	0.686822	CDH2,TENM1,RAMP3,TLR6,CCL26,NOD1,GPNMB,FRS2,NPFFR2,AKAP13,CD300A,C1QTNF1,FCRL3,CCR5,IL31RA,CSF1R,PIK3R6,ADRA1A,DRD2,LPAR1,EPHA7,MECOM,PTK2B,DOK6,UNC5CL,FGB,FGF1,FGF2,FGF4,FGF8,FGFR1,FGG,ANKRD6,FOXM1,PIK3R5,FPR2,ABL1,EPGN,RASGRP3,GCG,GCNT2,GHR,NPTN,C5AR2,GRM5,GSTP1,MDFIC,NRG1,HTR2A,OR2AT4,IL18,INHBA,INS,GFRAL,GDF6,MIR138-1,SMAD4,MBP,MEF2C,MST1R,ATF3,NPY,NTRK1,OPRM1,P2RY6,NOX4,PIK3CG,TREM2,PPARG,AV…
GO:0002275	BP	myeloid cell activation involved in immune response	91	18	0.0291932	0.687954	CPLX2,CD300A,MRGPRX2,GATA2,GRP,IFNG,ENPP3,PIK3CG,TREM2,PTGDR,BLK,SPI1,VAMP2,SYK,CCR2,LAT2,DYSF,HAVCR2
GO:1901880	BP	negative regulation of protein depolymerization	67	16	0.0292087	0.687954	ADD1,ADD2,ADD3,CLASP2,APC,LMOD2,SPTBN5,CRACD,SPTBN4,SPTA1,SPTAN1,SPTBN1,SVIL,TMOD1,BMERB1,CAPZA3
GO:0002218	BP	activation of innate immune response	58	13	0.0292387	0.687954	PYHIN1,FCN1,FCN2,FYN,FFAR2,HCK,KLRD1,MBL2,MNDA,CLEC7A,SYK,COLEC11,AIM2
GO:0006726	BP	eye pigment biosynthetic process	2	2	0.0296169	0.694701	OCA2,TYR
GO:0042441	BP	eye pigment metabolic process	2	2	0.0296169	0.694701	OCA2,TYR
GO:0043324	BP	pigment metabolic process involved in developmental pigmentation	2	2	0.0296169	0.694701	OCA2,TYR
GO:0034113	BP	heterotypic cell-cell adhesion	60	14	0.0296563	0.694908	FGB,FGG,GCNT2,CTNNA3,RNASE10,GLDN,IL1RN,ITGA4,ITGB1,MBP,NRCAM,PTPRC,JAM3,CD1D
GO:0071224	BP	cellular response to peptidoglycan	6	3	0.0297434	0.695103	DEFB124,TREM2,NOD2,CAMP
GO:0001656	BP	metanephros development	89	19	0.0298191	0.695342	BASP1,EYA1,FBN1,FGF8,AKR1B1,WWTR1,GDNF,GLI3,CXCR2,AQP1,GDF6,SMAD4,ROBO2,SALL1,BMP4,UMOD,GREB1L,ITGA8,CD34
GO:0032722	BP	positive regulation of chemokine production	68	14	0.0298469	0.695342	CSF1R,DEFB124,CHIA,FFAR2,IFNG,IL17A,IL18,MBP,TRPV4,NOD2,CLEC7A,SYK,TLR2,TWIST1,HAVCR2
GO:0060627	BP	regulation of vesicle-mediated transport	517	85	0.0298595	0.695342	CDH13,TNK2,ADCY1,CPLX2,BVES,PACSIN2,CHRM2,CD300A,CHRNB3,CNR1,SYT2,ADORA2A,RIMS4,SYT9,GSG1L,ADRA1A,SYT6,SLC30A8,DRD2,DRD3,FCN1,FCN2,FGB,FGG,NLGN1,CLASP2,DNAJC13,FPR2,CD2AP,ABL1,SNX33,GATA2,ATP2C1,GRIK5,STXBP6,PACSIN1,ANXA2,HCK,APBA2,HTR2A,APOC2,IFNG,IL15,LGALS3,MIR205,MBL2,SAR1B,SEPTIN4,TREM2,APPL2,SIRPG,PRKAR1B,SAR1A,CAMK1D,PTPN1,PTPRC,RAB27A,BLK,SELE,NOD2,SFTPD,SH3GL3,CLEC7A,NDRG4,SLC11A1,SPI1,B…
GO:0097744	BP	renal urate salt excretion	3	2	0.0302749	0.701259	UMOD,ABCG2
GO:0030851	BP	granulocyte differentiation	36	10	0.0302968	0.701259	CSF2,EVI2B,GATA2,IL5,INPP5D,RARA,IL25,SPI1,C1QC,L3MBTL3,CBFA2T3
GO:0097154	BP	GABAergic neuron differentiation	15	5	0.0304049	0.703048	GSX2,DRD2,GATA2,INHBA,FEZF2
GO:0048148	BP	behavioral response to cocaine	14	5	0.0305046	0.704638	ABAT,DRD2,DRD3,SDK1,HTR2A
GO:0030886	BP	negative regulation of myeloid dendritic cell activation	3	2	0.0306593	0.707493	TSPAN32,HAVCR2
GO:0002251	BP	organ or tissue specific immune response	31	8	0.0307216	0.70805	DEFA4,DEFA5,DEFA6,FFAR2,NOD2,UMOD,CAMP,BPIFB1
GO:0033602	BP	negative regulation of dopamine secretion	5	3	0.0307456	0.70805	CNR1,ABAT,DRD2
GO:0071639	BP	positive regulation of monocyte chemotactic protein-1 production	15	5	0.0307841	0.708221	TRPV4,NOD2,CLEC7A,SYK,TWIST1
GO:0061318	BP	renal filtration cell differentiation	21	7	0.0310312	0.709725	BASP1,ASXL1,EDNRA,EDNRB,PTPRO,BMP4,MAGI2
GO:0072112	BP	podocyte differentiation	21	7	0.0310312	0.709725	BASP1,ASXL1,EDNRA,EDNRB,PTPRO,BMP4,MAGI2
GO:0046951	BP	ketone body biosynthetic process	6	3	0.0310365	0.709725	HMGCS2,HMGCLL1,ACSS3
GO:0097119	BP	postsynaptic density protein 95 clustering	8	4	0.0311938	0.711279	CDH2,NLGN1,NRXN1,NRXN2
GO:0035850	BP	epithelial cell differentiation involved in kidney development	46	12	0.0314164	0.714825	BASP1,ASXL1,EDNRA,EDNRB,WWTR1,GDNF,MEF2C,PTPRO,SALL1,BMP4,CD34,MAGI2
GO:0010092	BP	specification of animal organ identity	36	10	0.0314544	0.714976	FRS2,FGF1,FGF2,FGF8,GDNF,GLI3,MEF2C,ROBO1,ROBO2,BMP4
GO:0043270	BP	positive regulation of ion transport	272	47	0.0315367	0.716024	RAMP3,TRDN,ADCYAP1R1,CNTN1,ADORA2A,ABAT,DRD2,EDNRA,FGF12,SLC17A8,ABL1,GCG,GDNF,GLRX,FFAR1,GSTM2,IFNG,ITGB1,KCNA1,KCNC2,KCNE1,KCNMB1,LGALS3,LRRC52,NOS1,FXYD2,P2RY6,GAL,TREM2,AVP,PPP3R2,CEMIP,SCN5A,CCL5,P2RY12,SLC6A1,SSTR4,SYT1,SYT4,TRH,TRPC6,CCR2,CALCR,TNFSF11,ACTN2,LACRT,AKAP6,TCAF1
GO:0043084	BP	penile erection	11	4	0.0315634	0.716024	CNR1,EDNRB,AVP,VIP
GO:0046645	BP	positive regulation of gamma-delta T cell activation	9	4	0.0316158	0.716498	PTPRC,NOD2,STAT5B,SYK
GO:0007595	BP	lactation	39	10	0.0317354	0.718494	CDO1,CSN2,SLC29A1,FOXB1,HK2,ZBTB7B,PRL,PRLR,SLC6A3,STAT5B
GO:0043152	BP	induction of bacterial agglutination	6	3	0.0318196	0.719567	DMBT1,FGB,SFTPD
GO:0030195	BP	negative regulation of blood coagulation	50	12	0.0318459	0.719567	C1QTNF1,ADAMTS18,ABAT,FAP,FGB,FGG,ANXA2,HRG,NOS3,PRKG1,TFPI,THBS1,CD34
GO:2001189	BP	negative regulation of T cell activation via T cell receptor contact with antigen bound to MHC molecule on antigen presenting cell	3	2	0.0319734	0.721072	LGALS3,HAVCR2
GO:0002693	BP	positive regulation of cellular extravasation	15	5	0.0319817	0.721072	IL1R1,CCR2,PDGFD,JAM3,RIPOR2
GO:0007405	BP	neuroblast proliferation	66	15	0.0320381	0.721072	FRS2,DRD2,EML1,FGF2,FOXG1,GLI3,ITGB1,KCNA1,MIR137,TAFA1,PTN,SOX5,VEGFC,AKNA,NUMB
GO:0060359	BP	response to ammonium ion	6	3	0.0320392	0.721072	GRIA1,KCNC2,ASS1
GO:0038001	BP	paracrine signaling	6	3	0.0324359	0.728539	FGF2,TNFSF11,CD34
GO:0051897	BP	positive regulation of protein kinase B signaling	116	23	0.0325179	0.728965	RAMP3,C1QTNF1,F10,FGF2,FGFR1,PIK3R5,GCNT2,NRG1,IL18,INS,ITGB1,C1QTNF12,GFRAL,MIR138-1,MST1R,NOX4,PIK3CG,IL26,P2RY12,THBS1,CALCR,TSPYL5,TNFSF11,SEMA5A
GO:0043267	BP	negative regulation of potassium ion transport	38	10	0.033006	0.737729	PTK2B,KCNE4,GRP,HTR2A,KCNE1,NOS1,NOS3,VIP,KCNAB1,ACTN2
GO:0045597	BP	positive regulation of cell differentiation	877	138	0.0331265	0.739696	CDH4,CDH5,PDPN,SLITRK1,ADD1,CMKLR1,SLC9B2,CHODL,CSF2,PIK3R6,KHDC3L,DAB1,GSX2,DRD2,AGTR1,EVI2B,FBN2,FGB,FGF2,FGF8,FGFR1,FGG,ZNF365,FOXG1,ZHX3,MACF1,ABL1,FNDC5,WWTR1,TENM4,GATA2,GCNT2,GDNF,GFAP,GHR,GJA1,NPTN,IL36B,BMP10,GLI2,GLI3,LAMA1,GRM5,HAS2,NRG1,HOXA5,HSF4,HTR2A,BRINP3,IFNG,IL2RA,IL5,IL12RB1,IL15,IL17A,IL18,INHBA,INS,INPP5D,ITGB1,GDF6,LIMS1,LTBP3,BMAL1,MIR137,MIR204,TACSTD2,SMAD2,SMAD4,MEF2C,M…
GO:0036035	BP	osteoclast development	17	6	0.0332271	0.740635	SLC9B2,FBN1,FOXP1,SIGLEC15,ANXA2,TNFSF11
GO:0017157	BP	regulation of exocytosis	198	36	0.0332835	0.740635	ADCY1,CPLX2,CHRM2,CD300A,CHRNB3,CNR1,SYT2,ADORA2A,RIMS4,SYT9,ADRA1A,SYT6,DRD2,FGB,FGG,NLGN1,CLASP2,GATA2,STXBP6,ANXA2,APBA2,HTR2A,IFNG,SEPTIN4,RAB27A,BLK,SPI1,BRAF,VAMP2,SYK,SYT1,SYT4,CCR2,CACNA1I,CHRNA6,STXBP5L
GO:0032611	BP	interleukin-1 beta production	106	20	0.0332986	0.740635	MIR708,TLR6,NOD1,PYHIN1,PYDC2,NLRP7,PYDC1,GHSR,FOXP1,FFAR1,GSTP1,IFNG,IL17A,USP50,MIR204,MNDA,TREM2,MIR488,NOD2,CLEC7A,AIM2,CD36
GO:0032651	BP	regulation of interleukin-1 beta production	106	20	0.0332986	0.740635	MIR708,TLR6,NOD1,PYHIN1,PYDC2,NLRP7,PYDC1,GHSR,FOXP1,FFAR1,GSTP1,IFNG,IL17A,USP50,MIR204,MNDA,TREM2,MIR488,NOD2,CLEC7A,AIM2,CD36
GO:0032677	BP	regulation of interleukin-8 production	95	18	0.0334802	0.743588	TLR6,NOD1,CRP,DEFA5,FCN1,C5AR2,FFAR2,ANXA4,NLRP10,MIR129-1,MIR204,CD244,MIR488,PTPRC,NOD2,CLEC7A,SYK,TLR1,TLR2
GO:0072009	BP	nephron epithelium development	111	23	0.0334967	0.743588	BASP1,ASXL1,EDNRA,EDNRB,EYA1,FGF1,FGF2,FGF8,WWTR1,GDNF,GLI3,AQP1,TACSTD2,SMAD4,MEF2C,CTNNBIP1,PTPRO,SALL1,BMP4,UMOD,GREB1L,CD34,MAGI2
GO:0006801	BP	superoxide metabolic process	65	14	0.0335967	0.745009	CRP,TAFA4,FANCC,FPR2,GSTP1,MPO,NOS3,NOX4,NOX3,PREX1,CLEC7A,SYK,NOX5,HVCN1,CD36
GO:0001817	BP	regulation of cytokine production	779	117	0.0336262	0.745009	CDH3,MIR708,TLR6,NOD1,GPNMB,HHLA2,CLC,PLD4,CMKLR1,CRP,CSF1R,CSF2,PYHIN1,PYDC2,DEFA5,DRD2,NLRP7,TIGIT,FCN1,SULF1,CLEC5A,CD2AP,DEFB124,ABL1,PYDC1,ZBTB20,CLEC4E,GHSR,NPTN,FOXP1,CHIA,IL36A,C5AR2,CLEC9A,FFAR1,FFAR2,GSTP1,ANXA4,HLA-DPA1,NLRP10,IFNA2,IFNB1,IFNG,IL1R1,IL5RA,IL12A,IL12RB1,IL12RB2,IL15,IL16,IL17A,IL18,IDO1,INHBA,INS,INPP5D,IRF4,ITK,USP50,KIR2DL4,SIGLEC16,LUM,MIR129-1,MIR134,MIR147A,MIR204,…
GO:0030072	BP	peptide hormone secretion	218	39	0.0337059	0.745497	CNR1,SLC9B2,CRH,CRHBP,SYT9,SLC30A8,ABAT,DRD2,ENSA,EPHA5,FGB,FGG,ABCA12,GCG,GCK,GHSR,FFAR1,FFAR2,GRP,IFNG,IL1RN,AQP1,INS,C1QTNF12,BMAL1,SMAD2,GAL,PFKL,CHD7,TRPV4,RFX3,CCL5,BLK,SNAP25,TRH,TRPM2,VIP,TNFSF11,RASL10B,C2CD2L
GO:0045785	BP	positive regulation of cell adhesion	465	78	0.0337136	0.745497	EDIL3,CDH13,CHST4,VAV3,PDPN,HHLA2,COL8A1,EGFLAM,COL26A1,PIK3R6,DHPS,PTK2B,FGB,FGG,ABL1,FUT4,FYN,GCNT1,GCNT2,IL36B,GLI2,GLI3,LAMA1,ICOS,HAS2,CD209,HLA-DMB,HLA-DPA1,HRG,IBSP,RNASE10,IFNG,IL2RA,IL12A,IL12RB1,IL15,IL18,ITGA4,LIMS1,MIP,AFDN,ZFHX3,NPY,F11R,ZBTB7B,PCK1,GP6,IL23A,APBB1IP,SIRPG,PREX1,ZP4,PTPRC,RARA,RREB1,CCL5,CCL25,SELE,NOD2,P2RY12,SLC7A1,SPTA1,BRAF,STAT5B,SYK,CCR2,TYK2,ZBTB16,IFT74,DOCK8…
GO:2001188	BP	regulation of T cell activation via T cell receptor contact with antigen bound to MHC molecule on antigen presenting cell	6	3	0.0337592	0.74578	HLA-DMB,LGALS3,HAVCR2
GO:2000352	BP	negative regulation of endothelial cell apoptotic process	34	9	0.0338572	0.746547	CDH5,FGB,FGG,ABL1,GATA2,MIR495,BRAF,SCG2,SEMA5A
GO:0090260	BP	negative regulation of retinal ganglion cell axon guidance	2	2	0.0338923	0.746547	PTPRO,SLIT2
GO:1902668	BP	negative regulation of axon guidance	2	2	0.0338923	0.746547	PTPRO,SLIT2
GO:0120035	BP	regulation of plasma membrane bounded cell projection organization	611	104	0.0339517	0.747134	CDH2,CDH4,ACTR3,TENM1,SEMA3C,PDPN,SEPTIN9,ADCY6,SLITRK1,CNR1,CNTN1,CHODL,CTNNA2,KHDC3L,DAB1,DGKG,DCC,PLPPR5,LPAR1,ELAVL4,EPHA7,PTK2B,NTNG1,NLGN1,ZNF365,HECW1,SPART,KANK1,MINAR1,MACF1,DAAM2,ABL1,FYN,GAP43,PPP1R16B,GFAP,NPTN,GPM6A,PACSIN1,APC,HRG,INS,TACSTD2,MAP2,MAP4,MBP,NGF,NRCAM,NTRK1,WRAP73,DCDC2,PLS1,PLXNA2,MYO3A,TREM2,SEMA5B,KIF1A,FEZF2,CCDC88A,TENM3,DPYSL5,RGMA,CAMK1D,TENM2,HECW2,LRRC7,ISLR2…
GO:0001816	BP	cytokine production	792	119	0.0340542	0.748432	CDH3,MIR708,TLR6,NOD1,GPNMB,HHLA2,CLC,CMA1,PLD4,CMKLR1,CRP,CSF1R,CSF2,PYHIN1,PYDC2,DEFA5,DRD2,NLRP7,TIGIT,FCN1,SULF1,CLEC5A,CD2AP,DEFB124,ABL1,PYDC1,ZBTB20,CLEC4E,GHSR,NPTN,FOXP1,CHIA,IL36A,C5AR2,CLEC9A,FFAR1,FFAR2,GSTP1,ANXA4,HLA-DPA1,NLRP10,IFNA2,IFNB1,IFNG,IL1R1,IL5RA,IL12A,IL12RB1,IL12RB2,IL15,IL16,IL17A,IL18,IDO1,INHBA,INS,INPP5D,IRF4,ITK,USP50,KIR2DL4,SIGLEC16,LUM,MIR129-1,MIR134,MIR147A,MI…
GO:1902259	BP	regulation of delayed rectifier potassium channel activity	19	6	0.0340764	0.748432	KCNE4,KCNE1,KCNG1,VAMP2,KCNAB1,AKAP6
GO:0044546	BP	NLRP3 inflammasome complex assembly	21	6	0.0341705	0.749054	TLR6,NEK7,PYDC2,USP50,TREM2,AIM2,CD36
GO:0001504	BP	neurotransmitter uptake	43	11	0.0342224	0.749471	DRD2,DRD3,SLC29A1,SLC17A8,GDNF,GFAP,ITGB1,NOS1,SLC6A1,SLC6A2,SLC6A3,SNAP25
GO:0002791	BP	regulation of peptide secretion	178	33	0.0343198	0.750882	CNR1,SLC9B2,CRH,CRHBP,SYT9,SLC30A8,ABAT,DRD2,ENSA,EPHA5,FGB,FGG,ABCA12,GCG,GCK,GHSR,FFAR1,FFAR2,GRP,IFNG,INS,C1QTNF12,BMAL1,PFKL,CHD7,RFX3,CCL5,BLK,SNAP25,TRH,TRPM2,TNFSF11,RASL10B,C2CD2L
GO:0070664	BP	negative regulation of leukocyte proliferation	88	18	0.0343686	0.751228	TSPAN32,GPNMB,CD300A,CRP,CTLA4,GSTP1,IL2RA,IDO1,INPP5D,MNDA,ZBTB7B,GAL,ENPP3,PRKAR1A,BLK,SFTPD,BMP4,HAVCR2
GO:0071605	BP	monocyte chemotactic protein-1 production	21	6	0.0346013	0.754865	GSTP1,TRPV4,NOD2,CLEC7A,SYK,TWIST1
GO:0071637	BP	regulation of monocyte chemotactic protein-1 production	21	6	0.0346013	0.754865	GSTP1,TRPV4,NOD2,CLEC7A,SYK,TWIST1
GO:0042886	BP	amide transport	285	49	0.0351043	0.763644	CNR1,SLC9B2,CRH,CRHBP,SYT9,SLC30A8,ABAT,DRD2,ENSA,EPHA5,FGB,FGG,FOLR1,ABCA12,GCG,GCK,GHSR,GJA1,FFAR1,FFAR2,GRP,CD209,IFNG,IL1RN,AQP1,INS,C1QTNF12,BMAL1,SMAD2,GAL,PFKL,CHD7,TRPV4,RFX3,CCL5,BLK,SLC13A3,SLC14A1,SLC19A1,SNAP25,TAP1,TRH,TRPM2,UMOD,VIP,SLC14A2,DISP1,TNFSF11,RASL10B,ABCG2,C2CD2L
GO:1903859	BP	regulation of dendrite extension	25	8	0.0351774	0.7642	RNF157,SYT2,RIMS1,OSTN,CPNE5,SYT1,SYT4,SLC23A2
GO:0023056	BP	positive regulation of signaling	1686	250	0.035197	0.7642	CDH2,CDH3,CDH5,CDH13,TENM1,RAMP3,TLR6,CCL26,NOD1,GPNMB,UBD,SORBS1,ADCY1,FRS2,MAPRE2,BVES,AKAP13,BIRC8,CD300A,C1QTNF1,FCRL3,ADCYAP1R1,C10orf71,CMTM3,CANT1,CNR1,ADORA2A,CIBAR1,CRH,CRHR2,CSF1R,CSNK2B,PIK3R6,ADRA1A,PYHIN1,IGSF11,SLC30A8,GSX2,ASXL1,ABAT,DRD2,DRD3,LPAR1,TRIML2,F10,PTK2B,DOK6,RASGEF1A,UNC5CL,FGB,FGF1,FGF2,FGF4,FGF8,FGFR1,FGG,NLGN1,ANKRD6,EPN2,RIMS1,ZNF423,KANK1,SULF1,BRD4,MACF1,DAAM2,PI…
GO:0071219	BP	cellular response to molecule of bacterial origin	221	38	0.0352657	0.764964	TLR6,CCR5,CSF2,DEFA4,DEFA5,DEFA6,EDNRB,NLRP7,DEFB124,ABL1,GHSR,ANKRD1,IL36B,IL36A,GSTP1,HCK,HMGCS2,IL18,MIR187,MEF2C,ASS1,NOS3,PDE4B,TREM2,IL36G,AICDA,RARA,CCL5,NOD2,SPI1,TLR1,TLR2,ACOD1,CAMP,HAVCR2,LACRT,TRIM41,LY86,CD36
GO:0030878	BP	thyroid gland development	28	8	0.0353496	0.765744	CGA,EDNRA,FGF8,FOXE1,HOXA3,HOXA5,HOXB3,BRAF
GO:0046058	BP	cAMP metabolic process	23	8	0.0354026	0.765744	ADCY1,ADCY6,ADCY9,PDE7B,PDE4A,PDE4B,PDE4D,PTH
GO:0030198	BP	extracellular matrix organization	303	54	0.0355427	0.768046	DNAJB6,PDPN,ADAMTS5,ADAMTS6,CMA1,COL4A1,COL4A2,COL4A4,COL8A1,COL9A1,COL11A1,COL11A2,OTOL1,COL6A6,EGFLAM,OLFML2A,ADAMTS18,FAP,NTNG1,CLASP2,SULF1,FLRT2,ABL1,COL6A5,WDR72,GAS2,GFAP,LAMA1,ANXA2,HAS2,HPN,IBSP,ITGB1,LTBP3,LUM,MMP1,MMP7,MMP12,MMP13,FURIN,MMP26,HPSE2,VWA1,TNR,TNXB,COL14A1,KAZALD1,MIA,CRISPLD2,RECK,ITGA8,CFLAR,PHLDB2,ADAMTSL1,ADAMTS2,ADAMTS1
GO:0061037	BP	negative regulation of cartilage development	31	8	0.0356017	0.768591	RFLNA,GLI3,LTBP3,PTH,NKX3-2,RARA,RARB,BMP4
GO:0002291	BP	T cell activation via T cell receptor contact with antigen bound to MHC molecule on antigen presenting cell	10	4	0.0356648	0.769225	HLA-DMB,LGALS3,APBB1IP,HAVCR2
GO:0001502	BP	cartilage condensation	19	6	0.0357095	0.769461	COL11A1,FGF4,FGF6,SOX6,BMPR1B,SOX5
GO:0044060	BP	regulation of endocrine process	39	9	0.0357769	0.769461	C1QTNF1,CRH,CRHBP,AGTR1,GJA1,INHBA,SMAD4,GAL,POMC,SPP1
GO:0070593	BP	dendrite self-avoidance	17	6	0.0357771	0.769461	CNTN4,PALLD,NPTN,CNTN6,ROBO4,TNN
GO:0086103	BP	G protein-coupled receptor signaling pathway involved in heart process	18	6	0.0359049	0.771481	RAMP3,AKAP13,EDNRA,PDE4B,PDE4D,RGS2
GO:0038060	BP	nitric oxide-cGMP-mediated signaling pathway	3	2	0.0359787	0.772339	GUCY1B1,INS,KCNC2
GO:0051180	BP	vitamin transport	47	11	0.0360645	0.77345	SLC2A14,FOLR1,GC,SLC19A1,TCN1,TTPA,CUBN,SLC19A3,SLC22A14,ABCG2,SLC23A2
GO:0002279	BP	mast cell activation involved in immune response	50	11	0.0361561	0.774487	CPLX2,CD300A,MRGPRX2,GATA2,GRP,ENPP3,PIK3CG,PTGDR,BLK,SYK,LAT2
GO:0060416	BP	response to growth hormone	33	9	0.0361808	0.774487	GHR,GHSR,HMGCS2,ASS1,MBD5,PTPN1,PXN,STAT5B,TYK2
GO:0010759	BP	positive regulation of macrophage chemotaxis	19	6	0.0362808	0.775866	CMKLR1,CSF1R,TRPV4,CCL5,THBS1,C3AR1
GO:0032637	BP	interleukin-8 production	96	18	0.0363134	0.775866	TLR6,NOD1,CRP,DEFA5,FCN1,C5AR2,FFAR2,ANXA4,NLRP10,MIR129-1,MIR204,CD244,MIR488,PTPRC,NOD2,CLEC7A,SYK,TLR1,TLR2
GO:0072311	BP	glomerular epithelial cell differentiation	22	7	0.0363474	0.775866	BASP1,ASXL1,EDNRA,EDNRB,PTPRO,BMP4,MAGI2
GO:1900047	BP	negative regulation of hemostasis	51	12	0.0364425	0.776006	C1QTNF1,ADAMTS18,ABAT,FAP,FGB,FGG,ANXA2,HRG,NOS3,PRKG1,TFPI,THBS1,CD34
GO:0032755	BP	positive regulation of interleukin-6 production	95	18	0.0364678	0.776006	TLR6,NOD1,ZBTB20,IL36A,NLRP10,IFNG,IL16,IL17A,SIGLEC16,MBP,TRPV4,NOD2,CLEC7A,SYK,TLR1,TLR2,TWIST1,CD36
GO:0038157	BP	granulocyte-macrophage colony-stimulating factor signaling pathway	3	2	0.0364903	0.776006	CSF2,CSF2RB
GO:0003360	BP	brainstem development	7	3	0.036551	0.776225	CNTFR,SMAD4,SCN5A
GO:1903793	BP	positive regulation of anion transport	49	11	0.0365721	0.776225	ADORA2A,ABAT,SLC17A8,ITGB1,AVP,SLC6A1,SSTR4,SYT4,TRH,TNFSF11,TCAF1
GO:0015850	BP	organic hydroxy compound transport	285	48	0.0366028	0.776225	CHRM5,OSBPL1A,OSBPL6,C1QTNF1,SLC5A11,CNR1,SYT2,STARD4,ADORA2A,CRH,SCP2D1,SYT9,SYT6,CYP7A1,ABAT,DRD2,DRD3,AGTR1,ABCA12,GDNF,GHSR,GRM2,ANXA2,HTR2A,APOC2,SLC10A6,AQP1,KCNA2,LCAT,MSR1,NOS1,FURIN,GAL,PNLIP,TREM2,POMC,PON1,PPARG,GRAMD1B,SLC6A2,SLC6A3,SLCO1A2,SPP1,SYK,SYT1,SYT4,VIP,MIR758,CHRNA6,SLC16A7,CD36
GO:0060536	BP	cartilage morphogenesis	10	4	0.0367809	0.778379	HOXA5,RSPO2,MSX1,HAND2
GO:0061626	BP	pharyngeal arch artery morphogenesis	10	4	0.0372324	0.786646	EDNRA,ADGRF5,FOLR1,BMP4
GO:0002604	BP	regulation of dendritic cell antigen processing and presentation	10	4	0.0373167	0.787613	NOD1,NOD2,SLC11A1,THBS1
GO:0010647	BP	positive regulation of cell communication	1682	249	0.0373473	0.787613	CDH2,CDH3,CDH5,CDH13,TENM1,RAMP3,TLR6,CCL26,TRDN,NOD1,GPNMB,UBD,SORBS1,ADCY1,FRS2,MAPRE2,AKAP13,BIRC8,CD300A,C1QTNF1,FCRL3,ADCYAP1R1,C10orf71,CMTM3,CANT1,CNR1,ADORA2A,CIBAR1,CRH,CRHR2,CSF1R,CSNK2B,PIK3R6,ADRA1A,PYHIN1,IGSF11,SLC30A8,GSX2,ASXL1,ABAT,DRD2,DRD3,LPAR1,TRIML2,F10,PTK2B,DOK6,RASGEF1A,UNC5CL,FGB,FGF1,FGF2,FGF4,FGF8,FGFR1,FGG,NLGN1,ANKRD6,EPN2,RIMS1,ZNF423,KANK1,SULF1,BRD4,MACF1,DAAM2,PI…
GO:0034332	BP	adherens junction organization	51	13	0.0373863	0.787707	CDH5,CDH6,CDH9,CDH10,CDH11,CDH12,CDH18,ADD1,CDH20,CDH19,KIFC3,JAM3,NUMB
GO:0035270	BP	endocrine system development	133	26	0.0374456	0.788227	CDH2,CGA,CRH,DRD2,EDNRA,FGF2,FGF8,FOXE1,GATA2,GLI2,NR3C1,ONECUT1,HOXA3,HOXA5,HOXB3,BMAL1,SMAD2,SMAD4,NKX2-2,PITX2,RFX3,SALL1,BMP4,BMP5,SLC6A3,BRAF
GO:0051458	BP	corticotropin secretion	7	3	0.0376059	0.789706	CRH,CRHBP,AQP1
GO:0006040	BP	amino sugar metabolic process	39	9	0.0376178	0.789706	CHST4,CHIT1,SLC35A3,CHIA,CHST6,OVGP1,CSGALNACT1,ST3GAL1,GNPNAT1
GO:0060872	BP	semicircular canal development	9	4	0.0376242	0.789706	EYA1,GATA2,GLI3,CHD7
GO:0031279	BP	regulation of cyclase activity	75	16	0.0377015	0.789706	NPFFR2,DRD2,DRD3,EDNRA,EDNRB,GRM2,GRM3,NOS1,NOS3,NPR3,ACR,GPR87,RCVRN,RGS2,TSHR,CCR2
GO:0046634	BP	regulation of alpha-beta T cell activation	105	21	0.0377344	0.789706	CD300A,ADORA2A,ZNF683,GLI3,IFNG,IL2RA,IL12A,IL12RB1,IL18,IRF4,TARM1,ZBTB7B,IL23A,SH3RF1,PTPRC,RARA,SYK,CCR2,TYK2,ZBTB16,CARD11,RUNX3
GO:0021784	BP	postganglionic parasympathetic fiber development	2	2	0.0377917	0.789706	GDNF,PLXNA4
GO:0032496	BP	response to lipopolysaccharide	322	52	0.0378259	0.789706	CCR5,CNR1,CSF2,CSF2RB,DEFA4,DEFA5,DEFA6,EDNRB,NLRP7,ALAD,ALPL,ABL1,GHSR,ANKRD1,FOXP1,IL36B,IL36A,GSTP1,HCK,HMGCS2,IL12A,IL12RB2,IL18,IDO1,MIR187,MEF2C,MPO,ASS1,NOS1,NOS3,ATP4B,OPRM1,PDE4B,TREM2,IL36G,PTGFR,AICDA,RARA,S100A9,CCL5,SELE,NOD2,SLC11A1,SPI1,TLR2,ACOD1,UMOD,CAMP,HAVCR2,LACRT,TRIM41,LY86,CD36
GO:0021823	BP	cerebral cortex tangential migration using cell-cell interactions	2	2	0.0378973	0.789706	ROBO1,SLIT2
GO:0021825	BP	substrate-dependent cerebral cortex tangential migration	2	2	0.0378973	0.789706	ROBO1,SLIT2
GO:0021827	BP	postnatal olfactory bulb interneuron migration	2	2	0.0378973	0.789706	ROBO1,SLIT2
GO:0021836	BP	chemorepulsion involved in postnatal olfactory bulb interneuron migration	2	2	0.0378973	0.789706	ROBO1,SLIT2
GO:0098917	BP	retrograde trans-synaptic signaling	9	4	0.0379603	0.790296	CNR1,GUCY1A1,NOS1,SYT4
GO:0032733	BP	positive regulation of interleukin-10 production	38	9	0.0380946	0.791514	TIGIT,IRF4,IL23A,TREM2,NOD2,CLEC7A,SYK,TLR2,CD34
GO:2000318	BP	positive regulation of T-helper 17 type immune response	16	5	0.038108	0.791514	NLRP10,IL12RB1,IL23A,CLEC7A,TYK2
GO:1900006	BP	positive regulation of dendrite development	16	6	0.0381714	0.791514	KHDC3L,ELAVL4,ABL1,PACSIN1,PTN,BMP5
GO:0090087	BP	regulation of peptide transport	180	33	0.0381838	0.791514	CNR1,SLC9B2,CRH,CRHBP,SYT9,SLC30A8,ABAT,DRD2,ENSA,EPHA5,FGB,FGG,ABCA12,GCG,GCK,GHSR,FFAR1,FFAR2,GRP,IFNG,INS,C1QTNF12,BMAL1,PFKL,CHD7,RFX3,CCL5,BLK,SNAP25,TRH,TRPM2,TNFSF11,RASL10B,C2CD2L
GO:0071725	BP	response to triacyl bacterial lipopeptide	3	2	0.038254	0.791514	TLR1,TLR2
GO:0071727	BP	cellular response to triacyl bacterial lipopeptide	3	2	0.038254	0.791514	TLR1,TLR2
GO:0051582	BP	positive regulation of neurotransmitter uptake	6	3	0.0382621	0.791514	DRD2,SLC17A8,ITGB1
GO:0036376	BP	sodium ion export across plasma membrane	16	5	0.0383324	0.792248	ATP1A4,FXYD2,ATP4B,SLC8A1,SLC4A4
GO:0033561	BP	regulation of water loss via skin	31	8	0.0384286	0.793517	ACER1,FLG,ABCA12,IL18,HRNR,FLG2,TMPRSS11F,TP63
GO:0032272	BP	negative regulation of protein polymerization	75	17	0.0385549	0.795404	CDH5,ADD1,ADD2,ADD3,KANK1,MAP2,LMOD2,SPTBN5,CRACD,SPTBN4,SPTA1,SPTAN1,SPTBN1,SVIL,TMOD1,SLIT2,CAPZA3
GO:0050925	BP	negative regulation of negative chemotaxis	2	2	0.0387908	0.798254	ROBO1,ROBO2
GO:0030388	BP	fructose 1,6-bisphosphate metabolic process	10	4	0.0388076	0.798254	ALDOB,IFNG,PFKL,FBP2
GO:0034694	BP	response to prostaglandin	30	8	0.0389103	0.798254	ADCY6,A2M,HMGCS2,P2RY6,GNG2,PTGDR,PTGFR,TGFBR3
GO:0032740	BP	positive regulation of interleukin-17 production	26	7	0.0390187	0.799181	IL15,IL18,ZBTB7B,IL23A,CCL1,NOD2,TYK2
GO:0050870	BP	positive regulation of T cell activation	237	41	0.0391793	0.801142	HHLA2,PIK3R6,DHPS,ABL1,FYN,IL36B,GLI2,GLI3,ICOS,CD209,HLA-DMB,HLA-DPA1,IFNG,IL2RA,IL12A,IL12RB1,IL15,IL18,ZBTB7B,PCK1,IL23A,SIRPG,ZP4,PTPRC,RARA,CCL5,NOD2,SLC7A1,SPTA1,STAT5B,SYK,CCR2,TYK2,ZBTB16,DOCK8,NCK2,CARD11,HAVCR2,TNFSF11,RUNX3,CD1D,TESPA1
GO:0007157	BP	heterophilic cell-cell adhesion via plasma membrane cell adhesion molecules	48	12	0.0391848	0.801142	CDH2,CDH4,TENM1,NLGN1,CRB1,TENM4,CD209,TENM3,TENM2,PTPRD,SELE,UMOD
GO:0009584	BP	detection of visible light	46	11	0.0392466	0.801688	CRB1,GNAT2,GUCY2D,EYS,PDE6B,SEMA5B,PRPH2,RHO,RP1,RPE65,GJA10
GO:0050806	BP	positive regulation of synaptic transmission	164	32	0.0393322	0.801966	ADCY1,CNR1,ADORA2A,CRHR2,ADRA1A,IGSF11,DRD2,PTK2B,NLGN1,RIMS1,ABL1,KCTD13,SLC24A2,NALCN,GFAP,NPTN,NSG1,GRIK2,INS,NRGN,NTRK1,PRKAR1B,PTN,NPS,CLSTN2,SNAP25,BRAF,VAMP2,SYT1,TNR,CCR2,CA7,LGI1,NRXN1
GO:0051955	BP	regulation of amino acid transport	43	10	0.0393897	0.801966	ADORA2A,ABAT,SLC17A8,GRM2,ITGB1,AVP,RGS2,SLC6A1,SYT4,TRH
GO:0002697	BP	regulation of immune effector process	356	56	0.0395298	0.801985	NOD1,CD300A,FCRL3,SH2D1B,CLC,PIK3R6,A2M,FCN1,FCN2,ZNF683,NCR3,GATA2,FFAR2,HLA-DMB,IFNA2,IFNB1,IFNG,IL1R1,IL5,IL12A,IL12RB1,IL17A,IL18,INS,IRF4,KIR2DL4,KLRD1,LGALS3,MBL2,ZBTB7B,PCK1,KMT5B,IL23A,ENPP3,CD244,TREM2,APPL2,PRG2,AZGP1,PTPRC,RARA,BLK,NOD2,CLEC7A,SPI1,STAT5B,BST2,SYK,C4BPB,TWIST1,CCR2,COLEC11,HAVCR2,CD1A,CD1C,CD1D,CD36
GO:0098758	BP	response to interleukin-8	3	2	0.0395651	0.801985	CXCR1,CXCR2
GO:0098759	BP	cellular response to interleukin-8	3	2	0.0395651	0.801985	CXCR1,CXCR2
GO:0033555	BP	multicellular organismal response to stress	78	17	0.0395781	0.801985	ADCYAP1R1,EDNRB,GABRA5,GRIK2,GRP,HMGCS2,IDO1,MEF2C,NOS1,NTRK1,PRKAR1B,NMUR2,SCN9A,VWA1,SLC6A2,THBS1,THBS4,UMOD
GO:0050850	BP	positive regulation of calcium-mediated signaling	40	10	0.0397043	0.803826	CDH13,C10orf71,NRG1,TRAT1,TREM2,PPP3R2,CLEC7A,SYK,LACRT,AKAP6
GO:0006835	BP	dicarboxylic acid transport	91	18	0.0399538	0.807442	SLC26A9,ADORA2A,ABAT,FOLR1,SLC17A8,GFAP,GJA1,GRM2,ITGB1,SLC26A5,AVP,SLC13A3,SLC19A1,SYT4,TRH,SLC25A18,SLC25A21,SLC22A6
GO:0009755	BP	hormone-mediated signaling pathway	182	33	0.0402619	0.812172	CGA,GPHB5,CRHBP,CRHR2,CSNK2B,ESR1,ESRRB,ESRRG,GHR,GHSR,FOXP1,NR3C1,OSTN,BMAL1,SCGB2A2,PPARG,APPL2,TRERF1,LMO3,PRLR,PMEPA1,PTH,RARA,RARB,RXRG,BMP4,SSTR2,SSTR4,THRB,TRH,TSHR,LBH,TP63,NCOA1
GO:0023051	BP	regulation of signaling	3295	476	0.0402948	0.812172	CDH2,CDH3,MIR708,CDH5,MIR1271,GPC6,CDH11,CDH13,TENM1,CDK3,RAMP3,TLR6,CCL26,NOD1,DLC1,VAV3,GPNMB,UBD,SORBS1,ADCY1,CGA,CPLX2,FRS2,NPFFR2,MAPRE2,PTPRT,BVES,AKAP13,CHN2,BIRC8,PACSIN2,CHRM2,CD300A,CHRNB3,RNF157,C1QTNF1,VASN,FCRL3,ADCYAP1R1,SH2D1B,TAGAP,RFFL,C10orf71,CSNK1A1L,GPHB5,SLC24A4,CMTM3,CMKLR1,CANT1,CNR1,SLC9B2,ADORA2A,CD109,CIBAR1,CRH,CRHBP,CRHR2,RIMS4,SYT9,CSF1R,CSF2,PRICKLE1,CSNK2B,GSG1L,PI…
GO:0051250	BP	negative regulation of lymphocyte activation	157	28	0.0403397	0.812357	TSPAN32,GPNMB,CD300A,ADORA2A,CTLA4,TIGIT,GLI3,IFNA2,IFNB1,IL2RA,IDO1,INHBA,INPP5D,LGALS3,MNDA,TARM1,ZBTB7B,GAL,PRKAR1A,PAG1,BLK,SAMSN1,SFTPD,BMP4,HAVCR2,RUNX3,SOCS6,RIPOR2
GO:0016199	BP	axon midline choice point recognition	5	3	0.0405466	0.814365	FOXG1,ROBO1,ROBO2
GO:0061323	BP	cell proliferation involved in heart morphogenesis	20	6	0.0406713	0.814831	EYA1,BMP10,SMAD4,PITX2,BMP4,HAND2
GO:0046631	BP	alpha-beta T cell activation	159	30	0.0406749	0.814831	CD300A,ADORA2A,ABL1,ZNF683,FOXP1,GLI3,IFNG,IL2RA,IL12A,IL12RB1,IL15,IL18,INS,IRF4,ITK,TARM1,ZBTB7B,IL23A,SH3RF1,WDFY4,PTPRC,RARA,RORA,BRAF,SYK,CCR2,TYK2,ZBTB16,CARD11,RUNX3,TNFSF8
GO:0072012	BP	glomerulus vasculature development	29	8	0.0407057	0.814831	EDNRA,ANGPT2,AQP1,BMP4,PDGFD,SERPINB7,CFLAR,CD34
GO:0050708	BP	regulation of protein secretion	251	43	0.0407129	0.814831	CNR1,SLC9B2,ADORA2A,SYT9,SLC30A8,ABAT,DRD2,DRD3,ENSA,EPHA5,FGB,FGG,CD2AP,ABCA12,GCG,GCK,GHSR,ANKRD1,FFAR1,APBB1,IFNG,IL12A,INS,C1QTNF12,BMAL1,MYH10,OPRM1,PFKL,TREM2,KRT20,PPARG,FRMD4A,EXOC1,RFX3,CCL5,BLK,SNAP25,SYT4,TLR2,TRH,TRPM2,TTN,VEGFC,STXBP5L,C2CD2L
GO:0015849	BP	organic acid transport	310	51	0.0408697	0.817251	SLC26A9,MFSD12,ADORA2A,SLC32A1,SLC36A2,CYP7A1,ABAT,DRD2,DRD3,SLC36A1,FOLR1,SLC17A8,GFAP,GJA1,SLC36A3,GRM2,SLC10A6,SLC6A18,ITGB1,SLC26A5,OCA2,ACSL5,PPARG,AVP,SLC6A15,NMUR2,SLC7A14,RGS2,SLC13A3,SLC6A1,SLC7A1,SLC7A2,SLC11A1,SLC19A1,SLCO1A2,SSTR4,SYK,SYT4,THBS1,TRH,TRPC4,OC90,UMOD,SLC25A18,MFSD2A,TNFSF11,SLC25A21,SLC16A7,SLC22A6,ABCG2,CD36,SLC23A2
GO:0010646	BP	regulation of cell communication	3283	474	0.0409629	0.818227	CDH2,CDH3,MIR708,CDH5,MIR1271,GPC6,CDH11,CDH13,TENM1,CDK3,RAMP3,TLR6,CCL26,TRDN,NOD1,DLC1,VAV3,GPNMB,UBD,SORBS1,ADCY1,CGA,CPLX2,FRS2,NPFFR2,MAPRE2,PTPRT,AKAP13,CHN2,BIRC8,PACSIN2,CHRM2,CD300A,CHRNB3,RNF157,C1QTNF1,VASN,FCRL3,ADCYAP1R1,SH2D1B,TAGAP,RFFL,C10orf71,CSNK1A1L,GPHB5,SLC24A4,CMTM3,CMKLR1,CANT1,CNR1,SLC9B2,ADORA2A,CD109,CIBAR1,CRH,CRHBP,CRHR2,RIMS4,SYT9,CSF1R,CSF2,PRICKLE1,CSNK2B,GSG1L,PI…
GO:0032879	BP	regulation of localization	2035	295	0.0410255	0.818227	CDH2,CDH3,MIR873,DNAJB6,ABCC9,GPC6,CDH13,TENM1,TNK2,RAMP3,TRDN,SORBS1,ADCY1,CPLX2,BVES,PACSIN2,SCN11A,CHRM2,CHRM3,CD300A,CHRNB3,OSBPL6,C1QTNF1,FCRL3,ADCYAP1R1,TMC1,CCR5,CNR1,CNTN1,SYT2,SLC9B2,ADORA2A,CRH,CRHBP,CRP,RIMS4,SCP2D1,SYT9,GSG1L,ADRA1A,SYT6,PYHIN1,EFHB,NKAIN2,KHDC3L,KCNU1,DAPK1,DCLK2,SLC30A8,ABAT,DPP6,DRD2,DRD3,AGTR1,EDNRA,EDNRB,ENSA,C9orf72,EPHA5,TRIML2,PTK2B,FCN1,FCN2,FGB,FGF2,FGF12,FG…
GO:0051241	BP	negative regulation of multicellular organismal process	1111	166	0.0410263	0.818227	CDH3,MIR873,MIR708,CALCRL,TLR6,GPNMB,SEMA3C,CGA,FRS2,ADAMTS5,C1QTNF1,VASN,CMKLR1,COL4A2,TMEM178A,CRH,CRHBP,PRICKLE1,RFLNA,CSNK2B,ADRA1A,CTLA4,PYDC2,DAB1,DCC,ADAMTS18,ABAT,DRD2,DRD3,NLRP7,TIGIT,EPHA7,PTK2B,FAP,FBN1,HS3ST5,FGB,FGF2,FGF8,FGG,EPN2,ZNF423,SPART,LPIN1,SULF1,MINAR1,DAAM2,CD2AP,GATA2,GHSR,GJA1,NPTN,FOXP1,C5AR2,BMP10,HPGDS,GLI3,ANGPT2,FFAR1,TMEM176B,GSTP1,GUCY1A1,ANXA2,ANXA4,HOXA5,HPN,HRG…
GO:0021536	BP	diencephalon development	71	15	0.0411173	0.819167	DRD2,FGF2,FGF8,GATA2,FOXB1,GLI2,KCNC2,OTX1,PITX2,SALL1,BMP4,SLC6A3,SRD5A2,SEMA5A,SEMA3E
GO:0046887	BP	positive regulation of hormone secretion	121	23	0.0411813	0.819167	C1QTNF1,CRH,SLC30A8,ABAT,DRD2,FGB,FGG,GCG,GCK,FFAR1,GRP,INHBA,INS,C1QTNF12,SMAD4,GAL,PPARG,BLK,SPP1,TRH,TRPM2,TNFSF11,RASL10B,C2CD2L
GO:0032729	BP	positive regulation of interferon-gamma production	73	15	0.0414212	0.823219	ABL1,HLA-DPA1,IL1R1,IL12A,IL12RB1,IL12RB2,IL18,PDE4B,PDE4D,IL23A,CD244,CLEC7A,SLC11A1,CCR2,TYK2,HAVCR2
GO:0099552	BP	trans-synaptic signaling by lipid, modulating synaptic transmission	3	2	0.0415859	0.824381	CNR1,GRM5
GO:0099553	BP	trans-synaptic signaling by endocannabinoid, modulating synaptic transmission	3	2	0.0415859	0.824381	CNR1,GRM5
GO:0090360	BP	platelet-derived growth factor production	3	2	0.0416607	0.824381	NDRG2,SERPINB7
GO:0090361	BP	regulation of platelet-derived growth factor production	3	2	0.0416607	0.824381	NDRG2,SERPINB7
GO:0048714	BP	positive regulation of oligodendrocyte differentiation	25	7	0.0418464	0.827001	GSX2,ZNF365,TENM4,NKX2-2,PTN,PTPRZ1,TLR2,TP73
GO:0044062	BP	regulation of excretion	21	6	0.0418656	0.827001	ADORA2A,DRD2,DRD3,AGTR1,EDNRB,AVP
GO:0002385	BP	mucosal immune response	27	7	0.0422369	0.832198	DEFA4,DEFA5,DEFA6,FFAR2,NOD2,CAMP,BPIFB1
GO:0018894	BP	dibenzo-p-dioxin metabolic process	3	2	0.0422692	0.832198	CYP1A2,SRD5A2
GO:0042554	BP	superoxide anion generation	38	9	0.0422985	0.832198	CRP,TAFA4,FPR2,GSTP1,NOX4,NOX3,CLEC7A,SYK,NOX5,HVCN1
GO:0034329	BP	cell junction assembly	405	72	0.0424135	0.833485	CDH2,CDH5,CDH6,CDH9,CDH10,GPC6,CDH11,CDH12,CDH18,DLC1,SORBS1,SLITRK1,ADD2,LRFN5,CBLN2,DRD2,EPHA7,PTK2B,SDK1,NLGN1,LIMCH1,CLASP2,MACF1,FLRT2,CLDN15,ABL1,GABRA1,GABRB3,GAP43,SLITRK5,CLDN17,GHSR,GJA1,NPTN,PCDH17,GPM6A,CDH20,CDH19,NRG1,APC,HRG,LRRTM3,IL17A,LIMS1,MEF2C,AFDN,MYO9A,NRCAM,NTRK1,F11R,CNTN5,LRRN3,PCDHB13,HEG1,LRRN1,PTPRA,PTPRD,PTPRO,TRPV4,ROBO2,BDNF,CLSTN2,LRTM2,THBS1,TLR2,SYNDIG1,JAM3,PAR…
GO:0046068	BP	cGMP metabolic process	15	5	0.0428371	0.838238	GUCY1A2,GUCY1A1,GUCY1B1,GUCY2D,RORA
GO:1901898	BP	negative regulation of relaxation of cardiac muscle	2	2	0.0428478	0.838238	PDE4B,PDE4D
GO:1903818	BP	positive regulation of voltage-gated potassium channel activity	19	6	0.0428761	0.838238	KCNA1,KCNC2,KCNE1,LRRC52,TREM2,AKAP6
GO:0050714	BP	positive regulation of protein secretion	127	24	0.0430625	0.84081	ADORA2A,SLC30A8,ABAT,FGB,FGG,CD2AP,GCG,GCK,ANKRD1,FFAR1,APBB1,INS,C1QTNF12,MYH10,TREM2,PPARG,FRMD4A,EXOC1,BLK,TLR2,TRH,TRPM2,TTN,VEGFC,C2CD2L
GO:0040018	BP	positive regulation of multicellular organism growth	30	8	0.0431637	0.841692	DRD2,GHR,GHSR,PLS1,CHD7,SPTBN4,SLC6A3,STAT5B
GO:0033993	BP	response to lipid	882	131	0.0432384	0.842427	RAMP3,CDO1,ADCY1,ADCY6,ADCYAP1R1,TPH2,CCR5,CNGA3,CNR1,CRHBP,CSF2,CSF2RB,CYP7A1,DEFA4,DEFA5,DEFA6,ASXL1,DNMT3A,LPAR1,EDNRB,NLRP7,A2M,ENDOG,ESR1,ALAD,ESRRB,ESRRG,PTK2B,ADNP2,MLC1,ALPL,ABL1,GATA2,GHR,GHSR,ANKRD1,FOXP1,IL36B,IL36A,FFAR1,FFAR2,GPX3,NR3C1,GSTP1,HCK,HMGCS2,HSD3B2,BRINP3,STRA8,IL1RN,AQP1,IL12A,IL12RB2,IL15,IL18,IDO1,INHBA,KCNMB1,LCAT,BMAL1,MIR187,SMAD2,MBP,MEF2C,SCGB2A2,MPO,ASS1,NKX2-2,N…
GO:0016048	BP	detection of temperature stimulus	24	7	0.0434072	0.844994	GRIK2,HTR2A,NTRK1,RHO,ANO3,DRGX,TRPM8,TRPM3
GO:0019098	BP	reproductive behavior	44	10	0.0436478	0.846722	CNR1,ABAT,EDNRB,NR3C1,PI3,AVP,DMRTA1,SEMG1,THRB,VIP
GO:0002438	BP	acute inflammatory response to antigenic stimulus	21	6	0.0436498	0.846722	CNR1,IL31RA,A2M,CXCR2,NPY,OPRM1
GO:0038145	BP	macrophage colony-stimulating factor signaling pathway	7	3	0.0436819	0.846722	CSF1R,MST1R,TREM2
GO:0060405	BP	regulation of penile erection	7	3	0.0440168	0.851764	CNR1,EDNRB,VIP
GO:0032602	BP	chemokine production	96	18	0.0440928	0.85246	CSF1R,DEFB124,FOXP1,CHIA,FFAR2,GSTP1,IFNG,IL17A,IL18,MBP,TREM2,TREM1,TRPV4,NOD2,CLEC7A,SYK,TLR2,TWIST1,HAVCR2
GO:1904894	BP	positive regulation of receptor signaling pathway via STAT	44	10	0.0441276	0.85246	CD300A,PTK2B,GHR,IL5,IL23A,IL26,PRL,PRLR,CCL5,TYK2
GO:0007617	BP	mating behavior	38	9	0.0442353	0.853816	CNR1,ABAT,EDNRB,PI3,AVP,DMRTA1,SEMG1,THRB,VIP
GO:0021891	BP	olfactory bulb interneuron development	5	3	0.0442891	0.854131	ROBO1,ROBO2,SLIT2
GO:2000503	BP	positive regulation of natural killer cell chemotaxis	3	2	0.0444397	0.85631	CCL5,CCL7
GO:0051590	BP	positive regulation of neurotransmitter transport	24	7	0.0445332	0.857385	CNR1,ADORA2A,DRD2,NLGN1,SLC17A8,ITGB1,SYT1
GO:0015833	BP	peptide transport	247	43	0.0446651	0.859199	CNR1,SLC9B2,CRH,CRHBP,SYT9,SLC30A8,ABAT,DRD2,ENSA,EPHA5,FGB,FGG,ABCA12,GCG,GCK,GHSR,GJA1,FFAR1,FFAR2,GRP,CD209,IFNG,IL1RN,AQP1,INS,C1QTNF12,BMAL1,SMAD2,GAL,PFKL,CHD7,TRPV4,RFX3,CCL5,BLK,SLC13A3,SNAP25,TAP1,TRH,TRPM2,VIP,DISP1,TNFSF11,RASL10B,C2CD2L
GO:0006883	BP	cellular sodium ion homeostasis	22	6	0.044756	0.859651	ATP1A4,ATP4B,SCNN1D,TMPRSS3,SLC8A1,UMOD
GO:0034109	BP	homotypic cell-cell adhesion	91	19	0.0447641	0.859651	TSPAN32,PDPN,C1QTNF1,ADAMTS18,ABAT,FGB,FGG,CTNNA3,PEAR1,F11R,GP6,PIK3CG,PRKG1,CCL5,BLK,P2RY12,SYK,MEGF11,MEGF10,TNFSF11
GO:0030224	BP	monocyte differentiation	35	9	0.045054	0.864031	IL31RA,CSF1R,CSF2,FOXP1,INPP5D,PDE1B,PPARG,CTNNBIP1,BMP4
GO:0048671	BP	negative regulation of collateral sprouting	9	4	0.045091	0.864031	DCC,EPHA7,SPART,SPP1
GO:0060986	BP	endocrine hormone secretion	56	12	0.0451059	0.864031	CGA,C1QTNF1,CRH,CRHBP,AGTR1,GJA1,AQP1,INHBA,SMAD4,GAL,POMC,PPARG,SPP1
GO:0009914	BP	hormone transport	290	49	0.0453527	0.868028	CGA,C1QTNF1,CNR1,SLC9B2,CRH,CRHBP,CRYM,SYT9,SLC30A8,ABAT,DRD2,AGTR1,ENSA,EPHA5,FGB,FGG,ABCA12,GCG,GCK,GHSR,GJA1,SLCO4A1,FFAR1,FFAR2,GRP,IFNG,IL1RN,AQP1,INHBA,INS,C1QTNF12,BMAL1,SMAD2,SMAD4,GAL,PFKL,POMC,PPARG,CHD7,TRPV4,RFX3,CCL5,BLK,SNAP25,SPP1,TRH,TRPM2,VIP,TNFSF11,RASL10B,C2CD2L
GO:1900273	BP	positive regulation of long-term synaptic potentiation	23	7	0.0454332	0.868457	ADCY1,ADORA2A,IGSF11,DRD2,NPTN,INS,NRGN,PRKAR1B
GO:0048733	BP	sebaceous gland development	10	4	0.0454514	0.868457	ACER1,SMAD4,KRT76,WNT10A
GO:0038156	BP	interleukin-3-mediated signaling pathway	3	2	0.0455125	0.868896	CSF2RB,SYK
GO:0035024	BP	negative regulation of Rho protein signal transduction	23	7	0.045658	0.870944	DLC1,ADRA1A,KANK1,KCTD13,ITGB1,HEG1,RIPOR2
GO:0070099	BP	regulation of chemokine-mediated signaling pathway	9	4	0.0457821	0.87258	TREM2,ROBO1,CCL5,SLIT2
GO:0002925	BP	positive regulation of humoral immune response mediated by circulating immunoglobulin	7	3	0.0458591	0.873317	TREM2,PTPRC,NOD2
GO:1900227	BP	positive regulation of NLRP3 inflammasome complex assembly	11	4	0.0459496	0.873385	TLR6,NEK7,USP50,CD36
GO:0050793	BP	regulation of developmental process	2454	361	0.0459508	0.873385	CDH2,CDH3,MIR873,CDH4,CDH5,GPC6,DLC1,BASP1,GPNMB,SEMA3C,PDPN,CGA,WASF3,FRS2,BVES,SLITRK1,RNF157,VASN,FCRL3,ADD1,CMA1,H4C16,JDP2,CMKLR1,EID2B,OR10J5,SYT2,COL4A2,DUSP15,TMEM178A,SLC9B2,CD109,CRP,CHODL,CSF1R,CSF2,CSF3R,PRICKLE1,RFLNA,PIK3R6,CBLN2,CTLA4,FGD5,CNTN4,KHDC3L,DAB1,DGKG,DCC,SGMS2,GSX2,ASXL1,DRD2,DRD3,DSPP,DTX1,AGTR1,LPAR1,EDNRB,ELAVL4,EPHA7,ESR1,ESRRB,EVI2B,EYA1,PTK2B,FBN1,FBN2,UCMA,SDK1,F…
GO:0086100	BP	endothelin receptor signaling pathway	10	4	0.0459777	0.873385	EDNRA,EDNRB,PTK2B,BCAR3
GO:0045664	BP	regulation of neuron differentiation	191	35	0.0462575	0.87596	CNTN4,DAB1,DTX1,EDNRB,EYA1,FGF2,FGFR1,NLGN1,ZHX2,FOXG1,GATA2,GLI3,BRINP3,ITGB1,GDF6,MIR137,MEF2C,ZFHX3,NGF,NKX2-2,NRCAM,PCP4,FEZF2,BRINP2,RARA,BDNF,SH3GL3,BMP4,TCF4,TIAM1,TP73,NCOA1,MAP3K13,NREP,FEZ1,ZNF536
GO:1903861	BP	positive regulation of dendrite extension	22	7	0.0462655	0.87596	RNF157,SYT2,RIMS1,CPNE5,SYT1,SYT4,SLC23A2
GO:1904425	BP	negative regulation of GTP binding	3	2	0.0462671	0.87596	C9orf72,ARHGAP28
GO:0070509	BP	calcium ion import	46	11	0.0463487	0.876305	FCRL3,SLC24A2,GCG,GCK,SLC24A5,LGALS3,EPPIN,TRPV4,SEMG1,SLC8A1,TRPC4,CACNA1I
GO:0071226	BP	cellular response to molecule of fungal origin	3	2	0.0464231	0.876305	CLEC7A,SYK
GO:0051967	BP	negative regulation of synaptic transmission, glutamatergic	10	4	0.0464615	0.876305	DRD2,DRD3,GRIK2,HTR2A
GO:0032289	BP	central nervous system myelin formation	6	3	0.0464767	0.876305	CNTN1,TENM4,TLR2
GO:0070543	BP	response to linoleic acid	3	2	0.0464777	0.876305	HMGCS2,CD36
GO:0002922	BP	positive regulation of humoral immune response	22	6	0.0465662	0.877247	IL17A,TREM2,ZP4,PTPRC,NOD2,ACOD1
GO:0043031	BP	negative regulation of macrophage activation	17	5	0.0466249	0.877628	IL31RA,LRFN5,ADGRF5,PTPRC,CST7
GO:0002699	BP	positive regulation of immune effector process	243	40	0.0470156	0.883521	NOD1,CD300A,SH2D1B,FCN1,FCN2,NCR3,GATA2,FFAR2,HLA-DMB,IFNG,IL1R1,IL5,IL12A,IL12RB1,IL17A,IL18,KIR2DL4,KLRD1,MBL2,PCK1,KMT5B,IL23A,ENPP3,CD244,TREM2,APPL2,AZGP1,PTPRC,RARA,BLK,NOD2,CLEC7A,SPI1,STAT5B,SYK,CCR2,COLEC11,CD1A,CD1C,CD1D,CD36
GO:0031341	BP	regulation of cell killing	97	18	0.0470913	0.884213	PIK3R6,NCR3,IFNG,IL12A,IL12RB1,KIR2DL4,KLRD1,IL23A,PRF1,AZGP1,PTPRC,CLEC7A,SPI1,STAT5B,SYK,HAVCR2,CD1A,CD1C,CD1D
GO:0050886	BP	endocrine process	88	17	0.0474202	0.889656	CGA,C1QTNF1,CMA1,CPA3,CRH,CRHBP,AGTR1,EDNRB,GJA1,AQP1,INHBA,SMAD4,NOS3,GAL,POMC,PPARG,SPP1,RASL10B
GO:0002790	BP	peptide secretion	223	39	0.0475926	0.891932	CNR1,SLC9B2,CRH,CRHBP,SYT9,SLC30A8,ABAT,DRD2,ENSA,EPHA5,FGB,FGG,ABCA12,GCG,GCK,GHSR,FFAR1,FFAR2,GRP,IFNG,IL1RN,AQP1,INS,C1QTNF12,BMAL1,SMAD2,GAL,PFKL,CHD7,TRPV4,RFX3,CCL5,BLK,SNAP25,TRH,TRPM2,VIP,TNFSF11,RASL10B,C2CD2L
GO:0030728	BP	ovulation	22	6	0.0476422	0.891932	GAS2,INHBA,NOS3,RGS2,NRIP1,ADAMTS1
GO:0010919	BP	regulation of inositol phosphate biosynthetic process	16	5	0.047659	0.891932	ADCYAP1R1,PTK2B,P2RY6,CD244,PTH
GO:0051838	BP	cytolysis by host of symbiont cells	7	3	0.0477485	0.892874	HRG,KRT6A,CFHR5
GO:0001913	BP	T cell mediated cytotoxicity	45	10	0.047979	0.896447	IL12A,IL12RB1,KLRD1,IL23A,PRF1,AZGP1,PTPRC,RAB27A,CD1A,CD1C,CD1D
GO:0055012	BP	ventricular cardiac muscle cell differentiation	14	5	0.0480341	0.896741	FHL2,BMP10,MEF2C,RARA,RARB
GO:0008015	BP	blood circulation	500	80	0.0481382	0.897214	CDH5,ABCC9,KCNMB2,TRDN,BVES,ADCY6,CHRM2,CHRM3,CMA1,CNR1,ADORA2A,CPA3,CRP,ADRA1A,DES,CYB5R3,ABAT,DRD2,DRD3,AGTR1,EDNRA,EDNRB,FGB,FGF12,FGG,FLI1,KCNE4,ABL1,UTS2B,GJA1,HSPB7,BMP10,UTS2R,CTNNA3,GSTM2,GUCY1A1,GUCY1B1,TRHDE,HTR2A,CXCR2,INS,KCNE1,KCNJ5,KCNJ12,KCNMB1,NOS1,NOS3,NPY,NPR3,ATP2B2,OLR1,OPRL1,PDE4B,PDE4D,PIK3CG,POMC,PPARG,AVP,CHD7,PRKG1,CTNNBIP1,SPTBN4,PTPRO,TRPV4,RGS2,SCN1A,SCN5A,SCNN1D,SGCG,…
GO:0002831	BP	regulation of response to biotic stimulus	340	53	0.048287	0.899251	MIR708,TSPAN32,NOD1,SH2D1B,PIK3R6,PYHIN1,DAPK1,DRD2,A2M,FCN1,FCN2,FPR2,FYN,YTHDF3,NCR3,FOXP1,FFAR2,HCK,HRG,NLRP10,IFNB1,IL12A,IL12RB1,IL15,IL17A,INS,KIR2DL4,KLRD1,SIGLEC16,MBL2,MMP12,MNDA,IL23A,TREM2,RNF216,PPARG,APPL2,PTPN1,CCL5,SEC14L1,NOD2,CLEC7A,SPI1,STAT5B,SYK,ACOD1,COLEC11,HAVCR2,LACRT,TRIM41,CD1D,AIM2,LY86,CD36
GO:0071421	BP	manganese ion transmembrane transport	10	4	0.0484484	0.900148	ATP2C1,SLC30A10,SLC11A1,TRPM2
GO:0032928	BP	regulation of superoxide anion generation	22	6	0.0484537	0.900148	CRP,FPR2,GSTP1,CLEC7A,SYK,HVCN1
GO:0042438	BP	melanin biosynthetic process	22	6	0.0486878	0.90376	CDH3,MFSD12,SLC24A5,OCA2,TYR,TYRP1
GO:0009887	BP	animal organ morphogenesis	1024	160	0.0488804	0.904792	CDH2,GPC6,DLC1,BASP1,SEMA3C,FRS2,ADAMTS5,SLC24A4,XIRP2,COL8A1,COL9A1,COL11A1,EGFLAM,CRX,CSF1R,PRICKLE1,RFLNA,CTNNA2,GSX2,ASXL1,DSPP,EDNRA,ESR1,EYA1,FANCC,FBN1,FBN2,SDK1,FGF1,FGF2,FGF4,FGF6,FGF8,FGFR1,FHL2,NTNG1,ANKRD6,ZHX2,FOXG1,DAAM1,FOXE1,FLI1,SULF1,SATB2,CRB1,FOLR1,FLRT2,ALPL,ABL1,WDR72,ALX3,WHRN,WWTR1,GATA2,GCNT1,GDNF,GHR,ANKRD1,BMP10,GLI2,GLI3,GNAT2,LAMA1,TMEM176B,NR3C1,ANKRD11,HAS2,NRG1,HOX…
GO:0140632	BP	inflammasome complex assembly	23	6	0.0488971	0.904792	TLR6,NEK7,PYDC2,USP50,TREM2,AIM2,CD36
GO:0110150	BP	negative regulation of biomineralization	26	7	0.0491096	0.90789	RFLNA,PTK2B,UCMA,LTBP3,NOS3,PTH,STATH
GO:0050829	BP	defense response to Gram-negative bacterium	78	15	0.0492646	0.910017	DEFB127,DEFA4,DEFA5,DEFA6,DMBT1,FCN2,NLRP10,AQP1,IL17A,IL23A,TREM2,TREM1,SLC11A1,UMOD,CAMP
GO:1903367	BP	positive regulation of fear response	6	3	0.0494628	0.911877	GRP,MEF2C,PRKAR1B
GO:0050851	BP	antigen receptor-mediated signaling pathway	169	31	0.0494854	0.911877	IGLL5,VAV3,HHLA2,CD300A,FCRL3,CMTM3,GCSAML,CTLA4,ABL1,FYN,FOXP1,INPP5D,ITK,THEMIS,LCP2,LGALS3,MEF2C,MNDA,TRAT1,PDE4B,PDE4D,UBASH3A,PTPRC,BLK,BRAF,SYK,LAT2,CARD11,KLHL6,CD8A,TESPA1
GO:0006584	BP	catecholamine metabolic process	49	11	0.0496225	0.912188	ABAT,DRD2,DRD3,EDNRA,PNKD,MOXD1,RNF180,NPY,PDE1B,SLC6A3,HAND2
GO:0009712	BP	catechol-containing compound metabolic process	49	11	0.0496225	0.912188	ABAT,DRD2,DRD3,EDNRA,PNKD,MOXD1,RNF180,NPY,PDE1B,SLC6A3,HAND2
GO:0021798	BP	forebrain dorsal/ventral pattern formation	7	3	0.0497574	0.91393	GSX2,FGF8,GLI3
GO:0090497	BP	mesenchymal cell migration	60	14	0.0498983	0.915781	CDH2,SEMA3C,EDNRA,EDNRB,FOLR1,GDNF,PITX2,SEMA5B,BMP4,TWIST1,SEMA6D,SEMA5A,HAND2,SEMA3E
GO:0045776	BP	negative regulation of blood pressure	46	10	0.050225	0.920954	ABCC9,CNR1,ADRA1A,ABAT,DRD2,DRD3,NOS1,NOS3,NPY,OPRL1,VEGFC
GO:0055007	BP	cardiac muscle cell differentiation	121	24	0.0503983	0.921222	FRS2,BVES,AKAP13,ADRA1A,FHL2,FOXP1,BMP10,NRG1,ITGB1,LRRC10,MIR204,SMAD4,MEF2C,NOX4,SOX6,RARA,RARB,RGS2,BMP4,SLC8A1,TTN,SORBS2,ACTN2,CTDP1,AKAP6
GO:0050777	BP	negative regulation of immune response	181	30	0.0504014	0.921222	CD300A,FCRLB,CTLA4,DRD2,A2M,FYN,YTHDF3,HCK,IFNA2,IFNB1,INS,INPP5D,KIR2DL4,KLRD1,LGALS3,MMP12,NPY,FURIN,ZBTB7B,ENPP3,TREM2,PPARG,PTPRC,SAMSN1,NOD2,SPI1,SYK,C4BPB,CCR2,ACOD1,HAVCR2
GO:1902566	BP	regulation of eosinophil activation	4	2	0.0505586	0.921955	CD300A,CCR2
GO:2001204	BP	regulation of osteoclast development	11	4	0.0506665	0.922583	SLC9B2,FBN1,SIGLEC15,TNFSF11
GO:0050868	BP	negative regulation of T cell activation	121	22	0.050674	0.922583	TSPAN32,GPNMB,CD300A,ADORA2A,CTLA4,TIGIT,GLI3,IFNA2,IFNB1,IL2RA,IDO1,LGALS3,TARM1,ZBTB7B,PRKAR1A,PAG1,SFTPD,BMP4,HAVCR2,RUNX3,SOCS6,RIPOR2
GO:0034112	BP	positive regulation of homotypic cell-cell adhesion	16	5	0.0509	0.925957	PDPN,F11R,GP6,CCL5,TNFSF11
GO:0002443	BP	leukocyte mediated immunity	366	56	0.0510123	0.927259	IGLL5,CPLX2,CD300A,SH2D1B,MRGPRX2,CLC,CCR6,CSF2RB,PIK3R6,GAPT,NCR3,GATA2,GRP,HLA-DMB,HLA-DPA1,IFNA2,IFNB1,IL1R1,IL12A,IL12RB1,IL18,INPP5D,KIR2DL4,KLRD1,MBL2,KMT5B,IL23A,PIK3CG,TREM2,TREM1,PRF1,AZGP1,PTGDR,AICDA,SLAMF7,PTPRC,RAB27A,BLK,NOD2,CLEC7A,SPI1,STAT5B,BST2,VAMP2,SYK,C1QC,C4BPB,C6,CCR2,C8A,C8B,LAT2,HAVCR2,CD1A,CD1C,CD1D,CD8A
GO:0032945	BP	negative regulation of mononuclear cell proliferation	80	16	0.051145	0.92893	TSPAN32,GPNMB,CD300A,CRP,CTLA4,IL2RA,IDO1,INPP5D,MNDA,ZBTB7B,GAL,PRKAR1A,BLK,SFTPD,BMP4,HAVCR2
GO:1903035	BP	negative regulation of response to wounding	91	19	0.0514245	0.932519	C1QTNF1,CD109,ADAMTS18,ABAT,FAP,FGB,FGF2,FGG,CLASP2,ANXA2,HRG,NOS3,PRKG1,RGMA,SPP1,TFPI,THBS1,TNR,PHLDB2,CD34
GO:0032890	BP	regulation of organic acid transport	73	15	0.051565	0.933735	ADORA2A,ABAT,SLC17A8,GRM2,ITGB1,ACSL5,AVP,RGS2,SLC6A1,SSTR4,SYK,SYT4,THBS1,TRH,TNFSF11
GO:0008543	BP	fibroblast growth factor receptor signaling pathway	82	17	0.0516054	0.933735	FRS2,TRIM71,FGF1,FGF2,FGF4,FGF6,FGF8,FGF12,FGFR1,SULF1,FLRT2,FLRT1,NPTN,LRIT3,OTX2,PRDM14,THBS1,FGF17
GO:0043517	BP	positive regulation of DNA damage response, signal transduction by p53 class mediator	16	5	0.0516145	0.933735	PYHIN1,ANKRD1,HIC1,MSX1,RPL26
GO:0002606	BP	positive regulation of dendritic cell antigen processing and presentation	7	3	0.0518227	0.935481	NOD1,NOD2,SLC11A1
GO:0045299	BP	otolith mineralization	3	2	0.0518289	0.935481	OTOL1,OC90
GO:0071277	BP	cellular response to calcium ion	82	17	0.0518342	0.935481	ADCY1,ADD1,ACER1,SYT2,CPNE4,CRHBP,SYT9,SYT6,ENDOG,NLGN1,MEF2C,CPNE5,SCN5A,BRAF,SYT1,SYT4,TRPM2
GO:0051216	BP	cartilage development	193	35	0.0519505	0.936587	COL11A1,COL11A2,RFLNA,EPYC,FGF2,FGF4,FGF6,SULF1,SATB2,CHRDL2,GHR,BMP10,GLI3,HOXA3,HOXA5,HOXB3,RSPO2,GDF6,LTBP3,MEF2C,MEF2D,MMP13,MSX1,SOX6,PTH,NKX3-2,RARA,RARB,TRPV4,BMP4,BMP5,BMPR1B,SOX5,ZBTB16,RUNX3,HAND2
GO:0009583	BP	detection of light stimulus	60	13	0.0520863	0.9377	SLC24A4,CRB1,GNAT2,GUCY2D,EYS,PDE6B,SEMA5B,RCVRN,PRPH2,RHO,RP1,RPE65,GJA10
GO:0051050	BP	positive regulation of transport	864	131	0.0521422	0.9377	CDH2,CDH3,TENM1,RAMP3,TRDN,SORBS1,C1QTNF1,ADCYAP1R1,CNR1,CNTN1,ADORA2A,CRH,SCP2D1,SYT9,SLC30A8,ABAT,DRD2,DRD3,EDNRA,EDNRB,FCN1,FCN2,FGB,FGF12,FGG,NLGN1,ABLIM3,CLASP2,MLC1,MTCL1,FPR2,CD2AP,SLC17A8,ABL1,FYN,ABCA12,GATA2,GCG,GCK,GDNF,ATP2C1,ANKRD1,GLI3,GLRX,FFAR1,GRP,GSTM2,ANXA2,APBB1,IFNG,AQP1,IL15,INHBA,INS,ITGB1,KCNA1,KCNC2,KCNE1,KCNMB1,IPO5,C1QTNF12,LGALS3,SMAD4,MAP2,MBL2,LRRC52,MYH10,NOS1,FXYD2…
GO:0019530	BP	taurine metabolic process	7	3	0.0522816	0.9377	CDO1,GHR,STAT5B
GO:0019694	BP	alkanesulfonate metabolic process	7	3	0.0522816	0.9377	CDO1,GHR,STAT5B
GO:0046884	BP	follicle-stimulating hormone secretion	8	3	0.0525027	0.940096	CGA,INHBA,SMAD4
GO:0022603	BP	regulation of anatomical structure morphogenesis	937	150	0.0526586	0.942147	CDH2,CDH4,CDH5,GPC6,DLC1,GPNMB,SEMA3C,PDPN,WASF3,FRS2,BVES,SLITRK1,RNF157,CMA1,OR10J5,SYT2,COL4A2,CHODL,CSF1R,PRICKLE1,PIK3R6,FGD5,DAB1,DCC,LPAR1,EPHA7,ESR1,PTK2B,FGB,FGF1,FGF2,FGF8,FGG,RHOBTB3,NTNG1,NLGN1,ANKRD6,EPN2,RIMS1,DAAM1,HECW1,SPART,CLASP2,KANK1,SULF1,RHOBTB2,MINAR1,DNMBP,MACF1,ABL1,FYN,TENM4,PPP1R16B,GAS2,GATA2,GDNF,GHSR,GJA1,FOXP1,ANGPT2,HAS2,HCK,HK2,HOXA5,HPN,HRG,RSPO2,OSTN,CXCR2,AQP1…
GO:0042119	BP	neutrophil activation	39	9	0.052734	0.942553	CD300A,CXCR2,IL15,IL18,PREX1,CCL5,SPI1,SYK,CAMP
GO:0060560	BP	developmental growth involved in morphogenesis	219	42	0.0529025	0.944285	CDH4,SEMA3C,RNF157,SYT2,DCC,EDNRA,C9orf72,EPHA7,ESR1,FGF1,RIMS1,SPART,MACF1,FLRT1,ABL1,BARHL2,OSTN,ITGA4,ITGB1,MAP2,NDN,NGF,NRCAM,SEMA5B,ISLR2,SHTN1,CPNE5,BDNF,SALL1,TNN,BMP4,TMEM108,SPP1,SYT1,SYT4,TNR,SEMA6D,SEMA5A,PLXNA4,MAP3K13,SLIT2,SEMA3E,MAGI2,SLC23A2
GO:2000027	BP	regulation of animal organ morphogenesis	123	24	0.0531525	0.946421	GPC6,FRS2,PRICKLE1,FGF1,FGF2,FGF8,ANKRD6,DAAM1,SULF1,ABL1,GDNF,RSPO2,TACSTD2,MSX1,PAX9,BTBD7,DMRT3,ROBO1,ROBO2,BMP4,TIAM1,WNT10A,CD34,MAGI2
GO:0060337	BP	type I interferon signaling pathway	69	13	0.0532431	0.946421	YTHDF3,IFNA2,IFNA7,IFNA8,IFNA13,IFNA16,IFNB1,IFNW1,MMP12,PTPN1,TYK2,IFITM1,TRIM41
GO:0060197	BP	cloacal septation	3	2	0.0533931	0.947843	BMP4,TP63
GO:0090500	BP	endocardial cushion to mesenchymal transition	4	2	0.0535342	0.949013	HAS2,TWIST1
GO:0003220	BP	left ventricular cardiac muscle tissue morphogenesis	3	2	0.053599	0.949013	EDNRA,SMAD4
GO:0021756	BP	striatum development	20	6	0.0536199	0.949013	DRD2,SLITRK5,FOXP1,INHBA,RARB,FOXP2
GO:0046189	BP	phenol-containing compound biosynthetic process	46	10	0.053675	0.949147	CDH3,TPH2,MFSD12,MOXD1,SLC24A5,OCA2,SLC6A3,TYR,TYRP1,HAND2
GO:0045088	BP	regulation of innate immune response	223	36	0.0538103	0.950124	SH2D1B,PIK3R6,PYHIN1,DRD2,A2M,FCN1,FCN2,FPR2,FYN,YTHDF3,NCR3,FFAR2,HCK,IFNB1,IL12A,INS,KIR2DL4,KLRD1,MBL2,MMP12,MNDA,TREM2,PPARG,APPL2,PTPN1,CCL5,NOD2,CLEC7A,SPI1,STAT5B,SYK,ACOD1,COLEC11,HAVCR2,TRIM41,CD1D,AIM2
GO:0001771	BP	immunological synapse formation	14	5	0.0538322	0.950124	LGALS3,PRF1,DOCK8,NCK2,HAVCR2
GO:0061045	BP	negative regulation of wound healing	75	16	0.0538554	0.950124	C1QTNF1,CD109,ADAMTS18,ABAT,FAP,FGB,FGF2,FGG,CLASP2,ANXA2,HRG,NOS3,PRKG1,TFPI,THBS1,PHLDB2,CD34
GO:1904000	BP	positive regulation of eating behavior	4	2	0.0539109	0.950368	GHSR,NPY
GO:0021675	BP	nerve development	83	18	0.0543732	0.957035	SLC24A4,LPAR1,EDNRA,SULF1,GABRA5,GLI3,HOXA3,HOXB3,ITGA4,KCNA2,NGF,NKX2-2,NTRK1,CHD7,BDNF,SALL1,DRGX,NAV2,PLXNA4
GO:0002278	BP	eosinophil activation involved in immune response	4	2	0.0545013	0.957071	VAMP2,CCR2
GO:0043308	BP	eosinophil degranulation	4	2	0.0545013	0.957071	VAMP2,CCR2
GO:0045165	BP	cell fate commitment	275	47	0.0546649	0.958606	PDPN,POU6F2,OLIG1,DBX1,GSX2,EDNRA,EYA1,EYA2,FGF2,FGF8,FOXG1,MYT1L,GAP43,TENM4,GATA2,GLI2,GLI3,NRG1,ONECUT1,APC,BARHL2,IL12RB1,IRF4,ITGB1,SMAD2,SMAD4,MEF2C,MITF,MYF6,NKX2-2,IL23A,PPARG,FEV,FEZF2,SOX6,DMRT3,RARA,PRDM14,BMP4,SOX5,BRAF,TBX15,TNXB,WNT8B,TM2D3,WNT10A,GCM1
GO:0033194	BP	response to hydroperoxide	17	5	0.0546758	0.958606	DAPK1,GPX3,OXR1,TRPM2,CD36
GO:0007271	BP	synaptic transmission, cholinergic	29	7	0.054715	0.958606	CHRM3,CHRNA1,CHRNB3,ADORA2A,NALCN,RIC3,CHRNA6
GO:0035633	BP	maintenance of blood-brain barrier	33	8	0.0549079	0.960982	CDH5,GJA1,ITGB1,MBP,F11R,JAM2,JAM3,MFSD2A
GO:0019755	BP	one-carbon compound transport	23	6	0.054935	0.960982	HBG2,AQP1,AQP5,SLC14A1,UMOD,SLC14A2
GO:0097018	BP	renal albumin absorption	3	2	0.0550805	0.962788	EDNRA,EDNRB
GO:0002455	BP	humoral immune response mediated by circulating immunoglobulin	47	10	0.0551461	0.963195	IGLL5,MBL2,TREM2,PTPRC,NOD2,C1QC,C4BPB,C6,C8A,C8B
GO:0042475	BP	odontogenesis of dentin-containing tooth	88	18	0.0555958	0.969784	SLC24A4,DSPP,FGF4,FGF8,WDR72,GLI2,GLI3,ANKRD11,RSPO2,AMTN,LHX8,MSX1,DMRT3,SCN5A,BMP4,WNT10A,TP63,HAND2
GO:1904092	BP	regulation of autophagic cell death	3	2	0.0556084	0.969784	DAPK1,TREM2
GO:0045162	BP	clustering of voltage-gated sodium channels	6	3	0.0558485	0.971738	GLDN,NRCAM,SPTBN4
GO:0031344	BP	regulation of cell projection organization	627	104	0.0561739	0.976655	CDH2,CDH4,ACTR3,TENM1,SEMA3C,PDPN,SEPTIN9,ADCY6,SLITRK1,CNR1,CNTN1,CHODL,CTNNA2,KHDC3L,DAB1,DGKG,DCC,PLPPR5,LPAR1,ELAVL4,EPHA7,PTK2B,NTNG1,NLGN1,ZNF365,HECW1,SPART,KANK1,MINAR1,MACF1,DAAM2,ABL1,FYN,GAP43,PPP1R16B,GFAP,NPTN,GPM6A,PACSIN1,APC,HRG,INS,TACSTD2,MAP2,MAP4,MBP,MYO9A,NGF,NRCAM,NTRK1,WRAP73,DCDC2,PLS1,PLXNA2,MYO3A,TREM2,SEMA5B,KIF1A,FEZF2,CCDC88A,TENM3,DPYSL5,RGMA,CAMK1D,TENM2,HECW2,LRRC7…
GO:2000645	BP	negative regulation of receptor catabolic process	3	2	0.0564545	0.980783	ANXA2,FURIN
GO:0032732	BP	positive regulation of interleukin-1 production	71	14	0.0566157	0.982123	TLR6,NOD1,PYHIN1,PYDC1,NLRP10,IFNG,IL16,IL17A,USP50,MNDA,NOD2,CLEC7A,HAVCR2,AIM2,CD36
GO:2000330	BP	positive regulation of T-helper 17 cell lineage commitment	4	2	0.0567384	0.982123	IL12RB1,IL23A
GO:0032621	BP	interleukin-18 production	13	4	0.0567415	0.982123	USP50,NOD2,MIR411,TLR2
GO:0032661	BP	regulation of interleukin-18 production	13	4	0.0567415	0.982123	USP50,NOD2,MIR411,TLR2
GO:1901072	BP	glucosamine-containing compound catabolic process	9	3	0.056786	0.982123	CHIT1,CHIA,OVGP1
GO:1905581	BP	positive regulation of low-density lipoprotein particle clearance	3	2	0.0567903	0.982123	ANXA2,TREM2
GO:0034341	BP	response to interferon-gamma	131	23	0.0568616	0.98261	ACTR3,CCL26,UBD,DAPK1,GBP6,SLC30A8,HCK,HLA-DPA1,IFNG,IL12RB1,CIITA,ASS1,PPARG,CCL1,CCL5,CCL7,CCL13,CCL25,SLC11A1,BST2,TLR2,ACOD1,IFITM1
GO:0006958	BP	complement activation, classical pathway	35	8	0.057029	0.984755	IGLL5,MBL2,TREM2,C1QC,C4BPB,C6,C8A,C8B
GO:0010324	BP	membrane invagination	69	15	0.0571001	0.985237	IGLL5,CD300A,RHOBTB2,SNX33,GATA2,HAVCR1,MSR1,GULP1,TREM2,APPL2,THBS1,MEGF10,CD36,ELMO1,ARHGAP25
GO:0008217	BP	regulation of blood pressure	179	31	0.0573055	0.988032	ABCC9,CMA1,CNR1,CPA3,ADRA1A,ABAT,DRD2,DRD3,AGTR1,EDNRA,EDNRB,UTS2B,UTS2R,GUCY1A1,TRHDE,NOS1,NOS3,NPY,NPR3,OPRL1,PDE4D,POMC,PPARG,AVP,PTPRO,SCNN1D,SLC2A5,UMOD,VEGFC,NAV2,RASL10B,CD34
GO:0046879	BP	hormone secretion	282	47	0.0574648	0.988242	CGA,C1QTNF1,CNR1,SLC9B2,CRH,CRHBP,SYT9,SLC30A8,ABAT,DRD2,AGTR1,ENSA,EPHA5,FGB,FGG,ABCA12,GCG,GCK,GHSR,GJA1,FFAR1,FFAR2,GRP,IFNG,IL1RN,AQP1,INHBA,INS,C1QTNF12,BMAL1,SMAD2,SMAD4,GAL,PFKL,POMC,PPARG,CHD7,TRPV4,RFX3,CCL5,BLK,SNAP25,SPP1,TRH,TRPM2,VIP,TNFSF11,RASL10B,C2CD2L
GO:0035456	BP	response to interferon-beta	31	7	0.0574878	0.988242	PYHIN1,IFNB1,MNDA,BST2,ACOD1,IFITM1,AIM2
GO:0010469	BP	regulation of signaling receptor activity	157	29	0.0575305	0.988242	RAMP3,CGA,SLC24A4,CRH,CRHBP,GSG1L,TAFA4,PATE1,DAPK1,PTK2B,DLGAP4,NLGN1,EPGN,CNRIP1,DKK2,IFNG,ITGB1,TAFA1,MEF2C,OPRM1,PDE4D,PPARG,RASGRF1,GREM2,CCR2,CALCR,NCK2,DLGAP2,DLGAP1
GO:1902744	BP	negative regulation of lamellipodium organization	7	3	0.0575717	0.988242	KANK1,HRG,SLIT2
GO:0001865	BP	NK T cell differentiation	10	4	0.0575781	0.988242	ZNF683,ITK,ZBTB7B,ZBTB16
GO:0003400	BP	regulation of COPII vesicle coating	4	2	0.0577873	0.989597	SAR1B,SAR1A
GO:0090113	BP	regulation of ER to Golgi vesicle-mediated transport by GTP hydrolysis	4	2	0.0577873	0.989597	SAR1B,SAR1A
GO:0007589	BP	body fluid secretion	85	17	0.0578986	0.99072	CDO1,CHRM3,CSN2,SLC29A1,FOXB1,HK2,AQP1,AQP5,NPR3,ZBTB7B,PRL,PRLR,SLC6A3,STAT5B,STATH,VIP,LACRT
GO:0032330	BP	regulation of chondrocyte differentiation	53	12	0.0582092	0.993644	RFLNA,GLI3,GDF6,LTBP3,SOX6,PTH,NKX3-2,RARB,BMP4,BMPR1B,SOX5,ZBTB16
GO:0002460	BP	adaptive immune response based on somatic recombination of immune receptors built from immunoglobulin superfamily domains	283	45	0.0582765	0.993644	IGLL5,CLC,CCR6,CSF2RB,GAPT,HLA-DMB,HLA-DPA1,NLRP10,IFNA2,IFNB1,IL1R1,IL12A,IL12RB1,IL18,INPP5D,IRF4,KLRD1,MBL2,MEF2C,ZBTB7B,KMT5B,IL23A,TREM2,PRF1,AZGP1,AICDA,PTPRC,RAB27A,BACH2,RORA,NOD2,CLEC7A,SLC11A1,C1QC,C4BPB,C6,CCR2,TYK2,C8A,C8B,HAVCR2,KLHL6,CD1A,CD1C,CD1D,CD8A
GO:0060099	BP	regulation of phagocytosis, engulfment	15	5	0.0585006	0.993644	CD300A,GATA2,TREM2,APPL2,CD36
GO:1905153	BP	regulation of membrane invagination	15	5	0.0585006	0.993644	CD300A,GATA2,TREM2,APPL2,CD36
GO:0055095	BP	lipoprotein particle mediated signaling	3	2	0.0585517	0.993644	CDH13,CD36
GO:0055096	BP	low-density lipoprotein particle mediated signaling	3	2	0.0585517	0.993644	CDH13,CD36
GO:0051964	BP	negative regulation of synapse assembly	7	3	0.0585719	0.993644	EPHA7,ROBO2,TLR2
GO:0010533	BP	regulation of activation of Janus kinase activity	8	3	0.0585784	0.993644	CD300A,IL23A,CCL5
GO:0051094	BP	positive regulation of developmental process	1324	200	0.0585861	0.993644	CDH4,CDH5,BASP1,PDPN,FRS2,SLITRK1,RNF157,ADD1,CMA1,CMKLR1,SYT2,SLC9B2,CHODL,CSF2,PIK3R6,CBLN2,KHDC3L,DAB1,GSX2,DRD2,AGTR1,LPAR1,ELAVL4,ESRRB,EVI2B,PTK2B,FBN2,FGB,FGF1,FGF2,FGF8,FGFR1,FGG,NLGN1,ZNF365,FOXG1,RIMS1,ZHX3,CLASP2,MACF1,FLRT2,ABL1,FNDC5,WWTR1,TENM4,SLITRK5,GATA2,GCNT2,GDNF,GFAP,GHR,GHSR,GJA1,NPTN,IL36B,BMP10,GLI2,GLI3,LAMA1,ANGPT2,GRM5,PACSIN1,HAS2,NRG1,HK2,HOXA5,HSF4,HTR2A,BRINP3,IFNG,…
GO:0002764	BP	immune response-regulating signaling pathway	401	64	0.0585908	0.993644	MIR708,IGLL5,TLR6,NOD1,VAV3,HHLA2,CD300A,FCRL3,CMTM3,CMKLR1,GCSAML,CTLA4,ESR1,FCN1,FCN2,FPR2,FPR3,ABL1,FYN,NCR3,CLEC4E,FOXP1,C5AR2,FFAR2,HCK,INPP5D,IRF4,ITK,KLRD1,THEMIS,LCP2,LGALS3,MBL2,MEF2C,MNDA,TRAT1,PDE4B,PDE4D,UBASH3A,TREM2,APPL2,MAPK10,PTPRC,SEC14L1,BLK,NOD2,CLEC7A,BRAF,SYK,TLR1,TLR2,C3AR1,ACOD1,LAT2,COLEC11,TLR10,CARD11,HAVCR2,KLHL6,CD8A,BPIFB1,AIM2,CD36,TESPA1
GO:1990138	BP	neuron projection extension	162	32	0.0586764	0.994356	CDH4,SEMA3C,RNF157,SYT2,EDNRA,C9orf72,RIMS1,MACF1,FLRT1,ABL1,BARHL2,OSTN,ITGA4,ITGB1,MAP2,NDN,NRCAM,SEMA5B,ISLR2,SHTN1,CPNE5,TNN,TMEM108,SYT1,SYT4,TNR,SEMA6D,SEMA5A,PLXNA4,MAP3K13,SLIT2,SEMA3E,SLC23A2
GO:0036301	BP	macrophage colony-stimulating factor production	7	3	0.0587981	0.994936	FOXP1,HAVCR2,CD34
GO:1901256	BP	regulation of macrophage colony-stimulating factor production	7	3	0.0587981	0.994936	FOXP1,HAVCR2,CD34
GO:0021849	BP	neuroblast division in subventricular zone	3	2	0.0588716	0.995442	AKNA,NUMB
GO:0031632	BP	positive regulation of synaptic vesicle fusion to presynaptic active zone membrane	3	2	0.0592216	0.995886	SYT9,SYT1
GO:0099502	BP	calcium-dependent activation of synaptic vesicle fusion	3	2	0.0592216	0.995886	SYT9,SYT1
GO:1901634	BP	positive regulation of synaptic vesicle membrane organization	3	2	0.0592216	0.995886	SYT9,SYT1
GO:1990680	BP	response to melanocyte-stimulating hormone	3	2	0.0592465	0.995886	SLC24A4,POMC
GO:0003203	BP	endocardial cushion morphogenesis	38	9	0.0593196	0.995886	FGF8,SMAD4,MSX1,NOS3,TMEM100,ROBO1,ROBO2,BMP5,TWIST1
GO:0021513	BP	spinal cord dorsal/ventral patterning	17	5	0.0593257	0.995886	DBX1,GLI2,GLI3,NKX2-2,DMRT3
GO:0061437	BP	renal system vasculature development	31	8	0.0593351	0.995886	EDNRA,ANGPT2,AQP1,BMP4,PDGFD,SERPINB7,CFLAR,CD34
GO:0061440	BP	kidney vasculature development	31	8	0.0593351	0.995886	EDNRA,ANGPT2,AQP1,BMP4,PDGFD,SERPINB7,CFLAR,CD34
GO:0048755	BP	branching morphogenesis of a nerve	10	4	0.059403	0.996291	DRD2,EPHA7,RERE,MAP3K13
GO:0001974	BP	blood vessel remodeling	43	10	0.0596651	0.999274	SEMA3C,EDNRA,FGF8,CRB1,HOXA3,HRG,MEF2C,NOS3,CHD7,CCR2
GO:1904849	BP	positive regulation of cell chemotaxis to fibroblast growth factor	3	2	0.0597546	0.999274	FGF2,FGFR1
GO:2000546	BP	positive regulation of endothelial cell chemotaxis to fibroblast growth factor	3	2	0.0597546	0.999274	FGF2,FGFR1
GO:0071880	BP	adenylate cyclase-activating adrenergic receptor signaling pathway	26	7	0.0597563	0.999274	AKAP13,ADCY9,ADRA1A,DRD2,DRD3,PDE4B,PDE4D
GO:0071875	BP	adrenergic receptor signaling pathway	32	8	0.0598052	0.999356	AKAP13,ADCY9,ADRA1A,DRD2,DRD3,PDE4B,PDE4D,RGS2
GO:0001580	BP	detection of chemical stimulus involved in sensory perception of bitter taste	35	8	0.0599457	0.999509	CST1,TAS2R39,GNAT2,TAS2R16,TAS2R1,TAS2R8,AZGP1,TAS2R38
GO:0010159	BP	specification of animal organ position	3	2	0.0599825	0.999509	HOXA3,BMP4
GO:0050798	BP	activated T cell proliferation	46	10	0.0600909	0.999509	HHLA2,CLC,ABL1,FYN,IL2RA,IL12RB1,IL18,IL23A,PRKAR1A,STAT5B
GO:0045761	BP	regulation of adenylate cyclase activity	55	12	0.0601215	0.999509	NPFFR2,DRD2,DRD3,EDNRA,EDNRB,GRM2,GRM3,NPR3,ACR,GPR87,TSHR,CCR2
GO:0046635	BP	positive regulation of alpha-beta T cell activation	66	14	0.0601933	0.999972	GLI3,IFNG,IL12A,IL12RB1,IL18,ZBTB7B,IL23A,PTPRC,RARA,SYK,CCR2,TYK2,ZBTB16,CARD11,RUNX3
GO:0045843	BP	negative regulation of striated muscle tissue development	8	3	0.0604935	1	FGF8,BMP4,TWIST1
GO:0043382	BP	positive regulation of memory T cell differentiation	9	3	0.0607907	1	IL12RB1,PCK1,IL23A
GO:0006576	BP	cellular biogenic amine metabolic process	87	16	0.0608932	1	ACMSD,DHPS,ABAT,DRD2,DRD3,EDNRA,PNKD,MOXD1,RNF180,IDO1,NPY,ODC1,PDE1B,SLC6A3,TRH,HAND2
GO:2001236	BP	regulation of extrinsic apoptotic signaling pathway	148	27	0.0609821	1	RFFL,CSF2,EYA4,EYA1,EYA2,FGB,FGFR1,FGG,GDNF,GSTP1,INHBA,GFRAL,LGALS3,MAL,ATF3,NOS3,STRADB,PAK5,SH3RF1,PTPRC,BMP4,BMP5,BMPR1B,THBS1,TIMP3,SCG2,MADD,CFLAR
GO:1903998	BP	regulation of eating behavior	8	3	0.0610704	1	SLC24A4,GHSR,NPY
GO:0050770	BP	regulation of axonogenesis	145	30	0.0612553	1	CDH2,CDH4,SEMA3C,SLITRK1,CHODL,DAB1,DCC,EPHA7,SPART,MACF1,MAP2,MBP,NGF,PLXNA2,SEMA5B,ISLR2,LRRC4C,SHTN1,ROBO1,ROBO2,BDNF,SPP1,BRAF,TIAM1,TNR,SEMA6D,SEMA5A,PLXNA4,MAP3K13,SLIT2,SEMA3E
GO:0050731	BP	positive regulation of peptidyl-tyrosine phosphorylation	181	33	0.0612608	1	TNK2,SH2D1B,CNTN1,IL31RA,CSF1R,CSF2,ADRA1A,PTK2B,FGF8,ABL1,FYN,EPGN,GFRA1,GHR,GRM5,NRG1,HTR2A,IFNA2,IFNG,IL5,IL12A,IL15,IL18,NOX4,IL23A,TREM2,PTPN1,PTPRC,CCL5,NOD2,SYK,THBS4,LACRT,CD36
GO:0048638	BP	regulation of developmental growth	314	55	0.0612925	1	MIR873,CDH4,BASP1,SEMA3C,CGA,RNF157,SYT2,DCC,DRD2,EPHA7,FGF2,FGF8,RIMS1,SPART,MACF1,ABL1,GHR,GHSR,FOXP1,BMP10,BARHL2,OSTN,KCNK2,MIR204,MAP2,MEF2C,NGF,NRCAM,PLAC8,PLS1,SEMA5B,CHD7,MBD5,PRL,ISLR2,SHTN1,CPNE5,SPTBN4,RGS2,BDNF,BMP4,SLC6A3,SPP1,STAT5B,SYT1,SYT4,TGFBR3,TNR,TP73,SEMA6D,MFSD2A,SEMA5A,CTDP1,PLXNA4,MAP3K13,AKAP6,SEMA3E,SLC23A2
GO:0071798	BP	response to prostaglandin D	4	2	0.0615226	1	PTGDR,PTGFR
GO:0071799	BP	cellular response to prostaglandin D stimulus	4	2	0.0615226	1	PTGDR,PTGFR
GO:0006706	BP	steroid catabolic process	25	6	0.0616433	1	CYP1A2,CYP7A1,HSD11B1,SPP1,SRD5A2,AKR1D1
GO:0007214	BP	gamma-aminobutyric acid signaling pathway	26	7	0.0616729	1	GABRR3,PHF24,GABRA1,GABRA5,GABRA6,GABRB3,GABRR1
GO:0051592	BP	response to calcium ion	140	26	0.0616803	1	KCNMB2,ADCY1,ADD1,TPH2,ACER1,SYT2,CPNE4,CRHBP,SYT9,SYT6,ENDOG,PTK2B,FGB,FGG,NLGN1,KCNMB1,MEF2C,CPNE5,SCN5A,SLC6A1,BRAF,SYT1,SYT4,THBS1,TNNT2,TRPM2,TTN
GO:1903903	BP	regulation of establishment of T cell polarity	6	3	0.0618026	1	ABL1,DOCK8,RIPOR2
GO:0001916	BP	positive regulation of T cell mediated cytotoxicity	29	7	0.0618046	1	IL12A,IL12RB1,IL23A,AZGP1,PTPRC,CD1A,CD1C,CD1D
GO:0035815	BP	positive regulation of renal sodium excretion	12	4	0.0619463	1	ADORA2A,DRD2,DRD3,EDNRB
GO:0071918	BP	urea transmembrane transport	8	3	0.0621598	1	SLC14A1,UMOD,SLC14A2
GO:0050848	BP	regulation of calcium-mediated signaling	79	16	0.0624854	1	CDH13,C10orf71,SLC24A4,CMKLR1,EFHB,PTK2B,FHL2,NRG1,TRAT1,TREM2,TMEM100,PPP3R2,CLEC7A,SYK,LACRT,AKAP6
GO:0060316	BP	positive regulation of ryanodine-sensitive calcium-release channel activity	8	3	0.0625172	1	TRDN,GSTM2,AKAP6
GO:0033078	BP	extrathymic T cell differentiation	3	2	0.0626872	1	ZNF683,IL15
GO:1904645	BP	response to amyloid-beta	53	12	0.0626884	1	RAMP3,TLR6,FPR2,FYN,GJA1,GRM5,ITGA4,MMP12,MMP13,TREM2,CALCR,CD36
GO:0007586	BP	digestion	132	23	0.0627129	1	CHIT1,CHRM3,CHRM5,SERPINA3,DRD3,GHSR,CHIA,AQP1,IL17A,AQP5,CAPN8,NPR3,OPRL1,F11R,PLS1,PNLIP,GKN1,CRACD,NOD2,SLC2A5,AKR1D1,STATH,GCNT3,CD36
GO:0007628	BP	adult walking behavior	32	8	0.0627599	1	DAB1,DRD2,OXR1,CHD7,SPTBN4,DMRT3,SCN1A,TRH
GO:0140115	BP	export across plasma membrane	74	15	0.0629834	1	MIR873,SLC24A4,KCNE4,GJA1,KCNK18,KCNA2,KCNE1,MIR129-1,ATP1A4,FXYD2,ATP4B,SLC22A18,MIR495,SLC8A1,SLC4A4,ABCG2
GO:0061591	BP	calcium activated galactosylceramide scrambling	3	2	0.0629899	1	ANO4,ANO3
GO:0042415	BP	norepinephrine metabolic process	12	4	0.0630575	1	EDNRA,MOXD1,RNF180,HAND2
GO:1905686	BP	positive regulation of plasma membrane repair	3	2	0.0631284	1	ANXA2,AHNAK
GO:0060327	BP	cytoplasmic actin-based contraction involved in cell motility	3	2	0.0631817	1	LIMCH1,SHTN1
GO:0006887	BP	exocytosis	344	56	0.0632403	1	ADCY1,CPLX2,CHRM2,CD300A,CHRNB3,MRGPRX2,CNR1,SYT2,ADORA2A,CRHBP,RIMS4,SYT9,ADRA1A,SYT6,DRD2,FGB,FGG,NLGN1,RIMS1,CLASP2,ERC2,ABCA12,GATA2,ANK1,TRARG1,GRIK5,STXBP6,GRP,ANXA2,HCK,APBA2,HTR2A,IFNG,PIK3CG,SEPTIN4,EXOC1,PTGDR,MICAL3,ZP4,RAB27A,CCL5,BLK,SNAP25,SPI1,BRAF,VAMP2,SYK,SYN2,SYT1,SYT4,CCR2,LAT2,SYTL1,CACNA1I,CHRNA6,SYTL3,STXBP5L
GO:0021554	BP	optic nerve development	15	5	0.0637983	1	LPAR1,GLI3,KCNA2,NKX2-2,NAV2
GO:0006865	BP	amino acid transport	138	25	0.0638762	1	MFSD12,ADORA2A,SLC32A1,SLC36A2,ABAT,SLC36A1,SLC17A8,GFAP,GJA1,SLC36A3,GRM2,SLC6A18,ITGB1,OCA2,AVP,SLC6A15,SLC7A14,RGS2,SLC6A1,SLC7A1,SLC7A2,SLC11A1,SYT4,TRH,TRPC4,SLC25A18
GO:0097435	BP	supramolecular fiber organization	774	122	0.0643628	1	CDH5,DNAJB6,ACTR3,TENM1,CCL26,TRDN,DLC1,SORBS1,IQGAP2,WASF3,LDB3,AKAP13,KRT71,ADD1,ADD2,ADD3,XIRP2,COL11A1,COL11A2,RFLNA,KIF18B,CTNNA2,KHDC3L,DCTN1,DES,LPAR1,C9orf72,PTK2B,RHOBTB3,LIMCH1,TOGARAM1,CLASP2,KANK1,RHOBTB2,DAAM2,CD2AP,ABL1,KCTD13,GAS2,GFAP,GHSR,ANKRD1,BMP10,CTNNA3,PACSIN1,ANXA2,HCK,KRT73,APC,KRT27,NCKAP5,ITGB1,KRT77,KRT2,KRT3,KRT5,KRT6A,KRT32,KRT33A,KRT34,KRT84,LTBP3,LUM,MIR138-1,TACST…
GO:0050955	BP	thermoception	7	3	0.0645714	1	GRIK2,RHO,TRPM8
GO:0043303	BP	mast cell degranulation	48	10	0.0646088	1	CPLX2,CD300A,MRGPRX2,GATA2,GRP,PIK3CG,PTGDR,BLK,SYK,LAT2
GO:2000301	BP	negative regulation of synaptic vesicle exocytosis	4	2	0.0650434	1	BRAF,SYT4
GO:0090023	BP	positive regulation of neutrophil chemotaxis	23	6	0.0650521	1	CXCR2,IL23A,CAMK1D,THBS4,C3AR1,RIPOR2
GO:1900028	BP	negative regulation of ruffle assembly	7	3	0.0652254	1	KANK1,TACSTD2,ARHGAP24
GO:0010737	BP	protein kinase A signaling	34	8	0.0652901	1	RAMP3,EDNRA,GCG,GAL,PDE4A,TTN,CALCR,AKAP6
GO:0002067	BP	glandular epithelial cell differentiation	72	15	0.0652946	1	CDH2,IL31RA,FGF2,FGF8,GATA2,ONECUT1,HOXA5,BMAL1,NKX2-2,RARA,RARB,RFX3,BMP4,BMP5,TP63
GO:0030502	BP	negative regulation of bone mineralization	17	5	0.0653877	1	RFLNA,PTK2B,LTBP3,PTH,STATH
GO:0060535	BP	trachea cartilage morphogenesis	3	2	0.065654	1	HOXA5,RSPO2
GO:0071216	BP	cellular response to biotic stimulus	246	40	0.0656823	1	TLR6,CCR5,CSF2,DEFA4,DEFA5,DEFA6,EDNRB,NLRP7,DEFB124,ABL1,GHSR,ANKRD1,IL36B,IL36A,GSTP1,HCK,HMGCS2,IL18,MIR187,MEF2C,ASS1,NOS3,PDE4B,TREM2,IL36G,AICDA,RARA,CCL5,NOD2,CLEC7A,SPI1,SYK,TLR1,TLR2,ACOD1,CAMP,HAVCR2,LACRT,TRIM41,LY86,CD36
GO:0015755	BP	fructose transmembrane transport	8	3	0.0657298	1	SLC26A5,SLC2A9,SLC2A5
GO:0046643	BP	regulation of gamma-delta T cell activation	11	4	0.0657694	1	PTPRC,NOD2,STAT5B,SYK
GO:0051251	BP	positive regulation of lymphocyte activation	309	50	0.0657978	1	IGLL5,VAV3,HHLA2,FCRL3,PIK3R6,DHPS,ABL1,FYN,IL36B,GLI2,GLI3,ICOS,CD209,HLA-DMB,HLA-DPA1,IFNG,IL2RA,IL5,IL12A,IL12RB1,IL15,IL18,INPP5D,MEF2C,ZBTB7B,PCK1,KMT5B,IL23A,SIRPG,PRLR,ZP4,PTPRC,RARA,CCL5,NOD2,CLEC7A,SLC7A1,SPTA1,STAT5B,SYK,CCR2,TYK2,ZBTB16,DOCK8,NCK2,CARD11,HAVCR2,TNFSF11,RUNX3,CD1D,TESPA1
GO:0046541	BP	saliva secretion	13	4	0.0660667	1	CHRM3,AQP1,AQP5,STATH
GO:0002318	BP	myeloid progenitor cell differentiation	9	3	0.0661241	1	SPI1,BRAF,JAM3
GO:0098743	BP	cell aggregation	22	6	0.0661752	1	COL11A1,FGF4,FGF6,SOX6,BMPR1B,SOX5
GO:0002038	BP	positive regulation of L-glutamate import across plasma membrane	4	2	0.0662103	1	SLC17A8,ITGB1
GO:0099566	BP	regulation of postsynaptic cytosolic calcium ion concentration	10	4	0.0662371	1	GRIA1,GRM5,ATP2B2,SLC8A1
GO:0006582	BP	melanin metabolic process	23	6	0.0664105	1	CDH3,MFSD12,SLC24A5,OCA2,TYR,TYRP1
GO:0048003	BP	antigen processing and presentation of lipid antigen via MHC class Ib	7	3	0.0664757	1	CD1A,CD1C,CD1D
GO:0048007	BP	antigen processing and presentation, exogenous lipid antigen via MHC class Ib	7	3	0.0664757	1	CD1A,CD1C,CD1D
GO:0098703	BP	calcium ion import across plasma membrane	39	10	0.0666085	1	RAMP3,SLC24A4,FYN,SLC24A2,TRPM1,PPP3R2,TRPV4,SLC8A1,TRPM2,CALCR
GO:0007338	BP	single fertilization	152	26	0.0668435	1	CLGN,ZPBP,SPACA7,LYZL4,SYT6,SPINK13,CRISP1,PRSS55,RIMS1,FOLR1,PRND,GLIPR1L1,OR10J1,CECR2,TMPRSS12,RNASE10,IRAG2,SMAD4,MST1R,ACR,OVGP1,PPP3R2,TRPC7,ZP4,ELSPBP1,TRPC6,NOX5,PLCZ1
GO:0010710	BP	regulation of collagen catabolic process	4	2	0.0668499	1	FAP,ITGB1
GO:0032902	BP	nerve growth factor production	3	2	0.0669079	1	NPY,FURIN
GO:0071222	BP	cellular response to lipopolysaccharide	211	35	0.0669377	1	CCR5,CSF2,DEFA4,DEFA5,DEFA6,EDNRB,NLRP7,ABL1,GHSR,ANKRD1,IL36B,IL36A,GSTP1,HCK,HMGCS2,IL18,MIR187,MEF2C,ASS1,NOS3,PDE4B,IL36G,AICDA,RARA,CCL5,NOD2,SPI1,TLR2,ACOD1,CAMP,HAVCR2,LACRT,TRIM41,LY86,CD36
GO:0031650	BP	regulation of heat generation	12	4	0.0669636	1	CNR1,ABAT,EDNRB,TNFSF11
GO:0071357	BP	cellular response to type I interferon	71	13	0.0670217	1	YTHDF3,IFNA2,IFNA7,IFNA8,IFNA13,IFNA16,IFNB1,IFNW1,MMP12,PTPN1,TYK2,IFITM1,TRIM41
GO:0007185	BP	transmembrane receptor protein tyrosine phosphatase signaling pathway	6	3	0.0671995	1	FRS2,PTN,PTPRD
GO:0072126	BP	positive regulation of glomerular mesangial cell proliferation	7	3	0.0672	1	PDGFD,SERPINB7,CFLAR
GO:2000480	BP	negative regulation of cAMP-dependent protein kinase activity	11	4	0.0674208	1	PKIA,PKIB,PRKAR1A,PRKAR1B
GO:0022029	BP	telencephalon cell migration	57	13	0.0674244	1	DAB1,DRD2,FOXG1,SUN1,FOXB1,GLI3,NRG1,FEZF2,ROBO1,P2RY12,TNR,BMERB1,SLIT2
GO:0044557	BP	relaxation of smooth muscle	11	4	0.0682628	1	GUCY1A1,PRKG1,RGS2,SLC8A1
GO:0051464	BP	positive regulation of cortisol secretion	4	2	0.06829	1	CRH,GAL
GO:2000851	BP	positive regulation of glucocorticoid secretion	4	2	0.06829	1	CRH,GAL
GO:0050769	BP	positive regulation of neurogenesis	218	39	0.0683286	1	CDH4,SLITRK1,CHODL,KHDC3L,GSX2,DRD2,FGF2,ZNF365,FOXG1,MACF1,TENM4,GFAP,NPTN,GLI3,GRM5,IFNG,ITGB1,NGF,NKX2-2,OPRM1,PLAG1,PLXNA2,ISLR2,PTN,SHTN1,PTPRD,PTPRZ1,ROBO1,ROBO2,BDNF,BRAF,TIAM1,TLR2,TP73,VEGFC,TTBK1,NUMB,SEMA5A,PLXNA4,MAP3K13,SLIT2
GO:0001921	BP	positive regulation of receptor recycling	12	4	0.0684452	1	RAMP3,BVES,NSG1,ANXA2
GO:0006816	BP	calcium ion transport	419	68	0.0685296	1	CALCRL,RAMP3,TRDN,PKD1L2,FCRL3,ADCYAP1R1,TMC1,SLC24A4,CCR5,ADORA2A,CSN2,ADRA1A,EFHB,DRD2,DRD3,EDNRA,EDNRB,PTK2B,FGF2,ABL1,FYN,SLC24A2,NALCN,GCG,GCK,ATP2C1,GPM6A,SLC24A5,FFAR1,REM1,GSTM2,ANXA2,HTR2A,IL16,KCNE1,LGALS3,TRPM1,NOS1,NOS3,ATP2B2,OPRL1,OPRM1,P2RY6,PDE4B,PDE4D,PIK3CG,PPP3R2,CHD7,CABP5,NMUR2,TRPC7,EPPIN,CEMIP,PTPRC,TRPV4,RCVRN,CCL5,SEMG1,SLC8A1,TRPC4,TRPC6,TRPM2,AHNAK,TRPM8,CALCR,TRPM3,CAC…
GO:0030203	BP	glycosaminoglycan metabolic process	118	22	0.0686711	1	ST3GAL6,EGFLAM,EDNRA,EDNRB,HS3ST5,FGF2,GCNT2,B3GAT1,DSE,HAS2,IL15,ITIH1,ITIH2,CHST6,SPOCK3,CHST15,CHST12,STAB2,CSGALNACT1,CEMIP,HPSE2,ST3GAL1
GO:0035811	BP	negative regulation of urine volume	4	2	0.0687616	1	ADCY6,SLC4A1
GO:0070292	BP	N-acylphosphatidylethanolamine metabolic process	9	3	0.0688174	1	PLAAT2,PLAAT1,PLAAT4
GO:0072124	BP	regulation of glomerular mesangial cell proliferation	11	4	0.0688499	1	BMP4,PDGFD,SERPINB7,CFLAR
GO:0090494	BP	dopamine uptake	17	5	0.0688757	1	DRD2,DRD3,GDNF,SLC6A2,SLC6A3
GO:1902904	BP	negative regulation of supramolecular fiber organization	154	29	0.0688811	1	CDH5,DLC1,ADD1,ADD2,ADD3,CTNNA2,CLASP2,KANK1,APC,MIR138-1,TACSTD2,SMAD4,MAP2,LMOD2,F11R,SPTBN5,TREM2,CRACD,SPTBN4,SPTA1,SPTAN1,SPTBN1,SVIL,TMOD1,ARHGAP28,BMERB1,PHLDB2,SLIT2,CAPZA3,GMFG
GO:0060563	BP	neuroepithelial cell differentiation	34	8	0.0689576	1	CDH2,DSPP,FGF2,FGF8,ABL1,GATA2,B9D1,NKX2-2
GO:1903510	BP	mucopolysaccharide metabolic process	92	18	0.0690539	1	ST3GAL6,EGFLAM,EDNRA,EDNRB,FGF2,DSE,HAS2,IL15,ITIH1,ITIH2,CHST6,SPOCK3,CHST15,CHST12,STAB2,CSGALNACT1,CEMIP,ST3GAL1
GO:0006929	BP	substrate-dependent cell migration	25	7	0.0691095	1	CD2AP,SHTN1,PTPRC,ROBO1,P2RY12,VEGFC,SLIT2
GO:0014033	BP	neural crest cell differentiation	94	19	0.0692093	1	CDH2,SEMA3C,EDNRA,EDNRB,FOLR1,GDNF,NRG1,CYP26C1,SMAD4,MEF2C,PITX2,SEMA5B,BMP4,TWIST1,SEMA6D,WNT10A,SEMA5A,HAND2,SEMA3E
GO:0043405	BP	regulation of MAP kinase activity	178	32	0.0693931	1	TENM1,TLR6,AKAP13,CD300A,PIK3R6,PTK2B,FGF1,FGF2,FGFR1,PIK3R5,EPGN,GHR,GSTP1,HTR2A,MEF2C,MST1R,NOX4,PIK3CG,PPARG,PTPN1,PTPRC,RGS2,ROBO1,NOD2,BMP4,SYK,THBS1,TNXB,PDGFD,TNFSF11,KSR1,MAP3K13
GO:0043279	BP	response to alkaloid	98	19	0.0694317	1	CNR1,ADORA2A,CRHBP,DNMT3A,ABAT,DRD2,DRD3,ELAVL4,PTK2B,SDK1,GHR,GRM2,GSTM2,HTR2A,OPRM1,PITX3,SLC6A1,SLC6A3,SLC8A1
GO:1905310	BP	regulation of cardiac neural crest cell migration involved in outflow tract morphogenesis	3	2	0.0694759	1	SEMA3C,BMP4
GO:1905312	BP	positive regulation of cardiac neural crest cell migration involved in outflow tract morphogenesis	3	2	0.0694759	1	SEMA3C,BMP4
GO:0048511	BP	rhythmic process	292	47	0.0695637	1	ATG7,ADCY1,CGA,TPH2,PROKR2,NMS,ADORA2A,CRH,CSF2,DRD2,DRD3,A2M,ESR1,NLGN1,GAS2,HAS2,HCRTR2,INHBA,KCNA2,KCND2,BMAL1,ASS1,ZFHX3,NFIL3,NOS3,NTRK1,OPRL1,OPRM1,PDE6B,PPARG,ENOX1,MAPK10,PTN,NPS,ROBO2,RORA,RPE65,BMPR1B,STAT5B,TRPM2,TWIST1,NRIP1,BHLHE40,KCNH7,USP2,SPSB4,SLIT2,ADAMTS1
GO:0045588	BP	positive regulation of gamma-delta T cell differentiation	7	3	0.0696988	1	PTPRC,STAT5B,SYK
GO:2000738	BP	positive regulation of stem cell differentiation	23	6	0.0697098	1	FGF2,LTBP3,TACSTD2,SOX6,PTN,SOX5
GO:1903977	BP	positive regulation of glial cell migration	9	3	0.0699621	1	TREM2,P2RY12,CCR2
GO:0060534	BP	trachea cartilage development	7	3	0.0701746	1	HOXA5,RSPO2,RARA
GO:0033033	BP	negative regulation of myeloid cell apoptotic process	16	5	0.070222	1	CLEC5A,GHSR,CXCR2,NOD2,STAT5B
GO:0099170	BP	postsynaptic modulation of chemical synaptic transmission	16	5	0.0703467	1	DCC,DRD2,GHSR,GRM5,NRGN
GO:0043330	BP	response to exogenous dsRNA	44	9	0.0704057	1	RFTN2,IFNA2,IFNA7,IFNA8,IFNA13,IFNA16,IFNB1,IFNW1,NOD2
GO:0051941	BP	regulation of amino acid uptake involved in synaptic transmission	4	2	0.0707201	1	SLC17A8,ITGB1
GO:0051946	BP	regulation of glutamate uptake involved in transmission of nerve impulse	4	2	0.0707201	1	SLC17A8,ITGB1
GO:1903038	BP	negative regulation of leukocyte cell-cell adhesion	138	24	0.0708807	1	TSPAN32,GPNMB,CD300A,ADORA2A,CTLA4,TIGIT,GLI3,IFNA2,IFNB1,IL2RA,IDO1,LGALS3,TARM1,ASS1,ZBTB7B,PRKAR1A,PAG1,CCL25,SFTPD,BMP4,HAVCR2,RUNX3,SOCS6,RIPOR2
GO:0021814	BP	cell motility involved in cerebral cortex radial glia guided migration	6	3	0.0712112	1	SUN1,P2RY12,BMERB1
GO:0071671	BP	regulation of smooth muscle cell chemotaxis	7	3	0.0712921	1	LPAR1,PDGFD,SLIT2
GO:0006874	BP	cellular calcium ion homeostasis	270	45	0.0713165	1	CDH5,TRDN,SLC24A4,CCR5,TMEM178A,DRD2,DRD3,EDNRA,PTK2B,FGF2,ABL1,SLC24A2,NPTN,ATP2C1,SLC24A5,GRIA1,GRIK2,GRM5,GSTM2,HCRTR2,HTR2A,ATP13A5,NOS1,ATP2B2,P2RY6,PDE4D,CHD7,TRPC7,CEMIP,PTH,PTPRC,TRPV4,CCL1,CCL5,CCL7,CCL13,SLC8A1,TRPC4,TRPC6,TRPM2,CCR2,UMOD,TRPM8,LACRT,TSPOAP1,AKAP6
GO:0003231	BP	cardiac ventricle development	126	24	0.0715041	1	SEMA3C,FRS2,XIRP2,COL11A1,EDNRA,BMP10,NRG1,KCNK2,SMAD4,MEF2C,NOS3,NPY2R,CHD7,HEG1,ROBO1,ROBO2,SALL1,SCN5A,BMP4,TGFBR3,TNNT2,GREB1L,SLIT2,HAND2
GO:0002066	BP	columnar/cuboidal epithelial cell development	49	11	0.0719821	1	CDH2,GATA2,HOXA5,BMAL1,NKX2-2,NKX3-2,RARA,RARB,RFX3,BMP4,BMP5
GO:0032642	BP	regulation of chemokine production	95	17	0.0719899	1	CSF1R,DEFB124,FOXP1,CHIA,FFAR2,GSTP1,IFNG,IL17A,IL18,MBP,TREM2,TRPV4,NOD2,CLEC7A,SYK,TLR2,TWIST1,HAVCR2
GO:1902692	BP	regulation of neuroblast proliferation	40	9	0.072002	1	DRD2,FGF2,FOXG1,GLI3,ITGB1,MIR137,TAFA1,PTN,VEGFC
GO:0061844	BP	antimicrobial humoral immune response mediated by antimicrobial peptide	67	13	0.0720675	1	DEFB127,DEFA4,DEFA5,DEFA6,HRG,IL17A,KRT6A,MUC7,S100A9,CCL13,SEMG1,NOD2,CAMP
GO:0070233	BP	negative regulation of T cell apoptotic process	23	6	0.0721319	1	PTCRA,IDO1,CCL5,ST3GAL1,BMP4,DOCK8
GO:0071636	BP	positive regulation of transforming growth factor beta production	18	5	0.0721661	1	LUM,FURIN,THBS1,SERPINB7,CD34
GO:0002696	BP	positive regulation of leukocyte activation	355	56	0.0722096	1	IGLL5,TLR6,VAV3,HHLA2,FCRL3,PIK3R6,DHPS,ABL1,FYN,GATA2,HAVCR1,IL36B,GLI2,GLI3,ICOS,CD209,HLA-DMB,HLA-DPA1,IFNG,IL2RA,IL5,IL12A,IL12RB1,IL15,IL18,INPP5D,MEF2C,ZBTB7B,PCK1,KMT5B,IL23A,TREM2,SIRPG,PRLR,ZP4,PTPRC,RARA,CCL5,NOD2,CLEC7A,SLC7A1,SPTA1,STAT5B,SYK,THBS1,CCR2,TYK2,ZBTB16,DOCK8,NCK2,CARD11,TTBK1,HAVCR2,TNFSF11,RUNX3,CD1D,TESPA1
GO:0009566	BP	fertilization	188	31	0.0722555	1	CLGN,ZPBP,SPACA7,LYZL4,SYT6,SPINK13,CRISP1,PRSS55,RIMS1,FOLR1,PRND,MEIOB,GLIPR1L1,OR10J1,CECR2,TMPRSS12,RNASE10,IRAG2,SMAD4,MST1R,NELL2,ATP1A4,ACR,OVGP1,PPP3R2,TRPC7,SPTBN4,ZP4,PRDM14,ELSPBP1,TRPC6,NOX5,PLCZ1
GO:0006198	BP	cAMP catabolic process	9	4	0.0724962	1	PDE7B,PDE4A,PDE4B,PDE4D
GO:0002068	BP	glandular epithelial cell development	37	9	0.0725503	1	CDH2,GATA2,BMAL1,NKX2-2,RARA,RARB,RFX3,BMP4,BMP5
GO:0002064	BP	epithelial cell development	202	36	0.072746	1	CDH2,CDH5,FRS2,ADD1,FRMD6,ASXL1,EDNRA,EDNRB,ESR1,PALLD,AKR1B1,PPP1R16B,ABCA12,GATA2,ONECUT1,HOXA5,KCNE1,KRT2,BMAL1,AFDN,NKX2-2,NTRK1,F11R,PDE4D,ROBO4,HEG1,NKX3-2,RARA,RARB,RFX3,BMP4,BMP5,TMOD1,IFT74,BFSP2,TP63,MAGI2
GO:0090659	BP	walking behavior	33	8	0.072867	1	DAB1,DRD2,OXR1,CHD7,SPTBN4,DMRT3,SCN1A,TRH
GO:0032252	BP	secretory granule localization	12	4	0.0729915	1	MAP2,PIK3CG,KIF1A,SYT4
GO:0002760	BP	positive regulation of antimicrobial humoral response	8	3	0.0730302	1	IL17A,NOD2,ACOD1
GO:0034121	BP	regulation of toll-like receptor signaling pathway	73	14	0.0731067	1	MIR708,TLR6,CD300A,FCRL3,ESR1,IRF4,TREM2,APPL2,NOD2,TLR1,TLR2,ACOD1,BPIFB1,CD36
GO:0001895	BP	retina homeostasis	72	14	0.0732702	1	CDH3,PRR4,RDH12,ESRRB,CRB1,WHRN,AZGP1,OPRPN,RHO,RP1,RPE65,TUB,CLRN1,CDHR1
GO:0070873	BP	regulation of glycogen metabolic process	34	8	0.0734052	1	MIR1271,SORBS1,GCK,INS,POMC,PPP1R3A,PTH,PPP1R3B,RUBCNL
GO:0001658	BP	branching involved in ureteric bud morphogenesis	56	12	0.0736609	1	EYA1,FGF1,FGF2,FGF8,GDNF,GLI3,TACSTD2,SMAD4,CTNNBIP1,SALL1,BMP4,GREB1L
GO:1900225	BP	regulation of NLRP3 inflammasome complex assembly	19	5	0.0737505	1	TLR6,NEK7,PYDC2,USP50,TREM2,CD36
GO:1903444	BP	negative regulation of brown fat cell differentiation	3	2	0.0738458	1	GATA2,TRPV4
GO:0021954	BP	central nervous system neuron development	81	17	0.0739585	1	CDH11,TTC36,DCC,DCLK2,DRD2,EPHB6,FOXG1,GATA2,GLI2,MAP2,LHX8,NPY,FEZF2,SPTBN4,PLXNA4,SLIT2,SEMA3E
GO:0070100	BP	negative regulation of chemokine-mediated signaling pathway	6	3	0.0740837	1	ROBO1,CCL5,SLIT2
GO:0000706	BP	meiotic DNA double-strand break processing	4	2	0.0743362	1	SPO11,C14orf39
GO:0001667	BP	ameboidal-type cell migration	471	77	0.0744872	1	CDH2,CDH5,CDH13,SEMA3C,MAPRE2,RFFL,CSNK2B,CLEC14A,EDNRA,EDNRB,PTK2B,FAP,FAT2,FGF1,FGF2,FGF4,FGF8,FGFR1,CLASP2,KANK1,FOLR1,MACF1,DAAM2,ABL1,YTHDF3,GATA2,GDNF,GJA1,FOXP1,BMP10,ANGPT2,HAS2,HRG,IFNG,AQP1,ITGA4,ITGB1,KRT2,ARHGDIB,MIR129-1,MIR137,MIR204,TACSTD2,MIR296,MEF2C,MIR135B,NOS3,PIK3CG,PITX2,SEMA5B,PPARG,APPL2,MIR329-1,MIR410,MIR495,JCAD,PTN,PTPRR,PXN,ROBO1,RREB1,S100P,P2RY12,BMP4,SLC8A1,MIR487…
GO:0019835	BP	cytolysis	25	6	0.074518	1	GZMA,PRF1,GSDMB,C6,C8A,C8B
GO:0050679	BP	positive regulation of epithelial cell proliferation	216	37	0.0745649	1	CDH3,CDH13,CCL26,AGTR1,EYA1,FGF1,FGF2,FGFR1,EPGN,PPP1R16B,GATA2,GHSR,C5AR2,HAS2,HPN,HSF4,ITGA4,MMP12,MIR135B,ZNF304,MIR495,JCAD,PTN,RREB1,SCN5A,NOD2,ST8SIA1,BMP4,BMP5,MIR487B,THBS4,TWIST1,VEGFC,VIP,SCG2,TP63,CFLAR,LACRT,SEMA5A
GO:0003096	BP	renal sodium ion transport	12	4	0.0746022	1	EDNRA,EDNRB,ATP6V1B1,UMOD
GO:0042053	BP	regulation of dopamine metabolic process	18	5	0.0746159	1	ABAT,PNKD,NPY,PDE1B,SLC6A3
GO:0042069	BP	regulation of catecholamine metabolic process	18	5	0.0746159	1	ABAT,PNKD,NPY,PDE1B,SLC6A3
GO:0051673	BP	membrane disruption in another organism	8	3	0.0748661	1	DEFA4,DEFA5,DEFA6
GO:0061036	BP	positive regulation of cartilage development	31	8	0.07491	1	BMP10,GLI3,GDF6,SOX6,BMP4,BMPR1B,SOX5,ZBTB16
GO:0016049	BP	cell growth	470	77	0.0749937	1	CDH4,SEMA3C,AKAP13,RNF157,DCUN1D3,SYT2,ADRA1A,DCC,AGTR1,EDNRA,ENO1,C9orf72,EPHA7,EXTL3,PTK2B,ADNP2,RIMS1,SPART,MINAR1,MACF1,SH3BP4,FLRT1,ABL1,GJA1,FOXP1,BMP10,GNG4,HPN,HRG,TNC,BARHL2,OSTN,INHBA,INS,ITGA4,ITGB1,ST20,SMAD4,MAP2,MSX1,NDN,NGF,NRCAM,SEMA5B,AVP,PRR5,PRDM11,PAK5,ISLR2,SHTN1,CPNE5,RGS2,PAPPA2,BDNF,S100A9,TNN,TMEM108,SPOCK1,SPP1,BST2,SYT1,SYT4,TNR,SEMA6D,KAZALD1,KDM2B,SORBS2,MFSD2A,RERG,U…
GO:0061387	BP	regulation of extent of cell growth	101	21	0.0751274	1	CDH4,SEMA3C,DCC,EPHA7,SPART,MACF1,ABL1,BARHL2,MAP2,NGF,NRCAM,SEMA5B,ISLR2,SHTN1,BDNF,SPP1,TNR,SEMA6D,SEMA5A,PLXNA4,MAP3K13,SEMA3E
GO:0002548	BP	monocyte chemotaxis	65	13	0.0751283	1	CCL26,FPR2,DEFB124,LGALS3,PTPRO,CCL1,CCL5,CCL7,CCL13,CCL25,CCR2,PLA2G7,TNFSF11,SLIT2
GO:2001260	BP	regulation of semaphorin-plexin signaling pathway	3	2	0.075278	1	GDNF,HAND2
GO:0097581	BP	lamellipodium organization	87	18	0.0754251	1	ACTR3,CDH13,VAV3,PDPN,WASF3,ABLIM3,KANK1,HRG,ITGB1,ABLIM1,CCDC88A,PTPRO,RREB1,P2RY12,SNX2,CLRN1,NCK2,SLIT2
GO:0046950	BP	cellular ketone body metabolic process	8	3	0.0757176	1	HMGCS2,HMGCLL1,ACSS3
GO:0051135	BP	positive regulation of NK T cell activation	9	3	0.0760227	1	IL12A,IL18,IL23A,TYK2
GO:0001755	BP	neural crest cell migration	58	13	0.0761256	1	SEMA3C,EDNRA,EDNRB,FOLR1,GDNF,PITX2,SEMA5B,BMP4,TWIST1,SEMA6D,SEMA5A,HAND2,SEMA3E
GO:0097484	BP	dendrite extension	34	9	0.0761278	1	RNF157,SYT2,RIMS1,OSTN,CPNE5,TMEM108,SYT1,SYT4,SLC23A2
GO:0055119	BP	relaxation of cardiac muscle	17	5	0.0762173	1	GSTM2,PDE4B,PDE4D,RGS2,SLC8A1
GO:0002155	BP	regulation of thyroid hormone mediated signaling pathway	7	3	0.0763531	1	GPHB5,THRB,NCOA1
GO:0034330	BP	cell junction organization	662	110	0.0763566	1	CDH2,CDH5,CDH6,CDH9,CDH10,GPC6,CDH11,CDH12,CDH18,DLC1,SORBS1,WASF3,MAPRE2,CHRNA1,SLITRK1,ADD1,ADD2,COL4A1,XIRP2,CSF1R,LRFN5,CBLN2,CTNNA2,DCTN1,DRD2,EPHA7,PTK2B,SDK1,NTNG1,NLGN1,ZNF365,LIMCH1,NFASC,CLASP2,MACF1,FRRS1L,FLRT2,CLDN15,ABL1,FYN,GABRA1,GABRB3,WHRN,GAP43,SLITRK5,ERC2,CLDN17,GDNF,GHSR,GJA1,NPTN,PCDH17,GPM6A,CDH20,CDH19,GRM5,NRG1,APC,HRG,TNC,ACTBL2,LRRTM3,IL17A,INS,KIFC3,LIMS1,MEF2C,AFDN,M…
GO:0030049	BP	muscle filament sliding	14	4	0.0764273	1	MYH2,MYH4,MYH8,MYL1,TNNT2
GO:0007197	BP	adenylate cyclase-inhibiting G protein-coupled acetylcholine receptor signaling pathway	8	3	0.0768139	1	CHRM2,CHRM3,CHRM5,OPRM1
GO:0044070	BP	regulation of anion transport	89	16	0.0769029	1	ADORA2A,ABAT,SLC17A8,GRM2,GRM5,ITGB1,AVP,RGS2,SLC6A1,SSTR4,SYK,SYT4,TRH,CA7,TNFSF11,TCAF1
GO:0002704	BP	negative regulation of leukocyte mediated immunity	63	12	0.0769949	1	CD300A,IFNA2,IFNB1,KIR2DL4,KLRD1,PTPRC,NOD2,SPI1,BST2,C4BPB,CCR2,HAVCR2
GO:0070527	BP	platelet aggregation	69	14	0.0770717	1	TSPAN32,PDPN,C1QTNF1,ADAMTS18,ABAT,FGB,FGG,PEAR1,F11R,GP6,PIK3CG,PRKG1,BLK,P2RY12,SYK
GO:2000552	BP	negative regulation of T-helper 2 cell cytokine production	4	2	0.0772977	1	IFNA2,IFNB1
GO:0043242	BP	negative regulation of protein-containing complex disassembly	77	16	0.0777694	1	ADD1,ADD2,ADD3,CLASP2,APC,LMOD2,SPTBN5,CRACD,SPTBN4,SPTA1,SPTAN1,SPTBN1,SVIL,TMOD1,BMERB1,CAPZA3
GO:0048864	BP	stem cell development	88	18	0.0777797	1	CDH2,SEMA3C,EDNRA,EDNRB,FGF2,FOLR1,GDNF,NRG1,CYP26C1,PITX2,SEMA5B,PTPRC,BMP4,TWIST1,SEMA6D,SEMA5A,HAND2,SEMA3E
GO:2000520	BP	regulation of immunological synapse formation	4	2	0.0779022	1	LGALS3,HAVCR2
GO:0032098	BP	regulation of appetite	20	5	0.0779368	1	GHSR,HTR4,NPY,OPRM1,POMC
GO:0071225	BP	cellular response to muramyl dipeptide	8	3	0.0781724	1	NOD1,NOD2,TRIM41
GO:0001912	BP	positive regulation of leukocyte mediated cytotoxicity	55	11	0.0782625	1	NCR3,IL12A,IL12RB1,KLRD1,IL23A,AZGP1,PTPRC,SPI1,STAT5B,CD1A,CD1C,CD1D
GO:0044467	BP	glial cell-derived neurotrophic factor production	3	2	0.0783575	1	DRD2,CD34
GO:1900166	BP	regulation of glial cell-derived neurotrophic factor production	3	2	0.0783575	1	DRD2,CD34
GO:1900168	BP	positive regulation of glial cell-derived neurotrophic factor production	3	2	0.0783575	1	DRD2,CD34
GO:0014054	BP	positive regulation of gamma-aminobutyric acid secretion	4	2	0.0784086	1	SLC6A1,TRH
GO:0051482	BP	positive regulation of cytosolic calcium ion concentration involved in phospholipase C-activating G protein-coupled signaling pathway	26	6	0.0784227	1	DRD2,DRD3,AGTR1,LPAR1,OPRL1,C3AR1,GPR55
GO:0097646	BP	calcitonin family receptor signaling pathway	8	3	0.0785667	1	CALCRL,RAMP3,CALCR
GO:0051584	BP	regulation of dopamine uptake involved in synaptic transmission	8	3	0.0785799	1	DRD2,DRD3,GDNF
GO:0051940	BP	regulation of catecholamine uptake involved in synaptic transmission	8	3	0.0785799	1	DRD2,DRD3,GDNF
GO:0051589	BP	negative regulation of neurotransmitter transport	12	4	0.0785988	1	PNKD,NOS1,BRAF,SYT4
GO:0002679	BP	respiratory burst involved in defense response	14	4	0.078841	1	HCK,INS,MPO,PIK3CG,TREM2
GO:0045650	BP	negative regulation of macrophage differentiation	8	3	0.0788697	1	GATA2,INHBA,C1QC
GO:0002577	BP	regulation of antigen processing and presentation	18	5	0.0790638	1	NOD1,TREM2,NOD2,SLC11A1,THBS1
GO:0061448	BP	connective tissue development	265	45	0.0792314	1	COL11A1,COL11A2,RFLNA,EPYC,FGF2,FGF4,FGF6,SPART,SULF1,SATB2,CHRDL2,GHR,BMP10,GLI3,HMGCS2,HOXA3,HOXA5,HOXB3,RSPO2,GDF6,LTBP3,MEF2C,MEF2D,MMP13,MSX1,PPARG,SOX6,PTH,NKX3-2,RARA,RARB,TRPV4,BMP4,BMP5,BMPR1B,SOX5,SPI1,ZBTB16,TBL1XR1,PDGFD,RUNX3,NCOA1,SERPINB7,CFLAR,HAND2,CD34
GO:0055006	BP	cardiac cell development	89	18	0.0793866	1	BVES,AKAP13,ADRA1A,FHL2,FOXP1,BMP10,INHBA,LRRC10,SMAD4,RGS2,BMP4,SLC8A1,TGFBR3,TTN,SORBS2,ACTN2,CTDP1,AKAP6
GO:0002238	BP	response to molecule of fungal origin	4	2	0.0794869	1	CLEC7A,SYK
GO:0071634	BP	regulation of transforming growth factor beta production	35	8	0.079552	1	CDH3,CD2AP,LUM,SMAD4,FURIN,THBS1,SERPINB7,CD34
GO:0045214	BP	sarcomere organization	44	10	0.0799247	1	LDB3,AKAP13,ANKRD1,BMP10,ITGB1,LMOD2,PRKAR1A,TNNT2,TTN,ACTN2
GO:0021535	BP	cell migration in hindbrain	16	5	0.0800134	1	CTNNA2,DAB1,ITGB1,RERE,PLXNA2
GO:2001206	BP	positive regulation of osteoclast development	4	2	0.0800974	1	SLC9B2,TNFSF11
GO:0032354	BP	response to follicle-stimulating hormone	17	5	0.0802764	1	EDNRA,GHSR,INHBA,SRD5A2,TGFBR3
GO:0035747	BP	natural killer cell chemotaxis	8	3	0.080317	1	PIK3CG,CCL5,CCL7
GO:0003091	BP	renal water homeostasis	24	6	0.080427	1	ADCY6,AKR1B1,HAS2,AQP1,ATP6V1B1,UMOD
GO:0002573	BP	myeloid leukocyte differentiation	209	36	0.0804488	1	UBD,TMEM178A,SLC9B2,IL31RA,CD109,CSF1R,CSF2,EVI2B,FBN1,GATA2,FOXP1,SIGLEC15,ANXA2,IFNG,IL5,IL15,IL17A,INHBA,INPP5D,IRF4,MITF,PDE1B,IL23A,TREM2,PPARG,CTNNBIP1,RARA,IL25,BMP4,SPI1,TLR2,C1QC,L3MBTL3,TNFSF11,CBFA2T3,GPR55,RASSF2
GO:0007621	BP	negative regulation of female receptivity	4	2	0.0804504	1	AVP,THRB
GO:0090493	BP	catecholamine uptake	18	5	0.080452	1	DRD2,DRD3,GDNF,SLC6A2,SLC6A3
GO:1900158	BP	negative regulation of bone mineralization involved in bone maturation	4	2	0.0805173	1	RFLNA,PTH
GO:0003272	BP	endocardial cushion formation	28	7	0.080593	1	FGF8,SMAD4,MSX1,TMEM100,ROBO1,ROBO2,BMP5
GO:0032332	BP	positive regulation of chondrocyte differentiation	20	6	0.0806516	1	GLI3,GDF6,SOX6,BMPR1B,SOX5,ZBTB16
GO:2000726	BP	negative regulation of cardiac muscle cell differentiation	9	3	0.0806761	1	FRS2,SMAD4,SOX6
GO:0021983	BP	pituitary gland development	40	9	0.0807418	1	DRD2,FGF2,FGF8,GATA2,GLI2,PITX2,SALL1,BMP4,SLC6A3
GO:0021553	BP	olfactory nerve development	6	3	0.0807757	1	SLC24A4,NTRK1,CHD7,SALL1
GO:0042113	BP	B cell activation	260	42	0.081066	1	IGLL5,VAV3,CD300A,FCRL1,FCRL3,CCR6,CTLA4,CTPS1,GAPT,PTK2B,ADGRG3,ABL1,ONECUT1,IFNA2,IFNA7,IFNA8,IFNA13,IFNA16,IFNB1,IFNW1,IL5,INHBA,INPP5D,ITGA4,ITGB1,MEF2C,MNDA,NTRK1,KMT5B,PRLR,AICDA,PTPRC,BLK,SAMSN1,NOD2,ST3GAL1,SPI1,STAT5B,BST2,SYK,LAT2,CARD11,HDAC9
GO:0038169	BP	somatostatin receptor signaling pathway	5	2	0.0810672	1	SSTR2,SSTR4
GO:0038170	BP	somatostatin signaling pathway	5	2	0.0810672	1	SSTR2,SSTR4
GO:0035023	BP	regulation of Rho protein signal transduction	81	17	0.0811857	1	DLC1,AKAP13,ADRA1A,LPAR1,KANK1,ABL1,KCTD13,ITGB1,ARHGDIB,ARHGEF3,F11R,HEG1,RASGRF1,ROBO1,ARHGEF28,GPR55,RIPOR2
GO:0007182	BP	common-partner SMAD protein phosphorylation	7	3	0.0811858	1	SMAD2,BMP4,SPTBN1
GO:0001558	BP	regulation of cell growth	403	66	0.0811919	1	CDH4,SEMA3C,RNF157,DCUN1D3,SYT2,DCC,AGTR1,ENO1,EPHA7,EXTL3,PTK2B,ADNP2,RIMS1,SPART,MINAR1,MACF1,SH3BP4,ABL1,GJA1,FOXP1,BMP10,GNG4,HPN,HRG,TNC,BARHL2,OSTN,INHBA,INS,ST20,SMAD4,MAP2,MSX1,NGF,NRCAM,SEMA5B,AVP,PRR5,PRDM11,PAK5,ISLR2,SHTN1,CPNE5,RGS2,PAPPA2,BDNF,S100A9,SPOCK1,SPP1,BST2,SYT1,SYT4,TNR,SEMA6D,KAZALD1,KDM2B,MFSD2A,RERG,URI1,SEMA5A,CTDP1,PLXNA4,MAP3K13,LGI1,SLIT2,AKAP6,SEMA3E,SERTAD2,SLC23…
GO:0048384	BP	retinoic acid receptor signaling pathway	31	8	0.081439	1	ASXL1,ESRRG,CYP26C1,PPARG,RARA,RARB,RXRG,ZNF536
GO:0110148	BP	biomineralization	170	30	0.0814579	1	SLC24A4,OTOL1,ADORA2A,RFLNA,SGMS2,DSPP,PTK2B,FBN2,UCMA,ALPL,WDR72,HTN3,IBSP,RSPO2,AMTN,LTBP3,MEF2C,MMP13,NELL1,NOS3,MEPE,PTH,PTN,BMP4,SLC8A1,BMPR1B,SPP1,STATH,TWIST1,OC90
GO:0034398	BP	telomere tethering at nuclear periphery	4	2	0.0815588	1	SUN1,MAJIN
GO:0044821	BP	meiotic telomere tethering at nuclear periphery	4	2	0.0815588	1	SUN1,MAJIN
GO:0070197	BP	meiotic attachment of telomere to nuclear envelope	4	2	0.0815588	1	SUN1,MAJIN
GO:2000360	BP	negative regulation of binding of sperm to zona pellucida	4	2	0.0815936	1	OVGP1,ZP4
GO:0010744	BP	positive regulation of macrophage derived foam cell differentiation	19	5	0.0818794	1	CSF2,AGTR1,IL18,MSR1,CD36
GO:0032609	BP	interferon-gamma production	110	19	0.0819644	1	MIR708,ABL1,HLA-DPA1,IL1R1,IL12A,IL12RB1,IL12RB2,IL18,INHBA,PDE4B,PDE4D,IL23A,CD244,RARA,NOD2,CLEC7A,SLC11A1,CCR2,TYK2,HAVCR2
GO:0032649	BP	regulation of interferon-gamma production	110	19	0.0819644	1	MIR708,ABL1,HLA-DPA1,IL1R1,IL12A,IL12RB1,IL12RB2,IL18,INHBA,PDE4B,PDE4D,IL23A,CD244,RARA,NOD2,CLEC7A,SLC11A1,CCR2,TYK2,HAVCR2
GO:0051781	BP	positive regulation of cell division	87	16	0.082219	1	MRGPRX2,DRD2,DRD3,FGF1,FGF2,FGF4,FGF6,FGF8,GKN1,PTN,SVIL,THBS4,VEGFC,PDGFD,LBH,KIF23
GO:0035335	BP	peptidyl-tyrosine dephosphorylation	33	8	0.0822292	1	PTPRT,EYA1,PTPN1,PTPRH,PTPRO,PTPRR,PTPRZ1,PTPN5
GO:0090715	BP	immunological memory formation process	14	4	0.0823675	1	IL12RB1,PCK1,IL23A,ST3GAL1
GO:0010817	BP	regulation of hormone levels	496	76	0.0824265	1	DHRS9,CPQ,CGA,C1QTNF1,SDR9C7,CMA1,CNR1,SLC9B2,CPA3,CRH,CRHBP,CRYM,SYT9,RDH12,CYP1A2,SLC30A8,ABAT,DRD2,AGTR1,EDNRB,ENSA,EPHA5,ESR1,FGB,FGG,FOXE1,AKR1B1,ABCA12,GCG,GCK,GHR,GHSR,GJA1,SLCO4A1,FFAR1,FFAR2,NR3C1,GRP,HPN,HSD3B2,CYP26C1,IFNG,IL1RN,AQP1,INHBA,INS,C1QTNF12,BMAL1,SMAD2,SMAD4,FURIN,GAL,PFKL,PNLIP,POMC,PPARG,CHD7,TRPV4,RFX3,RPE65,CCL5,BLK,CHST8,BMP5,SNAP25,SPP1,SRD5A2,AKR1D1,STAT5B,TRH,TRPM2,…
GO:0060856	BP	establishment of blood-brain barrier	9	3	0.0828906	1	TTPA,RECK,MFSD2A
GO:0002887	BP	negative regulation of myeloid leukocyte mediated immunity	10	3	0.0828971	1	CD300A,SPI1,CCR2
GO:0045851	BP	pH reduction	4	2	0.083079	1	ATP4B,ATP6V1B1
GO:0044106	BP	cellular amine metabolic process	98	17	0.0831152	1	BCKDK,ACMSD,DHPS,ABAT,DRD2,DRD3,EDNRA,PNKD,MOXD1,RNF180,IDO1,INS,NPY,ODC1,PDE1B,SLC6A3,TRH,HAND2
GO:0001659	BP	temperature homeostasis	176	31	0.0833032	1	ADAMTS5,CMKLR1,CNR1,ABAT,DRD2,EDNRB,ESRRG,ZNF423,LPIN1,ALPL,GJA1,APC,HTR2A,IL15,IL18,IRF4,BMAL1,NOVA1,NPR3,NOX3,ZBTB7B,PLAC8,APPL2,PRLR,SYK,TRPM2,TSHR,CCR2,TRPM8,TNFSF11,CD36
GO:0035359	BP	negative regulation of peroxisome proliferator activated receptor signaling pathway	4	2	0.0833355	1	ASXL1,TWIST1
GO:0045728	BP	respiratory burst after phagocytosis	4	2	0.0838278	1	HCK,TREM2
GO:0010762	BP	regulation of fibroblast migration	38	9	0.0839315	1	RFFL,FGF2,AQP1,ITGB1,APPL2,SLC8A1,BRAF,THBS1,PRR5L
GO:1905208	BP	negative regulation of cardiocyte differentiation	13	4	0.0840422	1	FRS2,PRICKLE1,SMAD4,SOX6
GO:0050728	BP	negative regulation of inflammatory response	177	29	0.0841044	1	CDH5,CALCRL,ADORA2A,LRFN5,PYDC2,FPR2,FYN,GHSR,GPR31,GSTP1,HCK,IL2RA,INS,C1QTNF12,MIR138-1,MIR187,MIR204,MIR205,NPY,FURIN,ENPP3,TREM2,PPARG,MMP26,MIR488,PTPRC,RORA,NOD2,SYK,ACOD1,CST7
GO:0060087	BP	relaxation of vascular associated smooth muscle	8	3	0.0843062	1	GUCY1A1,PRKG1,RGS2
GO:0050672	BP	negative regulation of lymphocyte proliferation	79	15	0.084344	1	TSPAN32,GPNMB,CD300A,CTLA4,IL2RA,IDO1,INPP5D,MNDA,ZBTB7B,GAL,PRKAR1A,BLK,SFTPD,BMP4,HAVCR2
GO:0072497	BP	mesenchymal stem cell differentiation	12	4	0.0844076	1	LTBP3,MIR346,SOX6,SOX5,SLC4A11
GO:0045141	BP	meiotic telomere clustering	9	3	0.0844116	1	SUN1,SPO11,MAJIN
GO:1904155	BP	DN2 thymocyte differentiation	4	2	0.0844664	1	CCR6,PTPRC
GO:0015747	BP	urate transport	8	3	0.0844892	1	SLC2A9,UMOD,ABCG2
GO:2000114	BP	regulation of establishment of cell polarity	25	7	0.0845127	1	CDH5,PTK2B,KANK1,ABL1,SHTN1,DOCK8,RIPOR2
GO:1905451	BP	positive regulation of Fc-gamma receptor signaling pathway involved in phagocytosis	3	2	0.0845285	1	APPL2,PTPRC
GO:0072011	BP	glomerular endothelium development	4	2	0.0846078	1	EDNRA,CD34
GO:0014052	BP	regulation of gamma-aminobutyric acid secretion	8	3	0.0846194	1	ABAT,SLC6A1,TRH
GO:0001764	BP	neuron migration	167	31	0.0847692	1	CHL1,UNC5D,CTNNA2,DAB1,DCC,DRD2,FGFR1,NTNG1,FOXG1,SATB2,FLRT2,FYN,GATA2,GPM6A,IGSF10,NRG1,BARHL2,MEF2C,NDN,NRCAM,DCDC2,SEPTIN4,FEZF2,PRKG1,SH3RF1,SHTN1,TNN,DRGX,SPOCK1,TWIST1,UNC5C,SEMA3E
GO:0035482	BP	gastric motility	5	2	0.0847696	1	DRD3,GHSR
GO:0015840	BP	urea transport	9	3	0.0850044	1	SLC14A1,UMOD,SLC14A2
GO:0021670	BP	lateral ventricle development	12	4	0.0850207	1	DNAH5,AQP1,KDM2B,NUMB
GO:0021885	BP	forebrain cell migration	60	13	0.085141	1	DAB1,DRD2,FOXG1,SUN1,FOXB1,GLI3,NRG1,FEZF2,ROBO1,P2RY12,TNR,BMERB1,SLIT2
GO:0030889	BP	negative regulation of B cell proliferation	17	5	0.0852102	1	CD300A,CTLA4,INPP5D,MNDA,BLK
GO:0045730	BP	respiratory burst	31	7	0.0852544	1	HCK,INS,MPO,PIK3CG,TREM2,CAMK1D,CLEC7A,SLC11A1
GO:0002468	BP	dendritic cell antigen processing and presentation	13	4	0.0853127	1	NOD1,NOD2,SLC11A1,THBS1
GO:0010543	BP	regulation of platelet activation	50	11	0.0854718	1	PDPN,C1QTNF1,ADAMTS18,ABAT,FGG,HRG,NOS3,F11R,GP6,PRKG1,BLK,SYK
GO:0010758	BP	regulation of macrophage chemotaxis	28	7	0.0854751	1	CMKLR1,CSF1R,PTK2B,TRPV4,CCL5,THBS1,C3AR1
GO:1990569	BP	UDP-N-acetylglucosamine transmembrane transport	5	2	0.0856199	1	SLC35A3,SLC35B4
GO:0022604	BP	regulation of cell morphogenesis	295	52	0.0856417	1	DLC1,PDPN,WASF3,BVES,RNF157,SYT2,CSF1R,FGD5,LPAR1,PTK2B,FGB,FGG,RHOBTB3,NTNG1,RIMS1,KANK1,RHOBTB2,DNMBP,MACF1,ABL1,FYN,GAS2,HAS2,HCK,HPN,OSTN,SLC26A5,LIMS1,TACSTD2,MYH10,MYO9A,F11R,PLXNA2,FBLIM1,ARHGAP15,ATP10A,PREX1,CPNE5,PTPRD,RREB1,CCL7,CCL13,SPARC,SPTA1,BRAF,SYT1,SYT4,ZNF135,MFSD2A,PLXNA4,MAP3K13,SEMA3E,SLC23A2
GO:0007290	BP	spermatid nucleus elongation	4	2	0.0861321	1	H1-7,DMRTC2,TNP1
GO:0055074	BP	calcium ion homeostasis	295	48	0.0861415	1	CDH5,TRDN,SLC24A4,CCR5,TMEM178A,DRD2,DRD3,EDNRA,PTK2B,FGF2,ALPL,ABL1,SLC24A2,NPTN,ATP2C1,SLC24A5,GRIA1,GRIK2,GRM5,GSTM2,HCRTR2,HTR2A,ATP13A5,NOS1,ATP2B2,P2RY6,PDE4D,ATP6V1B1,CHD7,TRPC7,CEMIP,PTH,PTPRC,TRPV4,CCL1,CCL5,CCL7,CCL13,SLC8A1,TRPC4,TRPC6,TRPM2,CCR2,UMOD,TRPM8,TNFSF11,LACRT,TSPOAP1,AKAP6
GO:0051494	BP	negative regulation of cytoskeleton organization	151	28	0.0864007	1	CDH5,DLC1,ADD1,ADD2,ADD3,CTNNA2,CLASP2,KANK1,APC,MIR138-1,TACSTD2,SMAD4,MAP2,LMOD2,F11R,SPTBN5,CRACD,SPTBN4,SPTA1,SPTAN1,SPTBN1,SVIL,TMOD1,ARHGAP28,BMERB1,PHLDB2,SLIT2,CAPZA3,GMFG
GO:0040017	BP	positive regulation of locomotion	578	91	0.0865807	1	CDH5,CDH13,CCL26,GPNMB,SEMA3C,PDPN,CGA,MAPRE2,BVES,CCR6,CMKLR1,CSF1R,CSF2,LPAR1,F10,PTK2B,FGF1,FGF2,FGFR1,CLASP2,FPR2,DEFB124,ABL1,FUT4,GATA2,GCNT2,FOXP1,HAS2,ONECUT1,APC,RNASE10,IFNG,IL1R1,CXCR2,AQP1,IL12A,IL16,INS,ITGA4,ITGB1,SLC26A5,LGALS3,MIR296,MMP7,MIR135B,NOS3,P2RY6,IL23A,PIK3CG,TREM2,SEMA5B,CAMK1D,CEMIP,ZNF304,JCAD,PTN,SHTN1,PTPRC,JAM2,TRPV4,RREB1,CCL1,CCL5,CCL7,PRDM14,CLEC7A,P2RY12,BMP4,…
GO:0042637	BP	catagen	4	2	0.0866343	1	CDH3,GAL
GO:0051794	BP	regulation of timing of catagen	4	2	0.0866343	1	CDH3,GAL
GO:0034144	BP	negative regulation of toll-like receptor 4 signaling pathway	12	4	0.0866375	1	MIR708,TREM2,ACOD1,BPIFB1
GO:0043949	BP	regulation of cAMP-mediated signaling	29	7	0.0870706	1	RNF157,ADCYAP1R1,LPAR1,OPRL1,PDE11A,PDE4D,PEX5L,POMC
GO:0032613	BP	interleukin-10 production	57	11	0.0871127	1	TIGIT,IDO1,IRF4,IL23A,TREM2,PRG2,NOD2,CLEC7A,SYK,TLR2,CD34
GO:0032653	BP	regulation of interleukin-10 production	57	11	0.0871127	1	TIGIT,IDO1,IRF4,IL23A,TREM2,PRG2,NOD2,CLEC7A,SYK,TLR2,CD34
GO:1902396	BP	protein localization to bicellular tight junction	4	2	0.0871325	1	CDH5,F11R
GO:0007339	BP	binding of sperm to zona pellucida	40	8	0.0871631	1	CLGN,ZPBP,CRISP1,PRSS55,TMPRSS12,ACR,OVGP1,ZP4
GO:0042417	BP	dopamine metabolic process	35	8	0.0871785	1	ABAT,DRD2,DRD3,PNKD,MOXD1,NPY,PDE1B,SLC6A3
GO:0050855	BP	regulation of B cell receptor signaling pathway	23	6	0.0876008	1	CD300A,FCRL3,CMTM3,GCSAML,FOXP1,BLK
GO:0043578	BP	nuclear matrix organization	3	2	0.0880278	1	SYNE1,SUN1
GO:0090292	BP	nuclear matrix anchoring at nuclear membrane	3	2	0.0880278	1	SYNE1,SUN1
GO:0042321	BP	negative regulation of circadian sleep/wake cycle, sleep	4	2	0.0881942	1	CRH,DRD2
GO:0048635	BP	negative regulation of muscle organ development	9	3	0.088249	1	FGF8,BMP4,TWIST1
GO:1900426	BP	positive regulation of defense response to bacterium	15	4	0.0883323	1	NLRP10,SIGLEC16,NOD2,HAVCR2
GO:0002448	BP	mast cell mediated immunity	51	10	0.0883863	1	CPLX2,CD300A,MRGPRX2,GATA2,GRP,PIK3CG,PTGDR,BLK,SYK,LAT2
GO:0046720	BP	citric acid secretion	1	1	0.0884855	1	UMOD
GO:0032712	BP	negative regulation of interleukin-3 production	1	1	0.0884973	1	HAVCR2
GO:0071656	BP	negative regulation of granulocyte colony-stimulating factor production	1	1	0.0884973	1	HAVCR2
GO:1905802	BP	regulation of cellular response to manganese ion	1	1	0.0885622	1	SLC30A10
GO:0001109	BP	promoter clearance during DNA-templated transcription	1	1	0.0886268	1	SUB1
GO:0001111	BP	RNA polymerase II promoter clearance	1	1	0.0886268	1	SUB1
GO:2000633	BP	positive regulation of pre-miRNA processing	1	1	0.088668	1	TRUB1
GO:0045058	BP	T cell selection	50	11	0.0887171	1	GLI3,IL12RB1,IL15,IRF4,THEMIS,IL23A,PTPRC,BRAF,SYK,CARD11,CD1D
GO:0003327	BP	type B pancreatic cell fate commitment	1	1	0.088874	1	NKX2-2
GO:0060580	BP	ventral spinal cord interneuron fate determination	1	1	0.088874	1	NKX2-2
GO:0060582	BP	cell fate determination involved in pattern specification	1	1	0.088874	1	NKX2-2
GO:0032903	BP	regulation of nerve growth factor production	1	1	0.0888754	1	NPY
GO:0048572	BP	short-day photoperiodism	1	1	0.0888754	1	NPY
GO:0050651	BP	dermatan sulfate proteoglycan biosynthetic process	8	3	0.0889242	1	DSE,CHST12,CSGALNACT1
GO:0002755	BP	MyD88-dependent toll-like receptor signaling pathway	21	5	0.0890204	1	TLR6,CD300A,TLR1,TLR2,TLR10
GO:0055062	BP	phosphate ion homeostasis	20	5	0.089049	1	SLC17A8,ALPL,ENPP3,PTH,UMOD
GO:0072506	BP	trivalent inorganic anion homeostasis	20	5	0.089049	1	SLC17A8,ALPL,ENPP3,PTH,UMOD
GO:1903017	BP	positive regulation of exo-alpha-sialidase activity	1	1	0.0891272	1	GBA3
GO:0060254	BP	regulation of N-terminal protein palmitoylation	1	1	0.0891336	1	HHATL
GO:0060262	BP	negative regulation of N-terminal protein palmitoylation	1	1	0.0891336	1	HHATL
GO:0060080	BP	inhibitory postsynaptic potential	14	4	0.089155	1	ADORA2A,ABAT,RIMS1,GRIK2
GO:2000136	BP	regulation of cell proliferation involved in heart morphogenesis	19	5	0.089578	1	EYA1,BMP10,SMAD4,BMP4,HAND2
GO:0097194	BP	execution phase of apoptosis	75	14	0.0896267	1	DLC1,BLCAP,RFFL,AIFM3,ENDOG,FAP,CASP14,GCG,CECR2,ST20,DNASE2B,CIDEC,COLEC11,MADD,CFLAR
GO:0060101	BP	negative regulation of phagocytosis, engulfment	1	1	0.0898254	1	CD300A
GO:1902569	BP	negative regulation of activation of Janus kinase activity	1	1	0.0898254	1	CD300A
GO:1905154	BP	negative regulation of membrane invagination	1	1	0.0898254	1	CD300A
GO:0003205	BP	cardiac chamber development	167	30	0.089997	1	SEMA3C,FRS2,ADAMTS6,XIRP2,COL11A1,EDNRA,FGF8,FHL2,BMP10,NRG1,KCNK2,SMAD4,MEF2C,NOS3,NPY2R,CHD7,ADGRG6,HEG1,ROBO1,ROBO2,SALL1,SCN5A,BMP4,BMP5,TGFBR3,TNNT2,GREB1L,SLIT2,HAND2,ADAMTS1
GO:0032720	BP	negative regulation of tumor necrosis factor production	73	13	0.0902816	1	MIR708,GPNMB,GHSR,C5AR2,GSTP1,MIR204,TREM2,POMC,MIR488,RARA,NOD2,TWIST1,HAVCR2,CD34
GO:0007112	BP	male meiosis cytokinesis	1	1	0.0905809	1	SHCBP1L
GO:0072110	BP	glomerular mesangial cell proliferation	12	4	0.0905865	1	BMP4,PDGFD,SERPINB7,CFLAR
GO:0002507	BP	tolerance induction	30	7	0.0906578	1	CLC,ICOS,IL2RA,IDO1,BLK,ACOD1,HAVCR2
GO:0032640	BP	tumor necrosis factor production	174	28	0.0908549	1	MIR708,NOD1,GPNMB,ZBTB20,GHSR,FOXP1,C5AR2,GSTP1,IFNG,IL17A,MIR204,IL23A,TREM2,POMC,MIR488,PTPRC,RARA,NOD2,CLEC7A,SYK,THBS1,TLR1,TLR2,TWIST1,CCR2,HAVCR2,TNFRSF8,CD34,CD36
GO:0032680	BP	regulation of tumor necrosis factor production	174	28	0.0908549	1	MIR708,NOD1,GPNMB,ZBTB20,GHSR,FOXP1,C5AR2,GSTP1,IFNG,IL17A,MIR204,IL23A,TREM2,POMC,MIR488,PTPRC,RARA,NOD2,CLEC7A,SYK,THBS1,TLR1,TLR2,TWIST1,CCR2,HAVCR2,TNFRSF8,CD34,CD36
GO:0030029	BP	actin filament-based process	781	126	0.09087	1	DNAJB6,ABCC9,ACTR3,TENM1,CCL26,DLC1,SORBS1,PDPN,IQGAP2,WASF3,LDB3,AKAP13,PACSIN2,PHACTR3,ADD1,ADD2,ADD3,FRMD6,XIRP2,CSF1R,RFLNA,CTNNA2,FGD5,KHDC3L,LPAR1,C9orf72,EPB41L1,EPHA5,PTK2B,FGF12,RHOBTB3,ABLIM3,LIMCH1,DAAM1,PALLD,CLASP2,KANK1,RHOBTB2,DAAM2,CD2AP,KCNE4,ABL1,KCTD13,GAS2,GHSR,GJA1,ATP2C1,ANKRD1,BMP10,SIGLEC15,CTNNA3,PACSIN1,HCK,HRG,ACTBL2,AQP1,ITGB1,KCNE1,KCNJ5,ARHGDIB,MIR138-1,TACSTD2,SMAD4…
GO:0048066	BP	developmental pigmentation	46	10	0.0909079	1	EDNRA,EDNRB,GLI3,SLC24A5,MEF2C,MITF,OCA2,RAB27A,TYR,TYRP1
GO:0043951	BP	negative regulation of cAMP-mediated signaling	12	4	0.091006	1	RNF157,LPAR1,OPRL1,PDE11A,PDE4D
GO:0071447	BP	cellular response to hydroperoxide	8	3	0.0910122	1	DAPK1,OXR1,CD36
GO:0072109	BP	glomerular mesangium development	17	5	0.0915175	1	BMP4,PDGFD,SERPINB7,CFLAR,CD34
GO:0050772	BP	positive regulation of axonogenesis	72	16	0.0915438	1	CDH4,SLITRK1,CHODL,MACF1,NGF,PLXNA2,ISLR2,SHTN1,ROBO1,ROBO2,BDNF,BRAF,TIAM1,SEMA5A,PLXNA4,MAP3K13,SLIT2
GO:0045107	BP	intermediate filament polymerization	1	1	0.0917072	1	KRT5
GO:0038094	BP	Fc-gamma receptor signaling pathway	30	8	0.0917232	1	VAV3,ABL1,FYN,CLEC4E,HCK,APPL2,PTPRC,SYK
GO:0002709	BP	regulation of T cell mediated immunity	82	15	0.0919059	1	CLC,IFNA2,IFNB1,IL1R1,IL12A,IL12RB1,IL18,KLRD1,IL23A,AZGP1,PTPRC,NOD2,CCR2,CD1A,CD1C,CD1D
GO:0042116	BP	macrophage activation	105	19	0.0919568	1	TLR6,IL31RA,CSF2,LRFN5,ADGRF5,FOXP1,IFNG,TREM2,PTPRC,RORA,SLC11A1,SYK,THBS1,TLR1,TLR2,DYSF,TTBK1,HAVCR2,CST7
GO:0021767	BP	mammillary body development	1	1	0.0920685	1	FOXB1
GO:0061373	BP	mammillary axonal complex development	1	1	0.0920685	1	FOXB1
GO:0061374	BP	mammillothalamic axonal tract development	1	1	0.0920685	1	FOXB1
GO:0061381	BP	cell migration in diencephalon	1	1	0.0920685	1	FOXB1
GO:0006936	BP	muscle contraction	337	54	0.0923248	1	ABCC9,CALCRL,TRDN,CHRM2,CHRM3,CHRNA1,ADRA1A,DES,ABAT,DRD2,DTNA,EDNRA,EDNRB,ENO1,FGF12,SULF1,KCNE4,GDNF,GHSR,GJA1,BMP10,CTNNA3,GSTM2,GUCY1A1,APBB1,HTR2A,KCNA1,KCNE1,KCNJ5,KCNJ12,LMOD2,MYH1,MYH2,MYH4,MYH8,MYL1,NOS1,PDE4B,PDE4D,PIK3CG,PRKG1,NMUR2,TRPV4,RGS2,SCN1A,SCN5A,SCN7A,SLC8A1,SSTR2,TMOD1,TNNT2,TPM4,TTN,CALD1,MYH13
GO:0120186	BP	negative regulation of protein localization to chromatin	1	1	0.0923296	1	SPI1
GO:0060470	BP	positive regulation of cytosolic calcium ion concentration involved in egg activation	1	1	0.0926757	1	PLCZ1
GO:0060644	BP	mammary gland epithelial cell differentiation	18	5	0.0928953	1	FGF2,FOXB1,HOXA5,PRLR,LBH
GO:0032970	BP	regulation of actin filament-based process	386	64	0.0929715	1	TENM1,CCL26,DLC1,PDPN,IQGAP2,WASF3,AKAP13,ADD1,ADD2,ADD3,FRMD6,CSF1R,CTNNA2,LPAR1,C9orf72,EPHA5,PTK2B,RHOBTB3,LIMCH1,CLASP2,KANK1,RHOBTB2,DAAM2,CD2AP,ABL1,BMP10,SIGLEC15,CTNNA3,HCK,HRG,ARHGDIB,MIR138-1,TACSTD2,SMAD4,LMOD2,F11R,SPTBN5,PDE4B,PDE4D,MYO3A,CCDC88A,CRACD,SPTBN4,PXN,SCN5A,SPTA1,SPTAN1,SPTBN1,BRAF,BST2,SVIL,TMOD1,TNNT2,TRPM2,ARHGAP28,CYRIA,JAM3,NCK2,ACTN2,PHLDB2,SEMA5A,SLIT2,CAPZA3,GMFG,…
GO:2000439	BP	positive regulation of monocyte extravasation	4	2	0.0930243	1	CCR2,PDGFD
GO:0002862	BP	negative regulation of inflammatory response to antigenic stimulus	30	7	0.0932717	1	FYN,HCK,NPY,FURIN,TREM2,NOD2,SYK
GO:1902462	BP	positive regulation of mesenchymal stem cell proliferation	4	2	0.0934758	1	LTBP3,VEGFC
GO:0001762	BP	beta-alanine transport	1	1	0.0935214	1	SLC32A1
GO:0060732	BP	positive regulation of inositol phosphate biosynthetic process	14	4	0.0935392	1	ADCYAP1R1,P2RY6,CD244,PTH
GO:0010628	BP	positive regulation of gene expression	1105	157	0.0936471	1	CDH3,CDH5,RAMP3,TLR6,NOD1,HHLA2,C1QTNF1,SLC26A9,SLC24A4,CNTN1,CRP,TRUB1,CSF1R,CSF2,PYHIN1,RBM46,DEFA5,DRD2,ELAVL4,TIGIT,ENO1,ESR1,PTK2B,FCN1,FGF1,FGF2,FGF4,FGF6,FGF8,RIMS1,SAMD4A,SULF1,CLEC5A,DEFB124,ABL1,YTHDF3,WHRN,PYDC1,ZBTB20,GATA2,CLEC4E,GDNF,GJA1,FOXP1,CHIA,IL36B,IL36A,BMP10,CLEC9A,FFAR2,METTL5,ANXA2,NRG1,HLA-DPA1,HOXA5,HPN,TNC,NLRP10,BARHL2,IFNG,IL1R1,IL5,IL12A,IL12RB1,IL12RB2,IL15,IL16,IL…
GO:0030308	BP	negative regulation of cell growth	179	31	0.0938127	1	SEMA3C,DCUN1D3,DCC,ENO1,EPHA7,SPART,MINAR1,SH3BP4,GJA1,FOXP1,BMP10,GNG4,HRG,OSTN,INHBA,ST20,SMAD4,MAP2,MSX1,SEMA5B,PRDM11,RGS2,SPP1,BST2,TNR,SEMA6D,RERG,SEMA5A,CTDP1,SLIT2,SEMA3E,SERTAD2
GO:0060465	BP	pharynx development	4	2	0.0938412	1	EDNRB,FOXE1
GO:0010625	BP	positive regulation of Schwann cell proliferation	1	1	0.0939178	1	GFAP
GO:0098801	BP	regulation of renal system process	31	7	0.0939213	1	ADORA2A,DRD2,DRD3,AGTR1,EDNRB,AVP,PTPRO
GO:0001914	BP	regulation of T cell mediated cytotoxicity	38	8	0.0940274	1	IL12A,IL12RB1,KLRD1,IL23A,AZGP1,PTPRC,CD1A,CD1C,CD1D
GO:1990009	BP	retinal cell apoptotic process	7	3	0.0940468	1	GDF6,PDE6B,THRB
GO:0097241	BP	hematopoietic stem cell migration to bone marrow	4	2	0.0941117	1	JAM2,JAM3
GO:0045580	BP	regulation of T cell differentiation	175	30	0.0942869	1	PIK3R6,CTLA4,ABL1,ZNF683,IL36B,GLI2,GLI3,IFNA2,IFNB1,IFNG,IL2RA,IL12RB1,IL15,IL18,IRF4,ZBTB7B,PCK1,IL23A,SH3RF1,PTPRC,RARA,BMP4,BRAF,STAT5B,SYK,CCR2,ZBTB16,CARD11,RUNX3,TESPA1
GO:0090277	BP	positive regulation of peptide hormone secretion	91	17	0.094298	1	CRH,SLC30A8,ABAT,DRD2,FGB,FGG,GCG,GCK,FFAR1,GRP,INS,C1QTNF12,BLK,TRH,TRPM2,TNFSF11,RASL10B,C2CD2L
GO:0120036	BP	plasma membrane bounded cell projection organization	1439	218	0.094364	1	CDH2,CDH4,CDH11,ACTR3,CDH13,TENM1,VAV3,SEMA3C,PDPN,ADCY1,CHL1,SEPTIN9,WASF3,ADCY6,SLITRK1,RNF157,CNR1,CNTN1,UBXN10,SYT2,ADORA2A,CIBAR1,UNC5D,CHODL,CSF1R,TTC36,CTNNA2,FGD5,CNTN4,KHDC3L,DAB1,CCDC63,DGKG,DCC,PLPPR5,DCTN1,DAW1,DNAH5,DRD2,LPAR1,EDNRA,ELAVL4,C9orf72,EPHA5,EPHA7,EPHB6,PTK2B,SDK1,NTNG1,NLGN1,ABLIM3,ZNF365,FOXG1,RIMS1,PALLD,MYO16,HECW1,SPART,NFASC,TOGARAM1,KANK1,MINAR1,FOLR1,MACF1,DAAM2,C…
GO:0060396	BP	growth hormone receptor signaling pathway	22	6	0.0943897	1	GHR,MBD5,PTPN1,PXN,STAT5B,TYK2
GO:0071378	BP	cellular response to growth hormone stimulus	22	6	0.0943897	1	GHR,MBD5,PTPN1,PXN,STAT5B,TYK2
GO:0003044	BP	regulation of systemic arterial blood pressure mediated by a chemical signal	44	9	0.0945959	1	CMA1,CPA3,ADRA1A,AGTR1,EDNRB,NOS3,PDE4D,SLC2A5,RASL10B
GO:0031630	BP	regulation of synaptic vesicle fusion to presynaptic active zone membrane	8	3	0.0946303	1	SYT9,GRIK5,SYT1
GO:1901632	BP	regulation of synaptic vesicle membrane organization	8	3	0.0946303	1	SYT9,GRIK5,SYT1
GO:2000793	BP	cell proliferation involved in heart valve development	4	2	0.0946364	1	SMAD4,TWIST1
GO:0140194	BP	negative regulation of adenylate cyclase-inhibiting adrenergic receptor signaling pathway involved in heart process	1	1	0.0946518	1	RGS2
GO:0009645	BP	response to low light intensity stimulus	1	1	0.0946587	1	PRPH2
GO:0021545	BP	cranial nerve development	55	12	0.0949338	1	SLC24A4,LPAR1,GLI3,HOXA3,HOXB3,KCNA2,NKX2-2,NTRK1,CHD7,SALL1,DRGX,NAV2,PLXNA4
GO:0014051	BP	gamma-aminobutyric acid secretion	12	4	0.0949429	1	ABAT,SLC6A1,TRH,TRPC4
GO:0006971	BP	hypotonic response	12	4	0.0949433	1	AQP5,SLC12A5,TRPV4,SLC4A11
GO:0071526	BP	semaphorin-plexin signaling pathway	41	10	0.0949618	1	SEMA3C,EDNRA,GDNF,PLXNA2,SEMA5B,SEMA6D,SEMA5A,PLXNA4,HAND2,SEMA3E
GO:0002433	BP	immune response-regulating cell surface receptor signaling pathway involved in phagocytosis	25	7	0.0954072	1	VAV3,ABL1,FYN,HCK,APPL2,PTPRC,SYK
GO:0038096	BP	Fc-gamma receptor signaling pathway involved in phagocytosis	25	7	0.0954072	1	VAV3,ABL1,FYN,HCK,APPL2,PTPRC,SYK
GO:0021511	BP	spinal cord patterning	19	5	0.095536	1	DBX1,GLI2,GLI3,NKX2-2,DMRT3
GO:0048149	BP	behavioral response to ethanol	9	3	0.0956541	1	CRHBP,DRD2,OPRM1
GO:0034097	BP	response to cytokine	883	125	0.0957726	1	ACTR3,CCL26,ST3GAL6,UBD,GPR75,PTPRT,RFFL,CCR5,CCR6,ACKR2,CMKLR1,CNTFR,IL31RA,CRHBP,CSF1R,CSF2,CSF2RB,CSF3R,CSNK2B,PYHIN1,PYDC2,DAPK1,GBP6,SLC30A8,NLRP7,ENDOG,ALAD,PTK2B,FGB,FGF4,FGG,ALPL,YTHDF3,PYDC1,GHR,ANKRD1,FOXP1,IL36B,IL36A,GSTP1,CDIP1,HAS2,HCK,HK2,HLA-DPA1,IFNA2,IFNA7,IFNA8,IFNA13,IFNA16,IFNB1,IFNG,IFNW1,IL1R1,IL1RN,IL2RA,IL5,IL5RA,CXCR1,CXCR2,IL12RB1,IL12RB2,IL15,IL17A,IL18,ITGA4,LIFR,LIMS…
GO:0090026	BP	positive regulation of monocyte chemotaxis	20	5	0.096053	1	FPR2,DEFB124,CCL1,CCL5,CCR2,PLA2G7
GO:0090210	BP	regulation of establishment of blood-brain barrier	4	2	0.0960886	1	TTPA,RECK
GO:0051460	BP	negative regulation of corticotropin secretion	1	1	0.0961591	1	CRHBP
GO:1900010	BP	regulation of corticotropin-releasing hormone receptor activity	1	1	0.0961591	1	CRHBP
GO:1900011	BP	negative regulation of corticotropin-releasing hormone receptor activity	1	1	0.0961591	1	CRHBP
GO:0055017	BP	cardiac muscle tissue growth	90	18	0.0962284	1	MIR873,AKAP13,ADRA1A,FGF2,ABL1,TENM4,FOXP1,BMP10,KCNK2,MIR204,MEF2C,PRKAR1A,HEG1,RGS2,NDRG4,TGFBR3,TP73,SORBS2,CTDP1,AKAP6
GO:0001823	BP	mesonephros development	98	19	0.0963307	1	BASP1,EYA1,FGF1,FGF2,FGF8,GDNF,GLI3,TACSTD2,SMAD2,SMAD4,CTNNBIP1,RARA,RARB,ROBO2,SALL1,BMP4,ZBTB16,GREB1L,SLIT2
GO:0002456	BP	T cell mediated immunity	102	18	0.0964738	1	CLC,IFNA2,IFNB1,IL1R1,IL12A,IL12RB1,IL18,KLRD1,IL23A,PRF1,AZGP1,PTPRC,RAB27A,NOD2,CCR2,CD1A,CD1C,CD1D,CD8A
GO:0051630	BP	acetylcholine uptake	1	1	0.0964907	1	SLC17A8
GO:0051631	BP	regulation of acetylcholine uptake	1	1	0.0964907	1	SLC17A8
GO:0002154	BP	thyroid hormone mediated signaling pathway	8	3	0.0965289	1	GPHB5,THRB,NCOA1
GO:0035524	BP	proline transmembrane transport	9	3	0.0966937	1	SLC36A2,SLC36A1,SLC36A3
GO:0010879	BP	cholesterol transport involved in cholesterol storage	1	1	0.0967147	1	STARD4
GO:1903210	BP	podocyte apoptotic process	4	2	0.0969515	1	EDNRA,ABL1
GO:0045672	BP	positive regulation of osteoclast differentiation	26	6	0.0972025	1	SLC9B2,IFNG,IL17A,IL23A,TREM2,TNFSF11
GO:0032757	BP	positive regulation of interleukin-8 production	61	11	0.0973969	1	NOD1,DEFA5,FCN1,FFAR2,NLRP10,CD244,NOD2,CLEC7A,SYK,TLR1,TLR2
GO:0030098	BP	lymphocyte differentiation	400	62	0.0979308	1	IKZF1,FCRL3,CCR6,PIK3R6,CTLA4,PTK2B,ADGRG3,ABL1,ZNF683,CLEC4E,FOXP1,IL36B,GLI2,GLI3,ONECUT1,IFNA2,IFNA7,IFNA8,IFNA13,IFNA16,IFNB1,IFNG,IFNW1,IL2RA,IL12RB1,IL15,TNFRSF9,IL18,INHBA,INPP5D,IRF4,ITGA4,ITGB1,ITK,THEMIS,NFIL3,NTRK1,ZBTB7B,PCK1,IL23A,PKNOX1,CHD7,AICDA,PREX1,SH3RF1,PTPRC,RARA,RORA,ST3GAL1,BMP4,SPI1,BRAF,STAT5B,SYK,CCR2,ZBTB16,CARD11,RUNX3,CD1D,CD8A,TNFSF8,HDAC9,TESPA1
GO:0042755	BP	eating behavior	39	8	0.0979464	1	SLC24A4,ADORA2A,GHSR,GFRAL,NPY,OPRL1,OPRM1,NMUR2,TRH
GO:0002174	BP	mammary stem cell proliferation	1	1	0.0979578	1	LBH
GO:1904677	BP	positive regulation of somatic stem cell division	1	1	0.0979578	1	LBH
GO:2000101	BP	regulation of mammary stem cell proliferation	1	1	0.0979578	1	LBH
GO:2000103	BP	positive regulation of mammary stem cell proliferation	1	1	0.0979578	1	LBH
GO:0050928	BP	negative regulation of positive chemotaxis	1	1	0.0980944	1	ANGPT2
GO:2000849	BP	regulation of glucocorticoid secretion	10	3	0.0981778	1	CRH,GAL,POMC
GO:1902071	BP	regulation of hypoxia-inducible factor-1alpha signaling pathway	1	1	0.0981882	1	RWDD3
GO:1902073	BP	positive regulation of hypoxia-inducible factor-1alpha signaling pathway	1	1	0.0981882	1	RWDD3
GO:0014048	BP	regulation of glutamate secretion	20	5	0.0983334	1	ADORA2A,GRM2,AVP,SYT4,TRH
GO:0097028	BP	dendritic cell differentiation	43	9	0.0983782	1	UBD,CSF2,TMEM176B,IRF4,TREM2,TMEM176A,BLK,SPI1,TRPM2
GO:0007183	BP	SMAD protein complex assembly	13	4	0.0986	1	SMAD2,SMAD4,PMEPA1,LDLRAD4
GO:0014003	BP	oligodendrocyte development	41	9	0.098605	1	WASF3,OLIG1,CNTN1,LPAR1,TENM4,MAL,NKX2-2,TLR2,HDAC11
GO:0061364	BP	apoptotic process involved in luteolysis	3	2	0.0986122	1	ROBO2,SLIT2
GO:0072359	BP	circulatory system development	1163	174	0.098626	1	CDH2,MIR873,CDH5,CDH13,CALCRL,DLC1,BASP1,VAV3,GPNMB,SEMA3C,PDPN,FRS2,BVES,LDB3,ADAMTS6,AKAP13,PLCD3,CMA1,OR10J5,COL4A1,COL4A2,XIRP2,COL8A1,COL11A1,PRICKLE1,PIK3R6,ADRA1A,CLEC14A,AP1B1,DAW1,ASXL1,DNAH5,AGTR1,EDNRA,EYA1,PTK2B,FAP,FBN1,ADGRF5,FGF1,FGF2,FGF6,FGF8,FGF12,FHL2,EPN2,SULF1,MINAR1,FOLR1,FLRT2,ABL1,EPGN,TENM4,SLITRK5,PPP1R16B,GATA2,GHSR,GJA1,DNAI1,ANKRD1,B9D1,FOXP1,HSPB7,BMP10,GLI2,GLI3,GPR…
GO:0051459	BP	regulation of corticotropin secretion	5	2	0.0986361	1	CRH,CRHBP
GO:0043400	BP	cortisol secretion	5	2	0.0987032	1	CRH,GAL
GO:0051462	BP	regulation of cortisol secretion	5	2	0.0987032	1	CRH,GAL
GO:0021564	BP	vagus nerve development	3	2	0.0988829	1	NAV2,PLXNA4
GO:0071673	BP	positive regulation of smooth muscle cell chemotaxis	4	2	0.0989433	1	LPAR1,PDGFD
GO:0003184	BP	pulmonary valve morphogenesis	17	5	0.0989909	1	NOS3,ROBO1,ROBO2,BMP4,SLIT2
GO:1905039	BP	carboxylic acid transmembrane transport	144	25	0.0990295	1	MFSD12,SLC32A1,SLC36A2,SLC36A1,FOLR1,SLC17A8,GFAP,SLC36A3,SLC6A18,ITGB1,ACSL5,SLC6A15,SLC7A14,RGS2,SLC13A3,SLC6A1,SLC7A1,SLC7A2,SLC11A1,SLC19A1,THBS1,SLC25A18,SLC25A21,SLC16A7,CD36,SLC23A2
GO:0002447	BP	eosinophil mediated immunity	5	2	0.0992997	1	VAMP2,CCR2
GO:0071919	BP	G-quadruplex DNA formation	1	1	0.0994918	1	CNBP
GO:0035705	BP	T-helper 17 cell chemotaxis	1	1	0.0995644	1	CCR2
GO:0043310	BP	negative regulation of eosinophil degranulation	1	1	0.0995644	1	CCR2
GO:2000464	BP	positive regulation of astrocyte chemotaxis	1	1	0.0995644	1	CCR2
GO:0043455	BP	regulation of secondary metabolic process	14	4	0.0998575	1	CDH3,MFSD12,SLC24A5,TYRP1
GO:0048021	BP	regulation of melanin biosynthetic process	14	4	0.0998575	1	CDH3,MFSD12,SLC24A5,TYRP1
GO:1900376	BP	regulation of secondary metabolite biosynthetic process	14	4	0.0998575	1	CDH3,MFSD12,SLC24A5,TYRP1
GO:0048589	BP	developmental growth	622	100	0.0998806	1	MIR873,CDH4,CPQ,BASP1,SEMA3C,CGA,AKAP13,CHRNA1,SLITRK1,RNF157,SYT2,ADRA1A,DCC,DRD2,EDNRA,C9orf72,EPHA7,ESR1,FGF1,FGF2,FGF8,RIMS1,SPART,MACF1,FLRT1,ABL1,G6PC1,WWTR1,GAP43,TENM4,GAS2,GHR,GHSR,FOXP1,BMP10,GLI2,GLI3,HOXA5,APBA2,RSPO2,BARHL2,OSTN,EYS,ITGA4,ITGB1,KCNK2,MIR204,SMAD2,SMAD4,MAP2,MEF2C,MMP13,NDN,NGF,NRCAM,PLAC8,PLAG1,PLS1,SEMA5B,CHD7,PRKAR1A,MBD5,PRL,PRLR,SLC12A5,HEG1,ISLR2,PTN,SHTN1,CPNE5…
GO:0008594	BP	photoreceptor cell morphogenesis	5	2	0.0999363	1	MFSD2A,CDHR1
GO:0021965	BP	spinal cord ventral commissure morphogenesis	3	2	0.0999529	1	DCC,GLI2
GO:0061615	BP	glycolytic process through fructose-6-phosphate	18	5	0.10032	1	ENO1,GCK,HK2,PFKL,SLC4A1
GO:0003251	BP	positive regulation of cell proliferation involved in heart valve morphogenesis	1	1	0.100324	1	SMAD4
GO:0061040	BP	female gonad morphogenesis	1	1	0.100324	1	SMAD4
GO:1905304	BP	regulation of cardiac myofibril assembly	1	1	0.100324	1	SMAD4
GO:1905305	BP	negative regulation of cardiac myofibril assembly	1	1	0.100324	1	SMAD4
GO:0048664	BP	neuron fate determination	10	3	0.100575	1	FOXG1,NKX2-2,FEZF2
GO:0009967	BP	positive regulation of signal transduction	1495	216	0.100703	1	CDH2,CDH3,CDH5,CDH13,TENM1,RAMP3,TLR6,CCL26,NOD1,GPNMB,UBD,SORBS1,FRS2,MAPRE2,AKAP13,BIRC8,CD300A,C1QTNF1,FCRL3,ADCYAP1R1,C10orf71,CMTM3,CANT1,ADORA2A,CIBAR1,CSF1R,CSNK2B,PIK3R6,ADRA1A,PYHIN1,IGSF11,GSX2,ASXL1,DRD2,DRD3,LPAR1,TRIML2,F10,PTK2B,DOK6,RASGEF1A,UNC5CL,FGB,FGF1,FGF2,FGF4,FGF8,FGFR1,FGG,NLGN1,ANKRD6,EPN2,RIMS1,ZNF423,KANK1,SULF1,BRD4,MACF1,DAAM2,PIK3R5,FPR2,ABL1,FYN,EPGN,RWDD3,GCG,GCNT2…
GO:0031620	BP	regulation of fever generation	9	3	0.100731	1	CNR1,EDNRB,TNFSF11
GO:0034972	BP	histone H3-R26 methylation	1	1	0.100963	1	PRDM14
GO:0060817	BP	inactivation of paternal X chromosome	1	1	0.100963	1	PRDM14
GO:0002148	BP	hypochlorous acid metabolic process	1	1	0.101077	1	MPO
GO:0002149	BP	hypochlorous acid biosynthetic process	1	1	0.101077	1	MPO
GO:0045852	BP	pH elevation	1	1	0.101081	1	SLC4A1
GO:1904538	BP	regulation of glycolytic process through fructose-6-phosphate	1	1	0.101081	1	SLC4A1
GO:1904539	BP	negative regulation of glycolytic process through fructose-6-phosphate	1	1	0.101081	1	SLC4A1
GO:0060348	BP	bone development	219	38	0.101113	1	AKAP13,SLC9B2,RFLNA,ASXL1,EPYC,FBN1,FGF4,FGF8,FLI1,SULF1,ALPL,GHR,GJA1,FOXP1,GLI3,SIGLEC15,ANXA2,HAS2,OSTN,LTBP3,MEF2C,MEF2D,MMP13,MSX1,PITX2,PTH,PTPRC,RARA,RARB,TRPV4,PAPPA2,TNN,BMP4,BMPR1B,SRD5A2,TWIST1,ZBTB16,TNFSF11
GO:0046874	BP	quinolinate metabolic process	5	2	0.101132	1	ACMSD,QPRT
GO:0055081	BP	anion homeostasis	48	10	0.101177	1	SLC17A8,ALPL,GRM2,ENPP3,ATP6V1B1,PTH,SLC12A5,SLC12A1,SLC12A4,UMOD
GO:1903233	BP	regulation of calcium ion-dependent exocytosis of neurotransmitter	4	2	0.101178	1	SYT1,SYT4
GO:0061035	BP	regulation of cartilage development	71	14	0.101306	1	RFLNA,BMP10,GLI3,GDF6,LTBP3,SOX6,PTH,NKX3-2,RARA,RARB,BMP4,BMPR1B,SOX5,ZBTB16
GO:0051489	BP	regulation of filopodium assembly	48	11	0.101365	1	TENM1,PLPPR5,NLGN1,DAAM2,GAP43,PPP1R16B,GPM6A,MYO3A,TENM2,TRPM2,RIPOR2
GO:0003357	BP	noradrenergic neuron differentiation	10	3	0.101375	1	EDNRA,RNF220,HAND2
GO:0060478	BP	acrosomal vesicle exocytosis	9	3	0.101418	1	SYT6,RIMS1,ZP4
GO:0071623	BP	negative regulation of granulocyte chemotaxis	4	2	0.101419	1	C5AR2,SLIT2
GO:0090024	BP	negative regulation of neutrophil chemotaxis	4	2	0.101419	1	C5AR2,SLIT2
GO:1902105	BP	regulation of leukocyte differentiation	306	49	0.101433	1	FCRL3,TMEM178A,SLC9B2,PIK3R6,CTLA4,EVI2B,FBN1,ABL1,ZNF683,GATA2,FOXP1,IL36B,GLI2,GLI3,TMEM176B,IFNA2,IFNB1,IFNG,IL2RA,IL5,IL12RB1,IL15,IL17A,IL18,INHBA,INPP5D,IRF4,MITF,ZBTB7B,PCK1,IL23A,TREM2,TMEM176A,CTNNBIP1,SH3RF1,PTPRC,RARA,BMP4,BRAF,STAT5B,SYK,C1QC,CCR2,ZBTB16,CARD11,TNFSF11,RUNX3,GPR55,RASSF2,TESPA1
GO:0042730	BP	fibrinolysis	27	6	0.101631	1	FAP,FGB,FGG,ANXA2,HRG,THBS1
GO:0021775	BP	smoothened signaling pathway involved in ventral spinal cord interneuron specification	3	2	0.101706	1	GLI2,GLI3
GO:0002698	BP	negative regulation of immune effector process	116	19	0.10216	1	CD300A,FCRL3,A2M,IFNA2,IFNB1,INS,KIR2DL4,KLRD1,LGALS3,ZBTB7B,ENPP3,PRG2,PTPRC,NOD2,SPI1,BST2,C4BPB,TWIST1,CCR2,HAVCR2
GO:1903901	BP	negative regulation of viral life cycle	25	6	0.102284	1	TRIM31,FCN1,IFNA2,CIITA,BST2,IFITM1
GO:0019748	BP	secondary metabolic process	57	11	0.102312	1	CDH3,MFSD12,ACMSD,CYP1A2,CYP2A13,AKR1B1,FMO2,SLC24A5,OCA2,TYR,TYRP1
GO:0046085	BP	adenosine metabolic process	10	3	0.102514	1	ADA2,ACP3,PTGDR
GO:0036325	BP	vascular endothelial growth factor receptor-3 signaling pathway	1	1	0.102544	1	CLEC14A
GO:0072507	BP	divalent inorganic cation homeostasis	342	54	0.102639	1	CDH5,TRDN,SLC24A4,CCR5,TMEM178A,SLC30A8,DRD2,DRD3,EDNRA,PTK2B,FGF2,ALPL,ABL1,SLC24A2,CNNM1,NPTN,ATP2C1,SLC24A5,GRIA1,GRIK2,GRM5,GSTM2,HCRTR2,HTR2A,ATP13A5,KCNA1,NOS1,ATP2B2,P2RY6,PDE4D,ATP6V1B1,SLC30A10,CHD7,TRPC7,CEMIP,PTH,PTPRC,TRPV4,S100A9,CCL1,CCL5,CCL7,CCL13,SLC8A1,SLC11A1,TRPC4,TRPC6,TRPM2,CCR2,UMOD,TRPM8,TNFSF11,LACRT,TSPOAP1,AKAP6
GO:0090066	BP	regulation of anatomical structure size	483	77	0.102776	1	CDH4,TENM1,KCNMB2,CCL26,VAV3,SEMA3C,ADCY6,CHRM3,ADD1,ADD2,ADD3,ADORA2A,CRP,ADRA1A,DCC,ASXL1,AGTR1,EDNRA,EDNRB,EPHA7,PTK2B,FGB,FGG,SPART,KANK1,MACF1,DAAM2,ABL1,UTS2B,UTS2R,GUCY1A1,HCK,HTR2A,BARHL2,AQP1,INS,SLC26A5,KCNMB1,MAP2,LMOD2,NGF,NOS1,NOS3,NPR3,NRCAM,SPTBN5,PLS1,MYO3A,SEMA5B,AVP,PRKG1,SLC12A5,CRACD,ISLR2,SHTN1,SPTBN4,TRPV4,RGS2,BDNF,SLC8A1,SLC12A1,SLC12A4,SPP1,SPTA1,SPTAN1,SPTBN1,SVIL,TMOD1,…
GO:0045915	BP	positive regulation of catecholamine metabolic process	5	2	0.102824	1	ABAT,NPY
GO:0045964	BP	positive regulation of dopamine metabolic process	5	2	0.102824	1	ABAT,NPY
GO:2000302	BP	positive regulation of synaptic vesicle exocytosis	7	3	0.103004	1	CNR1,NLGN1,SYT1
GO:0033238	BP	regulation of cellular amine metabolic process	32	7	0.103044	1	BCKDK,ACMSD,ABAT,PNKD,INS,NPY,PDE1B,SLC6A3
GO:1900271	BP	regulation of long-term synaptic potentiation	46	10	0.103286	1	ADCY1,ADORA2A,IGSF11,DRD2,ABL1,NPTN,NSG1,INS,NRGN,PRKAR1B,PTN
GO:0014843	BP	growth factor dependent regulation of skeletal muscle satellite cell proliferation	1	1	0.10337	1	FGF2
GO:1902748	BP	positive regulation of lens fiber cell differentiation	1	1	0.10337	1	FGF2
GO:0002281	BP	macrophage activation involved in immune response	19	5	0.103598	1	IFNG,TREM2,SYK,DYSF,HAVCR2
GO:0016268	BP	O-glycan processing, core 2	1	1	0.103621	1	GCNT1
GO:0032814	BP	regulation of natural killer cell activation	39	8	0.103682	1	ZNF683,IL12A,IL15,IL18,KLRD1,IL23A,STAT5B,TYK2,HAVCR2
GO:0045760	BP	positive regulation of action potential	8	3	0.103686	1	ADRA1A,NPS,SCN5A
GO:0001942	BP	hair follicle development	87	16	0.103752	1	CDH3,KRT71,CD109,FOXE1,GLI2,KRTAP21-1,KRT27,INHBA,KRT84,SMAD4,NUMA1,GAL,TNFRSF19,ALX4,WNT10A,TP63,LDB2
GO:2000379	BP	positive regulation of reactive oxygen species metabolic process	68	13	0.103755	1	TLR6,CRP,AGTR1,PTK2B,FPR2,GSTP1,RAB27A,CLEC7A,SYK,THBS1,ACOD1,HVCN1,CD36
GO:0098925	BP	retrograde trans-synaptic signaling by nitric oxide, modulating synaptic transmission	1	1	0.103759	1	GUCY1A1
GO:0015808	BP	L-alanine transport	10	3	0.103956	1	SLC36A2,SLC36A1,SLC36A3
GO:0070391	BP	response to lipoteichoic acid	10	3	0.10398	1	TREM2,TLR2,CD36
GO:0071223	BP	cellular response to lipoteichoic acid	10	3	0.10398	1	TREM2,TLR2,CD36
GO:2000725	BP	regulation of cardiac muscle cell differentiation	20	5	0.103999	1	FRS2,MIR204,SMAD4,MEF2C,SOX6,BMP4
GO:0010121	BP	arginine catabolic process to proline via ornithine	1	1	0.10421	1	OAT
GO:0019493	BP	arginine catabolic process to proline	1	1	0.10421	1	OAT
GO:0019544	BP	arginine catabolic process to glutamate	1	1	0.10421	1	OAT
GO:0003018	BP	vascular process in circulatory system	261	43	0.104228	1	CDH5,ABCC9,KCNMB2,ADCY6,CHRM3,ADORA2A,CRP,ADRA1A,AGTR1,EDNRA,EDNRB,SLC29A1,FGB,FGG,ABL1,UTS2B,UTS2R,GUCY1A1,HTR2A,CXCR2,INS,KCNMB1,SLC16A12,ATP1A4,NOS1,NOS3,NPR3,AVP,PRKG1,CTNNBIP1,TRPV4,RGS2,SLC13A3,SLC6A1,SLC7A1,SLC7A2,SLC8A1,SLC19A1,MFSD2A,SLC4A4,SLC16A7,SLIT2,SLC22A8,ABCG2,CD36
GO:0030902	BP	hindbrain development	144	25	0.104253	1	DLC1,CNTN1,CTNNA2,DAB1,GSX2,ABAT,LPAR1,FGF2,ZNF365,MYO16,ABL1,WHRN,GATA2,GLI2,HOXB3,ITGB1,KCNE1,RERE,OTX1,PLXNA2,RORA,SCN5A,BMP5,SSTR2,KDM2B
GO:0007015	BP	actin filament organization	428	71	0.104294	1	ACTR3,TENM1,CCL26,DLC1,SORBS1,IQGAP2,WASF3,ADD1,ADD2,ADD3,XIRP2,RFLNA,CTNNA2,KHDC3L,LPAR1,C9orf72,PTK2B,RHOBTB3,LIMCH1,CLASP2,KANK1,RHOBTB2,DAAM2,CD2AP,ABL1,KCTD13,GAS2,GHSR,CTNNA3,PACSIN1,HCK,MIR138-1,TACSTD2,LMOD2,MYO1A,F11R,SPTBN5,PLS1,PPP1R9A,CCDC88A,CRACD,MICAL3,PREX1,SHTN1,SPTBN4,PXN,TRPV4,SPTA1,SPTAN1,SPTBN1,BRAF,SVIL,TMOD1,TNNT2,TPM4,TTN,CLRN1,WIPF1,ARHGAP28,CALD1,CYRIA,NCK2,SORBS2,GAS7,A…
GO:0036162	BP	oxytocin production	1	1	0.104428	1	POMC
GO:0140667	BP	regulation of oxytocin production	1	1	0.104428	1	POMC
GO:0140668	BP	positive regulation of oxytocin production	1	1	0.104428	1	POMC
GO:0035176	BP	social behavior	46	10	0.104464	1	DRD3,CIC,GRID1,GRP,TREM2,AVP,ATXN1,NRXN3,NRXN1,NRXN2
GO:1903825	BP	organic acid transmembrane transport	145	25	0.104669	1	MFSD12,SLC32A1,SLC36A2,SLC36A1,FOLR1,SLC17A8,GFAP,SLC36A3,SLC6A18,ITGB1,ACSL5,SLC6A15,SLC7A14,RGS2,SLC13A3,SLC6A1,SLC7A1,SLC7A2,SLC11A1,SLC19A1,THBS1,SLC25A18,SLC25A21,SLC16A7,CD36,SLC23A2
GO:0031346	BP	positive regulation of cell projection organization	333	56	0.104702	1	CDH4,ACTR3,TENM1,SEPTIN9,SLITRK1,CNR1,CNTN1,CHODL,KHDC3L,PLPPR5,ELAVL4,PTK2B,NLGN1,MACF1,ABL1,FYN,NPTN,GPM6A,PACSIN1,APC,INS,NGF,NTRK1,WRAP73,PLXNA2,MYO3A,CCDC88A,TENM3,CAMK1D,TENM2,LRRC7,ISLR2,PTN,SHTN1,PTPRD,RGS2,ROBO1,ROBO2,RP1,RREB1,BDNF,S100A9,TNN,P2RY12,NDRG4,BMP5,BRAF,TIAM1,CLRN1,SF3A2,CFLAR,SEMA5A,PLXNA4,MAP3K13,SLIT2,FEZ1,CEP135,RIPOR2,MAGI2
GO:0019882	BP	antigen processing and presentation	99	18	0.104782	1	NOD1,CD209,HLA-DMB,HLA-DPA1,SAR1B,TREM2,MFSD6,MARCHF1,AZGP1,WDFY4,RAB27A,NOD2,SLC11A1,TAP1,THBS1,CD1A,CD1C,CD1D,CD8A
GO:0071347	BP	cellular response to interleukin-1	103	18	0.104809	1	CCL26,NLRP7,FGB,FGG,ANKRD1,HAS2,IL1R1,IL1RN,IL17A,RORA,CCL1,CCL5,CCL7,CCL13,CCL25,ACOD1,VRK2,CAMP
GO:0055008	BP	cardiac muscle tissue morphogenesis	60	12	0.104873	1	XIRP2,COL11A1,EDNRA,ANKRD1,BMP10,NRG1,SMAD4,CHD7,HEG1,TGFBR3,TNNT2,TTN
GO:1903556	BP	negative regulation of tumor necrosis factor superfamily cytokine production	75	13	0.104917	1	MIR708,GPNMB,GHSR,C5AR2,GSTP1,MIR204,TREM2,POMC,MIR488,RARA,NOD2,TWIST1,HAVCR2,CD34
GO:0048660	BP	regulation of smooth muscle cell proliferation	161	28	0.104929	1	CDH13,CALCRL,FRS2,FGF2,GJA1,FOXP1,IFNG,IL12A,IL15,IL18,MIR137,MEF2C,MEF2D,MIR135B,NOS3,NPR3,P2RY6,PPARG,FOXJ2,PRKG1,CTNNBIP1,NDRG2,CCL5,NDRG4,BMP4,THBS1,VIP,PDGFD,ADAMTS1
GO:0030032	BP	lamellipodium assembly	68	14	0.105063	1	ACTR3,CDH13,VAV3,WASF3,ABLIM3,HRG,ITGB1,ABLIM1,CCDC88A,PTPRO,P2RY12,CLRN1,NCK2,SLIT2
GO:0050729	BP	positive regulation of inflammatory response	149	24	0.10511	1	CNR1,AGTR1,FFAR2,NLRP10,IFNG,IL15,IL16,IL18,IDO1,LGALS2,IL23A,PIK3CG,TREM2,TRPV4,S100A9,CCL1,STAT5B,TLR2,CCR2,PLA2G7,TLR10,TTBK1,TNFSF11,AIM2
GO:0034397	BP	telomere localization	10	3	0.105114	1	SUN1,SPO11,MAJIN
GO:0090220	BP	chromosome localization to nuclear envelope involved in homologous chromosome segregation	10	3	0.105114	1	SUN1,SPO11,MAJIN
GO:0070168	BP	negative regulation of biomineral tissue development	25	6	0.105148	1	RFLNA,PTK2B,LTBP3,NOS3,PTH,STATH
GO:2000391	BP	positive regulation of neutrophil extravasation	4	2	0.105507	1	IL1R1,RIPOR2
GO:0072503	BP	cellular divalent inorganic cation homeostasis	309	49	0.105624	1	CDH5,TRDN,SLC24A4,CCR5,TMEM178A,SLC30A8,DRD2,DRD3,EDNRA,PTK2B,FGF2,ABL1,SLC24A2,NPTN,ATP2C1,SLC24A5,GRIA1,GRIK2,GRM5,GSTM2,HCRTR2,HTR2A,ATP13A5,NOS1,ATP2B2,P2RY6,PDE4D,SLC30A10,CHD7,TRPC7,CEMIP,PTH,PTPRC,TRPV4,S100A9,CCL1,CCL5,CCL7,CCL13,SLC8A1,SLC11A1,TRPC4,TRPC6,TRPM2,CCR2,UMOD,TRPM8,LACRT,TSPOAP1,AKAP6
GO:0032881	BP	regulation of polysaccharide metabolic process	42	9	0.105652	1	MIR1271,SORBS1,GCK,HAS2,INS,POMC,PPP1R3A,PTH,PPP1R3B,RUBCNL
GO:0050817	BP	coagulation	219	36	0.105671	1	TSPAN32,VAV3,PDPN,C1QTNF1,ADORA2A,DGKG,ADAMTS18,ABAT,F10,FAP,HS3ST5,FGB,FGG,ANXA2,HRG,TREML1,PEAR1,NOS3,PAFAH2,F11R,GP6,SERPINA1,PIK3CG,PRKG1,RAB27A,BLK,SEMG1,P2RY12,SLC4A1,SYK,TFPI,THBS1,C4BPB,VWF,SCUBE1,CD34,CD36
GO:0140329	BP	lysophospholipid translocation	1	1	0.105788	1	MFSD2A
GO:0150175	BP	regulation of phosphatidylethanolamine metabolic process	1	1	0.105788	1	MFSD2A
GO:0150178	BP	regulation of phosphatidylserine metabolic process	1	1	0.105788	1	MFSD2A
GO:0070072	BP	vacuolar proton-transporting V-type ATPase complex assembly	5	2	0.105827	1	ALDOB,ATP6V1B1
GO:0042104	BP	positive regulation of activated T cell proliferation	27	6	0.105908	1	HHLA2,IL2RA,IL12RB1,IL18,IL23A,STAT5B
GO:0003197	BP	endocardial cushion development	48	10	0.10591	1	FGF8,SMAD4,MSX1,NOS3,TMEM100,ROBO1,ROBO2,BMP4,BMP5,TWIST1
GO:0030885	BP	regulation of myeloid dendritic cell activation	5	2	0.106548	1	TSPAN32,HAVCR2
GO:1902533	BP	positive regulation of intracellular signal transduction	969	141	0.106614	1	CDH2,CDH13,TENM1,RAMP3,TLR6,CCL26,NOD1,GPNMB,UBD,FRS2,MAPRE2,AKAP13,C1QTNF1,FCRL3,ADCYAP1R1,C10orf71,CANT1,CSF1R,PIK3R6,ADRA1A,PYHIN1,DRD2,LPAR1,TRIML2,F10,PTK2B,DOK6,RASGEF1A,UNC5CL,FGB,FGF1,FGF2,FGF4,FGF8,FGFR1,FGG,NLGN1,ANKRD6,BRD4,PIK3R5,FPR2,ABL1,FYN,EPGN,GCG,GCNT2,GHR,GJA1,NPTN,ATP2C1,ANKRD1,C5AR2,GRM5,GUCY1A2,GUCY1A1,SCHIP1,NRG1,HIC1,HTR2A,OR2AT4,GEN1,IL18,INHBA,INS,ITGB1,C1QTNF12,GFRAL,GD…
GO:0002431	BP	Fc receptor mediated stimulatory signaling pathway	32	8	0.106786	1	VAV3,ABL1,FYN,HCK,APPL2,PTPRC,BLK,SYK
GO:0046579	BP	positive regulation of Ras protein signal transduction	58	12	0.106865	1	MAPRE2,AKAP13,LPAR1,RASGEF1A,NRG1,NGF,NTRK1,ARHGEF3,F11R,PIK3CG,RASGRF1,ROBO1,GPR55
GO:0032026	BP	response to magnesium ion	19	5	0.107082	1	CNGA3,SLFN14,KCNA1,KCNC2,THBS1
GO:0003334	BP	keratinocyte development	13	4	0.107105	1	PALLD,ABCA12,KRT2,IFT74
GO:0030030	BP	cell projection organization	1477	222	0.107141	1	CDH2,CDH4,CDH11,ACTR3,CDH13,TENM1,VAV3,SEMA3C,PDPN,ADCY1,CHL1,SEPTIN9,WASF3,ADCY6,PACSIN2,SLITRK1,RNF157,CNR1,CNTN1,UBXN10,SYT2,ADORA2A,CIBAR1,UNC5D,CHODL,CSF1R,TTC36,CTNNA2,FGD5,CNTN4,KHDC3L,DAB1,CCDC63,DGKG,DCC,PLPPR5,DCTN1,DAW1,DNAH5,DNAH9,DRD2,LPAR1,EDNRA,ELAVL4,C9orf72,EPHA5,EPHA7,EPHB6,PTK2B,SDK1,NTNG1,NLGN1,ABLIM3,ZNF365,FOXG1,RIMS1,PALLD,MYO16,HECW1,SPART,NFASC,TOGARAM1,KANK1,MINAR1,FOLR1…
GO:0045981	BP	positive regulation of nucleotide metabolic process	43	9	0.10715	1	ENO1,ZBTB20,HTR2A,IFNG,INS,NOS1,NOS3,TREM2,RCVRN,SLC4A4
GO:1900544	BP	positive regulation of purine nucleotide metabolic process	43	9	0.10715	1	ENO1,ZBTB20,HTR2A,IFNG,INS,NOS1,NOS3,TREM2,RCVRN,SLC4A4
GO:0071624	BP	positive regulation of granulocyte chemotaxis	26	6	0.107356	1	CXCR2,IL23A,CAMK1D,THBS4,C3AR1,RIPOR2
GO:0051481	BP	negative regulation of cytosolic calcium ion concentration	13	4	0.107374	1	DRD2,DRD3,NOS1,SLC8A1
GO:0048639	BP	positive regulation of developmental growth	157	29	0.107716	1	CDH4,BASP1,RNF157,SYT2,DRD2,FGF2,FGF8,RIMS1,MACF1,GHR,GHSR,BMP10,MIR204,MEF2C,NGF,PLS1,CHD7,ISLR2,SHTN1,CPNE5,SPTBN4,BDNF,SLC6A3,STAT5B,SYT1,SYT4,TGFBR3,SEMA5A,MAP3K13,AKAP6,SLC23A2
GO:0060343	BP	trabecula formation	26	6	0.107787	1	FBN2,FHL2,BMP10,ADGRG6,TGFBR3,ADAMTS1
GO:0015824	BP	proline transport	9	3	0.107882	1	SLC36A2,SLC36A1,SLC6A15
GO:0048265	BP	response to pain	29	7	0.107897	1	EDNRB,NTRK1,NMUR2,SCN9A,VWA1,SLC6A2,THBS1,THBS4
GO:0008625	BP	extrinsic apoptotic signaling pathway via death domain receptors	81	15	0.108017	1	RFFL,DAPK1,FGB,FGG,LGALS3,MAL,ATF3,NGF,NOS3,BMP5,BMPR1B,SPI1,THBS1,TIMP3,MADD,CFLAR
GO:0035844	BP	cloaca development	4	2	0.108175	1	BMP4,TP63
GO:0001657	BP	ureteric bud development	93	18	0.108222	1	BASP1,EYA1,FGF1,FGF2,FGF8,GDNF,GLI3,TACSTD2,SMAD2,SMAD4,CTNNBIP1,RARA,RARB,ROBO2,SALL1,BMP4,GREB1L,SLIT2
GO:0032382	BP	positive regulation of intracellular sterol transport	4	2	0.108234	1	SCP2D1,ANXA2
GO:0032385	BP	positive regulation of intracellular cholesterol transport	4	2	0.108234	1	SCP2D1,ANXA2
GO:0035732	BP	nitric oxide storage	1	1	0.108264	1	GSTP1
GO:0030810	BP	positive regulation of nucleotide biosynthetic process	21	5	0.108915	1	ENO1,NOS1,NOS3,TREM2,RCVRN
GO:1900373	BP	positive regulation of purine nucleotide biosynthetic process	21	5	0.108915	1	ENO1,NOS1,NOS3,TREM2,RCVRN
GO:0050912	BP	detection of chemical stimulus involved in sensory perception of taste	41	8	0.109119	1	CST1,TAS2R39,GNAT2,TAS2R16,TAS2R1,TAS2R8,AZGP1,TAS2R38
GO:0016269	BP	O-glycan processing, core 3	1	1	0.109244	1	B3GNT6
GO:0031652	BP	positive regulation of heat generation	9	3	0.109328	1	CNR1,ABAT,TNFSF11
GO:2001259	BP	positive regulation of cation channel activity	78	15	0.109834	1	TRDN,EDNRA,GSTM2,IFNG,KCNA1,KCNC2,KCNE1,LRRC52,P2RY6,GAL,TREM2,PPP3R2,CCR2,ACTN2,AKAP6
GO:0015790	BP	UDP-xylose transmembrane transport	1	1	0.110158	1	SLC35B4
GO:0060912	BP	cardiac cell fate specification	4	2	0.110178	1	TENM4,ITGB1
GO:0000409	BP	regulation of transcription by galactose	1	1	0.110227	1	NCOA1
GO:0000411	BP	positive regulation of transcription by galactose	1	1	0.110227	1	NCOA1
GO:0000431	BP	regulation of transcription from RNA polymerase II promoter by galactose	1	1	0.110227	1	NCOA1
GO:0000435	BP	positive regulation of transcription from RNA polymerase II promoter by galactose	1	1	0.110227	1	NCOA1
GO:0044849	BP	estrous cycle	14	4	0.110392	1	HAS2,OPRL1,OPRM1,PTN,TRPM2
GO:1901071	BP	glucosamine-containing compound metabolic process	23	5	0.110608	1	CHST4,CHIT1,CHIA,CHST6,OVGP1
GO:1903306	BP	negative regulation of regulated secretory pathway	22	5	0.110622	1	CD300A,SPI1,BRAF,SYT4,CCR2
GO:0061383	BP	trabecula morphogenesis	47	10	0.110645	1	FBN2,FHL2,BMP10,NRG1,CHD7,ADGRG6,HEG1,BMP5,TGFBR3,ADAMTS1
GO:0003206	BP	cardiac chamber morphogenesis	126	23	0.11074	1	SEMA3C,COL11A1,EDNRA,FGF8,FHL2,BMP10,NRG1,SMAD4,MEF2C,NOS3,NPY2R,CHD7,ADGRG6,HEG1,ROBO1,ROBO2,BMP4,BMP5,TGFBR3,TNNT2,SLIT2,HAND2,ADAMTS1
GO:0046689	BP	response to mercury ion	10	3	0.111086	1	ALAD,AQP1,MBP
GO:1902093	BP	positive regulation of flagellated sperm motility	10	3	0.111095	1	CCR6,RNASE10,PRDM14
GO:2000155	BP	positive regulation of cilium-dependent cell motility	10	3	0.111095	1	CCR6,RNASE10,PRDM14
GO:0071604	BP	transforming growth factor beta production	38	8	0.111105	1	CDH3,CD2AP,LUM,SMAD4,FURIN,THBS1,SERPINB7,CD34
GO:1990410	BP	adrenomedullin receptor signaling pathway	5	2	0.11119	1	CALCRL,RAMP3
GO:0006930	BP	substrate-dependent cell migration, cell extension	8	3	0.111329	1	CD2AP,SHTN1,P2RY12
GO:0022600	BP	digestive system process	105	18	0.111358	1	CHRM3,CHRM5,SERPINA3,DRD3,GHSR,AQP1,IL17A,AQP5,NPR3,OPRL1,F11R,PLS1,PNLIP,CRACD,NOD2,SLC2A5,STATH,GCNT3,CD36
GO:0070295	BP	renal water absorption	5	2	0.11143	1	HAS2,AQP1
GO:1902564	BP	negative regulation of neutrophil activation	5	2	0.111577	1	CD300A,SPI1
GO:0071692	BP	protein localization to extracellular region	352	54	0.111674	1	C1QTNF5,CNR1,SLC9B2,ADORA2A,SYT9,AP1B1,SLC30A8,ABAT,DRD2,DRD3,EDNRB,ENSA,EPHA5,FBN1,FBN2,FGB,FGG,CD2AP,ABCA12,GCG,GCK,GHSR,ANKRD1,FFAR1,APBB1,IFNG,IL1RN,IL12A,INS,C1QTNF12,BMAL1,SMAD2,MYH10,OPRM1,GAL,PFKL,TREM2,KRT20,PPARG,FRMD4A,EXOC1,RFX3,CCL5,NECAB3,BLK,SNAP25,SYT4,TLR2,TRH,TRPM2,TTN,VEGFC,VIP,SCG2,STXBP5L,C2CD2L
GO:0050854	BP	regulation of antigen receptor-mediated signaling pathway	63	12	0.111675	1	CD300A,FCRL3,CMTM3,GCSAML,FOXP1,LGALS3,TRAT1,UBASH3A,PTPRC,BLK,CARD11,TESPA1
GO:0032276	BP	regulation of gonadotropin secretion	11	3	0.111684	1	GJA1,INHBA,SMAD4
GO:0019319	BP	hexose biosynthetic process	80	14	0.11201	1	AKR1B1,G6PC1,GCG,GCK,NR3C1,INS,C1QTNF12,ATF3,PC,PCK1,CHST15,PGK2,PGM1,SLC35B4,FBP2
GO:0002793	BP	positive regulation of peptide secretion	93	17	0.112061	1	CRH,SLC30A8,ABAT,DRD2,FGB,FGG,GCG,GCK,FFAR1,GRP,INS,C1QTNF12,BLK,TRH,TRPM2,TNFSF11,RASL10B,C2CD2L
GO:0050960	BP	detection of temperature stimulus involved in thermoception	4	2	0.112289	1	GRIK2,RHO
GO:0033275	BP	actin-myosin filament sliding	16	4	0.112312	1	MYH2,MYH4,MYH8,MYL1,TNNT2
GO:0060513	BP	prostatic bud formation	8	3	0.112391	1	SULF1,BMP4,TP63
GO:0032956	BP	regulation of actin cytoskeleton organization	347	57	0.112496	1	TENM1,CCL26,DLC1,IQGAP2,WASF3,AKAP13,ADD1,ADD2,ADD3,CSF1R,CTNNA2,LPAR1,C9orf72,EPHA5,PTK2B,RHOBTB3,LIMCH1,CLASP2,KANK1,RHOBTB2,DAAM2,CD2AP,ABL1,BMP10,SIGLEC15,HCK,HRG,ARHGDIB,MIR138-1,TACSTD2,SMAD4,LMOD2,F11R,SPTBN5,MYO3A,CCDC88A,CRACD,SPTBN4,PXN,SPTA1,SPTAN1,SPTBN1,BRAF,BST2,SVIL,TMOD1,TRPM2,ARHGAP28,CYRIA,JAM3,NCK2,ACTN2,PHLDB2,SEMA5A,SLIT2,CAPZA3,GMFG,SEMA3E
GO:1901033	BP	positive regulation of response to reactive oxygen species	8	3	0.112514	1	ENDOG,ABL1,FOXP1
GO:1905206	BP	positive regulation of hydrogen peroxide-induced cell death	8	3	0.112514	1	ENDOG,ABL1,FOXP1
GO:0050805	BP	negative regulation of synaptic transmission	70	14	0.112748	1	DRD2,DRD3,PTK2B,SLC24A2,PNKD,PCDH17,GRIA1,GRIK2,HTR2A,SLC6A1,BRAF,SYT4,TNR,TMEM25
GO:0003161	BP	cardiac conduction system development	37	8	0.112761	1	BVES,GJA1,NRG1,SMAD4,MSX1,SCN5A,BMP4,MSC
GO:0034122	BP	negative regulation of toll-like receptor signaling pathway	39	8	0.11296	1	MIR708,TLR6,CD300A,IRF4,TREM2,NOD2,ACOD1,BPIFB1
GO:0060739	BP	mesenchymal-epithelial cell signaling involved in prostate gland development	1	1	0.113139	1	TNC
GO:0051963	BP	regulation of synapse assembly	95	19	0.113141	1	GPC6,SLITRK1,LRFN5,CBLN2,EPHA7,NLGN1,FLRT2,SLITRK5,GHSR,LRRTM3,MEF2C,NTRK1,LRRN3,LRRN1,PTPRD,ROBO2,BDNF,CLSTN2,LRTM2,TLR2,SYNDIG1,NRXN1
GO:0070252	BP	actin-mediated cell contraction	99	19	0.113211	1	ABCC9,PDPN,FRMD6,FGF12,LIMCH1,KCNE4,GJA1,CTNNA3,KCNE1,KCNJ5,MYH2,MYH4,MYH8,MYL1,PDE4B,PDE4D,SHTN1,SCN1A,SCN5A,TNNT2
GO:0043496	BP	regulation of protein homodimerization activity	1	1	0.11323	1	ITGA4
GO:0090074	BP	negative regulation of protein homodimerization activity	1	1	0.11323	1	ITGA4
GO:1990771	BP	clathrin-dependent extracellular exosome endocytosis	1	1	0.11323	1	ITGA4
GO:0035767	BP	endothelial cell chemotaxis	28	7	0.113498	1	FGF1,FGF2,FGF4,FGFR1,HRG,THBS1,SEMA5A
GO:0043271	BP	negative regulation of ion transport	155	26	0.113633	1	TRDN,CNR1,ABAT,DRD2,DRD3,PTK2B,HECW1,KCNE4,GHSR,REM1,GRP,GSTM2,HTR2A,KCNE1,SLC26A5,NOS1,NOS3,OPRL1,PPP3R2,EPPIN,HECW2,RGS2,SEMG1,TRH,TWIST1,VIP,KCNAB1,ACTN2
GO:0035929	BP	steroid hormone secretion	27	6	0.113677	1	C1QTNF1,CRH,AGTR1,INHBA,GAL,POMC,SPP1
GO:0016037	BP	light absorption	1	1	0.113703	1	RHO
GO:0016038	BP	absorption of visible light	1	1	0.113703	1	RHO
GO:0060406	BP	positive regulation of penile erection	5	2	0.11378	1	EDNRB,VIP
GO:0051969	BP	regulation of transmission of nerve impulse	16	4	0.113816	1	FGF12,GHSR,AVP,TNR
GO:0034340	BP	response to type I interferon	77	13	0.113942	1	YTHDF3,IFNA2,IFNA7,IFNA8,IFNA13,IFNA16,IFNB1,IFNW1,MMP12,PTPN1,TYK2,IFITM1,TRIM41
GO:0031639	BP	plasminogen activation	26	6	0.11402	1	ENO1,FGB,FGG,H2BC1,ANXA2,HPN,THBS1
GO:0003298	BP	physiological muscle hypertrophy	30	7	0.11407	1	AKAP13,ADRA1A,FOXP1,RGS2,SORBS2,CTDP1,AKAP6
GO:0003301	BP	physiological cardiac muscle hypertrophy	30	7	0.11407	1	AKAP13,ADRA1A,FOXP1,RGS2,SORBS2,CTDP1,AKAP6
GO:0061049	BP	cell growth involved in cardiac muscle cell development	30	7	0.11407	1	AKAP13,ADRA1A,FOXP1,RGS2,SORBS2,CTDP1,AKAP6
GO:0002449	BP	lymphocyte mediated immunity	272	41	0.11411	1	IGLL5,SH2D1B,CLC,CCR6,CSF2RB,PIK3R6,GAPT,NCR3,HLA-DMB,HLA-DPA1,IFNA2,IFNB1,IL1R1,IL12A,IL12RB1,IL18,INPP5D,KIR2DL4,KLRD1,MBL2,KMT5B,IL23A,TREM2,PRF1,AZGP1,AICDA,SLAMF7,PTPRC,RAB27A,NOD2,STAT5B,C1QC,C4BPB,C6,CCR2,C8A,C8B,HAVCR2,CD1A,CD1C,CD1D,CD8A
GO:0031104	BP	dendrite regeneration	1	1	0.114202	1	PTN
GO:0050857	BP	positive regulation of antigen receptor-mediated signaling pathway	25	6	0.114223	1	CMTM3,FOXP1,TRAT1,PTPRC,CARD11,TESPA1
GO:0072163	BP	mesonephric epithelium development	94	18	0.114274	1	BASP1,EYA1,FGF1,FGF2,FGF8,GDNF,GLI3,TACSTD2,SMAD2,SMAD4,CTNNBIP1,RARA,RARB,ROBO2,SALL1,BMP4,GREB1L,SLIT2
GO:0072164	BP	mesonephric tubule development	94	18	0.114274	1	BASP1,EYA1,FGF1,FGF2,FGF8,GDNF,GLI3,TACSTD2,SMAD2,SMAD4,CTNNBIP1,RARA,RARB,ROBO2,SALL1,BMP4,GREB1L,SLIT2
GO:0051057	BP	positive regulation of small GTPase mediated signal transduction	65	13	0.114319	1	MAPRE2,AKAP13,ADCYAP1R1,LPAR1,RASGEF1A,NRG1,NGF,NTRK1,ARHGEF3,F11R,PIK3CG,RASGRF1,ROBO1,GPR55
GO:1902173	BP	negative regulation of keratinocyte apoptotic process	1	1	0.114331	1	SERPINB13
GO:0016051	BP	carbohydrate biosynthetic process	202	32	0.114341	1	MIR1271,B3GALT5,ST3GAL6,SORBS1,ADCYAP1R1,B3GNT6,PTK2B,AKR1B1,FUT4,G6PC1,GCG,GCK,NR3C1,HAS2,INS,C1QTNF12,ATF3,P2RY6,PC,PCK1,CHST15,CD244,PGK2,PGM1,PPP1R3A,CHST12,CSGALNACT1,PTH,CHST8,PPP1R3B,ST6GALNAC5,SLC35B4,FBP2
GO:0061351	BP	neural precursor cell proliferation	146	25	0.114552	1	CDH2,FRS2,TRIM71,DRD2,EML1,FGF2,FGF8,FOXG1,GATA2,GLI3,ITGB1,KCNA1,MIR137,TAFA1,RERE,PITX3,APPL2,PTN,PTPRZ1,RORA,SOX5,VEGFC,AKNA,KDM2B,NUMB
GO:0043030	BP	regulation of macrophage activation	59	11	0.114658	1	TLR6,IL31RA,LRFN5,ADGRF5,TREM2,PTPRC,RORA,THBS1,TTBK1,HAVCR2,CST7
GO:0046322	BP	negative regulation of fatty acid oxidation	15	4	0.114745	1	CNR1,FMO2,APPL2,MFSD2A
GO:0097011	BP	cellular response to granulocyte macrophage colony-stimulating factor stimulus	9	3	0.114745	1	CSF2,PDE1B,PRLR
GO:0097012	BP	response to granulocyte macrophage colony-stimulating factor	9	3	0.114745	1	CSF2,PDE1B,PRLR
GO:0007225	BP	patched ligand maturation	1	1	0.115054	1	DISP1
GO:0021826	BP	substrate-independent telencephalic tangential migration	8	3	0.115125	1	DRD2,NRG1,FEZF2
GO:0021830	BP	interneuron migration from the subpallium to the cortex	8	3	0.115125	1	DRD2,NRG1,FEZF2
GO:0021843	BP	substrate-independent telencephalic tangential interneuron migration	8	3	0.115125	1	DRD2,NRG1,FEZF2
GO:1903209	BP	positive regulation of oxidative stress-induced cell death	20	5	0.115156	1	TLR6,ENDOG,ABL1,FOXP1,TRPM2
GO:1900424	BP	regulation of defense response to bacterium	22	5	0.115214	1	FOXP1,NLRP10,SIGLEC16,NOD2,HAVCR2
GO:0010743	BP	regulation of macrophage derived foam cell differentiation	32	7	0.115237	1	CRP,CSF2,AGTR1,IL18,MSR1,PPARG,CD36
GO:0071706	BP	tumor necrosis factor superfamily cytokine production	179	28	0.115267	1	MIR708,NOD1,GPNMB,ZBTB20,GHSR,FOXP1,C5AR2,GSTP1,IFNG,IL17A,MIR204,IL23A,TREM2,POMC,MIR488,PTPRC,RARA,NOD2,CLEC7A,SYK,THBS1,TLR1,TLR2,TWIST1,CCR2,HAVCR2,TNFRSF8,CD34,CD36
GO:1903555	BP	regulation of tumor necrosis factor superfamily cytokine production	179	28	0.115267	1	MIR708,NOD1,GPNMB,ZBTB20,GHSR,FOXP1,C5AR2,GSTP1,IFNG,IL17A,MIR204,IL23A,TREM2,POMC,MIR488,PTPRC,RARA,NOD2,CLEC7A,SYK,THBS1,TLR1,TLR2,TWIST1,CCR2,HAVCR2,TNFRSF8,CD34,CD36
GO:1903905	BP	positive regulation of establishment of T cell polarity	4	2	0.11538	1	ABL1,DOCK8
GO:0042752	BP	regulation of circadian rhythm	114	20	0.115417	1	ATG7,ADCY1,ADORA2A,CRH,CSF2,DRD2,DRD3,NLGN1,HCRTR2,KCNA2,BMAL1,ZFHX3,OPRL1,PDE6B,PPARG,MAPK10,NPS,RORA,BHLHE40,USP2,SPSB4
GO:0071379	BP	cellular response to prostaglandin stimulus	19	5	0.115513	1	ADCY6,P2RY6,GNG2,PTGDR,PTGFR
GO:0106001	BP	intestinal hexose absorption	5	2	0.115535	1	PLS1,SLC2A5
GO:0036314	BP	response to sterol	32	7	0.115548	1	CCR5,CYP7A1,MLC1,INHBA,SMAD2,GRAMD1B,RORA
GO:0014032	BP	neural crest cell development	82	16	0.115555	1	CDH2,SEMA3C,EDNRA,EDNRB,FOLR1,GDNF,NRG1,CYP26C1,PITX2,SEMA5B,BMP4,TWIST1,SEMA6D,SEMA5A,HAND2,SEMA3E
GO:0030853	BP	negative regulation of granulocyte differentiation	8	3	0.115632	1	INPP5D,RARA,C1QC
GO:0061087	BP	positive regulation of histone H3-K27 methylation	5	2	0.115696	1	KPNA7,ZNF304
GO:0080058	BP	protein deglutathionylation	1	1	0.115755	1	GLRX
GO:0060677	BP	ureteric bud elongation	8	3	0.115757	1	FGF1,SALL1,BMP4
GO:1905564	BP	positive regulation of vascular endothelial cell proliferation	26	6	0.115879	1	FGF2,FGFR1,GHSR,ITGA4,MIR135B,MIR495
GO:0050818	BP	regulation of coagulation	75	14	0.116003	1	C1QTNF1,ADAMTS18,ABAT,FAP,HS3ST5,FGB,FGG,ANXA2,HRG,NOS3,PRKG1,TFPI,THBS1,CD34,CD36
GO:0050913	BP	sensory perception of bitter taste	40	8	0.116115	1	CST1,TAS2R39,GNAT2,TAS2R16,TAS2R1,TAS2R8,AZGP1,TAS2R38
GO:0061101	BP	neuroendocrine cell differentiation	16	4	0.116162	1	FGF2,FGF8,GATA2,NKX2-2
GO:0030183	BP	B cell differentiation	140	24	0.116195	1	FCRL3,PTK2B,ADGRG3,ABL1,ONECUT1,IFNA2,IFNA7,IFNA8,IFNA13,IFNA16,IFNB1,IFNW1,INHBA,INPP5D,ITGA4,ITGB1,NTRK1,AICDA,PTPRC,ST3GAL1,SPI1,STAT5B,SYK,CARD11,HDAC9
GO:0034213	BP	quinolinate catabolic process	1	1	0.11625	1	QPRT
GO:0060435	BP	bronchiole development	5	2	0.116692	1	HOXA5,MMP12
GO:0002828	BP	regulation of type 2 immune response	32	7	0.117507	1	IFNA2,IFNB1,IL18,IDO1,RARA,NOD2,CCR2
GO:0071324	BP	cellular response to disaccharide stimulus	1	1	0.117737	1	CALCRL
GO:0071329	BP	cellular response to sucrose stimulus	1	1	0.117737	1	CALCRL
GO:0040014	BP	regulation of multicellular organism growth	64	12	0.1182	1	DRD2,GHR,GHSR,PLAC8,PLS1,CHD7,MBD5,PRL,SPTBN4,SLC6A3,STAT5B,MFSD2A
GO:0031214	BP	biomineral tissue development	163	28	0.118587	1	SLC24A4,OTOL1,RFLNA,SGMS2,DSPP,PTK2B,FBN2,ALPL,WDR72,HTN3,IBSP,RSPO2,AMTN,LTBP3,MEF2C,MMP13,NELL1,NOS3,MEPE,PTH,PTN,BMP4,SLC8A1,BMPR1B,SPP1,STATH,TWIST1,OC90
GO:0051141	BP	negative regulation of NK T cell proliferation	1	1	0.118677	1	ZBTB7B
GO:0055013	BP	cardiac muscle cell development	82	16	0.118818	1	BVES,AKAP13,ADRA1A,FHL2,FOXP1,BMP10,LRRC10,SMAD4,RGS2,BMP4,SLC8A1,TTN,SORBS2,ACTN2,CTDP1,AKAP6
GO:0015812	BP	gamma-aminobutyric acid transport	18	5	0.118837	1	SLC32A1,ABAT,SLC6A1,TRH,TRPC4
GO:0015870	BP	acetylcholine transport	5	2	0.118916	1	ADORA2A,SLC17A8
GO:1901724	BP	positive regulation of cell proliferation involved in kidney development	9	3	0.119009	1	PDGFD,SERPINB7,CFLAR
GO:0050808	BP	synapse organization	399	67	0.119043	1	CDH2,GPC6,WASF3,CHRNA1,SLITRK1,ADD2,COL4A1,LRFN5,CBLN2,CTNNA2,DCTN1,DRD2,EPHA7,SDK1,NTNG1,NLGN1,ZNF365,NFASC,FRRS1L,FLRT2,ABL1,FYN,GABRA1,GABRB3,GAP43,SLITRK5,ERC2,GDNF,GHSR,NPTN,PCDH17,GPM6A,GRM5,NRG1,TNC,ACTBL2,LRRTM3,INS,MEF2C,NRCAM,NTRK1,PCDHGC3,PCDH8,CNTN5,TREM2,LRRN3,KIF1A,SYBU,PCDHGC4,PCDHB13,LRFN2,LRRN1,LRRC4C,PTPRD,PTPRO,ROBO2,BDNF,CLSTN2,SLC6A1,LRTM2,TMEM108,TLR2,C1QC,TNR,CAMKV,SYNDIG1,…
GO:0006671	BP	phytosphingosine metabolic process	1	1	0.119145	1	ACER3
GO:0071602	BP	phytosphingosine biosynthetic process	1	1	0.119145	1	ACER3
GO:1903351	BP	cellular response to dopamine	84	15	0.119306	1	ADCY6,CHRM2,CHRM3,CHRM5,OR10J5,HTR3C,DRD2,DRD3,OR5T2,ABL1,NSG1,GNAZ,OR10H5,HTR2A,HTR4,GNG2
GO:0042430	BP	indole-containing compound metabolic process	22	5	0.119847	1	TPH2,ACMSD,RNF180,IDO1,PDE1B
GO:0048390	BP	intermediate mesoderm morphogenesis	1	1	0.119848	1	BMP4
GO:0048391	BP	intermediate mesoderm formation	1	1	0.119848	1	BMP4
GO:0048392	BP	intermediate mesodermal cell differentiation	1	1	0.119848	1	BMP4
GO:0055018	BP	regulation of cardiac muscle fiber development	1	1	0.119848	1	BMP4
GO:0055020	BP	positive regulation of cardiac muscle fiber development	1	1	0.119848	1	BMP4
GO:0060503	BP	bud dilation involved in lung branching	1	1	0.119848	1	BMP4
GO:0061149	BP	BMP signaling pathway involved in ureter morphogenesis	1	1	0.119848	1	BMP4
GO:0061150	BP	renal system segmentation	1	1	0.119848	1	BMP4
GO:0061151	BP	BMP signaling pathway involved in renal system segmentation	1	1	0.119848	1	BMP4
GO:0061155	BP	pulmonary artery endothelial tube morphogenesis	1	1	0.119848	1	BMP4
GO:0071893	BP	BMP signaling pathway involved in nephric duct formation	1	1	0.119848	1	BMP4
GO:0072096	BP	negative regulation of branch elongation involved in ureteric bud branching	1	1	0.119848	1	BMP4
GO:0072097	BP	negative regulation of branch elongation involved in ureteric bud branching by BMP signaling pathway	1	1	0.119848	1	BMP4
GO:0072099	BP	anterior/posterior pattern specification involved in ureteric bud development	1	1	0.119848	1	BMP4
GO:0072100	BP	specification of ureteric bud anterior/posterior symmetry	1	1	0.119848	1	BMP4
GO:0072101	BP	specification of ureteric bud anterior/posterior symmetry by BMP signaling pathway	1	1	0.119848	1	BMP4
GO:0072192	BP	ureter epithelial cell differentiation	1	1	0.119848	1	BMP4
GO:0072200	BP	negative regulation of mesenchymal cell proliferation involved in ureter development	1	1	0.119848	1	BMP4
GO:0090194	BP	negative regulation of glomerulus development	1	1	0.119848	1	BMP4
GO:1901964	BP	positive regulation of cell proliferation involved in outflow tract morphogenesis	1	1	0.119848	1	BMP4
GO:2000004	BP	regulation of metanephric S-shaped body morphogenesis	1	1	0.119848	1	BMP4
GO:2000005	BP	negative regulation of metanephric S-shaped body morphogenesis	1	1	0.119848	1	BMP4
GO:2000006	BP	regulation of metanephric comma-shaped body morphogenesis	1	1	0.119848	1	BMP4
GO:2000007	BP	negative regulation of metanephric comma-shaped body morphogenesis	1	1	0.119848	1	BMP4
GO:1905521	BP	regulation of macrophage migration	43	9	0.119881	1	CMKLR1,CSF1R,PTK2B,TREM2,TRPV4,CCL5,P2RY12,THBS1,C3AR1
GO:0070413	BP	trehalose metabolism in response to stress	1	1	0.119936	1	BRAF
GO:0140049	BP	regulation of endocardial cushion to mesenchymal transition	1	1	0.120078	1	TWIST1
GO:0140051	BP	positive regulation of endocardial cushion to mesenchymal transition	1	1	0.120078	1	TWIST1
GO:2000800	BP	regulation of endocardial cushion to mesenchymal transition involved in heart valve formation	1	1	0.120078	1	TWIST1
GO:2000802	BP	positive regulation of endocardial cushion to mesenchymal transition involved in heart valve formation	1	1	0.120078	1	TWIST1
GO:0042592	BP	homeostatic process	1624	228	0.12011	1	CDH2,CDH3,CDH5,IKZF1,TRDN,ADAMTS5,ADCY6,PRR4,CHRNA1,SLITRK1,SERPINA3,CMA1,SLC24A4,CCR5,CMKLR1,ACER1,CNR1,OR10J5,TMEM178A,SLC9B2,IL31RA,ADORA2A,CSF1R,RDH12,CYP7A1,DCTN1,SLC30A8,OIT3,ASXL1,DHPS,ABAT,DRD2,DRD3,AGTR1,EDNRA,EDNRB,ENDOG,GAPT,SLC29A1,EPHA5,ESRRB,ESRRG,FANCC,PTK2B,ADGRF5,FGF2,ZNF423,AKR1B1,FLG,LPIN1,FMO2,CRB1,PRND,SLC17A8,ALPL,ABL1,G6PC1,SLC24A2,WHRN,WWTR1,ZBTB20,ABCA12,GATA2,GCG,GCK,CNN…
GO:0001964	BP	startle response	24	6	0.120219	1	ADORA2A,CTNNA2,DRD2,DRD3,KCNA1,SLC6A3
GO:1902164	BP	positive regulation of DNA damage response, signal transduction by p53 class mediator resulting in transcription of p21 class mediator	5	2	0.120288	1	PYHIN1,RPL26
GO:0021529	BP	spinal cord oligodendrocyte cell differentiation	5	2	0.120333	1	NKX2-2,SOX6
GO:0060419	BP	heart growth	98	19	0.120453	1	MIR873,BASP1,AKAP13,ADRA1A,FGF2,ABL1,TENM4,FOXP1,BMP10,KCNK2,MIR204,MEF2C,PRKAR1A,HEG1,RGS2,NDRG4,TGFBR3,TP73,SORBS2,CTDP1,AKAP6
GO:0032701	BP	negative regulation of interleukin-18 production	5	2	0.120537	1	NOD2,MIR411
GO:0035461	BP	vitamin transmembrane transport	20	5	0.120582	1	FOLR1,GC,SLC19A1,SLC19A3,SLC23A2
GO:0043113	BP	receptor clustering	54	11	0.120618	1	CDH2,DLG2,NLGN1,FRRS1L,GRIK5,ITGA4,LRRC7,PTN,NRXN1,NRXN2,MAGI2
GO:0043438	BP	acetoacetic acid metabolic process	1	1	0.120761	1	TYRP1
GO:0071527	BP	semaphorin-plexin signaling pathway involved in outflow tract morphogenesis	1	1	0.120792	1	HAND2
GO:2000763	BP	positive regulation of transcription from RNA polymerase II promoter involved in norepinephrine biosynthetic process	1	1	0.120792	1	HAND2
GO:2000764	BP	positive regulation of semaphorin-plexin signaling pathway involved in outflow tract morphogenesis	1	1	0.120792	1	HAND2
GO:2001262	BP	positive regulation of semaphorin-plexin signaling pathway	1	1	0.120792	1	HAND2
GO:0034130	BP	toll-like receptor 1 signaling pathway	1	1	0.120875	1	TLR1
GO:0014070	BP	response to organic cyclic compound	883	126	0.120918	1	ABCC9,RAMP3,CDO1,ADCY1,ADCY6,CHRM2,CHRM3,CHRM5,ADCYAP1R1,TPH2,CCR5,CNGA3,CNR1,OR10J5,RFTN2,ADORA2A,CRHBP,CYP7A1,HTR3C,DNMT3A,ABAT,DRD2,DRD3,EDNRB,ELAVL4,A2M,ENDOG,ESR1,ALAD,ESRRB,ESRRG,PTK2B,OR5T2,SDK1,MLC1,FOLR1,ALPL,ABL1,GABRB3,GHR,GHSR,NSG1,FOXP1,GNAZ,OR10H5,ANGPT2,NR3C1,GRM2,GSTM2,HMGCS2,HSD3B2,HTR2A,HTR4,IFNA2,IFNA7,IFNA8,IFNA13,IFNA16,IFNB1,IFNW1,IL1RN,AQP1,IL15,IL18,INHBA,KCNC2,KCNE1,SLC26…
GO:0036399	BP	TCR signalosome assembly	1	1	0.120936	1	TESPA1
GO:0048174	BP	negative regulation of short-term neuronal synaptic plasticity	1	1	0.120966	1	SYT4
GO:0099082	BP	retrograde trans-synaptic signaling by neuropeptide	1	1	0.120966	1	SYT4
GO:0099161	BP	regulation of presynaptic dense core granule exocytosis	1	1	0.120966	1	SYT4
GO:1905415	BP	positive regulation of dense core granule exocytosis	1	1	0.120966	1	SYT4
GO:1905432	BP	regulation of retrograde trans-synaptic signaling by neuropeptide	1	1	0.120966	1	SYT4
GO:1905433	BP	negative regulation of retrograde trans-synaptic signaling by neuropeptide	1	1	0.120966	1	SYT4
GO:0060395	BP	SMAD protein signal transduction	80	15	0.121002	1	SUB1,UCMA,WWTR1,BMP10,INHBA,GDF6,SMAD2,SMAD4,PPARG,BMP4,BMP5,SPTBN1,VEPH1,ATOH8,MAGI2
GO:2000479	BP	regulation of cAMP-dependent protein kinase activity	19	5	0.121131	1	NPFFR2,PKIA,PKIB,PRKAR1A,PRKAR1B
GO:0090331	BP	negative regulation of platelet aggregation	12	4	0.121135	1	C1QTNF1,ADAMTS18,ABAT,FGG,PRKG1
GO:0060740	BP	prostate gland epithelium morphogenesis	25	6	0.12162	1	FRS2,ESR1,SULF1,TNC,BMP4,TP63
GO:0002070	BP	epithelial cell maturation	22	5	0.121877	1	AKR1B1,GATA2,HOXA5,KCNE1,RFX3
GO:0002077	BP	acrosome matrix dispersal	1	1	0.121912	1	ACR
GO:0060993	BP	kidney morphogenesis	92	17	0.121947	1	BASP1,ASXL1,EYA1,FGF1,FGF2,FGF8,WWTR1,GCNT1,GDNF,GLI3,TACSTD2,SMAD4,CTNNBIP1,SALL1,BMP4,GREB1L,GCNT3
GO:0032980	BP	keratinocyte activation	1	1	0.122263	1	KRT2
GO:0060537	BP	muscle tissue development	410	65	0.122408	1	MIR873,SEMA3C,FRS2,BVES,AKAP13,CHRNA1,XIRP2,COL11A1,ADRA1A,EDNRA,EYA1,EYA2,FGF2,FGF8,FHL2,ABL1,TENM4,GJA1,ANKRD1,FOXP1,BMP10,NRG1,ITGB1,LRRC10,KCNK2,BMAL1,MIR204,SMAD4,MEF2C,MEF2D,MSX1,MYF6,ATF3,NOX4,RBFOX1,SOX6,CHD7,PRKAR1A,HEG1,RARA,RARB,HIVEP3,RGS2,RXRG,SCN5A,TNN,SGCG,NDRG4,BMP4,BMP5,SLC8A1,SVIL,TGFBR3,TNNT2,TP73,TTN,TWIST1,MEGF10,SORBS2,ITGA8,ACTN2,CFLAR,CTDP1,MSC,AKAP6,HDAC9,RIPOR2
GO:0060390	BP	regulation of SMAD protein signal transduction	31	7	0.122553	1	UCMA,WWTR1,SMAD4,PPARG,BMP4,SPTBN1,VEPH1
GO:0050771	BP	negative regulation of axonogenesis	60	13	0.122741	1	SEMA3C,DAB1,DCC,EPHA7,SPART,MAP2,MBP,SEMA5B,SPP1,TNR,SEMA6D,SEMA5A,SEMA3E
GO:0050655	BP	dermatan sulfate proteoglycan metabolic process	9	3	0.122859	1	DSE,CHST12,CSGALNACT1
GO:2000659	BP	regulation of interleukin-1-mediated signaling pathway	10	3	0.123241	1	IL1R1,IL1RN,VRK2
GO:1903118	BP	urate homeostasis	1	1	0.123413	1	OIT3
GO:0070667	BP	negative regulation of mast cell proliferation	4	2	0.123531	1	ENPP3,BLK
GO:0009403	BP	toxin biosynthetic process	1	1	0.123536	1	CYP1A2
GO:0002517	BP	T cell tolerance induction	14	4	0.123594	1	CLC,ICOS,IL2RA,IDO1
GO:0032878	BP	regulation of establishment or maintenance of cell polarity	28	7	0.123694	1	CDH5,PTK2B,KANK1,ABL1,SHTN1,DOCK8,RIPOR2
GO:0001910	BP	regulation of leukocyte mediated cytotoxicity	82	14	0.123852	1	PIK3R6,NCR3,IL12A,IL12RB1,KIR2DL4,KLRD1,IL23A,AZGP1,PTPRC,SPI1,STAT5B,HAVCR2,CD1A,CD1C,CD1D
GO:0071514	BP	genomic imprinting	11	3	0.123924	1	DNMT3L,NDN,ZDBF2
GO:2000403	BP	positive regulation of lymphocyte migration	38	8	0.123948	1	PTK2B,ABL1,ITGA4,JAM2,CCL5,CCL7,CCR2,DOCK8
GO:0072020	BP	proximal straight tubule development	1	1	0.124051	1	AQP1
GO:0072022	BP	descending thin limb development	1	1	0.124051	1	AQP1
GO:0072032	BP	proximal convoluted tubule segment 2 development	1	1	0.124051	1	AQP1
GO:0072220	BP	metanephric descending thin limb development	1	1	0.124051	1	AQP1
GO:0072230	BP	metanephric proximal straight tubule development	1	1	0.124051	1	AQP1
GO:0072232	BP	metanephric proximal convoluted tubule segment 2 development	1	1	0.124051	1	AQP1
GO:0048626	BP	myoblast fate specification	1	1	0.124107	1	ITGB1
GO:0150103	BP	reactive gliosis	1	1	0.124107	1	ITGB1
GO:0015669	BP	gas transport	22	5	0.124146	1	IPCEF1,HBG2,AQP1,AQP5,NGB
GO:0010977	BP	negative regulation of neuron projection development	135	25	0.124219	1	SEMA3C,ADCY6,DAB1,DCC,LPAR1,EPHA7,NLGN1,ZNF365,SPART,KANK1,MINAR1,GFAP,MAP2,MBP,SEMA5B,RGMA,PTPRO,TRPV4,SPOCK1,SPP1,TNR,SEMA6D,SEMA5A,SLIT2,SEMA3E
GO:0014047	BP	glutamate secretion	26	6	0.12447	1	ADORA2A,GJA1,GRM2,AVP,SYT4,TRH
GO:0046543	BP	development of secondary female sexual characteristics	5	2	0.124525	1	IRF2BPL,STAT5B
GO:1900112	BP	regulation of histone H3-K9 trimethylation	10	3	0.124604	1	ZNF274,KDM4D,ZNF304,DMRTC2
GO:1904935	BP	positive regulation of cell proliferation in midbrain	1	1	0.124618	1	PITX3
GO:2000846	BP	regulation of corticosteroid hormone secretion	16	4	0.124648	1	C1QTNF1,CRH,AGTR1,GAL,POMC
GO:0061484	BP	hematopoietic stem cell homeostasis	21	5	0.124698	1	GATA2,SEPTIN4,MYCT1,CRISPLD1,GLIS2
GO:0061590	BP	calcium activated phosphatidylcholine scrambling	4	2	0.124772	1	ANO4,ANO3
GO:0002475	BP	antigen processing and presentation via MHC class Ib	14	4	0.124911	1	AZGP1,CD1A,CD1C,CD1D
GO:2000147	BP	positive regulation of cell motility	563	87	0.125033	1	CDH5,CDH13,CCL26,GPNMB,SEMA3C,PDPN,CGA,MAPRE2,CCR6,CMKLR1,CSF1R,CSF2,LPAR1,F10,PTK2B,FGF1,FGF2,FGFR1,CLASP2,FPR2,DEFB124,ABL1,FUT4,GATA2,GCNT2,FOXP1,HAS2,ONECUT1,APC,RNASE10,IFNG,IL1R1,CXCR2,AQP1,IL12A,INS,ITGA4,ITGB1,SLC26A5,LGALS3,MIR296,MMP7,MIR135B,NOS3,P2RY6,IL23A,PIK3CG,TREM2,SEMA5B,CAMK1D,CEMIP,ZNF304,JCAD,PTN,SHTN1,PTPRC,JAM2,TRPV4,RREB1,CCL1,CCL5,CCL7,PRDM14,CLEC7A,P2RY12,BMP4,SLC8A1,MIR…
GO:1904616	BP	regulation of actin binding	4	2	0.125068	1	ABL1,TNFSF11
GO:0035989	BP	tendon development	5	2	0.125158	1	COL11A1,BMP4
GO:0060749	BP	mammary gland alveolus development	18	5	0.125496	1	ESR1,FOXB1,HOXA5,PRLR,TNFSF11
GO:0061377	BP	mammary gland lobule development	18	5	0.125496	1	ESR1,FOXB1,HOXA5,PRLR,TNFSF11
GO:0046880	BP	regulation of follicle-stimulating hormone secretion	6	2	0.125541	1	INHBA,SMAD4
GO:0046881	BP	positive regulation of follicle-stimulating hormone secretion	6	2	0.125541	1	INHBA,SMAD4
GO:0045619	BP	regulation of lymphocyte differentiation	203	33	0.125555	1	FCRL3,PIK3R6,CTLA4,ABL1,ZNF683,IL36B,GLI2,GLI3,IFNA2,IFNB1,IFNG,IL2RA,IL12RB1,IL15,IL18,INHBA,INPP5D,IRF4,ZBTB7B,PCK1,IL23A,SH3RF1,PTPRC,RARA,BMP4,BRAF,STAT5B,SYK,CCR2,ZBTB16,CARD11,RUNX3,TESPA1
GO:0002043	BP	blood vessel endothelial cell proliferation involved in sprouting angiogenesis	51	10	0.125595	1	AGTR1,FGF2,PPP1R16B,GATA2,IL12A,MIR410,MIR495,JCAD,BMP4,MIR487B,THBS1,SEMA5A
GO:0015707	BP	nitrite transport	1	1	0.125685	1	SLC11A1
GO:0046364	BP	monosaccharide biosynthetic process	82	14	0.126063	1	AKR1B1,G6PC1,GCG,GCK,NR3C1,INS,C1QTNF12,ATF3,PC,PCK1,CHST15,PGK2,PGM1,SLC35B4,FBP2
GO:0031987	BP	locomotion involved in locomotory behavior	11	3	0.126173	1	DRD2,DRD3,GHSR
GO:0051703	BP	biological process involved in intraspecies interaction between organisms	48	10	0.126267	1	DRD3,CIC,GRID1,GRP,TREM2,AVP,ATXN1,NRXN3,NRXN1,NRXN2
GO:0071611	BP	granulocyte colony-stimulating factor production	5	2	0.126509	1	HAVCR2,CD34
GO:0071655	BP	regulation of granulocyte colony-stimulating factor production	5	2	0.126509	1	HAVCR2,CD34
GO:0048659	BP	smooth muscle cell proliferation	165	28	0.126694	1	CDH13,CALCRL,FRS2,FGF2,GJA1,FOXP1,IFNG,IL12A,IL15,IL18,MIR137,MEF2C,MEF2D,MIR135B,NOS3,NPR3,P2RY6,PPARG,FOXJ2,PRKG1,CTNNBIP1,NDRG2,CCL5,NDRG4,BMP4,THBS1,VIP,PDGFD,ADAMTS1
GO:0061436	BP	establishment of skin barrier	27	6	0.127247	1	FLG,ABCA12,IL18,HRNR,FLG2,TP63
GO:0003323	BP	type B pancreatic cell development	25	6	0.127453	1	CDH2,BMAL1,NKX2-2,RFX3,BMP4,BMP5
GO:0035458	BP	cellular response to interferon-beta	23	5	0.127648	1	PYHIN1,IFNB1,MNDA,ACOD1,AIM2
GO:1903350	BP	response to dopamine	85	15	0.127671	1	ADCY6,CHRM2,CHRM3,CHRM5,OR10J5,HTR3C,DRD2,DRD3,OR5T2,ABL1,NSG1,GNAZ,OR10H5,HTR2A,HTR4,GNG2
GO:0097492	BP	sympathetic neuron axon guidance	4	2	0.127738	1	EDNRA,PLXNA4
GO:1902167	BP	positive regulation of intrinsic apoptotic signaling pathway in response to DNA damage by p53 class mediator	1	1	0.127794	1	RPL26
GO:1904803	BP	regulation of translation involved in cellular response to UV	1	1	0.127794	1	RPL26
GO:2001222	BP	regulation of neuron migration	44	10	0.128087	1	UNC5D,CTNNA2,DRD2,NTNG1,FLRT2,IGSF10,NRG1,SHTN1,TNN,UNC5C
GO:1904328	BP	regulation of myofibroblast contraction	1	1	0.128106	1	PDPN
GO:0042953	BP	lipoprotein transport	20	5	0.128178	1	MSR1,SAR1B,PPARG,SURF4,CUBN,CD36
GO:1904156	BP	DN3 thymocyte differentiation	1	1	0.128341	1	CCR6
GO:1904036	BP	negative regulation of epithelial cell apoptotic process	61	12	0.128664	1	CDH5,FGB,FGG,ABL1,GATA2,SERPINB13,MIR495,BRAF,SCG2,CFLAR,SEMA5A,HAND2
GO:0090322	BP	regulation of superoxide metabolic process	33	7	0.12868	1	CRP,FPR2,GSTP1,CLEC7A,SYK,HVCN1,CD36
GO:0046638	BP	positive regulation of alpha-beta T cell differentiation	49	10	0.12871	1	GLI3,IFNG,IL12RB1,IL18,ZBTB7B,IL23A,RARA,SYK,ZBTB16,RUNX3
GO:0050867	BP	positive regulation of cell activation	371	56	0.128793	1	IGLL5,TLR6,VAV3,HHLA2,FCRL3,PIK3R6,DHPS,ABL1,FYN,GATA2,HAVCR1,IL36B,GLI2,GLI3,ICOS,CD209,HLA-DMB,HLA-DPA1,IFNG,IL2RA,IL5,IL12A,IL12RB1,IL15,IL18,INPP5D,MEF2C,ZBTB7B,PCK1,KMT5B,IL23A,TREM2,SIRPG,PRLR,ZP4,PTPRC,RARA,CCL5,NOD2,CLEC7A,SLC7A1,SPTA1,STAT5B,SYK,THBS1,CCR2,TYK2,ZBTB16,DOCK8,NCK2,CARD11,TTBK1,HAVCR2,TNFSF11,RUNX3,CD1D,TESPA1
GO:0043251	BP	sodium-dependent organic anion transport	1	1	0.128868	1	SLC10A6
GO:2000359	BP	regulation of binding of sperm to zona pellucida	5	2	0.128879	1	OVGP1,ZP4
GO:2000340	BP	positive regulation of chemokine (C-X-C motif) ligand 1 production	5	2	0.129092	1	IL17A,TRPV4
GO:0106342	BP	omega-hydroxyceramide biosynthetic process	1	1	0.12954	1	PNPLA1
GO:0031290	BP	retinal ganglion cell axon guidance	22	6	0.129571	1	EPHA7,NRCAM,PTPRO,ROBO2,BMPR1B,SLIT2
GO:0050869	BP	negative regulation of B cell activation	32	7	0.129636	1	CD300A,CTLA4,INHBA,INPP5D,MNDA,BLK,SAMSN1
GO:0071415	BP	cellular response to purine-containing compound	14	4	0.129712	1	GSTM2,P2RY6,SLC8A1,TRPM2
GO:0009306	BP	protein secretion	343	52	0.129932	1	C1QTNF5,CNR1,SLC9B2,ADORA2A,SYT9,AP1B1,SLC30A8,ABAT,DRD2,DRD3,EDNRB,ENSA,EPHA5,FGB,FGG,CD2AP,ABCA12,GCG,GCK,GHSR,ANKRD1,FFAR1,APBB1,IFNG,IL1RN,IL12A,INS,C1QTNF12,BMAL1,SMAD2,MYH10,OPRM1,GAL,PFKL,TREM2,KRT20,PPARG,FRMD4A,EXOC1,RFX3,CCL5,NECAB3,BLK,SNAP25,SYT4,TLR2,TRH,TRPM2,TTN,VEGFC,VIP,SCG2,STXBP5L,C2CD2L
GO:0003137	BP	Notch signaling pathway involved in heart induction	4	2	0.129948	1	ROBO1,ROBO2
GO:0035480	BP	regulation of Notch signaling pathway involved in heart induction	4	2	0.129948	1	ROBO1,ROBO2
GO:0035481	BP	positive regulation of Notch signaling pathway involved in heart induction	4	2	0.129948	1	ROBO1,ROBO2
GO:0007195	BP	adenylate cyclase-inhibiting dopamine receptor signaling pathway	5	2	0.129999	1	DRD2,DRD3
GO:0003015	BP	heart process	249	40	0.130006	1	ABCC9,RAMP3,TRDN,BVES,AKAP13,CHRM2,ADRA1A,DES,DRD2,EDNRA,EDNRB,FGF12,KCNE4,FYN,WWTR1,GJA1,HSPB7,BMP10,CTNNA3,GSTM2,KCNE1,KCNJ5,KCNJ12,NOS1,NOS3,ATP2B2,NOX4,PDE4B,PDE4D,PIK3CG,SPTBN4,RGS2,SCN1A,SCN5A,SGCG,SLC8A1,THRB,TNNT2,TTN,KCNH6
GO:0032760	BP	positive regulation of tumor necrosis factor production	100	17	0.130102	1	NOD1,ZBTB20,IFNG,IL17A,IL23A,PTPRC,NOD2,CLEC7A,SYK,THBS1,TLR1,TLR2,TWIST1,CCR2,HAVCR2,TNFRSF8,CD36
GO:0032253	BP	dense core granule localization	9	3	0.130601	1	MAP2,KIF1A,SYT4
GO:0099519	BP	dense core granule cytoskeletal transport	9	3	0.130601	1	MAP2,KIF1A,SYT4
GO:1901950	BP	dense core granule transport	9	3	0.130601	1	MAP2,KIF1A,SYT4
GO:0035036	BP	sperm-egg recognition	49	9	0.13061	1	CLGN,ZPBP,CRISP1,PRSS55,FOLR1,TMPRSS12,ACR,OVGP1,ZP4
GO:0030574	BP	collagen catabolic process	44	9	0.130655	1	FAP,ITGB1,MMP1,MMP7,MMP12,MMP13,FURIN,MMP26,ADAMTS2
GO:0031340	BP	positive regulation of vesicle fusion	9	3	0.13066	1	SYT9,ANXA2,SYT1
GO:0060100	BP	positive regulation of phagocytosis, engulfment	13	4	0.130741	1	GATA2,TREM2,APPL2,CD36
GO:1905155	BP	positive regulation of membrane invagination	13	4	0.130741	1	GATA2,TREM2,APPL2,CD36
GO:0022617	BP	extracellular matrix disassembly	58	11	0.130834	1	PDPN,ADAMTS5,CMA1,FAP,CLASP2,WDR72,HPN,MMP1,MMP7,MMP12,MMP13,FURIN
GO:2000110	BP	negative regulation of macrophage apoptotic process	5	2	0.130847	1	GHSR,NOD2
GO:1905899	BP	regulation of smooth muscle tissue development	1	1	0.130946	1	TNN
GO:0046597	BP	negative regulation of viral entry into host cell	21	5	0.130973	1	TRIM31,FCN1,IFNA2,CIITA,IFITM1
GO:0001542	BP	ovulation from ovarian follicle	10	3	0.131004	1	NOS3,NRIP1,ADAMTS1
GO:1990539	BP	fructose import across plasma membrane	1	1	0.131144	1	SLC2A5
GO:0099054	BP	presynapse assembly	41	9	0.13146	1	GPC6,SLITRK1,LRFN5,CBLN2,NLGN1,SLITRK5,PCDH17,LRRTM3,CNTN5,PTPRD
GO:0000083	BP	regulation of transcription involved in G1/S transition of mitotic cell cycle	20	5	0.131467	1	ESRRB,BRD4,CDK17,CDK18,CDK14
GO:0032043	BP	mitochondrial DNA catabolic process	1	1	0.13164	1	ENDOG
GO:1904141	BP	positive regulation of microglial cell migration	6	2	0.131767	1	TREM2,P2RY12
GO:2001199	BP	negative regulation of dendritic cell differentiation	5	2	0.131792	1	TMEM176B,TMEM176A
GO:0060392	BP	negative regulation of SMAD protein signal transduction	9	3	0.131848	1	UCMA,PPARG,VEPH1
GO:0002736	BP	regulation of plasmacytoid dendritic cell cytokine production	1	1	0.131938	1	BST2
GO:0002737	BP	negative regulation of plasmacytoid dendritic cell cytokine production	1	1	0.131938	1	BST2
GO:0032274	BP	gonadotropin secretion	17	4	0.132305	1	CGA,GJA1,INHBA,SMAD4
GO:1902042	BP	negative regulation of extrinsic apoptotic signaling pathway via death domain receptors	28	6	0.132527	1	RFFL,FGB,FGG,NOS3,BMP5,CFLAR
GO:0021510	BP	spinal cord development	96	17	0.132632	1	DBX1,DAB1,MDGA2,DCC,DCTN1,GSX2,DAAM2,GATA2,GDNF,FOXB1,GLI2,GLI3,NKX2-2,SOX6,PLXDC1,DMRT3,DRGX
GO:0032491	BP	detection of molecule of fungal origin	1	1	0.13274	1	CLEC7A
GO:2000831	BP	regulation of steroid hormone secretion	22	5	0.132943	1	C1QTNF1,CRH,AGTR1,GAL,POMC,SPP1
GO:0046296	BP	glycolate catabolic process	1	1	0.133105	1	HAO1
GO:0071345	BP	cellular response to cytokine stimulus	792	111	0.133159	1	ACTR3,CCL26,ST3GAL6,GPR75,PTPRT,RFFL,CCR5,CCR6,ACKR2,CMKLR1,CNTFR,IL31RA,CRHBP,CSF1R,CSF2,CSF2RB,CSF3R,CSNK2B,PYHIN1,PYDC2,DAPK1,GBP6,NLRP7,ALAD,PTK2B,FGB,FGF4,FGG,YTHDF3,PYDC1,GHR,ANKRD1,FOXP1,IL36B,IL36A,GSTP1,CDIP1,HAS2,HCK,HK2,HLA-DPA1,IFNA2,IFNA7,IFNA8,IFNA13,IFNA16,IFNB1,IFNG,IFNW1,IL1R1,IL1RN,IL2RA,IL5,IL5RA,CXCR1,CXCR2,IL12RB1,IL12RB2,IL15,IL17A,IL18,ITGA4,LIFR,LIMS1,LSP1,SMAD4,MMP12,MNDA…
GO:0002065	BP	columnar/cuboidal epithelial cell differentiation	114	20	0.133206	1	CDH2,IL31RA,DSPP,FGF2,FGF8,ABL1,GATA2,B9D1,ONECUT1,HOXA5,BMAL1,NKX2-2,NPY,NKX3-2,RARA,RARB,RFX3,BMP4,BMP5,TP63
GO:0021781	BP	glial cell fate commitment	11	3	0.133267	1	NRG1,NKX2-2,GCM1
GO:0072676	BP	lymphocyte migration	111	19	0.133482	1	CCL26,CCR6,GCSAML,PTK2B,ABL1,FUT4,GPR15,ITGA4,F11R,PIK3CG,JAM2,CCL1,CCL5,CCL7,CCL13,CCL25,CCR2,DOCK8,RIPOR2
GO:0003309	BP	type B pancreatic cell differentiation	31	7	0.133588	1	CDH2,ONECUT1,BMAL1,NKX2-2,RFX3,BMP4,BMP5
GO:0015800	BP	acidic amino acid transport	64	12	0.133683	1	ADORA2A,SLC32A1,ABAT,SLC17A8,GJA1,GRM2,ITGB1,AVP,SLC6A1,SYT4,TRH,SLC25A18
GO:0018153	BP	isopeptide cross-linking via N6-(L-isoglutamyl)-L-lysine	1	1	0.133782	1	IVL
GO:0018262	BP	isopeptide cross-linking	1	1	0.133782	1	IVL
GO:0032739	BP	positive regulation of interleukin-16 production	1	1	0.133791	1	IL17A
GO:0032113	BP	regulation of carbohydrate phosphatase activity	1	1	0.133816	1	IFNG
GO:0060549	BP	regulation of fructose 1,6-bisphosphate 1-phosphatase activity	1	1	0.133816	1	IFNG
GO:0060550	BP	positive regulation of fructose 1,6-bisphosphate 1-phosphatase activity	1	1	0.133816	1	IFNG
GO:0060551	BP	regulation of fructose 1,6-bisphosphate metabolic process	1	1	0.133816	1	IFNG
GO:0060552	BP	positive regulation of fructose 1,6-bisphosphate metabolic process	1	1	0.133816	1	IFNG
GO:0030850	BP	prostate gland development	50	10	0.134357	1	FRS2,ESR1,SULF1,GLI3,TNC,PLAG1,PRLR,RARA,BMP4,TP63
GO:1901170	BP	naphthalene catabolic process	1	1	0.134445	1	CYP2F1
GO:0090357	BP	regulation of tryptophan metabolic process	1	1	0.1346	1	ACMSD
GO:1904984	BP	regulation of quinolinate biosynthetic process	1	1	0.1346	1	ACMSD
GO:1904985	BP	negative regulation of quinolinate biosynthetic process	1	1	0.1346	1	ACMSD
GO:1905003	BP	picolinic acid metabolic process	1	1	0.1346	1	ACMSD
GO:1905004	BP	picolinic acid biosynthetic process	1	1	0.1346	1	ACMSD
GO:1905012	BP	regulation of 'de novo' NAD biosynthetic process from tryptophan	1	1	0.1346	1	ACMSD
GO:0048022	BP	negative regulation of melanin biosynthetic process	5	2	0.134641	1	MFSD12,SLC24A5
GO:1900377	BP	negative regulation of secondary metabolite biosynthetic process	5	2	0.134641	1	MFSD12,SLC24A5
GO:1903826	BP	L-arginine transmembrane transport	10	3	0.134692	1	SLC7A1,SLC7A2,SLC11A1
GO:0010593	BP	negative regulation of lamellipodium assembly	5	2	0.134797	1	HRG,SLIT2
GO:0035592	BP	establishment of protein localization to extracellular region	344	52	0.134945	1	C1QTNF5,CNR1,SLC9B2,ADORA2A,SYT9,AP1B1,SLC30A8,ABAT,DRD2,DRD3,EDNRB,ENSA,EPHA5,FGB,FGG,CD2AP,ABCA12,GCG,GCK,GHSR,ANKRD1,FFAR1,APBB1,IFNG,IL1RN,IL12A,INS,C1QTNF12,BMAL1,SMAD2,MYH10,OPRM1,GAL,PFKL,TREM2,KRT20,PPARG,FRMD4A,EXOC1,RFX3,CCL5,NECAB3,BLK,SNAP25,SYT4,TLR2,TRH,TRPM2,TTN,VEGFC,VIP,SCG2,STXBP5L,C2CD2L
GO:0030193	BP	regulation of blood coagulation	70	13	0.134958	1	C1QTNF1,ADAMTS18,ABAT,FAP,FGB,FGG,ANXA2,HRG,NOS3,PRKG1,TFPI,THBS1,CD34,CD36
GO:0070723	BP	response to cholesterol	27	6	0.135049	1	CCR5,CYP7A1,MLC1,INHBA,SMAD2,GRAMD1B
GO:2000177	BP	regulation of neural precursor cell proliferation	89	16	0.135137	1	CDH2,TRIM71,DRD2,FGF2,FOXG1,GATA2,GLI3,ITGB1,MIR137,TAFA1,PITX3,APPL2,PTN,PTPRZ1,VEGFC,KDM2B
GO:0035296	BP	regulation of tube diameter	141	23	0.135195	1	KCNMB2,ADCY6,CHRM3,ADORA2A,CRP,ADRA1A,AGTR1,EDNRA,EDNRB,FGB,FGG,ABL1,UTS2B,UTS2R,GUCY1A1,HTR2A,INS,KCNMB1,NOS1,NOS3,NPR3,AVP,PRKG1,RGS2,SLC8A1
GO:0097746	BP	blood vessel diameter maintenance	141	23	0.135195	1	KCNMB2,ADCY6,CHRM3,ADORA2A,CRP,ADRA1A,AGTR1,EDNRA,EDNRB,FGB,FGG,ABL1,UTS2B,UTS2R,GUCY1A1,HTR2A,INS,KCNMB1,NOS1,NOS3,NPR3,AVP,PRKG1,RGS2,SLC8A1
GO:0045586	BP	regulation of gamma-delta T cell differentiation	9	3	0.13522	1	PTPRC,STAT5B,SYK
GO:0006026	BP	aminoglycan catabolic process	35	7	0.135228	1	CHIT1,FGF2,CHIA,OVGP1,STAB2,CEMIP,HPSE2
GO:0090713	BP	immunological memory process	16	4	0.135281	1	IL12RB1,PCK1,IL23A,ST3GAL1
GO:0060681	BP	branch elongation involved in ureteric bud branching	5	2	0.135425	1	FGF1,BMP4
GO:1901381	BP	positive regulation of potassium ion transmembrane transport	42	9	0.135517	1	KCNA1,KCNC2,KCNE1,KCNMB1,LRRC52,FXYD2,GAL,TREM2,ACTN2,AKAP6
GO:0070459	BP	prolactin secretion	5	2	0.135595	1	ABAT,VIP
GO:2000347	BP	positive regulation of hepatocyte proliferation	10	3	0.135792	1	FGF1,HPN,PTN,CFLAR
GO:0060935	BP	cardiac fibroblast cell differentiation	5	2	0.136123	1	INHBA,TGFBR3
GO:0060936	BP	cardiac fibroblast cell development	5	2	0.136123	1	INHBA,TGFBR3
GO:0030879	BP	mammary gland development	132	24	0.136524	1	CDO1,CSF1R,CSN2,SLC29A1,ESR1,FGF2,FOXB1,GLI2,GLI3,NR3C1,NRG1,HK2,HOXA5,MSX1,ZBTB7B,PRL,PRLR,ROBO1,RREB1,BMP4,SLC6A3,STAT5B,LBH,TNFSF11
GO:0021806	BP	initiation of movement involved in cerebral cortex radial glia guided migration	1	1	0.13664	1	P2RY12
GO:0021808	BP	cytosolic calcium signaling involved in initiation of cell movement in glial-mediated radial cell migration	1	1	0.13664	1	P2RY12
GO:0050931	BP	pigment cell differentiation	36	8	0.136805	1	EDNRB,GLI3,SLC24A5,MEF2C,MITF,OCA2,RAB27A,TYRP1
GO:0150024	BP	oxidised low-density lipoprotein particle clearance	1	1	0.136821	1	CD36
GO:0090025	BP	regulation of monocyte chemotaxis	28	6	0.136914	1	FPR2,DEFB124,CCL1,CCL5,CCR2,PLA2G7,SLIT2
GO:0034151	BP	regulation of toll-like receptor 6 signaling pathway	1	1	0.136993	1	TREM2
GO:0038118	BP	C-C chemokine receptor CCR7 signaling pathway	1	1	0.136993	1	TREM2
GO:0045960	BP	positive regulation of complement activation, classical pathway	1	1	0.136993	1	TREM2
GO:0070392	BP	detection of lipoteichoic acid	1	1	0.136993	1	TREM2
GO:1903080	BP	regulation of C-C chemokine receptor CCR7 signaling pathway	1	1	0.136993	1	TREM2
GO:1903082	BP	positive regulation of C-C chemokine receptor CCR7 signaling pathway	1	1	0.136993	1	TREM2
GO:1905291	BP	positive regulation of CAMKK-AMPK signaling cascade	1	1	0.136993	1	TREM2
GO:1905805	BP	excitatory synapse pruning	1	1	0.136993	1	TREM2
GO:1905806	BP	regulation of synapse pruning	1	1	0.136993	1	TREM2
GO:1905808	BP	positive regulation of synapse pruning	1	1	0.136993	1	TREM2
GO:2000350	BP	positive regulation of CD40 signaling pathway	1	1	0.136993	1	TREM2
GO:0048583	BP	regulation of response to stimulus	3833	530	0.13708	1	CDH2,CDH3,MIR873,MIR708,CDH5,MIR1271,IGLL5,DNAJB6,TSPAN32,GPC6,CDH13,TENM1,CDK3,CALCRL,RAMP3,TLR6,CCL26,NOD1,DLC1,VAV3,GPNMB,SEMA3C,UBD,SORBS1,CGA,FRS2,CFHR4,NPFFR2,MAPRE2,PTPRT,HHLA2,AKAP13,CHN2,BIRC8,CD300A,RNF157,C1QTNF1,VASN,FCRL3,ADCYAP1R1,SH2D1B,TAGAP,RFFL,CLC,C10orf71,CMA1,CSNK1A1L,GPHB5,SLC24A4,CCR6,CMTM3,CMKLR1,CANT1,NLRP13,CNR1,FCRLB,GPR151,ADORA2A,CD109,CIBAR1,CRH,CRHBP,CSF1R,CSF2,PRIC…
GO:0008285	BP	negative regulation of cell population proliferation	745	111	0.137313	1	MIR873,CDH5,TSPAN32,CDH13,TENM1,SPEG,DLC1,GPNMB,PDPN,CD300A,ADORA2A,CD109,CRP,CSF1R,CSNK2B,ADRA1A,CTLA4,DRD2,PTK2B,FAP,FGF2,MYO16,SULF1,MINAR1,SH3BP4,GATA2,HPGDS,GLI3,GML,GSTP1,APC,HPN,HRG,IFNG,IL2RA,IL12A,IL15,TNFRSF9,IDO1,INHBA,INPP5D,KCNK2,MIR129-1,MIR134,MIR137,MIR138-1,MIR204,SMAD2,SMAD4,MEF2C,MNDA,MSX1,NDN,NELL1,NGF,NOS3,NPR3,NTRK1,OPRM1,NOX4,ZBTB7B,GAL,A4GNT,ENPP3,RIPPLY3,TREM2,PPARG,FEZF2…
GO:0060686	BP	negative regulation of prostatic bud formation	4	2	0.137459	1	SULF1,BMP4
GO:0033002	BP	muscle cell proliferation	232	38	0.137557	1	MIR873,CDH13,CALCRL,FRS2,FGF2,ABL1,TENM4,GJA1,FOXP1,BMP10,IFNG,IL12A,IL15,IL18,KCNK2,MIR137,MIR204,MEF2C,MEF2D,MIR135B,NOS3,NPR3,P2RY6,PPARG,PRKAR1A,FOXJ2,PRKG1,CTNNBIP1,NDRG2,CCL5,NDRG4,BMP4,TGFBR3,THBS1,TP73,VIP,PDGFD,MEGF10,CFLAR,ADAMTS1
GO:0003147	BP	neural crest cell migration involved in heart formation	1	1	0.137738	1	FOLR1
GO:0035265	BP	organ growth	170	30	0.138669	1	MIR873,BASP1,CGA,AKAP13,ADRA1A,ESR1,FGF2,FGF8,ABL1,TENM4,FOXP1,BMP10,RSPO2,OSTN,KCNK2,MIR204,SMAD2,MEF2C,MMP13,PLAG1,PRKAR1A,PRLR,HEG1,RARA,RARB,RGS2,NDRG4,TGFBR3,TP73,SORBS2,CTDP1,AKAP6
GO:0044092	BP	negative regulation of molecular function	1115	157	0.138804	1	MIR873,CST8,DNAJB6,TNK2,RAMP3,TRDN,IQGAP2,PPP1R17,SMR3B,PTPRT,BIRC8,CD300A,PHACTR3,RFFL,SERPINA3,CMKLR1,CNR1,COL6A3,ADORA2A,CD109,CRHBP,TTC36,A2ML1,CSN2,CST1,CSTA,WFDC5,EFHB,PYDC2,SPINK13,DRD2,DRD3,EDNRB,NLRP7,A2M,ENSA,C9orf72,ESR1,ADGRG3,HECW1,LPIN1,SH3BP4,KCNE4,ABL1,TNFAIP8,WFDC11,WFDC9,CNRIP1,WWTR1,RWDD3,PYDC1,DAOA,SMR3A,DKK2,REM1,GRM2,GRM3,GRP,GSTM2,GSTP1,GZMA,ANXA2,ANXA4,APC,HRG,SERPINA9,APO…
GO:0045685	BP	regulation of glial cell differentiation	76	14	0.138836	1	DUSP15,DAB1,GSX2,DRD3,ZNF365,DAAM2,TENM4,NKX2-2,TREM2,PTN,PTPRZ1,TLR2,TP73,TTBK1,OPALIN
GO:0070294	BP	renal sodium ion absorption	9	3	0.139053	1	EDNRA,EDNRB,UMOD
GO:0014072	BP	response to isoquinoline alkaloid	28	6	0.13912	1	CNR1,DRD2,DRD3,GHR,OPRM1,PITX3
GO:0043278	BP	response to morphine	28	6	0.13912	1	CNR1,DRD2,DRD3,GHR,OPRM1,PITX3
GO:0002028	BP	regulation of sodium ion transport	86	16	0.139137	1	CNTN1,NKAIN2,DRD2,DRD3,FGF12,HECW1,GLRX,GRP,NOS1,NOS3,FXYD2,FXYD6,HECW2,SPTBN4,SCN5A,SLC8A1
GO:0034166	BP	toll-like receptor 10 signaling pathway	1	1	0.139228	1	TLR10
GO:0048673	BP	collateral sprouting of intact axon in response to injury	1	1	0.139348	1	SPP1
GO:0048683	BP	regulation of collateral sprouting of intact axon in response to injury	1	1	0.139348	1	SPP1
GO:0048685	BP	negative regulation of collateral sprouting of intact axon in response to injury	1	1	0.139348	1	SPP1
GO:1902623	BP	negative regulation of neutrophil migration	5	2	0.139405	1	C5AR2,SLIT2
GO:1905809	BP	negative regulation of synapse organization	10	3	0.139523	1	EPHA7,ROBO2,TLR2
GO:0033138	BP	positive regulation of peptidyl-serine phosphorylation	100	18	0.139524	1	TENM1,RAMP3,GCG,IFNA2,IFNA7,IFNA8,IFNA13,IFNA16,IFNB1,IFNG,IFNW1,NGF,NOS1,AVP,BDNF,BRAF,CALCR,TCL1A,BCAR3
GO:0014808	BP	release of sequestered calcium ion into cytosol by sarcoplasmic reticulum	32	7	0.139697	1	TRDN,CCR5,GSTM2,PDE4D,CHD7,SLC8A1,AKAP6
GO:0035583	BP	sequestering of TGFbeta in extracellular matrix	4	2	0.139819	1	FBN1,FBN2
GO:0032078	BP	negative regulation of endodeoxyribonuclease activity	1	1	0.139883	1	GZMA
GO:1902483	BP	cytotoxic T cell pyroptotic process	1	1	0.139883	1	GZMA
GO:1905331	BP	negative regulation of morphogenesis of an epithelium	9	3	0.139909	1	SULF1,TACSTD2,BMP4
GO:0003151	BP	outflow tract morphogenesis	80	15	0.140014	1	SEMA3C,EDNRA,EYA1,FGF8,FOLR1,SMAD4,MEF2C,NPY2R,PITX2,ROBO1,ROBO2,BMP4,TGFBR3,TWIST1,HAND2
GO:1902225	BP	negative regulation of acrosome reaction	1	1	0.140088	1	SPINK13
GO:0035150	BP	regulation of tube size	142	23	0.140666	1	KCNMB2,ADCY6,CHRM3,ADORA2A,CRP,ADRA1A,AGTR1,EDNRA,EDNRB,FGB,FGG,ABL1,UTS2B,UTS2R,GUCY1A1,HTR2A,INS,KCNMB1,NOS1,NOS3,NPR3,AVP,PRKG1,RGS2,SLC8A1
GO:0002920	BP	regulation of humoral immune response	43	8	0.140713	1	A2M,IL17A,TREM2,ZP4,PTPRC,NOD2,C4BPB,ACOD1
GO:0007043	BP	cell-cell junction assembly	145	25	0.140774	1	CDH2,CDH5,CDH6,CDH9,CDH10,CDH11,CDH12,CDH18,CLDN15,CLDN17,GJA1,CDH20,CDH19,APC,IL17A,AFDN,F11R,HEG1,PTPRO,TRPV4,JAM3,PARD6B,MPDZ,CLDN10,CLDN9
GO:0044651	BP	adhesion of symbiont to host epithelial cell	1	1	0.140775	1	SFTPD
GO:1905226	BP	regulation of adhesion of symbiont to host epithelial cell	1	1	0.140775	1	SFTPD
GO:0016109	BP	tetraterpenoid biosynthetic process	1	1	0.14079	1	RPE65
GO:0016117	BP	carotenoid biosynthetic process	1	1	0.14079	1	RPE65
GO:0016123	BP	xanthophyll biosynthetic process	1	1	0.14079	1	RPE65
GO:1901827	BP	zeaxanthin biosynthetic process	1	1	0.14079	1	RPE65
GO:0007172	BP	signal complex assembly	8	3	0.140828	1	PTK2B,PXN,NCK2
GO:0001897	BP	cytolysis by symbiont of host cells	1	1	0.140862	1	KRT6A
GO:0001898	BP	regulation of cytolysis by symbiont of host cells	1	1	0.140862	1	KRT6A
GO:0001899	BP	negative regulation of cytolysis by symbiont of host cells	1	1	0.140862	1	KRT6A
GO:0001907	BP	killing by symbiont of host cells	1	1	0.140862	1	KRT6A
GO:1900757	BP	regulation of D-amino-acid oxidase activity	1	1	0.140879	1	DAOA
GO:1900758	BP	negative regulation of D-amino-acid oxidase activity	1	1	0.140879	1	DAOA
GO:0035445	BP	borate transmembrane transport	1	1	0.140908	1	SLC4A11
GO:0046713	BP	borate transport	1	1	0.140908	1	SLC4A11
GO:0021952	BP	central nervous system projection neuron axonogenesis	28	7	0.141016	1	CDH11,DCC,EPHB6,GLI2,SPTBN4,PLXNA4,SLIT2
GO:2001239	BP	regulation of extrinsic apoptotic signaling pathway in absence of ligand	44	9	0.141095	1	CSF2,EYA4,EYA1,EYA2,FGFR1,GDNF,INHBA,GFRAL,STRADB
GO:0070120	BP	ciliary neurotrophic factor-mediated signaling pathway	5	2	0.141448	1	CNTFR,LIFR
GO:0051016	BP	barbed-end actin filament capping	25	6	0.141771	1	ADD1,ADD2,ADD3,CRACD,SVIL,CAPZA3
GO:2000351	BP	regulation of endothelial cell apoptotic process	58	11	0.141808	1	CDH5,FGB,FGG,ABL1,GATA2,ITGA4,MIR495,BRAF,THBS1,SCG2,SEMA5A
GO:0098773	BP	skin epidermis development	91	16	0.142301	1	CDH3,KRT71,CD109,FOXE1,GLI2,KRTAP21-1,KRT27,INHBA,KRT84,SMAD4,NUMA1,GAL,TNFRSF19,ALX4,WNT10A,TP63,LDB2
GO:0002580	BP	regulation of antigen processing and presentation of peptide or polysaccharide antigen via MHC class II	5	2	0.14238	1	TREM2,THBS1
GO:1904447	BP	folate import across plasma membrane	5	2	0.142464	1	FOLR1,SLC19A1
GO:0009642	BP	response to light intensity	15	4	0.142665	1	SLC24A4,GNAT2,KCNC2,PRPH2
GO:0045471	BP	response to ethanol	122	21	0.142971	1	CDO1,ADCYAP1R1,CNR1,CRHBP,CYP7A1,DNMT3A,ABAT,DRD2,ALAD,PTK2B,FYN,HMGCS2,KCNC2,KCNMB1,OPRM1,AVP,PTH,RARA,RGS2,CCL7,SLC6A3,SLC23A2
GO:0043331	BP	response to dsRNA	51	9	0.1432	1	RFTN2,IFNA2,IFNA7,IFNA8,IFNA13,IFNA16,IFNB1,IFNW1,NOD2
GO:0021953	BP	central nervous system neuron differentiation	168	29	0.143223	1	CDH11,DBX1,CSF1R,TTC36,MDGA2,DCC,DCLK2,GSX2,DRD2,ELAVL4,EPHB6,FOXG1,GATA2,GLI2,GLI3,INHBA,MAP2,LHX8,NKX2-2,NPY,FEZF2,SPTBN4,DMRT3,RORA,BMPR1B,SPOCK1,PLXNA4,SLIT2,SEMA3E
GO:0048730	BP	epidermis morphogenesis	33	7	0.143247	1	KRT71,FOXE1,GLI2,KRT27,FLG2,WNT10A,TP63
GO:0030035	BP	microspike assembly	4	2	0.143534	1	ABL1,ACTN2
GO:0060116	BP	vestibular receptor cell morphogenesis	1	1	0.14398	1	PLS1
GO:0060121	BP	vestibular receptor cell stereocilium organization	1	1	0.14398	1	PLS1
GO:0007507	BP	heart development	588	90	0.14418	1	MIR873,CALCRL,DLC1,BASP1,SEMA3C,FRS2,BVES,LDB3,ADAMTS6,AKAP13,XIRP2,COL11A1,PRICKLE1,ADRA1A,AP1B1,DAW1,ASXL1,DNAH5,EDNRA,EYA1,FBN1,FGF2,FGF8,FGF12,FHL2,FOLR1,FLRT2,ABL1,TENM4,GJA1,DNAI1,ANKRD1,FOXP1,HSPB7,BMP10,GLI2,GLI3,HAS2,NRG1,FREM2,INHBA,ITGB1,LRRC10,KCNK2,MIR204,SMAD2,SMAD4,MEF2C,MEF2D,MSX1,NOS3,NPY2R,NOX4,PITX2,RIPPLY3,TMEM100,SOX6,CHD7,PRKAR1A,ADGRG6,HEG1,RARA,RARB,RGS2,ROBO1,ROBO2,RXRG,S…
GO:0022404	BP	molting cycle process	90	16	0.14426	1	CDH3,KRT71,CD109,FOXE1,GLI2,KRTAP21-1,KRT27,INHBA,KRT84,SMAD4,NUMA1,GAL,TNFRSF19,ALX4,WNT10A,TP63,LDB2
GO:0022405	BP	hair cycle process	90	16	0.14426	1	CDH3,KRT71,CD109,FOXE1,GLI2,KRTAP21-1,KRT27,INHBA,KRT84,SMAD4,NUMA1,GAL,TNFRSF19,ALX4,WNT10A,TP63,LDB2
GO:0014821	BP	phasic smooth muscle contraction	23	5	0.14445	1	DRD2,EDNRB,GDNF,GHSR,SSTR2
GO:0032816	BP	positive regulation of natural killer cell activation	22	5	0.144464	1	IL12A,IL15,IL18,IL23A,STAT5B,TYK2
GO:0021517	BP	ventral spinal cord development	45	9	0.144565	1	DBX1,DAB1,MDGA2,DCTN1,GATA2,GLI2,GLI3,NKX2-2,DMRT3
GO:0032731	BP	positive regulation of interleukin-1 beta production	61	11	0.144587	1	TLR6,NOD1,PYHIN1,PYDC1,IFNG,IL17A,USP50,MNDA,NOD2,CLEC7A,AIM2,CD36
GO:0035115	BP	embryonic forelimb morphogenesis	32	7	0.144734	1	ALX3,RSPO2,MSX1,ALX4,TWIST1,RECK,TP63
GO:1903365	BP	regulation of fear response	9	3	0.144805	1	GRP,MEF2C,PRKAR1B
GO:0060317	BP	cardiac epithelial to mesenchymal transition	34	7	0.144825	1	FGF8,HAS2,SMAD4,MSX1,TMEM100,TGFBR3,TWIST1
GO:1905330	BP	regulation of morphogenesis of an epithelium	62	12	0.145164	1	ESR1,FGF1,FGF2,SULF1,ABL1,GDNF,GJA1,FOXP1,TACSTD2,BTBD7,BMP4,LBX2
GO:0043396	BP	corticotropin-releasing hormone secretion	1	1	0.145168	1	TNFSF11
GO:0043397	BP	regulation of corticotropin-releasing hormone secretion	1	1	0.145168	1	TNFSF11
GO:0051466	BP	positive regulation of corticotropin-releasing hormone secretion	1	1	0.145168	1	TNFSF11
GO:0007599	BP	hemostasis	219	35	0.145277	1	TSPAN32,VAV3,PDPN,C1QTNF1,ADORA2A,DGKG,ADAMTS18,ABAT,F10,FAP,FGB,FGG,FLI1,ANXA2,HRG,TREML1,PEAR1,NOS3,PAFAH2,F11R,GP6,SERPINA1,PIK3CG,PRKG1,RAB27A,BLK,P2RY12,SLC4A1,SYK,TFPI,THBS1,C4BPB,VWF,SCUBE1,CD34,CD36
GO:0046637	BP	regulation of alpha-beta T cell differentiation	69	13	0.145329	1	ZNF683,GLI3,IFNG,IL12RB1,IL18,IRF4,ZBTB7B,IL23A,SH3RF1,RARA,SYK,ZBTB16,RUNX3
GO:0038167	BP	epidermal growth factor receptor signaling pathway via positive regulation of NF-kappaB transcription factor activity	1	1	0.145498	1	RASSF2
GO:0038168	BP	epidermal growth factor receptor signaling pathway via I-kappaB kinase/NF-kappaB cascade	1	1	0.145498	1	RASSF2
GO:0043301	BP	negative regulation of leukocyte degranulation	12	3	0.145559	1	CD300A,SPI1,CCR2
GO:0032849	BP	positive regulation of cellular pH reduction	6	2	0.145751	1	AVP,CA7
GO:0009751	BP	response to salicylic acid	1	1	0.145788	1	SLC26A5
GO:1901731	BP	positive regulation of platelet aggregation	11	3	0.145834	1	PDPN,F11R,GP6
GO:0001501	BP	skeletal system development	519	79	0.145982	1	CDH11,AKAP13,CMKLR1,COL11A1,COL11A2,SLC9B2,HAPLN1,RFLNA,VCAN,ASXL1,ACAN,EPYC,EDNRA,EYA1,FBN1,FBN2,UCMA,FGF2,FGF4,FGF6,FGF8,FGFR1,FLI1,SULF1,SATB2,ALPL,ALX3,CHRDL2,GHR,GJA1,FOXP1,BMP10,GLI2,GLI3,SIGLEC15,ANKRD11,ANXA2,HAS2,HOXA3,HOXA4,HOXA5,HOXA6,HOXB3,RSPO2,OSTN,GDF6,LTBP3,SMAD2,MEF2C,MEF2D,MMP13,MSX1,NPR3,PITX2,SOX6,CHD7,KIAA1217,MEPE,PTH,PTPRC,NKX3-2,RARA,RARB,TRPV4,ALX4,PAPPA2,TNN,BMP4,BMP5,BM…
GO:0002158	BP	osteoclast proliferation	11	3	0.146101	1	NPR3,PTH,TNFSF11
GO:0006842	BP	tricarboxylic acid transport	5	2	0.146103	1	SLC13A3,UMOD
GO:0015746	BP	citrate transport	5	2	0.146103	1	SLC13A3,UMOD
GO:0071670	BP	smooth muscle cell chemotaxis	9	3	0.146159	1	LPAR1,PDGFD,SLIT2
GO:1904565	BP	response to 1-oleoyl-sn-glycerol 3-phosphate	1	1	0.146656	1	LPAR1
GO:1904566	BP	cellular response to 1-oleoyl-sn-glycerol 3-phosphate	1	1	0.146656	1	LPAR1
GO:0003353	BP	positive regulation of cilium movement	11	3	0.146721	1	CCR6,RNASE10,PRDM14
GO:0050922	BP	negative regulation of chemotaxis	66	13	0.147057	1	SEMA3C,C5AR2,ANGPT2,HRG,SEMA5B,PTPRO,ROBO1,ROBO2,THBS1,SEMA6D,SEMA5A,SLIT2,SEMA3E
GO:0050803	BP	regulation of synapse structure or activity	200	35	0.147064	1	CDH2,GPC6,SLITRK1,LRFN5,CBLN2,CTNNA2,DCTN1,DRD2,EPHA7,NLGN1,FLRT2,SLC17A8,ABL1,FYN,SLITRK5,GHSR,GPM6A,LRRTM3,INS,MEF2C,NRCAM,NTRK1,PCDH8,TREM2,LRRN3,KIF1A,LRFN2,LRRN1,PTPRD,PTPRO,ROBO2,BDNF,CLSTN2,LRTM2,TLR2,CAMKV,SYNDIG1,NRXN1
GO:0071732	BP	cellular response to nitric oxide	16	4	0.147299	1	GUCY1B1,AQP1,KCNC2,CFLAR
GO:0090308	BP	regulation of DNA methylation-dependent heterochromatin formation	18	4	0.147344	1	ATF7IP,ZNF304,AICDA,L3MBTL3
GO:0098737	BP	protein insertion into plasma membrane	1	1	0.147538	1	MAL
GO:0000053	BP	argininosuccinate metabolic process	1	1	0.147557	1	ASS1
GO:1905599	BP	positive regulation of low-density lipoprotein receptor activity	5	2	0.147791	1	ANXA2,PPARG
GO:2000987	BP	positive regulation of behavioral fear response	5	2	0.147963	1	GRP,MEF2C
GO:0072236	BP	metanephric loop of Henle development	6	2	0.148117	1	AQP1,UMOD
GO:0051965	BP	positive regulation of synapse assembly	56	12	0.14813	1	SLITRK1,CBLN2,NLGN1,FLRT2,SLITRK5,LRRTM3,NTRK1,LRRN3,LRRN1,PTPRD,BDNF,CLSTN2,LRTM2,SYNDIG1,NRXN1
GO:1902463	BP	protein localization to cell leading edge	5	2	0.148238	1	EDNRA,RIPOR2
GO:0007568	BP	aging	161	26	0.148243	1	CNR1,COL4A2,SLC32A1,ADRA1A,DNMT3A,ABAT,EDNRA,EDNRB,ELAVL4,ENDOG,FGF2,FOXG1,DNMBP,ALPL,GFRA1,HTR2A,IL15,INHBA,KCNMB1,SMAD4,MBP,MPO,ASS1,NPY,NTRK1,PITX3,SLC6A3,TP63
GO:0009308	BP	amine metabolic process	107	17	0.148332	1	BCKDK,ACMSD,DHPS,ABAT,DRD2,DRD3,EDNRA,PNKD,MOXD1,RNF180,IDO1,INS,NPY,ODC1,PDE1B,SLC6A3,TRH,HAND2
GO:0006875	BP	cellular metal ion homeostasis	396	59	0.148364	1	CDH5,TRDN,SLC24A4,CCR5,TMEM178A,SLC30A8,DRD2,DRD3,EDNRA,PTK2B,FGF2,PRND,ABL1,SLC24A2,NPTN,ATP2C1,SLC24A5,SCARA5,GRIA1,GRIK2,GRM5,GSTM2,HCRTR2,HTR2A,ATP13A5,IFNG,FRRS1,SMAD4,ATP1A4,NOS1,ATP2B2,ATP4B,P2RY6,PDE4D,SLC30A10,CHD7,TRPC7,CEMIP,PTH,PTPRC,TRPV4,S100A9,SCNN1D,CCL1,CCL5,CCL7,CCL13,TMPRSS3,SLC8A1,SLC11A1,TRPC4,TRPC6,TRPM2,CCR2,UMOD,TRPM8,LACRT,TSPOAP1,FTMT,AKAP6
GO:1905229	BP	cellular response to thyrotropin-releasing hormone	1	1	0.148376	1	TSHR
GO:0008209	BP	androgen metabolic process	29	6	0.148498	1	DHRS9,ESR1,HSD3B2,SPP1,SRD5A2,AKR1D1
GO:2000107	BP	negative regulation of leukocyte apoptotic process	53	10	0.148516	1	PTCRA,GHSR,FOXP1,CXCR2,IDO1,CCL5,NOD2,ST3GAL1,BMP4,DOCK8
GO:0002052	BP	positive regulation of neuroblast proliferation	28	6	0.148621	1	DRD2,FGF2,FOXG1,GLI3,ITGB1,VEGFC
GO:0051491	BP	positive regulation of filopodium assembly	29	7	0.148692	1	TENM1,PLPPR5,NLGN1,GPM6A,MYO3A,TENM2,RIPOR2
GO:0006897	BP	endocytosis	564	86	0.148709	1	IGLL5,CDH13,TNK2,CALCRL,RAMP3,PACSIN2,CD300A,ACKR2,SYT2,SLC9B2,CRP,LDLRAD3,GSG1L,ENTHD1,CLEC4F,DMBT1,DRD2,DRD3,C9orf72,FCN1,FCN2,NLGN1,EPN2,MLC1,RHOBTB2,DNAJC13,FOLR1,CD2AP,SH3BP4,ABL1,SNX33,GATA2,HAVCR1,GHR,AMPH,CLEC9A,SCARA5,GRIA1,PACSIN1,ANXA2,CD209,APOC2,CXCR1,CXCR2,ITGA4,ITGB1,PEAR1,LGALS3,MIR205,MBL2,ASGR2,MSR1,OLR1,GULP1,PIK3CG,LRP1B,TREM2,APPL2,STAB2,TMPRSS15,PTPN1,SELE,SFTPD,SH3GL3,CLEC7…
GO:0060675	BP	ureteric bud morphogenesis	62	12	0.148763	1	EYA1,FGF1,FGF2,FGF8,GDNF,GLI3,TACSTD2,SMAD4,CTNNBIP1,SALL1,BMP4,GREB1L
GO:0045670	BP	regulation of osteoclast differentiation	66	12	0.148961	1	TMEM178A,SLC9B2,FBN1,IFNG,IL17A,INPP5D,MITF,IL23A,TREM2,TNFSF11,GPR55,RASSF2
GO:0038165	BP	oncostatin-M-mediated signaling pathway	5	2	0.149015	1	LIFR,PRLR
GO:0043045	BP	DNA methylation involved in embryo development	10	3	0.149094	1	DNMT3A,ZFP57,ZDBF2
GO:1901538	BP	changes to DNA methylation involved in embryo development	10	3	0.149094	1	DNMT3A,ZFP57,ZDBF2
GO:0032958	BP	inositol phosphate biosynthetic process	28	6	0.149176	1	ADCYAP1R1,PTK2B,FGF2,P2RY6,CD244,PTH
GO:0046929	BP	negative regulation of neurotransmitter secretion	10	3	0.149595	1	PNKD,BRAF,SYT4
GO:0097479	BP	synaptic vesicle localization	51	10	0.149736	1	CDH2,NLGN1,PCDH17,KIF5C,MAP2,RAB27A,SYN2,SYNDIG1,SYN3,SNAP91
GO:0060512	BP	prostate gland morphogenesis	27	6	0.149891	1	FRS2,ESR1,SULF1,TNC,BMP4,TP63
GO:0051939	BP	gamma-aminobutyric acid import	5	2	0.150192	1	SLC32A1,SLC6A1
GO:0044872	BP	lipoprotein localization	21	5	0.15038	1	MSR1,SAR1B,PPARG,SURF4,CUBN,CD36
GO:1905664	BP	regulation of calcium ion import across plasma membrane	16	4	0.150531	1	RAMP3,FYN,PPP3R2,CALCR
GO:0019614	BP	catechol-containing compound catabolic process	5	2	0.150686	1	MOXD1,SLC6A3
GO:0042420	BP	dopamine catabolic process	5	2	0.150686	1	MOXD1,SLC6A3
GO:0042424	BP	catecholamine catabolic process	5	2	0.150686	1	MOXD1,SLC6A3
GO:0030239	BP	myofibril assembly	68	13	0.151087	1	LDB3,AKAP13,ANKRD1,BMP10,ITGB1,SMAD4,LMOD2,PRKAR1A,TMOD1,TNNT2,TTN,ACTN2,CFLAR
GO:0070293	BP	renal absorption	28	6	0.151185	1	EDNRA,EDNRB,FOLR1,HAS2,AQP1,UMOD
GO:0048705	BP	skeletal system morphogenesis	222	36	0.1513	1	COL11A1,RFLNA,EYA1,FBN2,FGF4,FGF6,FGF8,FGFR1,SATB2,ALPL,ALX3,GHR,GLI3,ANKRD11,HAS2,HOXA3,HOXA4,HOXA5,HOXB3,LTBP3,SMAD2,MEF2C,MEF2D,MMP13,MSX1,SOX6,NKX3-2,RARA,RARB,TRPV4,ALX4,PAPPA2,BMP4,BMPR1B,SOX5,TBX15,TWIST1
GO:1902043	BP	positive regulation of extrinsic apoptotic signaling pathway via death domain receptors	14	4	0.151547	1	MAL,ATF3,BMPR1B,THBS1,TIMP3
GO:0097116	BP	gephyrin clustering involved in postsynaptic density assembly	5	2	0.151603	1	NRXN1,NRXN2
GO:0042428	BP	serotonin metabolic process	10	3	0.151763	1	TPH2,RNF180,PDE1B
GO:0090596	BP	sensory organ morphogenesis	267	43	0.152016	1	FRS2,COL8A1,COL11A1,EDNRA,EYA1,FBN1,FBN2,SDK1,FGF2,FGF8,ZHX2,FOXG1,CRB1,WHRN,GATA2,GLI3,GNAT2,HPN,AQP1,AQP5,MSX1,OTX1,ATP6V1B1,PITX2,PITX3,PLS1,MYO3A,CHD7,TENM3,NKX3-2,RARB,RP1,RPE65,BMP4,THRB,TWIST1,CLRN1,MFAP5,MFRP,BCAR3,MEGF11,KDM2B,MFSD2A,ITGA8
GO:0016486	BP	peptide hormone processing	33	7	0.152073	1	CMA1,CPA3,SLC30A8,FURIN,PLA2G7,DISP1,ECE2
GO:0021772	BP	olfactory bulb development	31	7	0.15225	1	CSF1R,GSX2,CHD7,ROBO1,ROBO2,SALL1,SLIT2
GO:0030326	BP	embryonic limb morphogenesis	117	21	0.152301	1	FBN2,FGF4,FGF8,ALX3,B9D1,GLI3,RSPO2,FREM2,SMAD4,MBNL1,MSX1,CHD7,RARB,ALX4,SALL1,BMP4,TWIST1,ZBTB16,RECK,TP63,HAND2
GO:0035113	BP	embryonic appendage morphogenesis	117	21	0.152301	1	FBN2,FGF4,FGF8,ALX3,B9D1,GLI3,RSPO2,FREM2,SMAD4,MBNL1,MSX1,CHD7,RARB,ALX4,SALL1,BMP4,TWIST1,ZBTB16,RECK,TP63,HAND2
GO:0150011	BP	regulation of neuron projection arborization	14	4	0.152328	1	NTNG1,MACF1,MYO9A,MFSD2A,MAP3K13
GO:0030335	BP	positive regulation of cell migration	539	83	0.152386	1	CDH5,CDH13,CCL26,GPNMB,SEMA3C,PDPN,CGA,MAPRE2,CCR6,CMKLR1,CSF1R,CSF2,LPAR1,F10,PTK2B,FGF1,FGF2,FGFR1,CLASP2,FPR2,DEFB124,ABL1,FUT4,GATA2,GCNT2,FOXP1,HAS2,ONECUT1,APC,IFNG,IL1R1,CXCR2,AQP1,IL12A,INS,ITGA4,ITGB1,LGALS3,MIR296,MMP7,MIR135B,NOS3,P2RY6,IL23A,PIK3CG,TREM2,SEMA5B,CAMK1D,CEMIP,ZNF304,JCAD,PTN,SHTN1,PTPRC,JAM2,TRPV4,RREB1,CCL1,CCL5,CCL7,CLEC7A,P2RY12,BMP4,SLC8A1,MIR487B,SPARC,SPI1,THBS1,T…
GO:1903352	BP	L-ornithine transmembrane transport	5	2	0.152538	1	SLC7A1,SLC7A2
GO:1990048	BP	anterograde neuronal dense core vesicle transport	5	2	0.152576	1	MAP2,KIF1A
GO:0046006	BP	regulation of activated T cell proliferation	43	8	0.152984	1	HHLA2,CLC,IL2RA,IL12RB1,IL18,IL23A,PRKAR1A,STAT5B
GO:0030212	BP	hyaluronan metabolic process	34	7	0.152987	1	FGF2,HAS2,IL15,ITIH1,ITIH2,STAB2,CEMIP
GO:0021766	BP	hippocampus development	79	14	0.153017	1	SLC32A1,DAB1,DCLK2,EPHA5,PHLPP2,GLI3,HSD3B2,KCNA1,FEZF2,RARA,TMEM108,SRD5A2,MFSD2A,FEZ1
GO:0031338	BP	regulation of vesicle fusion	21	5	0.15308	1	SYT9,GRIK5,ANXA2,SYT1,SYT4
GO:0042045	BP	epithelial fluid transport	10	3	0.153304	1	CSF2,EDNRB,AQP1
GO:1904996	BP	positive regulation of leukocyte adhesion to vascular endothelial cell	24	5	0.153321	1	CHST4,FUT4,GCNT1,ITGA4,SELE
GO:0006539	BP	glutamate catabolic process via 2-oxoglutarate	1	1	0.153393	1	ADHFE1
GO:0042723	BP	thiamine-containing compound metabolic process	6	2	0.153685	1	ACP3,SLC19A3
GO:0002759	BP	regulation of antimicrobial humoral response	11	3	0.153794	1	IL17A,NOD2,ACOD1
GO:0001773	BP	myeloid dendritic cell activation	29	6	0.154036	1	TSPAN32,UBD,CSF2,IRF4,SPI1,HAVCR2
GO:1903969	BP	regulation of response to macrophage colony-stimulating factor	6	2	0.154066	1	TREM2,TLR2
GO:1903972	BP	regulation of cellular response to macrophage colony-stimulating factor stimulus	6	2	0.154066	1	TREM2,TLR2
GO:1905597	BP	positive regulation of low-density lipoprotein particle receptor binding	1	1	0.154099	1	ANXA2
GO:0050807	BP	regulation of synapse organization	194	34	0.154139	1	CDH2,GPC6,SLITRK1,LRFN5,CBLN2,CTNNA2,DCTN1,DRD2,EPHA7,NLGN1,FLRT2,ABL1,FYN,SLITRK5,GHSR,GPM6A,LRRTM3,INS,MEF2C,NRCAM,NTRK1,PCDH8,TREM2,LRRN3,KIF1A,LRFN2,LRRN1,PTPRD,PTPRO,ROBO2,BDNF,CLSTN2,LRTM2,TLR2,CAMKV,SYNDIG1,NRXN1
GO:1990379	BP	lipid transport across blood-brain barrier	6	2	0.154426	1	MFSD2A,CD36
GO:0014740	BP	negative regulation of muscle hyperplasia	1	1	0.154513	1	NOS3
GO:0055065	BP	metal ion homeostasis	493	73	0.154516	1	CDH5,TRDN,SLC24A4,CCR5,TMEM178A,ADORA2A,SLC30A8,DRD2,DRD3,AGTR1,EDNRA,EDNRB,PTK2B,FGF2,PRND,ALPL,ABL1,SLC24A2,CNNM1,NPTN,ATP2C1,SLC24A5,SCARA5,GRIA1,GRIK2,GRM5,GSTM2,HCRTR2,HMOX2,HTR2A,ATP13A5,IFNG,KCNA1,FRRS1,SMAD4,ATP1A4,NOS1,ATP2B2,ATP4B,P2RY6,PDE4D,ATP6V1B1,AVP,SLC30A10,CHD7,TRPC7,CEMIP,PTH,SLC12A5,PTPRC,TRPV4,S100A9,SCN7A,SCNN1D,CCL1,CCL5,CCL7,CCL13,TMPRSS3,SLC8A1,SLC11A1,SLC12A1,SLC12A4,TRP…
GO:0010544	BP	negative regulation of platelet activation	19	5	0.154654	1	C1QTNF1,ADAMTS18,ABAT,FGG,NOS3,PRKG1
GO:0007631	BP	feeding behavior	103	17	0.154812	1	SLC24A4,CNR1,CNTFR,ADORA2A,DRD2,FYN,GCG,GHSR,HCRTR2,INS,GFRAL,NPY,OPRL1,OPRM1,GAL,NMUR2,TRH,HAND2
GO:1903961	BP	positive regulation of anion transmembrane transport	11	3	0.154944	1	SLC17A8,ITGB1,TCAF1
GO:0002805	BP	regulation of antimicrobial peptide biosynthetic process	1	1	0.155086	1	NOD2
GO:0002807	BP	positive regulation of antimicrobial peptide biosynthetic process	1	1	0.155086	1	NOD2
GO:0002808	BP	regulation of antibacterial peptide biosynthetic process	1	1	0.155086	1	NOD2
[truncated: 10,274 more rows]

## Sheet: LSn_LSadl_hypoDMP_promoter
ID	ONTOLOGY	TERM	N	DE	P.DE	FDR	SigGenesInSet
GO:0051606	BP	detection of stimulus	557	178	1.13208e-40	4.2972e-37	CDH2,KCNMB2,TLR6,OR5I1,NPFFR2,PKD1L2,TMC1,OR51L1,OR51A7,OR51F2,OR4X2,OR5P2,OR2D2,OR56A1,OR10A7,OR11H6,OR7D4,OR2M3,OR14C36,OR10J5,OR10T2,OR6P1,OR10X1,OR10Z1,OR6N1,OR9A4,COL11A1,OR9A2,OR6B1,OR2F2,OR13C4,OR13F1,OR2AG1,CST1,DMBT1,OR56B4,FAP,OR8U1,OR4C16,OR4C6,OR5D14,OR5AS1,OR8K5,OR5T2,OR8K3,OR8J1,OR8U3,OR5M3,OR5AR1,OR8B12,OR10G9,OR5B17,OR5A2,OR5A1,PHF24,CRB1,FYN,OR6C3,OR2T6,OR1L4,OR52B2,OR4S1,WHRN,TA…
GO:0009593	BP	detection of chemical stimulus	410	148	7.98189e-39	2.59697e-35	KCNMB2,TLR6,OR5I1,OR51L1,OR51A7,OR51F2,OR4X2,OR5P2,OR2D2,OR56A1,OR10A7,OR11H6,OR7D4,OR2M3,OR14C36,OR10J5,OR10T2,OR6P1,OR10X1,OR10Z1,OR6N1,OR9A4,OR9A2,OR6B1,OR2F2,OR13C4,OR13F1,OR2AG1,CST1,DMBT1,OR56B4,OR8U1,OR4C16,OR4C6,OR5D14,OR5AS1,OR8K5,OR5T2,OR8K3,OR8J1,OR8U3,OR5M3,OR5AR1,OR8B12,OR10G9,OR5B17,OR5A2,OR5A1,OR6C3,OR2T6,OR1L4,OR52B2,OR4S1,TAS2R39,OR1C1,OR2F1,OR2M4,GCK,OR10J1,OR8G2P,OR8B8,OR11A1,O…
GO:0050906	BP	detection of stimulus involved in sensory perception	437	153	1.92203e-38	5.47179e-35	OR5I1,TMC1,OR51L1,OR51A7,OR51F2,OR4X2,OR5P2,OR2D2,OR56A1,OR10A7,OR11H6,OR7D4,OR2M3,OR14C36,OR10J5,OR10T2,OR6P1,OR10X1,OR10Z1,OR6N1,OR9A4,COL11A1,OR9A2,OR6B1,OR2F2,OR13C4,OR13F1,OR2AG1,CST1,OR56B4,OR8U1,OR4C16,OR4C6,OR5D14,OR5AS1,OR8K5,OR5T2,OR8K3,OR8J1,OR8U3,OR5M3,OR5AR1,OR8B12,OR10G9,OR5B17,OR5A2,OR5A1,PHF24,CRB1,FYN,OR6C3,OR2T6,OR1L4,OR52B2,OR4S1,WHRN,TAS2R39,OR1C1,OR2F1,OR2M4,OR10J1,OR8G2P,OR8…
GO:0050911	BP	detection of chemical stimulus involved in sensory perception of smell	332	129	2.46798e-36	5.10984e-33	OR5I1,OR51L1,OR51A7,OR51F2,OR4X2,OR5P2,OR2D2,OR56A1,OR10A7,OR11H6,OR7D4,OR2M3,OR14C36,OR10J5,OR10T2,OR6P1,OR10X1,OR10Z1,OR6N1,OR9A4,OR9A2,OR6B1,OR2F2,OR13C4,OR13F1,OR2AG1,OR56B4,OR8U1,OR4C16,OR4C6,OR5D14,OR5AS1,OR8K5,OR5T2,OR8K3,OR8J1,OR8U3,OR5M3,OR5AR1,OR8B12,OR10G9,OR5B17,OR5A2,OR5A1,OR6C3,OR2T6,OR1L4,OR52B2,OR4S1,OR1C1,OR2F1,OR2M4,OR10J1,OR8G2P,OR8B8,OR11A1,OR8B2,OR7A5,OR4D1,OR2W1,OR2V1,OR2J2,…
GO:0050907	BP	detection of chemical stimulus involved in sensory perception	376	137	1.00218e-35	1.90206e-32	OR5I1,OR51L1,OR51A7,OR51F2,OR4X2,OR5P2,OR2D2,OR56A1,OR10A7,OR11H6,OR7D4,OR2M3,OR14C36,OR10J5,OR10T2,OR6P1,OR10X1,OR10Z1,OR6N1,OR9A4,OR9A2,OR6B1,OR2F2,OR13C4,OR13F1,OR2AG1,CST1,OR56B4,OR8U1,OR4C16,OR4C6,OR5D14,OR5AS1,OR8K5,OR5T2,OR8K3,OR8J1,OR8U3,OR5M3,OR5AR1,OR8B12,OR10G9,OR5B17,OR5A2,OR5A1,OR6C3,OR2T6,OR1L4,OR52B2,OR4S1,TAS2R39,OR1C1,OR2F1,OR2M4,OR10J1,OR8G2P,OR8B8,OR11A1,OR8B2,OR7A5,OR4D1,OR2W1…
GO:0007600	BP	sensory perception	877	221	1.12364e-35	1.96853e-32	OR5I1,SMR3B,PRR4,SCN11A,POU6F2,MRGPRX2,TMC1,OR51L1,OR51A7,OR51F2,OR4X2,OR5P2,OR2D2,OR56A1,OR10A7,OR11H6,LOXHD1,OR7D4,CNR1,OR2M3,OR14C36,OR10J5,OR10T2,OR6P1,OR10X1,OR10Z1,OR6N1,OR9A4,COL11A1,ADORA2A,OR9A2,OR6B1,OR2F2,OR13C4,OR13F1,CRX,CRYGA,OR2AG1,RDH12,OTOA,CST1,TAFA4,DRD2,EPYC,OR56B4,EYA1,OR8U1,OR4C16,OR4C6,OR5D14,OR5AS1,OR8K5,OR5T2,OR8K3,OR8J1,OR8U3,OR5M3,OR5AR1,OR8B12,OR10G9,OR5B17,OR5A2,OR5A1…
GO:0007608	BP	sensory perception of smell	357	131	2.15458e-34	3.50504e-31	OR5I1,OR51L1,OR51A7,OR51F2,OR4X2,OR5P2,OR2D2,OR56A1,OR10A7,OR11H6,OR7D4,OR2M3,OR14C36,OR10J5,OR10T2,OR6P1,OR10X1,OR10Z1,OR6N1,OR9A4,OR9A2,OR6B1,OR2F2,OR13C4,OR13F1,OR2AG1,DRD2,OR56B4,OR8U1,OR4C16,OR4C6,OR5D14,OR5AS1,OR8K5,OR5T2,OR8K3,OR8J1,OR8U3,OR5M3,OR5AR1,OR8B12,OR10G9,OR5B17,OR5A2,OR5A1,OR6C3,OR2T6,OR1L4,OR52B2,OR4S1,OR1C1,OR2F1,OR2M4,OR10J1,OR8G2P,OR8B8,OR11A1,OR8B2,OR7A5,OR4D1,OR2W1,OR2V1,O…
GO:0050877	BP	nervous system process	1388	291	4.63234e-33	7.03343e-30	KCNMB2,ADCY1,CHL1,OR5I1,WASF3,SMR3B,GTF2A1L,PRR4,SCN11A,POU6F2,CHRM5,CHRNA1,CHRNB3,MRGPRX2,TMC1,OR51L1,OR51A7,OR51F2,OR4X2,OR5P2,OR2D2,OR56A1,OR10A7,OR11H6,LOXHD1,OR7D4,CNR1,OR2M3,OR14C36,OR10J5,OR10T2,OR6P1,OR10X1,OR10Z1,OR6N1,OR9A4,COL11A1,ADORA2A,OR9A2,OR6B1,OR2F2,OR13C4,OR13F1,CRH,CRHBP,CRX,CRYGA,OR2AG1,RDH12,OTOA,CST1,CTNNA2,TAFA4,IGSF11,JAKMIP1,HTR3C,DNAH9,DRD2,DRD3,EPYC,EDNRA,OR56B4,ELAVL4…
GO:0007606	BP	sensory perception of chemical stimulus	431	142	2.74549e-32	3.90804e-29	OR5I1,OR51L1,OR51A7,OR51F2,OR4X2,OR5P2,OR2D2,OR56A1,OR10A7,OR11H6,OR7D4,OR2M3,OR14C36,OR10J5,OR10T2,OR6P1,OR10X1,OR10Z1,OR6N1,OR9A4,OR9A2,OR6B1,OR2F2,OR13C4,OR13F1,OR2AG1,CST1,DRD2,OR56B4,OR8U1,OR4C16,OR4C6,OR5D14,OR5AS1,OR8K5,OR5T2,OR8K3,OR8J1,OR8U3,OR5M3,OR5AR1,OR8B12,OR10G9,OR5B17,OR5A2,OR5A1,OR6C3,OR2T6,OR1L4,OR52B2,OR4S1,TAS2R39,OR1C1,OR2F1,OR2M4,OR10J1,OR8G2P,OR8B8,OR11A1,OR8B2,OR7A5,OR4D1,…
GO:0007186	BP	G protein-coupled receptor signaling pathway	1118	251	6.99603e-32	9.37263e-29	TENM1,CALCRL,RAMP3,CCL26,ADCY1,IQGAP2,OR5I1,CGA,NPFFR2,AKAP13,CHRM2,CHRM3,CHRM5,MAS1L,MRGPRD,ADCYAP1R1,MRGPRX2,OR51L1,OR51A7,OR51F2,OR4X2,OR5P2,OR2D2,OR56A1,OR10A7,OR11H6,GPHB5,CCR5,CCR6,ACKR2,CMKLR1,OR7D4,CNR1,OR2M3,OR14C36,OR10J5,OR10T2,OR6P1,OR10X1,OR10Z1,OR6N1,PROKR2,NMS,OR9A4,GPR151,ADORA2A,OR9A2,OR6B1,OR2F2,OR13C4,OR13F1,OR2AG1,PIK3R6,DGKG,DRD2,DRD3,AGTR1,EDNRA,OR56B4,ESR1,PTK2B,OR8U1,OR4C1…
GO:0003008	BP	system process	2147	380	3.24717e-28	3.89233e-25	CDH5,ABCC9,CALCRL,KCNMB2,RAMP3,TRDN,ADCY1,CHL1,OR5I1,CGA,WASF3,SMR3B,GTF2A1L,AKAP13,PRR4,SCN11A,POU6F2,CHRM2,CHRM3,CHRM5,CHRNA1,CHRNB3,C1QTNF1,MRGPRX2,TMC1,OR51L1,OR51A7,OR51F2,OR4X2,SERPINA3,OR5P2,OR2D2,OR56A1,OR10A7,CMA1,OR11H6,LOXHD1,OR7D4,CNR1,OR2M3,OR14C36,OR10J5,OR10T2,OR6P1,OR10X1,OR10Z1,OR6N1,OR9A4,COL11A1,ADORA2A,CPA3,OR9A2,OR6B1,OR2F2,OR13C4,OR13F1,CRH,CRHBP,CRP,CRX,CRYGA,OR2AG1,RDH12,O…
GO:0032501	BP	multicellular organismal process	7151	908	2.47861e-20	2.68811e-17	CDH2,MIR873,MIR708,CDH4,CDH5,CDH6,DNAJB6,ABCC9,CDH9,TSPAN32,CDH10,CDH11,CDH12,CDH13,LINC01587,CDH18,TENM1,CALCRL,KCNMB2,RAMP3,IKZF1,TLR6,TRDN,DLC1,BASP1,GPNMB,SEMA3C,UBD,PDPN,ADCY1,CHL1,OR5I1,CGA,WASF3,CPLX2,PPP1R17,SMR3B,GTF2A1L,ZPBP,ADAM29,HHLA2,LDB3,ADAMTS6,CHIT1,AKAP13,PRR4,SCN11A,KRT71,POU6F2,CHRM2,PLCD3,CHRM3,CHRM5,CHRNA1,CHRNB3,C1QTNF1,FCRL3,OLIG1,RPL39L,ADCYAP1R1,MRGPRX2,TMC1,CLC,ADD2,OR5…
GO:0050896	BP	response to stimulus	8299	983	2.13042e-14	1.86617e-11	CDH2,MIR873,MIR708,MIR543,CDH4,CDH5,CDH6,IGLL5,DNAJB6,ABCC9,TSPAN32,CDH13,CHST4,TENM1,TNK2,CALCRL,KLRG1,KCNMB2,RAMP3,B3GALT5,TLR6,IRAG1,CCL26,TRDN,DLC1,ST3GAL6,LRRN2,GPNMB,SEMA3C,ATG7,UBD,PDPN,ADCY1,POLD3,CHL1,IQGAP2,OR5I1,CGA,CPLX2,PPP1R17,CD300C,CFHR4,NPFFR2,SUB1,TRIM31,HHLA2,CHIT1,AKAP13,RASSF8,BIRC8,SP140,SCN11A,CHRM2,PLCD3,CHRM3,CD300A,CHRM5,CHRNA1,CHRNB3,PKD1L2,C1QTNF1,FCRL1,FCRL3,MAS1L,MRG…
GO:0006952	BP	defense response	1611	245	3.86334e-13	3.2588e-10	MIR708,CDH5,IGLL5,ABCC9,TSPAN32,CHST4,TNK2,CALCRL,KLRG1,TLR6,CCL26,ATG7,UBD,ADCY1,CD300C,TRIM31,SP140,SH2D1B,DCD,SERPINA3,CMA1,PLD4,RNASE11,CCR5,CCR6,ACKR2,CMKLR1,NLRP13,CNR1,IL31RA,ADORA2A,CRH,CRHBP,CRP,DEFB127,DEFB129,CSF1R,CSF3R,LRFN5,PIK3R6,NLRP4,PYHIN1,WFDC5,PYDC2,GBP6,TRIM60,DEFA4,DEFA5,DEFA6,SLC30A8,CLEC4C,DMBT1,DRD2,AGTR1,NLRP7,A2M,NLRP11,TRIML2,ESR1,PTK2B,FCN1,FCN2,FGB,FPR2,FPR3,CLEC5A,D…
GO:0023052	BP	signaling	6038	748	5.02849e-13	4.09014e-10	CDH2,MIR708,CDH5,CDH6,IGLL5,ABCC9,TSPAN32,CDH11,CDH13,CHST4,TENM1,TNK2,CALCRL,KLRG1,KCNMB2,RAMP3,TLR6,IRAG1,CCL26,TRDN,DLC1,LRRN2,GPNMB,SEMA3C,UBD,PDPN,ADCY1,CHL1,IQGAP2,OR5I1,CGA,CPLX2,PPP1R17,NPFFR2,SUB1,HHLA2,AKAP13,RASSF8,BIRC8,PACSIN2,SCN11A,CHRM2,PLCD3,CHRM3,CD300A,CHRM5,CHRNA1,CHRNB3,C1QTNF1,FCRL1,FCRL3,MAS1L,MRGPRD,ADCYAP1R1,SH2D1B,MRGPRX2,TAGAP,RLN3,RFFL,C10orf71,OR51L1,OR51A7,OR51F2,OR4…
GO:0007154	BP	cell communication	6096	751	1.14028e-12	8.65661e-10	CDH2,MIR708,CDH5,CDH6,IGLL5,TSPAN32,CDH11,CDH13,CHST4,TENM1,TNK2,CALCRL,KLRG1,KCNMB2,RAMP3,TLR6,IRAG1,CCL26,TRDN,DLC1,LRRN2,GPNMB,SEMA3C,ATG7,UBD,PDPN,ADCY1,CHL1,IQGAP2,OR5I1,CGA,CPLX2,PPP1R17,NPFFR2,SUB1,HHLA2,AKAP13,RASSF8,BIRC8,PACSIN2,SCN11A,CHRM2,PLCD3,CHRM3,CD300A,CHRM5,CHRNA1,CHRNB3,C1QTNF1,FCRL1,FCRL3,MAS1L,MRGPRD,ADCYAP1R1,SH2D1B,MRGPRX2,TAGAP,RLN3,RFFL,C10orf71,OR51L1,OR51A7,OR51F2,OR4X…
GO:0031424	BP	keratinization	77	32	2.80274e-12	2.05911e-09	KRT71,SPRR4,LCE4A,CERS3,KAZN,CASP14,LCE5A,ABCA12,KRT73,KRTAP6-1,KRTAP6-2,KRTAP6-3,LCE1C,LCE1F,LCE2A,LCE2D,IVL,KRT77,KRT2,KRT3,KRT5,KRT6A,HRNR,KRT84,LCE6A,KRT76,SPRR1A,SPRR1B,SPRR2D,SPRR2F,TCHH,LCE3D
GO:0007165	BP	signal transduction	5559	690	7.09771e-12	5.05157e-09	CDH2,MIR708,CDH5,CDH6,IGLL5,TSPAN32,CDH13,TENM1,TNK2,CALCRL,KLRG1,RAMP3,TLR6,IRAG1,CCL26,DLC1,LRRN2,GPNMB,SEMA3C,UBD,PDPN,ADCY1,CHL1,IQGAP2,OR5I1,CGA,PPP1R17,NPFFR2,SUB1,HHLA2,AKAP13,RASSF8,BIRC8,CHRM2,PLCD3,CHRM3,CD300A,CHRM5,CHRNA1,CHRNB3,C1QTNF1,FCRL1,FCRL3,MAS1L,MRGPRD,ADCYAP1R1,SH2D1B,MRGPRX2,TAGAP,RLN3,RFFL,C10orf71,OR51L1,OR51A7,OR51F2,OR4X2,OR5P2,OR2D2,OR56A1,OR10A7,CSNK1A1L,OR11H6,GPHB5,…
GO:0009605	BP	response to external stimulus	2600	356	2.34723e-11	1.61995e-08	CDH2,MIR708,CDH4,CDH5,IGLL5,ABCC9,TSPAN32,CDH13,TNK2,CALCRL,KLRG1,B3GALT5,TLR6,CCL26,TRDN,GPNMB,SEMA3C,ATG7,UBD,CHL1,TRIM31,CHIT1,CHRM2,PKD1L2,C1QTNF1,SH2D1B,DCD,TMC1,TPH2,CMA1,PLD4,RNASE11,CCR5,CCR6,ACKR2,CMKLR1,NLRP13,CNR1,CNTN1,OR10J5,COL11A1,IL31RA,ADORA2A,CD109,UNC5D,CRP,MACROD2,DEFB127,DEFB129,CSF1R,CSF2,CSF2RB,CSF3R,LRFN5,PIK3R6,NLRP4,CTNNA2,PYHIN1,WFDC5,TAFA4,PYDC2,CNTN4,TMEM229B,DCC,GBP6…
GO:0051707	BP	response to other organism	1327	200	1.15639e-10	7.31579e-08	MIR708,IGLL5,ABCC9,TSPAN32,TNK2,KLRG1,B3GALT5,TLR6,CCL26,TRDN,ATG7,UBD,TRIM31,CHIT1,CHRM2,SH2D1B,DCD,PLD4,RNASE11,CCR5,CNR1,IL31RA,CRP,MACROD2,DEFB127,DEFB129,CSF1R,CSF2,CSF2RB,PIK3R6,PYHIN1,WFDC5,PYDC2,TMEM229B,GBP6,TRIM60,DEFA4,DEFA5,DEFA6,SLC30A8,CLEC4C,DMBT1,DRD2,NLRP7,A2M,ENO1,TRIML2,PTK2B,FCN1,FCN2,FGB,FPR2,CLEC5A,DEFB115,DEFB116,DEFB121,DEFB124,DEFB125,ALPL,FYN,ZNF683,NCR3,WFDC11,WFDC9,CLE…
GO:0043207	BP	response to external biotic stimulus	1329	200	1.25711e-10	7.738e-08	MIR708,IGLL5,ABCC9,TSPAN32,TNK2,KLRG1,B3GALT5,TLR6,CCL26,TRDN,ATG7,UBD,TRIM31,CHIT1,CHRM2,SH2D1B,DCD,PLD4,RNASE11,CCR5,CNR1,IL31RA,CRP,MACROD2,DEFB127,DEFB129,CSF1R,CSF2,CSF2RB,PIK3R6,PYHIN1,WFDC5,PYDC2,TMEM229B,GBP6,TRIM60,DEFA4,DEFA5,DEFA6,SLC30A8,CLEC4C,DMBT1,DRD2,NLRP7,A2M,ENO1,TRIML2,PTK2B,FCN1,FCN2,FGB,FPR2,CLEC5A,DEFB115,DEFB116,DEFB121,DEFB124,DEFB125,ALPL,FYN,ZNF683,NCR3,WFDC11,WFDC9,CLE…
GO:0009607	BP	response to biotic stimulus	1366	201	6.26493e-10	3.75483e-07	MIR708,IGLL5,ABCC9,TSPAN32,TNK2,KLRG1,B3GALT5,TLR6,CCL26,TRDN,ATG7,UBD,TRIM31,CHIT1,CHRM2,SH2D1B,DCD,PLD4,RNASE11,CCR5,CNR1,IL31RA,CRP,MACROD2,DEFB127,DEFB129,CSF1R,CSF2,CSF2RB,PIK3R6,PYHIN1,WFDC5,PYDC2,TMEM229B,GBP6,TRIM60,DEFA4,DEFA5,DEFA6,SLC30A8,CLEC4C,DMBT1,DRD2,NLRP7,A2M,ENO1,TRIML2,PTK2B,FAP,FCN1,FCN2,FGB,FPR2,CLEC5A,DEFB115,DEFB116,DEFB121,DEFB124,DEFB125,ALPL,FYN,ZNF683,NCR3,WFDC11,WFDC9…
GO:0098542	BP	defense response to other organism	1002	157	6.90729e-10	4.03368e-07	MIR708,IGLL5,ABCC9,TSPAN32,TNK2,KLRG1,TLR6,CCL26,ATG7,UBD,TRIM31,SH2D1B,DCD,PLD4,RNASE11,IL31RA,CRP,DEFB127,DEFB129,CSF1R,PIK3R6,PYHIN1,WFDC5,PYDC2,GBP6,TRIM60,DEFA4,DEFA5,DEFA6,SLC30A8,CLEC4C,DMBT1,DRD2,A2M,TRIML2,PTK2B,FCN1,FCN2,FGB,FPR2,CLEC5A,DEFB115,DEFB116,DEFB121,DEFB124,DEFB125,FYN,ZNF683,NCR3,WFDC11,WFDC9,CLEC4E,FOXP1,IL36B,IL36A,FFAR2,HCK,CD209,HLA-DPA1,HRG,HTN3,NLRP10,RNASE10,TREML1,IF…
GO:0044419	BP	biological process involved in interspecies interaction between organisms	1493	215	7.12154e-10	4.05483e-07	MIR708,IGLL5,ABCC9,TSPAN32,TNK2,KLRG1,B3GALT5,TLR6,CCL26,TRDN,ATG7,UBD,TRIM31,CHIT1,CHRM2,SH2D1B,DCD,PLD4,RNASE11,CCR5,CNR1,IL31RA,CRP,MACROD2,DEFB127,DEFB129,CSF1R,CSF2,CSF2RB,PIK3R6,PYHIN1,WFDC5,PYDC2,TMEM229B,GBP6,CLEC4F,TRIM60,DEFA4,DEFA5,DEFA6,SLC30A8,CLEC4C,DMBT1,DRD2,AGTR1,NLRP7,A2M,ENO1,TRIML2,PTK2B,FCN1,FCN2,HS3ST5,FGB,FPR2,CLEC5A,DEFB115,DEFB116,DEFB121,DEFB124,DEFB125,ALPL,FYN,ZNF683,N…
GO:0006955	BP	immune response	1535	222	1.03651e-09	5.75769e-07	MIR708,IGLL5,CHST4,TENM1,TNK2,KLRG1,TLR6,CCL26,SEMA3C,UBD,CPLX2,CFHR4,TRIM31,HHLA2,CHIT1,CD300A,FCRL3,SH2D1B,MRGPRX2,CLC,PLD4,CCR5,CCR6,ACKR2,CMKLR1,CNR1,FCRLB,IL31RA,GPR151,CRP,DEFB127,CSF1R,CSF2,CSF2RB,PIK3R6,GCSAML,CTLA4,PYHIN1,WFDC5,PYDC2,GBP6,TRIM60,DEFA4,DEFA5,DEFA6,SLC30A8,CLEC4C,DMBT1,DRD2,A2M,GAPT,TRIML2,ESR1,PTK2B,FCER1A,FCN1,FCN2,FGB,PIK3R5,FPR2,FPR3,CLEC5A,DEFB116,DEFB121,DEFB124,DEFB…
GO:0006811	BP	ion transport	1484	211	1.85993e-09	1.00857e-06	ABCC9,CALCRL,KCNMB2,SLC17A2,RAMP3,TRDN,SCN11A,CHRM3,CHRM5,CHRNA1,CHRNB3,PKD1L2,SLC26A9,FCRL3,SLC5A11,ADCYAP1R1,TMC1,ANO4,CCR5,MFSD12,CNR1,CNTN1,SYT2,SLC9B2,COX6A2,ADORA2A,CRH,CRHBP,CSF2,SLC2A14,CSN2,GSG1L,SYT6,EFHB,SLC36A2,NKAIN2,KCNU1,CYP7A1,SLC30A8,HTR3C,COX7B2,DPP6,DRD2,DRD3,EDNRA,GABRR3,SLC39A11,SLC44A5,SLC36A1,PTK2B,CALHM4,FGF12,NLGN1,HECW1,MLC1,SLC35A3,KCNE4,FYN,GABRA1,GABRA6,GABRB3,GABRR1,…
GO:0042742	BP	defense response to bacterium	276	61	2.24555e-09	1.18936e-06	IGLL5,TLR6,DCD,RNASE11,CRP,DEFB127,DEFB129,WFDC5,GBP6,DEFA4,DEFA5,DEFA6,DMBT1,FCN2,FGB,FPR2,DEFB115,DEFB116,DEFB121,DEFB124,DEFB125,WFDC11,WFDC9,CLEC4E,FOXP1,HTN3,NLRP10,RNASE10,IL12A,IL17A,IL18,KRT6A,SIGLEC16,MBL2,MPO,PLAC8,IL23A,PI3,TREM2,TREM1,PRG2,STAB2,GSDMB,GSDMC,EPPIN,AICDA,RNASE1,DEFB135,DEFB134,S100A9,SEMG1,NOD2,SFTPD,SLC11A1,STATH,SYK,TLR2,UMOD,CAMP,HAVCR2,LACRT,TNFSF8,CD36
GO:0009617	BP	response to bacterium	635	110	2.70641e-09	1.40088e-06	IGLL5,B3GALT5,TLR6,TRDN,CHIT1,DCD,RNASE11,CCR5,CNR1,CRP,MACROD2,DEFB127,DEFB129,CSF2,CSF2RB,WFDC5,TMEM229B,GBP6,DEFA4,DEFA5,DEFA6,DMBT1,NLRP7,FCN2,FGB,FPR2,DEFB115,DEFB116,DEFB121,DEFB124,DEFB125,ALPL,WFDC11,WFDC9,CLEC4E,ANKRD1,FOXP1,IL36B,IL36A,GPM6A,GPR31,GSTP1,GZMA,HCK,HTN3,NLRP10,RNASE10,IL12A,IL12RB2,IL17A,IL18,IDO1,KRT6A,SIGLEC16,MIR187,MBL2,MEF2C,MPO,ASS1,NOS1,NOS3,ATP4B,OPRM1,PCK1,PLAC8,P…
GO:0042221	BP	response to chemical	4188	513	2.30542e-08	1.09883e-05	MIR873,CDH4,CDH5,ABCC9,CDH13,CALCRL,KCNMB2,RAMP3,TLR6,CCL26,ST3GAL6,GPNMB,SEMA3C,ATG7,UBD,ADCY1,CHL1,OR5I1,CGA,SCN11A,CHRM2,CHRM3,CHRM5,CHRNB3,ADCYAP1R1,RFFL,OR51L1,OR51A7,OR51F2,OR4X2,OR5P2,OR2D2,OR56A1,TPH2,OR10A7,CMA1,OR11H6,GPHB5,CCR5,CCR6,ACKR2,CMKLR1,OR7D4,ACER1,CNR1,OR2M3,OR14C36,CNTN1,OR10J5,UBXN10,SYT2,OR10T2,OR6P1,OR10X1,OR10Z1,OR6N1,COL6A2,OR9A4,RFTN2,CPNE4,SLC9B2,IL31RA,ADORA2A,CD109,…
GO:0045087	BP	innate immune response	763	121	2.48646e-08	1.15569e-05	IGLL5,TNK2,KLRG1,TLR6,CCL26,UBD,TRIM31,SH2D1B,PLD4,CRP,DEFB127,CSF1R,PIK3R6,PYHIN1,WFDC5,PYDC2,GBP6,TRIM60,DEFA4,DEFA5,DEFA6,SLC30A8,CLEC4C,DMBT1,DRD2,A2M,TRIML2,PTK2B,FCN1,FCN2,FGB,FPR2,CLEC5A,DEFB116,DEFB121,DEFB124,DEFB125,FYN,ZNF683,NCR3,WFDC11,WFDC9,CLEC4E,IL36B,IL36A,FFAR2,HCK,CD209,HLA-DPA1,NLRP10,TREML1,IFNA2,IFNA7,IFNA8,IFNA13,IFNA16,IFNB1,IFNG,IFNW1,IL12A,IL12RB1,BPIFB3,IL17A,IL18,INS,I…
GO:0034220	BP	ion transmembrane transport	1088	160	2.98995e-08	1.36192e-05	ABCC9,KCNMB2,SLC17A2,RAMP3,TRDN,SCN11A,CHRM3,CHRNA1,CHRNB3,PKD1L2,SLC26A9,ADCYAP1R1,TMC1,ANO4,CCR5,MFSD12,SLC9B2,COX6A2,CRH,CRHBP,GSG1L,SLC36A2,KCNU1,SLC30A8,HTR3C,COX7B2,DPP6,DRD2,DRD3,EDNRA,GABRR3,SLC39A11,SLC36A1,PTK2B,CALHM4,FGF12,NLGN1,HECW1,SLC35A3,KCNE4,FYN,GABRA1,GABRA6,GABRB3,GABRR1,NALCN,SLC13A4,CLDN17,GFAP,GJA1,ATP2C1,GLRX,GNB2,GPM6A,SLC24A5,SLC25A41,SLC36A3,SCARA5,GRIA1,REM1,GRIK2,GRI…
GO:0098609	BP	cell-cell adhesion	911	144	3.18053e-08	1.42033e-05	CDH2,CDH4,CDH5,CDH6,DNAJB6,CDH9,TSPAN32,CDH10,CDH11,CDH12,CDH13,CDH18,CHST4,TENM1,GPNMB,PDPN,HHLA2,CD300A,C1QTNF1,ADD2,CNTN1,ADORA2A,UNC5D,LRFN5,PIK3R6,CSTA,CTLA4,CTNNA2,CNTN4,IGSF11,DAB1,DCC,DHPS,DLG2,TIGIT,FAT2,SDK1,FGB,FGG,NLGN1,NFASC,CRB1,FUT4,FYN,CADM2,TENM4,ABCA12,CLDN17,GCNT1,GCNT2,NPTN,ATP2C1,IL36B,CNTN6,GLI2,GLI3,CDH20,CDH19,STXBP6,CTNNA3,ICOS,ANXA2,CD209,HLA-DMB,HLA-DPA1,RNASE10,GLDN,IF…
GO:0070661	BP	leukocyte proliferation	325	63	5.36387e-08	2.34927e-05	TSPAN32,GPNMB,HHLA2,CD300A,FCRL3,CLC,CRP,CSF1R,CSF2,CSF2RB,CTLA4,CTPS1,DHPS,GAPT,FYN,GSTP1,CD209,HLA-DMB,HLA-DPA1,IFNA2,IFNA7,IFNA8,IFNA13,IFNA16,IFNB1,IFNW1,IL2RA,IL5,IL5RA,IL12A,IL12RB1,IL15,TNFRSF9,IL18,IDO1,INPP5D,MEF2C,MNDA,NPR3,IL23A,PIK3CG,TREM2,PRKAR1A,PRLR,PTH,ZP4,PTPRC,CCL5,BLK,SFTPD,BMP4,SLC7A1,SLC11A1,SPTA1,BST2,SYK,CCR2,DOCK8,CARD11,HAVCR2,TNFSF11,SH2D2A,CD1D,TNFSF8
GO:0006812	BP	cation transport	1144	164	1.06566e-07	4.52188e-05	ABCC9,CALCRL,KCNMB2,SLC17A2,RAMP3,TRDN,SCN11A,CHRM5,CHRNA1,PKD1L2,FCRL3,SLC5A11,ADCYAP1R1,TMC1,CCR5,MFSD12,CNR1,CNTN1,SYT2,SLC9B2,COX6A2,ADORA2A,CRH,CRHBP,CSF2,CSN2,GSG1L,SYT6,EFHB,SLC36A2,NKAIN2,KCNU1,SLC30A8,HTR3C,COX7B2,DPP6,DRD2,DRD3,EDNRA,SLC39A11,SLC44A5,SLC36A1,PTK2B,CALHM4,FGF12,NLGN1,HECW1,KCNE4,FYN,NALCN,SLC13A4,GCG,GCK,ATP2C1,GLRX,GNB2,GPM6A,SLC24A5,SLC36A3,SCARA5,FFAR1,REM1,GRM2,ANXA2…
GO:0006954	BP	inflammatory response	804	125	1.31547e-07	5.34997e-05	CDH5,CHST4,CALCRL,KLRG1,TLR6,CCL26,ADCY1,SERPINA3,CMA1,PLD4,CCR5,CCR6,ACKR2,CMKLR1,NLRP13,CNR1,IL31RA,ADORA2A,CRH,CRHBP,CRP,CSF1R,LRFN5,NLRP4,PYDC2,AGTR1,NLRP7,A2M,NLRP11,ESR1,FPR2,FPR3,FUT4,FYN,H2BC1,NCR3,FOXP1,CHIA,IL36B,IL36A,C5AR2,GPR31,FFAR2,GSTP1,HCK,TNC,NLRP10,IFNA2,IFNG,IL1RN,IL2RA,IL5,IL5RA,CXCR2,IL15,IL16,IL17A,IL18,IDO1,INS,LGALS2,MIR129-1,MIR138-1,MIR187,MIR204,MIR205,MBL2,CIITA,ASS1,…
GO:0055085	BP	transmembrane transport	1480	199	2.60018e-07	9.55148e-05	MIR873,ABCC9,KCNMB2,SLC17A2,RAMP3,TRDN,SCN11A,CHRM3,CHRNA1,CHRNB3,PKD1L2,SLC26A9,SLC5A11,ADCYAP1R1,TMC1,ANO4,CCR5,MFSD12,TRAM1L1,SLC9B2,COX6A2,CRH,CRHBP,SLC2A14,GSG1L,SLC36A2,KCNU1,SLC30A8,HTR3C,COX7B2,DPP6,DRD2,DRD3,EDNRA,GABRR3,SLC39A11,SLC44A5,SLC36A1,PTK2B,CALHM4,FGF12,NLGN1,HECW1,SLC35A3,KCNE4,FYN,GABRA1,GABRA6,GABRB3,GABRR1,NALCN,ABCA12,SLC13A4,CLDN17,GC,GFAP,GJA1,ATP2C1,GLRX,GNB2,GPM6A,SLC…
GO:0030216	BP	keratinocyte differentiation	163	40	2.66904e-07	9.64386e-05	KRT71,ACER1,CD109,CSTA,SPRR4,LCE4A,CERS3,FLG,KAZN,CASP14,LCE5A,ABCA12,KRT73,KRTAP6-1,KRTAP6-2,KRTAP6-3,LCE1C,LCE1F,LCE2A,LCE2D,IVL,KRT77,KRT2,KRT3,KRT5,KRT6A,HRNR,KRT84,LCE6A,NUMA1,KRT76,PLAAT4,SPRR1A,SPRR1B,SPRR2D,SPRR2F,TCHH,ZBED2,IFT74,LCE3D,TP63
GO:0006968	BP	cellular defense response	48	18	2.99625e-07	0.000103393	KLRG1,CD300C,CCR5,CCR6,ADORA2A,PTK2B,CLEC5A,CXCR2,ITK,KIR2DL4,LSP1,MNDA,TRAT1,DCDC2,PRF1,CCR2,UMOD,FCMR
GO:0006959	BP	humoral immune response	218	48	5.11088e-07	0.000168696	IGLL5,CFHR4,CCR6,DEFB127,WFDC5,DEFA4,DEFA5,DEFA6,DMBT1,A2M,FCN1,FCN2,FGB,WFDC11,WFDC9,HRG,IFNA2,IFNA7,IFNA8,IFNA13,IFNA16,IFNB1,IFNG,IFNW1,IL17A,KRT6A,MBL2,MEF2C,MUC7,PI3,TREM2,TREM1,ZP4,PTPRC,S100A9,CCL13,SEMG1,NOD2,SFTPD,SLC11A1,C1QC,C4BPB,C6,ACOD1,C8A,C8B,COLEC11,CFHR5,CAMP
GO:0008037	BP	cell recognition	153	38	6.45573e-07	0.000210042	IGLL5,ZPBP,CNR1,CRP,CNTN4,CRISP1,PRSS55,FCN1,FCN2,NCR3,GAP43,NPTN,CNTN6,TMPRSS12,CD209,PEAR1,MBL2,NDN,NRCAM,ACR,OVGP1,NTM,TREM2,ROBO4,PRF1,ZP4,ROBO1,ROBO2,TNN,CLEC7A,C4BPB,TUB,COLEC11,DOCK8,MEGF10,HAVCR2,SEMA5A,CD36
GO:0002376	BP	immune system process	2424	307	7.15483e-07	0.000226321	MIR708,IGLL5,TSPAN32,CHST4,TENM1,TNK2,KLRG1,IKZF1,TLR6,CCL26,GPNMB,SEMA3C,UBD,PDPN,CPLX2,CD300C,CFHR4,TRIM31,HHLA2,CHIT1,CD300A,FCRL1,FCRL3,SH2D1B,MRGPRX2,CLC,ADD2,H4C16,PLD4,ADSS1,CCR5,CCR6,ACKR2,CMKLR1,CNR1,FCRLB,TMEM178A,SLC9B2,IL31RA,GPR151,ADORA2A,CD109,CRP,DEFB127,CSF1R,CSF2,CSF2RB,CSF3R,LRFN5,PIK3R6,GCSAML,CTLA4,PYHIN1,WFDC5,CTPS1,TAFA4,PYDC2,GBP6,TRIM60,DEFA4,DEFA5,DEFA6,SLC30A8,CLEC4C,DH…
GO:0051716	BP	cellular response to stimulus	7005	792	1.2947e-06	0.000403928	CDH2,MIR708,MIR543,CDH5,CDH6,IGLL5,DNAJB6,TSPAN32,CDH13,TENM1,TNK2,CALCRL,KLRG1,RAMP3,TLR6,IRAG1,CCL26,DLC1,ST3GAL6,LRRN2,GPNMB,SEMA3C,ATG7,UBD,PDPN,ADCY1,POLD3,CHL1,IQGAP2,OR5I1,CGA,PPP1R17,NPFFR2,SUB1,HHLA2,AKAP13,RASSF8,BIRC8,CHRM2,PLCD3,CHRM3,CD300A,CHRM5,CHRNA1,CHRNB3,C1QTNF1,FCRL1,FCRL3,MAS1L,MRGPRD,ADCYAP1R1,SH2D1B,MRGPRX2,TAGAP,RLN3,RFFL,C10orf71,OR51L1,OR51A7,OR51F2,OR4X2,OR5P2,OR2D2,OR5…
GO:0007155	BP	cell adhesion	1465	207	1.42574e-06	0.000428653	CDH2,CDH4,CDH5,CDH6,DNAJB6,CDH9,TSPAN32,CDH10,CDH11,CDH12,CDH13,CDH18,CHST4,TENM1,DLC1,LRRN2,GPNMB,PDPN,CHL1,HHLA2,CD300A,C1QTNF1,ADD2,CNTN1,COL6A2,COL6A3,COL8A1,COL6A6,EGFLAM,ADORA2A,UNC5D,HAPLN1,CSF3R,LRFN5,OTOA,PIK3R6,CSTA,CTLA4,CTNNA2,CNTN4,IGSF11,DAB1,DCC,FREM3,DHPS,DLG2,ACAN,TIGIT,PTK2B,FAP,FAT2,HEPACAM,SDK1,FGB,FGG,NLGN1,LIMCH1,NFASC,KANK1,CRB1,FPR2,FLRT2,FUT4,FYN,CADM2,COL6A5,TENM4,ABCA12…
GO:0050789	BP	regulation of biological process	11177	1199	2.57409e-06	0.000723763	CDH2,MIR298,MIR873,MIR708,MIR885,MIR543,MIR889,MIR887,KHDC1L,CDH4,ZNF729,CDH5,MIR1265,MIR1283-2,MIR1185-2,MIR548H3,CDH6,IGLL5,CST8,DNAJB6,KRBOX1,ZNF559-ZNF177,ABCC9,CEP295NL,TSPAN32,CDH11,CDH13,CHST4,ZNF197,TENM1,TNK2,CALCRL,KLRG1,KCNMB2,RAMP3,BCKDK,IKZF1,TLR6,IRAG1,CCL26,TRDN,DLC1,BASP1,LRRN2,GPNMB,SEMA3C,ATG7,UBD,PDPN,ADCY1,CHL1,ZNF274,IQGAP2,OR5I1,SEPTIN9,CGA,WASF3,CPLX2,PPP1R17,CFHR4,SMR3B,NP…
GO:0050778	BP	positive regulation of immune response	500	82	2.99053e-06	0.0008306	IGLL5,CFHR4,HHLA2,CD300A,FCRL3,SH2D1B,CMKLR1,CNR1,GPR151,GCSAML,CTLA4,PYHIN1,A2M,FCN1,FCN2,FPR2,FPR3,FYN,NCR3,FOXP1,C5AR2,GPR31,FFAR2,HCK,HLA-DMB,HRG,NLRP10,IFNB1,IFNG,IL12A,IL12RB1,IL15,IL17A,IL18,IDO1,INPP5D,ITK,KIR2DL4,KLRD1,THEMIS,LCP2,MBL2,MEF2C,MMP12,MNDA,TRAT1,PCK1,PDE4B,PDE4D,IL23A,UBASH3A,TREM2,AZGP1,ZP4,PTPRC,RARA,CCL5,BLK,NOD2,CLEC7A,SLC11A1,SPI1,SYK,C1QC,C3AR1,C4BPB,C6,CCR2,ACOD1,C8A,…
GO:0006910	BP	phagocytosis, recognition	29	13	4.35558e-06	0.00117095	IGLL5,CRP,FCN1,FCN2,PEAR1,MBL2,TREM2,CLEC7A,C4BPB,TUB,COLEC11,MEGF10,CD36
GO:0098660	BP	inorganic ion transmembrane transport	871	126	4.37016e-06	0.00117095	ABCC9,KCNMB2,SLC17A2,RAMP3,TRDN,SCN11A,PKD1L2,SLC26A9,ADCYAP1R1,TMC1,ANO4,CCR5,SLC9B2,COX6A2,SLC36A2,KCNU1,SLC30A8,HTR3C,COX7B2,DPP6,DRD2,DRD3,EDNRA,GABRR3,SLC39A11,SLC36A1,PTK2B,FGF12,HECW1,KCNE4,FYN,GABRA1,GABRA6,GABRB3,GABRR1,NALCN,SLC13A4,CLDN17,ATP2C1,GLRX,GNB2,GPM6A,SLC24A5,SLC36A3,SCARA5,REM1,GRM5,ANXA2,KCNIP1,HTR2A,KCNK18,IFNG,SLC6A18,KCNA4,KCNA10,KCNC2,KCND2,KCNE1,KCNG1,SLC26A5,KCNJ1,KCN…
GO:0065007	BP	biological regulation	11859	1262	5.36311e-06	0.00137241	CDH2,MIR298,MIR873,MIR708,MIR885,MIR543,MIR889,MIR887,KHDC1L,CDH4,ZNF729,CDH5,MIR1265,MIR1283-2,MIR1185-2,MIR548H3,CDH6,IGLL5,CST8,DNAJB6,KRBOX1,ZNF559-ZNF177,ABCC9,CEP295NL,TSPAN32,CDH11,CDH13,CHST4,ZNF197,DHRS9,TENM1,TNK2,CALCRL,KLRG1,KCNMB2,RAMP3,BCKDK,IKZF1,TLR6,IRAG1,CCL26,TRDN,DLC1,CPQ,BASP1,LRRN2,GPNMB,SEC23B,SEMA3C,ATG7,UBD,PDPN,ADCY1,CHL1,ZNF274,IQGAP2,OR5I1,SEPTIN9,CGA,WASF3,CPLX2,PPP1R…
GO:0009913	BP	epidermal cell differentiation	227	46	5.94888e-06	0.00145684	KRT71,TMC1,ACER1,CD109,CSTA,SPRR4,LCE4A,CERS3,FLG,KAZN,CASP14,LCE5A,WHRN,ABCA12,KRT73,KRTAP6-1,KRTAP6-2,KRTAP6-3,LCE1C,LCE1F,LCE2A,LCE2D,IVL,KRT77,KRT2,KRT3,KRT5,KRT6A,HRNR,KRT84,GRXCR1,LCE6A,NUMA1,KRT76,PLS1,PLAAT4,BMP4,SPRR1A,SPRR1B,SPRR2D,SPRR2F,TCHH,CLRN1,ZBED2,IFT74,LCE3D,TP63
GO:0032943	BP	mononuclear cell proliferation	290	53	6.52251e-06	0.00155959	TSPAN32,GPNMB,HHLA2,CD300A,FCRL3,CLC,CRP,CTLA4,CTPS1,DHPS,GAPT,FYN,CD209,HLA-DMB,HLA-DPA1,IFNA2,IFNA7,IFNA8,IFNA13,IFNA16,IFNB1,IFNW1,IL2RA,IL5,IL12A,IL12RB1,IL15,TNFRSF9,IL18,IDO1,INPP5D,MEF2C,MNDA,IL23A,PIK3CG,PRKAR1A,PRLR,ZP4,PTPRC,CCL5,BLK,SFTPD,BMP4,SLC7A1,SLC11A1,SPTA1,SYK,CCR2,DOCK8,CARD11,HAVCR2,SH2D2A,CD1D,TNFSF8
GO:0002250	BP	adaptive immune response	418	70	6.76009e-06	0.00157782	IGLL5,SH2D1B,CLC,CCR6,CSF2RB,CTLA4,CLEC4C,GAPT,PTK2B,FGB,FYN,ZNF683,CD209,HLA-DMB,HLA-DPA1,NLRP10,IFNA2,IFNA7,IFNA8,IFNA13,IFNA16,IFNB1,IFNG,IFNW1,IL12A,IL12RB1,IL17A,IL18,INPP5D,ITK,KLRD1,THEMIS,LAIR1,MBL2,MEF2C,TARM1,TRAT1,IL23A,CD244,PIK3CG,TREM2,TREM1,PRF1,PAG1,AZGP1,AICDA,SLAMF7,PTPRC,RAB27A,BACH2,RORA,SAMSN1,NOD2,CLEC7A,SLC11A1,SYK,TAP1,C1QC,C4BPB,C6,CCR2,C8A,C8B,LAT2,FCRL4,HAVCR2,KLHL6,CD1…
GO:0010951	BP	negative regulation of endopeptidase activity	230	46	6.85859e-06	0.00157782	CST8,DNAJB6,SMR3B,BIRC8,RFFL,SERPINA3,COL6A3,ADORA2A,CD109,A2ML1,CSN2,CST1,CSTA,WFDC5,SPINK13,NLRP7,A2M,TNFAIP8,WFDC11,WFDC9,SMR3A,ANXA2,HRG,SERPINA9,ITIH1,ITIH2,NGF,FURIN,SPOCK3,SERPINA1,PI3,SERPINB10,SERPINB13,SERPINI2,AVP,EPPIN,OPRPN,SPOCK1,BST2,TFPI,THBS1,TIMP3,SPINK7,CST7,SERPINB7,SERPINB12,SERPINB11,WFDC8
GO:0046651	BP	lymphocyte proliferation	283	52	7.47264e-06	0.00170189	TSPAN32,GPNMB,HHLA2,CD300A,FCRL3,CLC,CTLA4,CTPS1,DHPS,GAPT,FYN,CD209,HLA-DMB,HLA-DPA1,IFNA2,IFNA7,IFNA8,IFNA13,IFNA16,IFNB1,IFNW1,IL2RA,IL5,IL12A,IL12RB1,IL15,TNFRSF9,IL18,IDO1,INPP5D,MEF2C,MNDA,IL23A,PIK3CG,PRKAR1A,PRLR,ZP4,PTPRC,CCL5,BLK,SFTPD,BMP4,SLC7A1,SLC11A1,SPTA1,SYK,CCR2,DOCK8,CARD11,HAVCR2,SH2D2A,CD1D,TNFSF8
GO:0043269	BP	regulation of ion transport	679	103	7.76314e-06	0.00175055	ABCC9,RAMP3,TRDN,SCN11A,CHRM3,FCRL3,ADCYAP1R1,TMC1,CNR1,CNTN1,SYT2,ADORA2A,CRH,CRHBP,GSG1L,SYT6,EFHB,NKAIN2,KCNU1,DPP6,DRD2,DRD3,EDNRA,PTK2B,FGF12,NLGN1,HECW1,KCNE4,FYN,NALCN,GCG,GCK,GLRX,GNB2,FFAR1,REM1,GRM2,GRM5,KCNIP1,HTR2A,IFNG,IL16,KCNA4,KCNA10,KCNC2,KCND2,KCNE1,KCNG1,SLC26A5,KCNJ1,KCNJ5,KCNJ6,KCNJ15,KCNMB1,KCNQ3,MEF2C,LRRC52,NOS1,NOS3,FXYD2,OPRM1,P2RY6,PDE4B,PDE4D,PIK3CG,FXYD6,TREM2,AVP,PPP…
GO:0010466	BP	negative regulation of peptidase activity	240	47	1.07633e-05	0.00229098	CST8,DNAJB6,SMR3B,BIRC8,RFFL,SERPINA3,COL6A3,ADORA2A,CD109,A2ML1,CSN2,CST1,CSTA,WFDC5,SPINK13,NLRP7,A2M,TNFAIP8,WFDC11,WFDC9,SMR3A,ANXA2,HRG,SERPINA9,ITIH1,ITIH2,NGF,FURIN,SPOCK3,PI15,SERPINA1,PI3,SERPINB10,SERPINB13,SERPINI2,AVP,EPPIN,OPRPN,SPOCK1,BST2,TFPI,THBS1,TIMP3,SPINK7,CST7,SERPINB7,SERPINB12,SERPINB11,WFDC8
GO:0042330	BP	taxis	590	97	1.17582e-05	0.00247956	CDH4,CDH13,CCL26,GPNMB,SEMA3C,CHL1,CCR5,CCR6,ACKR2,CMKLR1,CNTN1,OR10J5,UNC5D,CSF1R,CSF3R,TAFA4,CNTN4,DCC,AGTR1,EDNRA,EPHB6,PTK2B,FGF1,FGF4,FGFR1,NFASC,FPR2,FPR3,FLRT2,DEFB124,FYN,GAP43,NPTN,C5AR2,CNTN6,GLI2,GLI3,FFAR2,NRG1,HRG,CXCR1,CXCR2,IL12A,IL16,KIF5C,LSP1,NRCAM,NTRK1,PDE4B,IL23A,PIK3C2G,PIK3CG,CNTN5,TREM2,TREM1,SEMA5B,ROBO4,DPYSL5,LRTM1,PTN,TRPV4,RHO,ROBO1,ROBO2,BDNF,S100A9,CCL1,CCL5,CCL7,CC…
GO:0006935	BP	chemotaxis	588	96	1.74639e-05	0.00364899	CDH4,CDH13,CCL26,GPNMB,SEMA3C,CHL1,CCR5,CCR6,ACKR2,CMKLR1,CNTN1,OR10J5,UNC5D,CSF1R,CSF3R,TAFA4,CNTN4,DCC,AGTR1,EDNRA,EPHB6,PTK2B,FGF1,FGF4,FGFR1,NFASC,FPR2,FPR3,FLRT2,DEFB124,FYN,GAP43,NPTN,C5AR2,CNTN6,GLI2,GLI3,FFAR2,NRG1,HRG,CXCR1,CXCR2,IL12A,IL16,KIF5C,LSP1,NRCAM,NTRK1,PDE4B,IL23A,PIK3C2G,PIK3CG,CNTN5,TREM2,TREM1,SEMA5B,ROBO4,DPYSL5,LRTM1,PTN,TRPV4,ROBO1,ROBO2,BDNF,S100A9,CCL1,CCL5,CCL7,CCL13,…
GO:0030001	BP	metal ion transport	863	123	1.93181e-05	0.0039637	ABCC9,CALCRL,KCNMB2,SLC17A2,RAMP3,TRDN,SCN11A,PKD1L2,FCRL3,SLC5A11,ADCYAP1R1,TMC1,CCR5,CNTN1,SLC9B2,ADORA2A,CSN2,EFHB,NKAIN2,KCNU1,SLC30A8,DPP6,DRD2,DRD3,EDNRA,SLC39A11,PTK2B,FGF12,HECW1,KCNE4,FYN,NALCN,SLC13A4,GCG,GCK,ATP2C1,GLRX,GNB2,GPM6A,SLC24A5,SCARA5,FFAR1,REM1,ANXA2,KCNIP1,HRG,HTR2A,KCNK18,SLC10A6,IFNG,SLC6A18,IL16,KCNA4,KCNA10,KCNC2,KCND2,KCNE1,KCNG1,KCNJ1,KCNJ5,KCNJ6,KCNJ15,KCNK2,KCNMB1,…
GO:0098655	BP	cation transmembrane transport	887	125	2.28155e-05	0.0046395	ABCC9,KCNMB2,SLC17A2,RAMP3,TRDN,SCN11A,PKD1L2,ADCYAP1R1,TMC1,CCR5,MFSD12,SLC9B2,COX6A2,CRH,CRHBP,GSG1L,SLC36A2,KCNU1,SLC30A8,HTR3C,COX7B2,DPP6,DRD2,DRD3,EDNRA,SLC39A11,SLC36A1,PTK2B,CALHM4,FGF12,NLGN1,HECW1,KCNE4,FYN,NALCN,ATP2C1,GLRX,GNB2,GPM6A,SLC24A5,SLC36A3,SCARA5,REM1,ANXA2,KCNIP1,HTR2A,KCNK18,ATP13A5,IFNG,SLC6A18,KCNA4,KCNA10,KCNC2,KCND2,KCNE1,KCNG1,KCNJ1,KCNJ5,KCNJ6,KCNJ15,KCNK2,KCNMB1,KCN…
GO:0002684	BP	positive regulation of immune system process	843	120	2.36167e-05	0.00475992	IGLL5,TLR6,CFHR4,HHLA2,CD300A,FCRL3,SH2D1B,CCR6,CMKLR1,CNR1,SLC9B2,GPR151,CSF1R,PIK3R6,GCSAML,CTLA4,PYHIN1,DHPS,A2M,EVI2B,PTK2B,FCN1,FCN2,FPR2,FPR3,DEFB124,FUT4,FYN,NCR3,HAVCR1,FOXP1,IL36B,C5AR2,GLI2,GLI3,GPR31,FFAR2,ICOS,HCK,CD209,HLA-DMB,HLA-DPA1,HRG,NLRP10,IFNB1,IFNG,IL2RA,IL5,CXCR2,IL12A,IL12RB1,IL15,IL17A,IL18,IDO1,INPP5D,ITK,KIR2DL4,KLRD1,THEMIS,LCP2,MBL2,MEF2C,MMP12,MNDA,TRAT1,PCK1,PDE4B,P…
GO:0070663	BP	regulation of leukocyte proliferation	253	46	2.38356e-05	0.00476189	TSPAN32,GPNMB,HHLA2,CD300A,FCRL3,CLC,CRP,CSF1R,CSF2,CSF2RB,CTLA4,DHPS,GSTP1,CD209,HLA-DMB,HLA-DPA1,IL2RA,IL5,IL5RA,IL12A,IL12RB1,IL15,TNFRSF9,IL18,IDO1,INPP5D,MEF2C,MNDA,IL23A,PRKAR1A,PRLR,PTH,ZP4,PTPRC,CCL5,BLK,SFTPD,BMP4,SLC7A1,SPTA1,BST2,SYK,CCR2,CARD11,HAVCR2,CD1D,TNFSF8
GO:0045109	BP	intermediate filament organization	67	19	2.74013e-05	0.00542665	DNAJB6,KRT71,GFAP,KRT73,KRT27,KRT77,KRT2,KRT3,KRT5,KRT6A,KRT32,KRT33A,KRT34,KRT84,KRT76,KRT20,TCHH,BFSP2,KRT38
GO:0001775	BP	cell activation	1027	141	2.90937e-05	0.00566333	IGLL5,TSPAN32,IKZF1,TLR6,GPNMB,UBD,PDPN,CPLX2,HHLA2,CD300A,C1QTNF1,FCRL1,FCRL3,SH2D1B,MRGPRX2,CLC,CCR6,CNR1,IL31RA,ADORA2A,CSF2,LRFN5,PIK3R6,CTLA4,CTPS1,DGKG,DHPS,TIGIT,GAPT,PTK2B,ADGRF5,ADGRG3,FGB,FGG,FYN,ZNF683,NCR3,CLEC4E,HAVCR1,FOXP1,IL36B,GLI2,GLI3,ICOS,CD209,HLA-DMB,HLA-DPA1,HRG,TREML1,IFNA2,IFNA7,IFNA8,IFNA13,IFNA16,IFNB1,IFNG,IFNW1,IL2RA,IL5,CXCR2,IL12A,IL12RB1,IL15,TNFRSF9,IL17A,IL18,IDO…
GO:0009582	BP	detection of abiotic stimulus	131	29	3.15046e-05	0.00602956	CDH2,NPFFR2,PKD1L2,TMC1,COL11A1,PHF24,CRB1,FYN,WHRN,GNAT2,GRIK2,GUCY2D,HTR2A,EYS,NTRK1,NOX3,PDE6B,SEMA5B,RCVRN,PRPH2,RHO,RP1,RPE65,SCN1A,ANO3,DRGX,TTN,TRPM8,TRPM3,GJA10
GO:0045321	BP	leukocyte activation	888	124	3.31896e-05	0.0062991	IGLL5,TSPAN32,IKZF1,TLR6,GPNMB,UBD,CPLX2,HHLA2,CD300A,FCRL1,FCRL3,SH2D1B,MRGPRX2,CLC,CCR6,CNR1,IL31RA,ADORA2A,CSF2,LRFN5,PIK3R6,CTLA4,CTPS1,DHPS,TIGIT,GAPT,PTK2B,ADGRF5,ADGRG3,FYN,ZNF683,NCR3,CLEC4E,HAVCR1,FOXP1,IL36B,GLI2,GLI3,ICOS,CD209,HLA-DMB,HLA-DPA1,IFNA2,IFNA7,IFNA8,IFNA13,IFNA16,IFNB1,IFNG,IFNW1,IL2RA,IL5,CXCR2,IL12A,IL12RB1,IL15,TNFRSF9,IL18,IDO1,INHBA,INS,INPP5D,ITK,KLRD1,THEMIS,LCP2,ME…
GO:0042110	BP	T cell activation	514	80	3.43206e-05	0.00640698	TSPAN32,GPNMB,HHLA2,CD300A,CLC,CCR6,ADORA2A,PIK3R6,CTLA4,CTPS1,DHPS,TIGIT,FYN,ZNF683,CLEC4E,FOXP1,IL36B,GLI2,GLI3,ICOS,CD209,HLA-DMB,HLA-DPA1,IFNA2,IFNA7,IFNA8,IFNA13,IFNA16,IFNB1,IFNG,IFNW1,IL2RA,IL12A,IL12RB1,IL15,TNFRSF9,IL18,IDO1,INS,ITK,THEMIS,TARM1,PCK1,IL23A,PIK3CG,APBB1IP,SIRPG,CHD7,PRKAR1A,PAG1,WDFY4,SLAMF7,ZP4,PTPRC,RAB27A,RARA,RORA,CCL5,NOD2,SFTPD,CLEC7A,BMP4,SLC7A1,SLC11A1,SPI1,SPTA1,…
GO:0070374	BP	positive regulation of ERK1 and ERK2 cascade	213	41	4.10813e-05	0.00754537	RAMP3,CCL26,GPNMB,CSF1R,DRD2,PTK2B,FGB,FGF1,FGF4,FGG,FPR2,GCG,GCNT2,NPTN,C5AR2,NRG1,HTR2A,OR2AT4,INHBA,NTRK1,OPRM1,P2RY6,NOX4,TREM2,IL26,PTPRC,TRPV4,CCL1,CCL5,CCL7,CCL13,CCL25,NOD2,NDRG4,BMP4,SSTR4,CALCR,HAVCR2,TNFSF11,CFLAR,GPR55,CD36
GO:0007204	BP	positive regulation of cytosolic calcium ion concentration	191	37	4.35035e-05	0.00792634	C1QTNF1,ADCYAP1R1,CCR5,CCR6,ACKR2,CMKLR1,CNR1,DRD2,DRD3,AGTR1,EDNRA,ESR1,PTK2B,FPR2,FPR3,NPTN,C5AR2,GNAT2,FFAR1,HTR2A,CXCR1,CXCR2,TRPM1,NOS1,PIK3CG,AVP,NMUR2,PTGFR,TRPV4,CCL1,SLC8A1,C3AR1,CCR2,CALCR,S1PR4,PLCZ1,GPR55,CD36
GO:0022407	BP	regulation of cell-cell adhesion	468	74	4.4173e-05	0.00798445	TSPAN32,CHST4,GPNMB,PDPN,HHLA2,CD300A,C1QTNF1,ADORA2A,PIK3R6,CTLA4,DHPS,TIGIT,FGB,FGG,FUT4,FYN,ABCA12,GCNT1,GCNT2,IL36B,GLI2,GLI3,ICOS,CD209,HLA-DMB,HLA-DPA1,RNASE10,IFNA2,IFNB1,IFNG,IL1RN,IL2RA,IL12A,IL12RB1,IL15,IL18,IDO1,MBP,AFDN,TARM1,ASS1,F11R,PCK1,GP6,IL23A,SIRPG,TENM3,PRKAR1A,PAG1,ZP4,PTPRC,RARA,TRPV4,CCL5,CCL25,BLK,SELE,NOD2,SFTPD,BMP4,SLC7A1,SPI1,SPTA1,SYK,TNR,CCR2,DOCK8,CARD11,MEGF10,HA…
GO:0016339	BP	calcium-dependent cell-cell adhesion via plasma membrane cell adhesion molecules	43	14	4.70853e-05	0.00844383	CDH2,CDH5,CDH6,CDH9,CDH10,CDH11,CDH12,CDH13,CDH18,NLGN1,ATP2C1,CDH20,CDH19,PCDHB13
GO:0009581	BP	detection of external stimulus	128	28	5.67591e-05	0.0100208	CDH2,PKD1L2,TMC1,COL11A1,PHF24,CRB1,FYN,WHRN,GNAT2,GRIK2,GUCY2D,HTR2A,EYS,NTRK1,NOX3,PDE6B,SEMA5B,RCVRN,PRPH2,RHO,RP1,RPE65,SCN1A,ANO3,DRGX,TTN,TRPM8,TRPM3,GJA10
GO:0046649	BP	lymphocyte activation	729	104	6.77456e-05	0.0117779	IGLL5,TSPAN32,IKZF1,GPNMB,HHLA2,CD300A,FCRL1,FCRL3,CLC,CCR6,ADORA2A,PIK3R6,CTLA4,CTPS1,DHPS,TIGIT,GAPT,PTK2B,ADGRG3,FYN,ZNF683,NCR3,CLEC4E,FOXP1,IL36B,GLI2,GLI3,ICOS,CD209,HLA-DMB,HLA-DPA1,IFNA2,IFNA7,IFNA8,IFNA13,IFNA16,IFNB1,IFNG,IFNW1,IL2RA,IL5,IL12A,IL12RB1,IL15,TNFRSF9,IL18,IDO1,INHBA,INS,INPP5D,ITK,KLRD1,THEMIS,MEF2C,MNDA,TARM1,NTRK1,PCK1,IL23A,CD244,PIK3CG,APBB1IP,SIRPG,PRF1,CHD7,PRKAR1A,P…
GO:0031349	BP	positive regulation of defense response	290	49	7.19435e-05	0.0122363	SH2D1B,CNR1,PYHIN1,AGTR1,FCN1,FCN2,FPR2,FYN,NCR3,FFAR2,HCK,NLRP10,IFNB1,IFNG,IL12A,IL15,IL16,IL17A,IL18,IDO1,KIR2DL4,KLRD1,LGALS2,SIGLEC16,MBL2,MEF2C,MMP12,MNDA,IL23A,PIK3CG,TREM2,TRPV4,S100A9,CCL1,CCL5,NOD2,CLEC7A,SPI1,SYK,TLR2,CCR2,ACOD1,COLEC11,PLA2G7,TLR10,HAVCR2,TNFSF11,TRIM41,CD1D,AIM2
GO:0032103	BP	positive regulation of response to external stimulus	438	69	7.33571e-05	0.0122846	CDH13,CCL26,SH2D1B,CCR6,CMKLR1,CNR1,CSF1R,PYHIN1,AGTR1,PTK2B,FCN1,FCN2,FGFR1,FPR2,DEFB124,FYN,NCR3,FFAR2,HCK,HRG,NLRP10,IFNB1,IFNG,CXCR2,IL12A,IL15,IL16,IL17A,IL18,IDO1,KIR2DL4,KLRD1,LGALS2,SIGLEC16,MBL2,MMP12,MNDA,OPRM1,IL23A,PIK3CG,TREM2,PTN,TRPV4,S100A9,CCL1,CCL5,CCL7,NOD2,CLEC7A,P2RY12,SPI1,SYK,THBS1,THBS4,TLR2,C3AR1,CCR2,ACOD1,SCG2,COLEC11,PLA2G7,TLR10,HAVCR2,TNFSF11,SEMA5A,TRIM41,CD1D,AIM2,…
GO:0006813	BP	potassium ion transport	236	43	7.97655e-05	0.0131642	ABCC9,KCNMB2,KCNU1,DPP6,DRD2,DRD3,PTK2B,KCNE4,NALCN,GCK,GNB2,SLC24A5,KCNIP1,HTR2A,KCNK18,KCNA4,KCNA10,KCNC2,KCND2,KCNE1,KCNG1,KCNJ1,KCNJ5,KCNJ6,KCNJ15,KCNK2,KCNMB1,KCNQ3,LRRC52,ATP1A4,NOS1,NOS3,FXYD2,ATP4B,TREM2,DPP10,SLC12A1,SNAP25,VIP,KCNAB1,KCNIP4,KCNH6,KCNK16,ACTN2,KCNK17
GO:0097254	BP	renal tubular secretion	28	10	8.74833e-05	0.0142317	ADORA2A,DRD2,DRD3,AGTR1,ATP6V0A4,ATP6V1B1,AVP,UMOD,SLC22A6,ABCG2
GO:0007200	BP	phospholipase C-activating G protein-coupled receptor signaling pathway	96	22	9.45787e-05	0.0152768	CHRM2,CMKLR1,DRD2,DRD3,AGTR1,ESR1,FPR2,FPR3,C5AR2,GRM5,HCRTR2,HTR2A,CXCR2,NPR3,OPRM1,P2RY6,NMUR2,P2RY12,C3AR1,VIP,ACTN2,GPR55
GO:0008544	BP	epidermis development	348	58	0.000101763	0.0163215	KRT71,TMC1,ACER1,CD109,CSTA,SPRR4,LCE4A,CERS3,FLG,KAZN,CASP14,LCE5A,WHRN,ABCA12,ATP2C1,GLI2,KRT73,KRTAP6-1,KRTAP6-2,KRTAP6-3,KRTAP21-1,KRT27,LCE1C,LCE1F,LCE2A,LCE2D,INHBA,IVL,KRT77,KRTAP5-9,KRT2,KRT3,KRT5,KRT6A,KRT32,KRT34,KRTDAP,HRNR,FLG2,KRT84,GRXCR1,LCE6A,NUMA1,KRT76,PLS1,TNFRSF19,PLAAT4,BMP4,SPRR1A,SPRR1B,SPRR2D,SPRR2F,TCHH,CLRN1,ZBED2,IFT74,LCE3D,TP63,LDB2
GO:0055078	BP	sodium ion homeostasis	54	15	0.00010652	0.0168509	ADORA2A,DRD2,DRD3,AGTR1,EDNRA,ATP1A4,ATP4B,ATP6V1B1,AVP,SCN7A,SCNN1D,TMPRSS3,SLC8A1,SLC12A1,UMOD
GO:0010840	BP	regulation of circadian sleep/wake cycle, wakefulness	4	4	0.000107283	0.0168509	CRH,NLGN1,HCRTR2,NPS
GO:0042746	BP	circadian sleep/wake cycle, wakefulness	4	4	0.000107283	0.0168509	CRH,NLGN1,HCRTR2,NPS
GO:0050794	BP	regulation of cellular process	10316	1091	0.000110352	0.0171549	CDH2,MIR298,MIR873,MIR708,MIR543,CDH4,ZNF729,CDH5,CDH6,IGLL5,DNAJB6,KRBOX1,ZNF559-ZNF177,ABCC9,CEP295NL,TSPAN32,CDH11,CDH13,CHST4,ZNF197,TENM1,TNK2,CALCRL,KLRG1,RAMP3,BCKDK,IKZF1,TLR6,IRAG1,CCL26,TRDN,DLC1,BASP1,LRRN2,GPNMB,SEMA3C,ATG7,UBD,PDPN,ADCY1,CHL1,ZNF274,IQGAP2,OR5I1,SEPTIN9,CGA,WASF3,CPLX2,PPP1R17,NPFFR2,SUB1,GTF2A1L,RCC1,TRIM31,HHLA2,AKAP13,RASSF8,BIRC8,PACSIN2,SP140,KLF12,SCN11A,POU6F2…
GO:0098662	BP	inorganic cation transmembrane transport	783	109	0.000113274	0.0174311	ABCC9,KCNMB2,SLC17A2,RAMP3,TRDN,SCN11A,PKD1L2,ADCYAP1R1,TMC1,CCR5,SLC9B2,COX6A2,SLC36A2,KCNU1,SLC30A8,HTR3C,COX7B2,DPP6,DRD2,DRD3,EDNRA,SLC39A11,SLC36A1,PTK2B,FGF12,HECW1,KCNE4,FYN,NALCN,ATP2C1,GLRX,GNB2,GPM6A,SLC24A5,SLC36A3,SCARA5,REM1,ANXA2,KCNIP1,HTR2A,KCNK18,IFNG,SLC6A18,KCNA4,KCNA10,KCNC2,KCND2,KCNE1,KCNG1,KCNJ1,KCNJ5,KCNJ6,KCNJ15,KCNK2,KCNMB1,KCNQ3,TRPM1,LRRC52,ATP1A4,NOS1,FXYD2,ATP2B2,ATP…
GO:0002253	BP	activation of immune response	301	51	0.000128103	0.0193214	IGLL5,CFHR4,HHLA2,CD300A,FCRL3,CMKLR1,GCSAML,CTLA4,PYHIN1,A2M,FCN1,FCN2,FPR2,FPR3,FYN,NCR3,FOXP1,C5AR2,FFAR2,HCK,INPP5D,ITK,KLRD1,THEMIS,LCP2,MBL2,MEF2C,MNDA,TRAT1,PDE4B,PDE4D,UBASH3A,TREM2,PTPRC,BLK,NOD2,CLEC7A,SYK,C1QC,C3AR1,C4BPB,C6,C8A,C8B,LAT2,COLEC11,CFHR5,CARD11,KLHL6,AIM2,TESPA1
GO:0033141	BP	positive regulation of peptidyl-serine phosphorylation of STAT protein	16	8	0.000135889	0.020361	IFNA2,IFNA7,IFNA8,IFNA13,IFNA16,IFNB1,IFNG,IFNW1
GO:0019932	BP	second-messenger-mediated signaling	296	51	0.000140146	0.0208616	CDH13,IRAG1,ADCY1,CHRM3,ADCYAP1R1,C10orf71,CCR5,CCR6,ACKR2,CMKLR1,EFHB,AGTR1,PTK2B,FHL2,FPR2,PDE7B,GRM5,GUCY1A1,GUCY2D,NRG1,CXCR1,CXCR2,INS,KCNC2,NOS1,NOS3,TRAT1,PDE11A,PDE4D,PEX5L,TREM2,POMC,TMEM100,PPP3R2,NMUR2,ADGRG6,PTGFR,PTPRC,SELE,CLEC7A,P2RY12,SLC8A1,SYK,THBS1,TRPM2,CCR2,LAT2,TRPM8,TNFSF11,KSR1,LACRT,CD36
[truncated: 10,857 more rows]

## Sheet: LSn_LSadl_hyperDMP_promoter
ID	ONTOLOGY	TERM	N	DE	P.DE	FDR	SigGenesInSet
[truncated: 7,879 more rows]

## Sheet: LSn_LSadh_allDMP_promoter
ID	ONTOLOGY	TERM	N	DE	P.DE	FDR	SigGenesInSet
[truncated: 15,350 more rows]

## Sheet: LSn_LSadh_hypoDMP_promoter
ID	ONTOLOGY	TERM	N	DE	P.DE	FDR	SigGenesInSet
[truncated: 13,557 more rows]

## Sheet: LSn_LSadh_hyperDMP_promoter
ID	ONTOLOGY	TERM	N	DE	P.DE	FDR	SigGenesInSet
[truncated: 10,916 more rows]

## Sheet: LSn_LSca_allDMP_promoter
ID	ONTOLOGY	TERM	N	DE	P.DE	FDR	SigGenesInSet
[truncated: 15,298 more rows]

## Sheet: LSn_LSca_hypoDMP_promoter
ID	ONTOLOGY	TERM	N	DE	P.DE	FDR	SigGenesInSet
[truncated: 11,455 more rows]

[truncated: 7 more sheets: LSn_LSca_hyperDMP_promoter, FAPn_FAPad_allDMP_promoter, FAPn_FAPad_hypoDMP_promoter, FAPn_FAPad_hyperDMP_promoter, FAPn_LSn_allDMP_promoter, FAPn_LSn_hypoDMP_promoter, FAPn_LSn_hyperDMP_promoter]
