# Supplementary material for: Genome-wide DNA methylation profiles of colorectal tumors in Lynch syndrome and familial adenomatous polyposis
Source: Clin Epigenetics. 2025 Aug 2;17:137. doi: 10.1186/s13148-025-01940-x (PMC12317532; doi:10.1186/s13148-025-01940-x)
Supplement: Supplementary file 6 — Additional file 6. [file 13148_2025_1940_MOESM6_ESM.xlsx]

## Sheet: READ_ME
Additional Table 5B.
This table presents all the resulted KEGG pathways for each comparison, when either all, hypo- or hypermethylated DMPs (Supplementary Table 2) were used as an input.
DMPs on plausible promoter region were included in the analysis (see details in Methods).
Abbreviations used:
LSn	LS normal
LSadl	LS adenoma with low-grade dysplasia
LSadh	LS adenoma with high-grade dysplasia
LSca	LS carcinoma
FAPn	FAP normal
FAPad	FAP adenoma
hypo	hypomethylated probes in tumor group (compared to normal counterparts) or in LS normal (compared FAP normal)
hyper	hypermethylated probes in tumor group (compared to normal counterparts) or in LS normal (compared FAP normal)

## Sheet: LSn_LSadl_allDMP_promoter
ID	Description	N	DE	P.DE	FDR	SigGenesInSet
hsa04740	Olfactory transduction	364	135	4.66566e-31	1.66098e-28	OR5I1,OR51L1,OR51A7,OR51F2,OR4X2,OR5P2,OR2D2,OR56A1,OR10A7,OR11H6,SLC24A4,OR7D4,CNGA3,OR2M3,OR14C36,OR10J5,OR10T2,OR6P1,OR10X1,OR10Z1,OR6N1,OR9A4,OR9A2,OR6B1,OR2F2,OR13C4,OR13F1,OR2AG1,OR56B4,OR8U1,OR4C16,OR4C6,OR5D14,OR5AS1,OR8K5,OR5T2,OR8K3,OR8J1,OR8U3,OR5M3,OR5AR1,OR8B12,OR10G9,OR5B17,OR5A2,OR5A1,OR6C3,OR2T6,OR1L4,OR52B2,OR4S1,OR1C1,OR2F1,OR2M4,OR10J1,OR8B8,OR11A1,OR8B2,OR7A5,OR4D1,OR2W1,OR2V1…
hsa04080	Neuroactive ligand-receptor interaction	340	88	5.12613e-12	9.12451e-10	PATE3,CALCRL,CGA,NPFFR2,CHRM2,CHRM3,CHRM5,CHRNA1,CHRNB3,ADCYAP1R1,RLN3,GPHB5,CNR1,NMS,ADORA2A,CRH,CRHR2,ADRA1A,PATE1,DRD2,DRD3,AGTR1,LPAR1,EDNRA,EDNRB,GABRR3,FPR2,FPR3,GABRA1,GABRA5,GABRA6,GABRB3,GABRR1,UTS2B,GCG,GHR,GHSR,NPBWR1,UTS2R,MLNR,GRIA1,GRIA4,GRID1,GRIK1,GRIK2,GRIK4,GRIK5,NR3C1,GRM2,GRM3,GRM5,GRP,GZMA,HCRTR2,HTR2A,HTR4,MC2R,NPY,NPY2R,OPRL1,OPRM1,P2RY6,GAL,PNOC,POMC,AVP,PRL,PRLR,NMUR2,PTG…
hsa04060	Cytokine-cytokine receptor interaction	269	60	2.92192e-06	0.000346735	CCL26,CCR5,CCR6,CNTFR,IL31RA,CSF1R,CSF2,CSF2RB,CSF3R,GHR,IL36B,IL36A,BMP10,IFNA2,IFNA7,IFNA8,IFNA13,IFNA16,IFNB1,IFNG,IFNW1,IL1R1,IL1RN,IL2RA,IL5,IL5RA,CXCR1,CXCR2,IL12A,IL12RB1,IL12RB2,IL15,IL16,TNFRSF9,IL17A,IL18,INHBA,GDF6,LIFR,NGF,IL22,IL23A,TNFRSF19,IL26,PRL,PRLR,IL36G,CCL1,CCL5,CCL7,CCL13,CCL25,IL25,BMP4,BMP5,BMPR1B,CCR2,TNFSF11,IL18RAP,TNFRSF8,TNFSF8
hsa04514	Cell adhesion molecules	140	39	7.38828e-06	0.000657557	CDH2,CDH3,CDH4,CDH5,SLITRK1,CNTN1,VCAN,CTLA4,IGSF11,TIGIT,NTNG1,NLGN1,NFASC,CLDN15,SLITRK5,CLDN17,ICOS,HLA-DMB,HLA-DPA1,ITGA4,ITGB1,NCAM2,NRCAM,F11R,LRRC4C,PTPRC,PTPRD,JAM2,SDC2,SELE,JAM3,ITGA8,CLDN10,CLDN9,CD8A,NRXN3,NRXN1,NRXN2,CD34
hsa04512	ECM-receptor interaction	87	27	0.00012018	0.00855684	COL4A1,COL4A2,COL4A4,COL6A2,COL6A3,COL9A1,COL6A6,DSPP,SV2C,COL6A5,LAMA1,TNC,IBSP,FREM2,ITGA4,ITGB1,GP6,MEPE,TNN,SPP1,THBS1,THBS4,TNR,TNXB,VWF,ITGA8,CD36,SV2B
hsa04970	Salivary secretion	86	22	0.0026422	0.136561	ADCY1,ADCY6,CHRM3,ADCY9,CST1,ADRA1A,DMBT1,GUCY1A2,GUCY1A1,GUCY1B1,HTN3,AQP5,MUC7,ATP1A4,NOS1,FXYD2,ATP2B2,PLCB4,PRKG1,STATH,VAMP2,CAMP
hsa04151	PI3K-Akt signaling pathway	340	67	0.00268519	0.136561	CHRM2,COL4A1,COL4A2,COL4A4,COL6A2,COL6A3,COL9A1,COL6A6,CSF1R,CSF3R,PIK3R6,LPAR1,FGF1,FGF2,FGF4,FGF6,FGF8,FGFR1,PHLPP2,PIK3R5,G6PC1,COL6A5,GDNF,GHR,GNB2,GNG4,GNG7,LAMA1,ANGPT2,TNC,IBSP,IFNA2,IFNA7,IFNA8,IFNA13,IFNA16,IFNB1,IL2RA,INS,ITGA4,ITGB1,NGF,NOS3,NTRK1,PCK1,PIK3CG,GNG2,PPP2R2B,PPP2R2C,GNG12,PRL,PRLR,BDNF,TNN,SPP1,SYK,THBS1,THBS4,TLR2,TNR,TNXB,VEGFC,VWF,PDGFD,TCL1A,ITGA8,FGF17,EIF4E2,CREB5,M…
hsa05032	Morphine addiction	88	24	0.00398573	0.177365	ADCY1,ADCY6,ADCY9,SLC32A1,GABRR3,GABRA1,GABRA5,GABRA6,GABRB3,GABRR1,PDE7B,GNB2,GNG4,GNG7,KCNJ5,KCNJ6,OPRM1,PDE11A,PDE4A,PDE4B,PDE4D,PDE1B,GNG2,GNG12
hsa05150	Staphylococcus aureus infection	76	18	0.00522351	0.206619	DEFA4,DEFA5,DEFA6,FGG,FPR2,FPR3,HLA-DMB,HLA-DPA1,KRT27,KRT32,KRT33A,KRT34,MBL2,KRT20,C1QC,C3AR1,CAMP,KRT38
hsa05320	Autoimmune thyroid disease	43	12	0.00596078	0.212204	CGA,CTLA4,HLA-DMB,HLA-DPA1,IFNA2,IFNA7,IFNA8,IFNA13,IFNA16,IL5,PRF1,TSHR
hsa05033	Nicotine addiction	36	11	0.00678971	0.215645	SLC32A1,GABRR3,SLC17A8,GABRA1,GABRA5,GABRA6,GABRB3,GABRR1,GRIA1,GRIA4,CHRNA6
hsa05321	Inflammatory bowel disease	60	15	0.00726893	0.215645	HLA-DMB,HLA-DPA1,IFNG,IL5,IL12A,IL12RB1,IL12RB2,IL17A,IL18,SMAD2,IL22,IL23A,RORA,NOD2,TLR2,IL18RAP
hsa04630	JAK-STAT signaling pathway	149	30	0.00827566	0.226626	CNTFR,IL31RA,CSF2,CSF2RB,CSF3R,GFAP,GHR,IFNA2,IFNA7,IFNA8,IFNA13,IFNA16,IFNB1,IFNG,IFNW1,IL2RA,IL5,IL5RA,IL12A,IL12RB1,IL12RB2,IL15,LIFR,IL22,IL23A,IL26,PRL,PRLR,STAT5B,TYK2,SOCS6
hsa04024	cAMP signaling pathway	218	41	0.0249802	0.619341	VAV3,ADCY1,CGA,BVES,ADCY6,CHRM2,ADCY9,ADCYAP1R1,GPHB5,CNGA3,ADORA2A,CRH,CRHR2,DRD2,EDNRA,GCG,GHSR,GLI3,FFAR2,GRIA1,GRIA4,HTR4,KCNK2,MC2R,AFDN,ATP1A4,NPY,FXYD2,ATP2B2,PDE4A,PDE4B,PDE4D,POMC,CNGB3,MAPK10,BDNF,BRAF,SSTR2,TIAM1,TSHR,VIP,CREB5
hsa00524	Neomycin, kanamycin and gentamicin biosynthesis	5	3	0.0260958	0.619341	GCK,HK2,HKDC1
hsa04610	Complement and coagulation cascades	80	16	0.028104	0.625314	CFHR4,A2M,F10,FGB,FGG,MBL2,SERPINA1,TFPI,C1QC,C3AR1,C4BPB,C6,C8A,C8B,VWF,CFHR5
hsa05323	Rheumatoid arthritis	85	17	0.031269	0.654809	CSF2,CTLA4,HLA-DMB,HLA-DPA1,IFNG,IL15,IL17A,IL18,MMP1,ATP6V0A4,IL23A,ATP6V1B1,ATP6V1E1,PTH,CCL5,TLR2,TNFSF11
hsa04974	Protein digestion and absorption	95	20	0.0391346	0.773995	COL4A1,COL4A2,COL4A4,COL6A2,COL6A3,COL8A1,COL9A1,COL11A1,COL11A2,COL6A6,CPA3,COL26A1,SLC36A2,SLC36A1,COL6A5,SLC36A3,ATP1A4,FXYD2,SLC8A1,COL14A1,COL25A1
hsa00010	Glycolysis / Gluconeogenesis	64	13	0.0427602	0.784775	ENO1,ALDH1B1,ALDOB,G6PC1,GCK,HK2,PCK1,PDHA2,PFKL,PGK2,PGM1,HKDC1,FBP2
hsa04727	GABAergic synapse	84	19	0.0440885	0.784775	ADCY1,ADCY6,ADCY9,SLC32A1,ABAT,GABRR3,GABRA1,GABRA5,GABRA6,GABRB3,GABRR1,GNB2,GNG4,GNG7,KCNJ6,GNG2,GNG12,SLC12A5,SLC6A1,TRAK2
hsa04723	Retrograde endocannabinoid signaling	134	26	0.0489239	0.804928	ADCY1,ADCY6,ADCY9,CNR1,SLC32A1,GABRR3,RIMS1,SLC17A8,GABRA1,GABRA5,GABRA6,GABRB3,GABRR1,GNB2,GNG4,GNG7,GRIA1,GRIA4,GRM5,KCNJ5,KCNJ6,NDUFA5,PLCB4,GNG2,GNG12,MAPK10
hsa04650	Natural killer cell mediated cytotoxicity	113	22	0.0497428	0.804928	VAV3,SH2D1B,CSF2,PTK2B,FYN,NCR3,IFNA2,IFNA7,IFNA8,IFNA13,IFNA16,IFNB1,IFNG,KLRD1,LCP2,CD244,PPP3R2,PRF1,BRAF,SYK,LAT2,CD48
hsa03264	Virion - Flavivirus	4	2	0.0710637	1	HAVCR1,CD209
hsa00500	Starch and sucrose metabolism	31	7	0.0819915	1	G6PC1,GCK,HK2,ENPP3,PGM1,GBA3,HKDC1
hsa04640	Hematopoietic cell lineage	89	16	0.0845616	1	CSF1R,CSF2,CSF3R,HLA-DMB,HLA-DPA1,IL1R1,IL2RA,IL5,IL5RA,ITGA4,CD1A,CD1C,CD1D,CD8A,CD34,CD36
hsa00052	Galactose metabolism	30	7	0.0881701	1	AKR1B1,G6PC1,GCK,HK2,PFKL,PGM1,HKDC1
hsa04062	Chemokine signaling pathway	182	33	0.0882494	1	CCL26,VAV3,ADCY1,ADCY6,ADCY9,CCR5,CCR6,PIK3R6,PTK2B,PIK3R5,GNB2,GNG4,GNG7,HCK,CXCR1,CXCR2,ITK,PIK3CG,PLCB4,GNG2,GNG12,PREX1,PXN,CCL1,CCL5,CCL7,CCL13,CCL25,BRAF,STAT5B,TIAM1,CCR2,ELMO1
hsa04964	Proximal tubule bicarbonate reclamation	21	5	0.0917859	1	AQP1,ATP1A4,FXYD2,PCK1,SLC4A4
hsa04659	Th17 cell differentiation	102	19	0.0922527	1	HLA-DMB,HLA-DPA1,IFNG,IL1R1,IL2RA,IL12RB1,IL17A,IRF4,SMAD2,SMAD4,IL22,IL23A,PPP3R2,MAPK10,RARA,RORA,RXRG,STAT5B,TYK2
hsa04022	cGMP-PKG signaling pathway	161	29	0.0930121	1	KCNMB2,IRAG1,ADCY1,ADCY6,ADCY9,PIK3R6,ADRA1A,KCNU1,AGTR1,EDNRA,EDNRB,PIK3R5,GUCY1A2,GUCY1A1,GUCY1B1,INS,KCNMB1,MEF2C,MEF2D,ATP1A4,NOS3,FXYD2,ATP2B2,PIK3CG,PLCB4,PPP3R2,PRKG1,RGS2,SLC8A1,TRPC6,CREB5
hsa00232	Caffeine metabolism	5	2	0.0968342	1	CYP1A2,NAT1
hsa04713	Circadian entrainment	96	20	0.0974891	1	ADCY1,ADCY6,ADCY9,ADCYAP1R1,GNB2,GNG4,GNG7,GRIA1,GRIA4,GUCY1A2,GUCY1A1,GUCY1B1,KCNJ5,KCNJ6,NOS1,PLCB4,GNG2,PRKG1,GNG12,CACNA1I
hsa00603	Glycosphingolipid biosynthesis - globo and isoglobo series	15	4	0.104969	1	B3GALT5,GBGT1,ST3GAL1,ST8SIA1
hsa00520	Amino sugar and nucleotide sugar metabolism	48	9	0.105234	1	CHIT1,CYB5R3,GCK,CHIA,HK2,PGM1,GNPNAT1,UXS1,HKDC1
hsa03260	Virion - Human immunodeficiency virus	5	2	0.116372	1	CCR5,CD209
hsa04742	Taste transduction	82	15	0.116565	1	ADCY6,CHRM3,HTR3C,GABRA1,GABRA5,GABRA6,TAS2R39,TAS2R42,TAS2R16,TAS2R1,TAS2R8,PDE1B,PLCB4,TAS2R38,SCN9A
hsa04360	Axon guidance	175	33	0.123842	1	SEMA3C,UNC5D,DCC,EPHA5,EPHA7,EPHB6,NTNG1,ABLIM3,ABL1,FYN,ITGB1,ABLIM1,PLXNA2,SEMA5B,PPP3R2,DPYSL5,RGMA,PAK5,LRRC4C,ROBO1,ROBO2,BMPR1B,TRPC4,TRPC6,SEMA6D,NCK2,PARD6B,UNC5C,SEMA5A,PLXNA4,BOC,SLIT2,SEMA3E
hsa04672	Intestinal immune network for IgA production	42	8	0.12406	1	ICOS,HLA-DMB,HLA-DPA1,IL5,IL15,ITGA4,AICDA,CCL25
hsa04725	Cholinergic synapse	111	22	0.125021	1	ADCY1,CHAT,ADCY6,CHRM2,CHRM3,CHRM5,ADCY9,PIK3R6,PIK3R5,FYN,GNB2,GNG4,GNG7,KCNJ6,KCNJ12,KCNQ3,PIK3CG,PLCB4,GNG2,GNG12,KCNQ5,SLC18A3,CHRNA6,CREB5
hsa05152	Tuberculosis	163	26	0.127149	1	TLR6,CLEC4E,CD209,HLA-DMB,HLA-DPA1,IFNA2,IFNA7,IFNA8,IFNA13,IFNA16,IFNB1,IFNG,IL12A,IL18,LSP1,CIITA,ATP6V0A4,IL23A,PPP3R2,MAPK10,NOD2,CLEC7A,SYK,TLR1,TLR2,CAMP,KSR1
hsa04611	Platelet activation	123	22	0.136924	1	ADCY1,ADCY6,ADCY9,PIK3R6,FGB,FGG,PIK3R5,FYN,GUCY1A2,GUCY1A1,GUCY1B1,ITGB1,LCP2,NOS3,GP6,PIK3CG,PLCB4,APBB1IP,PRKG1,P2RY12,SYK,VWF
hsa00230	Purine metabolism	123	21	0.139006	1	ADCY1,ADCY6,ADCY9,ADSS1,CANT1,AK5,PDE7B,GUCY1A2,GUCY1A1,GUCY1B1,GUCY2D,RRM2B,PDE11A,PDE4A,PDE4B,PDE4D,PDE1B,PDE6B,ENPP3,ADA2,PGM1,GDA
hsa04061	Viral protein interaction with cytokine and cytokine receptor	91	15	0.148997	1	CCL26,CCR5,CCR6,CSF1R,IL2RA,CXCR1,CXCR2,IL18,CCL1,CCL5,CCL7,CCL13,CCL25,CCR2,IL18RAP
hsa05144	Malaria	48	9	0.166643	1	GYPC,IFNG,IL12A,IL18,SDC2,SELE,THBS1,THBS4,TLR2,CD36
hsa04623	Cytosolic DNA-sensing pathway	68	11	0.173255	1	MLKL,IFNA2,IFNA7,IFNA8,IFNA13,IFNA16,IFNB1,IL18,POLR2L,DNASE2B,CCL5,AIM2
hsa04911	Insulin secretion	83	16	0.17568	1	KCNMB2,ADCY1,ADCY6,CHRM3,ADCY9,ADCYAP1R1,KCNU1,GCG,GCK,FFAR1,INS,KCNMB1,ATP1A4,FXYD2,PLCB4,SNAP25,VAMP2,CREB5
hsa05120	Epithelial cell signaling in Helicobacter pylori infection	68	12	0.178236	1	NOD1,CXCR1,CXCR2,ATP6V0A4,F11R,ATP6V1B1,ATP6V1E1,MAPK10,PTPRZ1,JAM2,CCL5,JAM3
hsa04926	Relaxin signaling pathway	125	22	0.182241	1	ADCY1,ADCY6,ADCY9,RLN3,COL4A1,COL4A2,COL4A4,EDNRB,GNB2,GNG4,GNG7,SMAD2,MMP1,MMP13,NOS1,NOS3,PLCB4,GNG2,GNG12,MAPK10,RLN2,VEGFC,CREB5
hsa04270	Vascular smooth muscle contraction	132	22	0.20058	1	CALCRL,KCNMB2,RAMP3,IRAG1,ADCY1,ADCY6,ADCY9,ADORA2A,ADRA1A,KCNU1,AGTR1,EDNRA,GUCY1A2,GUCY1A1,GUCY1B1,KCNMB1,MYH10,PLCB4,AVP,PRKG1,BRAF,CALD1,PPP1R14A
hsa03320	PPAR signaling pathway	72	12	0.202493	1	SORBS1,CYP7A1,GK2,HMGCS2,MMP1,OLR1,PCK1,ACSL5,PPARG,RXRG,ACSBG2,CD36
hsa03265	Virion - Ebolavirus and Lyssavirus	6	2	0.212141	1	CHRNA1,NCAM2
hsa05310	Asthma	26	5	0.212939	1	FCER1A,HLA-DMB,HLA-DPA1,IL5,PRG2
hsa05146	Amoebiasis	97	17	0.215796	1	ADCY1,COL4A1,COL4A2,COL4A4,CSF2,LAMA1,IFNG,IL1R1,IL12A,SERPINB10,SERPINB13,PLCB4,TLR2,C8A,C8B,CD1A,CD1C,CD1D
hsa04724	Glutamatergic synapse	114	21	0.220166	1	ADCY1,ADCY6,ADCY9,SLC17A8,GNB2,GNG4,GNG7,GRIA1,GRIA4,GRIK1,GRIK2,GRIK4,GRIK5,GRM2,GRM3,GRM5,PLCB4,GNG2,PPP3R2,GNG12,DLGAP1
hsa04966	Collecting duct acid secretion	27	5	0.221808	1	ATP4B,ATP6V0A4,ATP6V1B1,ATP6V1E1,SLC4A1
hsa04744	Phototransduction	27	5	0.223594	1	GNAT2,GUCY2D,PDE6B,RCVRN,RHO
hsa04918	Thyroid hormone synthesis	73	13	0.227169	1	ADCY1,CGA,ADCY6,ADCY9,GPX3,GPX5,GPX7,ASGR2,ATP1A4,FXYD2,PLCB4,TSHR,CREB5
hsa04614	Renin-angiotensin system	20	4	0.233258	1	MRGPRD,CMA1,CPA3,AGTR1
hsa04927	Cortisol synthesis and secretion	62	12	0.246801	1	ADCY1,ADCY6,ADCY9,AGTR1,HSD3B2,KCNA4,KCNK2,MC2R,PLCB4,POMC,CACNA1I,CREB5
hsa00601	Glycosphingolipid biosynthesis - lacto and neolacto series	28	5	0.249219	1	B3GALT5,ST3GAL6,FUT4,GCNT2,ST8SIA1
hsa04660	T cell receptor signaling pathway	115	19	0.252131	1	VAV3,CSF2,CTLA4,FYN,ICOS,IFNG,IL5,ITK,LCP2,PPP2R2B,PPP2R2C,PPP3R2,MAPK10,PAK5,PTPRC,NCK2,CARD11,CD8A,GRAP2
hsa00051	Fructose and mannose metabolism	33	6	0.253122	1	ALDOB,AKR1B1,HK2,PFKL,HKDC1,FBP2
hsa04721	Synaptic vesicle cycle	78	13	0.260243	1	CPLX2,SLC32A1,RIMS1,SLC17A8,ATP6V0A4,ATP6V1B1,ATP6V1E1,SLC6A1,SLC6A2,SLC6A3,SLC18A3,SNAP25,VAMP2,SYT1
hsa04020	Calcium signaling pathway	240	38	0.267219	1	TRDN,ADCY1,CHRM2,PLCD3,CHRM3,CHRM5,ADCY9,ADORA2A,ADRA1A,AGTR1,EDNRA,EDNRB,PTK2B,FGF1,FGF2,FGF4,FGF6,FGF8,FGFR1,GDNF,GRM5,HTR2A,HTR4,MST1R,NGF,NOS1,NOS3,ATP2B2,NTRK1,PDE1B,PLCB4,PPP3R2,CAMK1D,PTGFR,SLC8A1,VEGFC,PDGFD,FGF17,CACNA1I,PLCZ1
hsa04145	Phagosome	136	20	0.267446	1	TLR6,CD209,HLA-DMB,HLA-DPA1,ITGB1,MBL2,MPO,MSR1,NOS1,OLR1,ATP6V0A4,ATP6V1B1,ATP6V1E1,SFTPD,CLEC7A,TAP1,THBS1,THBS4,TLR2,COLEC11,CD36
hsa00533	Glycosaminoglycan biosynthesis - keratan sulfate	14	3	0.270344	1	CHST4,CHST6,ST3GAL1
hsa04670	Leukocyte transendothelial migration	108	17	0.272377	1	CDH5,VAV3,CTNNA2,PTK2B,CLDN15,CLDN17,CTNNA3,ITGA4,ITGB1,ITK,AFDN,F11R,PXN,JAM2,JAM3,CLDN10,CLDN9
hsa01250	Biosynthesis of nucleotide sugars	37	6	0.289501	1	GCK,HK2,PGM1,GNPNAT1,UXS1,HKDC1
hsa00532	Glycosaminoglycan biosynthesis - chondroitin sulfate / dermatan sulfate	20	4	0.312071	1	DSE,CHST15,CHST12,CSGALNACT1
hsa00480	Glutathione metabolism	50	7	0.312389	1	HPGDS,GPX3,GPX5,GPX7,GSTM2,GSTP1,ODC1,RRM2B
hsa04928	Parathyroid hormone synthesis, secretion and action	105	18	0.313394	1	ADCY1,ADCY6,AKAP13,ADCY9,FGFR1,MEF2C,MEF2D,MMP13,PDE4A,PDE4B,PDE4D,PLCB4,PTH,RXRG,BRAF,GCM1,TNFSF11,CREB5
hsa04962	Vasopressin-regulated water reabsorption	43	7	0.320093	1	ADCY6,ADCY9,DCTN1,ARHGDIB,AVP,VAMP2,CREB5
hsa04977	Vitamin digestion and absorption	23	4	0.320794	1	PNLIP,SLC19A1,CUBN,SLC19A3
hsa04924	Renin secretion	68	11	0.323476	1	ADCY6,ADCYAP1R1,AGTR1,EDNRA,GUCY1A2,GUCY1A1,GUCY1B1,AQP1,PDE1B,PLCB4,PPP3R2
hsa04072	Phospholipase D signaling pathway	144	24	0.324685	1	ADCY1,ADCY6,ADCY9,PIK3R6,DGKG,AGTR1,LPAR1,PTK2B,FCER1A,PIK3R5,FYN,CYTH4,GRM2,GRM3,GRM5,CXCR1,CXCR2,INS,PIK3CG,PLCB4,AVP,AGPAT3,PTGFR,SYK,PDGFD
hsa04730	Long-term depression	58	10	0.327258	1	PPP1R17,CRH,GNAZ,GRIA1,GUCY1A2,GUCY1A1,GUCY1B1,NOS1,PLCB4,PRKG1,BRAF
hsa04973	Carbohydrate digestion and absorption	42	7	0.329971	1	G6PC1,HK2,ATP1A4,FXYD2,PLCB4,SLC2A5,HKDC1
hsa04728	Dopaminergic synapse	128	21	0.337885	1	DRD2,DRD3,LRTOMT,GNB2,GNG4,GNG7,GRIA1,GRIA4,KCNJ5,KCNJ6,KIF5C,BMAL1,PLCB4,GNG2,PPP2R2B,PPP2R2C,GNG12,MAPK10,SCN1A,SLC6A3,CREB5
hsa05330	Allograft rejection	32	5	0.341022	1	HLA-DMB,HLA-DPA1,IFNG,IL5,IL12A,PRF1
hsa04961	Endocrine and other factor-regulated calcium reabsorption	51	9	0.343684	1	ADCY6,ADCY9,ESR1,ATP1A4,FXYD2,ATP2B2,PLCB4,PTH,SLC8A1
hsa05412	Arrhythmogenic right ventricular cardiomyopathy	81	14	0.357459	1	CDH2,CTNNA2,DES,DTNA,GJA1,LAMA1,CTNNA3,ITGA4,ITGB1,NOS1,SGCG,SLC8A1,ITGA8,ACTN2
hsa00340	Histidine metabolism	20	3	0.36079	1	UROC1,ALDH1B1,CNDP2
hsa04015	Rap1 signaling pathway	207	32	0.367234	1	VAV3,ADCY1,ADCY6,ADCY9,CNR1,ADORA2A,CSF1R,DRD2,LPAR1,FGF1,FGF2,FGF4,FGF6,FGF8,FGFR1,RASGRP3,ANGPT2,INS,ITGB1,LCP2,AFDN,NGF,PLCB4,APBB1IP,BRAF,THBS1,TIAM1,VEGFC,PDGFD,PARD6B,FGF17,RAPGEF5,MAGI2
hsa00604	Glycosphingolipid biosynthesis - ganglio series	15	3	0.372136	1	ST3GAL1,ST8SIA1,ST6GALNAC5
hsa05200	Pathways in cancer	507	73	0.378855	1	ADCY1,ADCY6,ADCY9,COL4A1,COL4A2,COL4A4,CSF1R,CSF2RB,CSF3R,CTNNA2,DAPK1,DCC,AGTR1,LPAR1,EDNRA,EDNRB,ESR1,MECOM,FGF1,FGF2,FGF4,FGF6,FGF8,FGFR1,ABL1,RASGRP3,GLI2,GLI3,GNB2,GNG4,GNG7,LAMA1,CTNNA3,GSTM2,GSTP1,APC,IFNA2,IFNA7,IFNA8,IFNA13,IFNA16,IFNG,IL2RA,IL5,IL5RA,IL12A,IL12RB1,IL12RB2,IL15,ITGB1,SMAD2,SMAD4,MITF,MMP1,NTRK1,IL23A,PLCB4,GNG2,PPARG,GNG12,MAPK10,RARA,RARB,RXRG,BMP4,SPI1,BRAF,STAT5B,VEGF…
hsa04540	Gap junction	87	14	0.386807	1	ADCY1,ADCY6,ADCY9,DRD2,LPAR1,GJA1,GRM5,GUCY1A2,GUCY1A1,GUCY1B1,HTR2A,PLCB4,PRKG1,PDGFD
hsa00512	Mucin type O-glycan biosynthesis	35	6	0.387361	1	GALNTL5,B3GNT6,GCNT1,ST3GAL1,GALNT14,GCNT3
hsa00650	Butanoate metabolism	25	4	0.388221	1	ABAT,HMGCS2,ACSM4,HMGCLL1
hsa04261	Adrenergic signaling in cardiomyocytes	148	23	0.395233	1	ADCY1,BVES,ADCY6,ADCY9,PIK3R6,ADRA1A,AGTR1,PIK3R5,KCNE1,KCNK2,ATP1A4,FXYD2,ATP2B2,PIK3CG,PLCB4,PPP2R2B,PPP2R2C,SCN5A,SCN7A,SLC8A1,TNNT2,TPM4,CREB5
hsa00790	Folate biosynthesis	27	4	0.403134	1	TPH2,AKR1B1,ALPL,MOCS2
hsa04620	Toll-like receptor signaling pathway	95	13	0.405819	1	TLR6,IFNA2,IFNA7,IFNA8,IFNA13,IFNA16,IFNB1,IL12A,MAPK10,CCL5,SPP1,TLR1,TLR2,TYK2
hsa00330	Arginine and proline metabolism	45	6	0.40691	1	ALDH1B1,NOS1,NOS3,OAT,ODC1,CNDP2
hsa00290	Valine, leucine and isoleucine biosynthesis	4	1	0.408451	1	BCAT1
hsa05340	Primary immunodeficiency	32	5	0.409331	1	ICOS,CIITA,AICDA,PTPRC,TAP1,CD8A
hsa00030	Pentose phosphate pathway	26	4	0.411481	1	ALDOB,PFKL,PGM1,FBP2
hsa05416	Viral myocarditis	60	9	0.413168	1	DTNA,ABL1,FYN,LAMA1,HLA-DMB,HLA-DPA1,NOS1,PRF1,SGCG
hsa04923	Regulation of lipolysis in adipocytes	56	9	0.415933	1	ADCY1,CGA,ADCY6,ADCY9,INS,NPY,PLAAT2,PRKG1,CIDEC,TSHR
hsa04371	Apelin signaling pathway	138	21	0.416727	1	ADCY1,ADCY6,ADCY9,PIK3R6,AGTR1,PIK3R5,GNB2,GNG4,GNG7,SMAD2,SMAD4,MEF2C,MEF2D,NOS1,NOS3,PIK3CG,PLCB4,GNG2,GNG12,SLC8A1,SPP1
hsa04380	Osteoclast differentiation	123	18	0.41733	1	CSF1R,FHL2,FYN,IFNB1,IFNG,IL1R1,LCP2,MITF,TREM2,PPARG,PPP3R2,SIRPG,MAPK10,SPI1,SYK,TYK2,CALCR,TNFSF11
hsa05332	Graft-versus-host disease	35	5	0.418638	1	HLA-DMB,HLA-DPA1,IFNG,KLRD1,PRF1
hsa04392	Hippo signaling pathway - multiple species	29	5	0.433676	1	FRMD6,WWTR1,DCHS2,RASSF4,RASSF2
hsa00440	Phosphonate and phosphinate metabolism	5	1	0.436726	1	PCYT1A
hsa05221	Acute myeloid leukemia	63	10	0.43686	1	CSF1R,CSF2,MPO,RARA,BCL2A1,SPI1,BRAF,STAT5B,ZBTB16,RUNX1T1
hsa04621	NOD-like receptor signaling pathway	169	22	0.439363	1	NOD1,NEK7,PYDC2,DEFA4,DEFA5,DEFA6,NLRP7,PYDC1,IFNA2,IFNA7,IFNA8,IFNA13,IFNA16,IFNB1,IL18,PLCB4,MAPK10,CCL5,NOD2,TRPM2,TYK2,CAMP,AIM2
hsa00220	Arginine biosynthesis	20	3	0.458935	1	ASS1,NOS1,NOS3
hsa04530	Tight junction	163	23	0.461437	1	ACTR3,BVES,DLG2,CLDN15,CLDN17,ITGB1,AFDN,MYH10,F11R,PPP2R2B,PPP2R2C,MAPK10,JAM2,TIAM1,JAM3,PARD6B,MPDZ,CLDN10,CLDN9,CD1A,CD1C,CD1D,TJAP1
hsa04510	Focal adhesion	195	30	0.467034	1	VAV3,COL4A1,COL4A2,COL4A4,COL6A2,COL6A3,COL9A1,COL6A6,FYN,COL6A5,LAMA1,TNC,IBSP,ITGA4,ITGB1,MAPK10,PAK5,PXN,RASGRF1,TNN,PARVG,SPP1,BRAF,THBS1,THBS4,TNR,TNXB,VEGFC,VWF,PDGFD,ITGA8
hsa00380	Tryptophan metabolism	39	5	0.471181	1	TPH2,ACMSD,CYP1A2,ALDH1B1,IDO1
hsa04622	RIG-I-like receptor signaling pathway	64	8	0.480253	1	IFNA2,IFNA7,IFNA8,IFNA13,IFNA16,IFNB1,IFNW1,IL12A,MAPK10
hsa00770	Pantothenate and CoA biosynthesis	21	3	0.489661	1	ALDH1B1,ENPP3,BCAT1
hsa00910	Nitrogen metabolism	15	2	0.493644	1	CA1,CA7
hsa00562	Inositol phosphate metabolism	69	10	0.504236	1	PLCD3,PLCH1,INPP1,INPP5B,INPP5D,PIK3C2G,PIK3CG,PLCB4,INPP4B,PLCZ1,PLCH2
hsa05143	African trypanosomiasis	36	5	0.509162	1	IFNG,IL12A,IL18,IDO1,PLCB4,SELE
hsa04917	Prolactin signaling pathway	70	10	0.509391	1	CGA,CSN2,ESR1,GCK,INS,MAPK10,PRL,PRLR,STAT5B,TNFSF11,SOCS6
hsa05414	Dilated cardiomyopathy	99	15	0.510163	1	ADCY1,ADCY6,ADCY9,DES,DTNA,LAMA1,ITGA4,ITGB1,NOS1,SGCG,SLC8A1,TNNT2,TPM4,TTN,ITGA8
hsa05218	Melanoma	70	10	0.52133	1	FGF1,FGF2,FGF4,FGF6,FGF8,FGFR1,MITF,BRAF,PDGFD,FGF17
hsa04658	Th1 and Th2 cell differentiation	87	12	0.524705	1	HLA-DMB,HLA-DPA1,IFNG,IL2RA,IL5,IL12A,IL12RB1,IL12RB2,PPP3R2,MAPK10,STAT5B,TYK2,RUNX3
hsa00561	Glycerolipid metabolism	58	8	0.532166	1	PNLIPRP3,DGKG,ALDH1B1,AKR1B1,LPIN1,GK2,PNLIP,AGPAT3
hsa05142	Chagas disease	97	13	0.535343	1	TLR6,ADCY1,IFNB1,IFNG,IL12A,SMAD2,PLCB4,PPP2R2B,PPP2R2C,MAPK10,CCL5,TLR2,C1QC,CFLAR
hsa04971	Gastric acid secretion	75	11	0.547164	1	ADCY1,ADCY6,CHRM3,ADCY9,KCNJ1,KCNJ15,KCNK2,ATP1A4,ATP4B,PLCB4,SSTR2
hsa05202	Transcriptional misregulation in cancer	178	25	0.549546	1	CSF1R,CSF2,DEFA4,DEFA5,DEFA6,PTCRA,EYA1,FLI1,TLX1,LMO2,MEF2C,MITF,MPO,NTRK1,CDK14,PPARG,FEV,RARA,BCL2A1,RXRG,SPI1,ZBTB16,H3-4,H3C3,H3C12,RUNX1T1
hsa04933	AGE-RAGE signaling pathway in diabetic complications	95	13	0.549836	1	PLCD3,COL4A1,COL4A2,COL4A4,AGTR1,SMAD2,SMAD4,NOS3,NOX4,PLCB4,MAPK10,SELE,STAT5B,VEGFC
hsa04726	Serotonergic synapse	108	15	0.555254	1	TPH2,HTR3C,GABRB3,GNB2,GNG4,GNG7,HTR2A,HTR4,KCND2,KCNJ5,KCNJ6,PLCB4,GNG2,GNG12,BRAF
hsa05034	Alcoholism	163	22	0.555758	1	H4C16,ADORA2A,CRH,DRD2,SLC29A1,H2AC1,H2BC1,GNB2,GNG4,GNG7,H2BC3,NPY,GNG2,PKIA,GNG12,BDNF,SLC6A3,BRAF,HDAC11,H3-4,H3C3,H3C12,CREB5,HDAC9
hsa00515	Mannose type O-glycan biosynthesis	23	3	0.557432	1	MGAT5B,FUT4,B3GAT1
hsa04920	Adipocytokine signaling pathway	66	9	0.558883	1	G6PC1,NPY,PCK1,ACSL5,POMC,MAPK10,RXRG,ACSBG2,CD36
hsa04940	Type I diabetes mellitus	39	5	0.562204	1	HLA-DMB,HLA-DPA1,IFNG,IL12A,INS,PRF1
hsa00470	D-Amino acid metabolism	6	1	0.563198	1	DGLUCY
hsa00740	Riboflavin metabolism	8	1	0.567904	1	ENPP3
hsa04915	Estrogen signaling pathway	135	19	0.572511	1	ADCY1,ADCY6,ADCY9,ESR1,KRT27,KCNJ5,KCNJ6,KRT32,KRT33A,KRT34,NOS3,OPRM1,PLCB4,POMC,KRT20,RARA,NCOA1,KRT38,CREB5
hsa05204	Chemical carcinogenesis - DNA adducts	58	7	0.576325	1	CYP1A2,CYP2A13,HPGDS,GSTM2,GSTP1,HSD11B1,NAT1
hsa04657	IL-17 signaling pathway	90	11	0.578481	1	CSF2,IFNG,IL5,IL17A,MMP1,MMP13,MAPK4,MAPK10,S100A9,CCL7,IL25
hsa04925	Aldosterone synthesis and secretion	94	14	0.580212	1	ADCY1,ADCY6,ADCY9,AGTR1,HSD3B2,KCNJ5,MC2R,ATP1A4,ATP2B2,PLCB4,POMC,CAMK1D,CACNA1I,CREB5
hsa04122	Sulfur relay system	8	1	0.58595	1	MOCS2
hsa00140	Steroid hormone biosynthesis	57	7	0.590478	1	CYP1A2,CYP7A1,LRTOMT,HSD3B2,HSD11B1,SRD5A2,AKR1D1
hsa04664	Fc epsilon RI signaling pathway	66	9	0.599675	1	VAV3,CSF2,FCER1A,FYN,IL5,INPP5D,LCP2,MAPK10,SYK
hsa00430	Taurine and hypotaurine metabolism	16	2	0.601589	1	CDO1,FMO2
hsa00120	Primary bile acid biosynthesis	17	2	0.606897	1	CYP7A1,AKR1D1
hsa00020	Citrate cycle (TCA cycle)	28	3	0.630019	1	PC,PCK1,PDHA2
hsa04976	Bile secretion	85	11	0.633623	1	ADCY1,ADCY6,ADCY9,CYP7A1,AQP1,ATP1A4,FXYD2,SLCO1A2,SLC4A4,SLC22A8,ABCG2
hsa05145	Toxoplasmosis	104	13	0.635369	1	CCR5,PIK3R6,PIK3R5,LAMA1,HLA-DMB,HLA-DPA1,IFNG,IL12A,ITGB1,CIITA,PIK3CG,MAPK10,TLR2,TYK2
hsa00730	Thiamine metabolism	15	2	0.635827	1	ALPL,AK5
hsa00250	Alanine, aspartate and glutamate metabolism	36	4	0.644681	1	ADSS1,ABAT,NAT8L,ASS1
hsa04350	TGF-beta signaling pathway	107	13	0.646511	1	FBN1,IFNG,INHBA,GDF6,SMAD2,SMAD4,PITX2,RGMA,GREM2,BMP4,BMP5,BMPR1B,THBS1
hsa04950	Maturity onset diabetes of the young	26	3	0.651154	1	GCK,ONECUT1,INS,NKX2-2
hsa04710	Circadian rhythm	34	4	0.656464	1	BMAL1,NFIL3,RORA,BHLHE40
hsa00280	Valine, leucine and isoleucine degradation	46	5	0.656691	1	ABAT,ALDH1B1,HMGCS2,HMGCLL1,BCAT1
hsa05167	Kaposi sarcoma-associated herpesvirus infection	188	24	0.661612	1	CCR5,CSF2,PIK3R6,FGF2,PIK3R5,GNB2,GNG4,GNG7,ANGPT2,HCK,IFNA2,IFNA7,IFNA8,IFNA13,IFNA16,IFNB1,PIK3CG,GNG2,PPP3R2,GNG12,MAPK10,PREX1,SYK,TYK2
hsa04814	Motor proteins	191	24	0.666687	1	KIF18B,DCTN1,DNAH5,DNAH9,MYH15,MYO16,DNAI1,KIF4B,KIF5C,KIFC3,MYH1,MYH2,MYH4,MYH8,MYH10,MYL1,MYO1A,MYO9A,MYO3A,KIF1A,TNNT2,TPM4,DNAH17,MYH13,CAPZA3,KIF23
hsa01230	Biosynthesis of amino acids	66	7	0.681885	1	ENO1,ALDOB,ASS1,PC,PFKL,PGK2,BCAT1
hsa00600	Sphingolipid metabolism	53	6	0.690455	1	ACER1,SGMS2,CERS3,SGMS1,ACER3,CERS4
hsa04390	Hippo signaling pathway	154	20	0.695057	1	FRMD6,CTNNA2,DLG2,FGF1,CRB1,WWTR1,GLI2,CTNNA3,APC,GDF6,SMAD2,SMAD4,PPP2R2B,PPP2R2C,BMP4,BMP5,BMPR1B,TP73,WNT8B,WNT10A,PARD6B
hsa04612	Antigen processing and presentation	64	7	0.698969	1	HLA-DMB,HLA-DPA1,IFNG,KIR2DL4,KLRD1,CIITA,TAP1,CD8A
hsa03083	Polycomb repressive complex	76	9	0.699636	1	CSNK2B,ASXL1,L3MBTL1,MBD5,SFMBT2,UBE2D2,PCGF5,L3MBTL3,KDM2B,L3MBTL4
hsa05410	Hypertrophic cardiomyopathy	94	12	0.705435	1	DES,DTNA,LAMA1,ITGA4,ITGB1,NOS1,SGCG,SLC8A1,TNNT2,TPM4,TTN,ITGA8
hsa04613	Neutrophil extracellular trap formation	157	19	0.711905	1	ATG7,H4C16,H2AC1,FGB,FGG,FPR2,FPR3,H2BC1,H2BC3,MPO,PLCB4,CLEC7A,SYK,TLR2,VWF,HDAC11,CAMP,H3-4,H3C3,H3C12,HDAC9
hsa04978	Mineral absorption	55	6	0.713542	1	SLC26A9,HMOX2,ATP1A4,FXYD2,ATP2B2,SLC8A1
hsa00980	Metabolism of xenobiotics by cytochrome P450	67	7	0.720543	1	CYP1A2,CYP2A13,CYP2F1,HPGDS,GSTM2,GSTP1,HSD11B1
hsa00061	Fatty acid biosynthesis	16	2	0.725736	1	ACSL5,OXSM,ACSBG2
hsa05322	Systemic lupus erythematosus	107	12	0.727988	1	H4C16,H2AC1,H2BC1,H2BC3,HLA-DMB,HLA-DPA1,IFNG,C1QC,C6,C8A,C8B,H3-4,H3C3,H3C12
hsa01523	Antifolate resistance	29	3	0.733748	1	FOLR1,SLC19A1,ABCG2
hsa01200	Carbon metabolism	105	11	0.739963	1	ENO1,ALDOB,GCK,HK2,PC,PDHA2,PFKL,PGK2,HAO1,HKDC1,FBP2
hsa05171	Coronavirus disease - COVID-19	211	23	0.741126	1	CSF2,AGTR1,FGB,FGG,IFNA2,IFNA7,IFNA8,IFNA13,IFNA16,IFNB1,IL12A,MBL2,MMP1,MAPK10,RPL26,SYK,TLR2,C1QC,C3AR1,C6,TYK2,C8A,C8B,VWF
hsa04810	Regulation of actin cytoskeleton	218	28	0.744529	1	ACTR3,VAV3,IQGAP2,CHRM2,CHRM3,CHRM5,LPAR1,FGF1,FGF2,FGF4,FGF6,FGF8,FGFR1,APC,INS,ITGA4,ITGB1,MYH10,GNG12,PAK5,PXN,BRAF,TIAM1,C6,C8A,C8B,PDGFD,ITGA8,FGF17
hsa04340	Hedgehog signaling pathway	56	7	0.745897	1	CSNK1A1L,EVC2,GLI2,GLI3,HHATL,DISP1,BOC
hsa00410	beta-Alanine metabolism	31	3	0.760488	1	ABAT,ALDH1B1,CNDP2
hsa04921	Oxytocin signaling pathway	151	19	0.778829	1	ADCY1,ADCY6,ADCY9,PIK3R6,PIK3R5,GUCY1A2,GUCY1A1,GUCY1B1,KCNJ5,KCNJ6,KCNJ12,MEF2C,NOS3,PIK3CG,PLCB4,PPP3R2,CAMK1D,RGS2,TRPM2
hsa04934	Cushing syndrome	153	19	0.779849	1	ADCY1,ADCY6,ADCY9,CRH,CRHR2,AGTR1,APC,HSD3B2,KCNA4,KCNK2,MC2R,PDE11A,PLCB4,POMC,BRAF,WNT8B,WNT10A,CACNA1I,CREB5
hsa01232	Nucleotide metabolism	81	8	0.780748	1	ADSS1,CANT1,CTPS1,AK5,RRM2B,ENPP3,ADA2,UPP1,GDA
hsa04148	Efferocytosis	152	18	0.783091	1	ANO4,DNMT3A,HAVCR1,ODC1,P2RY6,GULP1,PPARG,SIRPG,STAB2,ANO3,P2RY12,THBS1,C1QC,MEGF11,MEGF10,HAVCR2,CD36,ELMO1
hsa04662	B cell receptor signaling pathway	77	9	0.783205	1	VAV3,RASGRP3,DAPP1,INPP5D,PPP3R2,BLK,SYK,CARD11,IFITM1
hsa05164	Influenza A	153	16	0.785735	1	CPSF4,HLA-DMB,HLA-DPA1,DNAJB1,IFNA2,IFNA7,IFNA8,IFNA13,IFNA16,IFNB1,IFNG,IL12A,IL18,KPNA7,CIITA,CCL5,TYK2
hsa05165	Human papillomavirus infection	319	40	0.791166	1	CSNK1A1L,COL4A1,COL4A2,COL4A4,COL6A2,COL6A3,COL9A1,COL6A6,DLG2,COL6A5,LAMA1,APC,TNC,IBSP,IFNA2,IFNA7,IFNA8,IFNA13,IFNA16,IFNB1,ITGA4,ITGB1,ATP6V0A4,ATP6V1B1,ATP6V1E1,PPP2R2B,PPP2R2C,PXN,TNN,SPP1,THBS1,THBS4,TNR,TNXB,TYK2,VWF,WNT8B,WNT10A,PARD6B,ITGA8,CREB5
hsa04972	Pancreatic secretion	95	11	0.79671	1	ADCY1,ADCY6,CHRM3,ADCY9,CPA3,ATP1A4,FXYD2,ATP2B2,PLCB4,PNLIP,SLC4A4
hsa04550	Signaling pathways regulating pluripotency of stem cells	139	16	0.796814	1	ESRRB,FGF2,FGFR1,ONECUT1,APC,INHBA,LIFR,SMAD2,SMAD4,ZFHX3,OTX1,BMP4,BMPR1B,WNT8B,WNT10A,PCGF5
hsa05140	Leishmaniasis	65	6	0.799495	1	HLA-DMB,HLA-DPA1,IFNG,IL12A,ITGA4,ITGB1,TLR2
hsa04910	Insulin signaling pathway	131	15	0.806989	1	SORBS1,G6PC1,GCK,HK2,INS,PCK1,PPP1R3A,PRKAR1A,PRKAR1B,MAPK10,PTPN1,BRAF,PPP1R3B,HKDC1,FBP2,EIF4E2
hsa00350	Tyrosine metabolism	34	3	0.808493	1	LRTOMT,TYR,TYRP1
hsa05418	Fluid shear stress and atherosclerosis	131	14	0.81125	1	CDH5,GSTM2,GSTP1,IFNG,IL1R1,MEF2C,ASS1,NOS3,MAPK10,TRPV4,SDC2,SELE,BMP4,BMPR1B
hsa00760	Nicotinate and nicotinamide metabolism	36	3	0.811841	1	QPRT,ENPP3,NADK
hsa05168	Herpes simplex virus 1 infection	479	51	0.818539	1	ZNF729,ZNF559-ZNF177,ZNF578,ZNF418,ZNF560,ZNF582,ZNF558,ZNF610,ZNF540,ZNF169,ZNF721,ZIK1,ZFP82,ZNF454,HLA-DMB,HLA-DPA1,ZNF404,ZNF677,IFNA2,IFNA7,IFNA8,IFNA13,IFNA16,IFNB1,IFNG,ZFP57,ZNF530,IL12A,ZNF829,ZNF568,ZNF790,ZNF662,ZNF793,ZNF805,ZNF331,ZNF334,ZNF248,ZNF304,ZNF471,CCL5,ZNF667,BST2,SYK,TAP1,TLR2,TYK2,ZNF99,ZNF135,ZNF177,ZNF229,ZNF606,ZNF436,ZNF528,ZNF382,ZNF682
hsa05030	Cocaine addiction	47	5	0.819021	1	DRD2,GRM2,GRM3,BDNF,SLC6A3,CREB5
hsa04520	Adherens junction	92	11	0.823444	1	CDH5,SORBS1,WASF3,CSNK2B,CTNNA2,FGFR1,FYN,CTNNA3,SMAD4,AFDN,HEG1,PTPN1
hsa00620	Pyruvate metabolism	46	4	0.827465	1	ALDH1B1,PC,PCK1,PDHA2
hsa04260	Cardiac muscle contraction	78	8	0.828316	1	TRDN,COX6A2,COX7B2,ATP1A4,FXYD2,SLC8A1,TNNT2,TPM4
hsa04014	Ras signaling pathway	227	28	0.83278	1	CSF1R,FGF1,FGF2,FGF4,FGF6,FGF8,FGFR1,ABL1,RASGRP3,GNB2,GNG4,GNG7,ANGPT2,INS,AFDN,NGF,NTRK1,GNG2,PLAAT2,GNG12,MAPK10,PAK5,RASGRF1,BDNF,TIAM1,VEGFC,PDGFD,FGF17,KSR1,RAPGEF5
hsa05162	Measles	126	13	0.833024	1	CSNK2B,CD209,IFNA2,IFNA7,IFNA8,IFNA13,IFNA16,IFNB1,IL2RA,IL12A,MAPK10,STAT5B,TLR2,TP73,TYK2
hsa05226	Gastric cancer	147	17	0.835625	1	CSNK1A1L,CTNNA2,FGF1,FGF2,FGF4,FGF6,FGF8,CTNNA3,APC,SMAD2,SMAD4,RARB,RXRG,BRAF,WNT8B,WNT10A,FGF17
hsa05160	Hepatitis C	150	16	0.839962	1	CLDN15,CLDN17,IFNA2,IFNA7,IFNA8,IFNA13,IFNA16,IFNB1,IFNG,PPP2R2B,PPP2R2C,BRAF,TYK2,CFLAR,CLDN10,CLDN9
hsa05219	Bladder cancer	40	4	0.843304	1	DAPK1,MMP1,BRAF,THBS1
hsa00534	Glycosaminoglycan biosynthesis - heparan sulfate / heparin	23	2	0.848315	1	EXTL3,HS3ST5
hsa04929	GnRH secretion	62	7	0.849743	1	CGA,KCNJ5,KCNJ6,PLCB4,SPP1,TRPC4,CACNA1I
hsa05100	Bacterial invasion of epithelial cells	76	8	0.854098	1	ACTR3,SEPTIN9,CTNNA2,CD2AP,CTNNA3,ITGB1,PXN,ELMO1
hsa00982	Drug metabolism - cytochrome P450	59	5	0.861637	1	CYP1A2,FMO2,HPGDS,GSTM2,GSTP1
hsa02010	ABC transporters	43	4	0.862482	1	ABCC9,ABCA12,TAP1,ABCC12,ABCG2
hsa05217	Basal cell carcinoma	63	6	0.865369	1	GLI2,GLI3,APC,BMP4,WNT8B,WNT10A
hsa04916	Melanogenesis	101	11	0.866219	1	ADCY1,ADCY6,ADCY9,EDNRB,MITF,PLCB4,POMC,TYR,TYRP1,WNT8B,WNT10A
hsa00565	Ether lipid metabolism	50	4	0.866376	1	PLD4,PAFAH2,PLAAT2,PLA2G7
hsa04071	Sphingolipid signaling pathway	120	13	0.866394	1	ACER1,SGMS2,CERS3,FCER1A,FYN,SGMS1,NOS3,PLCB4,PPP2R2B,PPP2R2C,MAPK10,CERS4,S1PR4
hsa04668	TNF signaling pathway	110	11	0.866759	1	CSF2,MLKL,IFNB1,IL15,MAPK10,CCL5,SELE,NOD2,VEGFC,CFLAR,CREB5
hsa04913	Ovarian steroidogenesis	50	5	0.866866	1	ADCY1,CGA,ADCY6,ADCY9,HSD3B2,INS
hsa04216	Ferroptosis	38	3	0.868933	1	ATG7,ACSL5,FTMT
hsa01210	2-Oxocarboxylic acid metabolism	31	2	0.874023	1	PDHA2,BCAT1
hsa05135	Yersinia infection	130	14	0.874424	1	ACTR3,VAV3,PTK2B,IFNB1,IL18,ITGA4,ITGB1,LCP2,MAPK10,PXN,ARHGEF28,WIPF1,CD8A,ELMO1
hsa05133	Pertussis	73	6	0.879412	1	NOD1,IL12A,ITGB1,IL23A,MAPK10,C1QC,C4BPB
hsa04012	ErbB signaling pathway	80	9	0.88065	1	NRG4,ABL1,NRG1,MAPK10,PAK5,BRAF,STAT5B,NCK2,NRG2
hsa04066	HIF-1 signaling pathway	105	11	0.883704	1	ENO1,ALDOB,ANGPT2,HK2,IFNG,INS,NOS3,PDHA2,PFKL,PGK2,HKDC1,EIF4E2
hsa00100	Steroid biosynthesis	18	1	0.891042	1	FDFT1
hsa00071	Fatty acid degradation	42	3	0.891829	1	ALDH1B1,ACSL5,ACSBG2
hsa04922	Glucagon signaling pathway	98	10	0.891931	1	G6PC1,GCG,GCK,PCK1,PDHA2,PFKL,PLCB4,PPP3R2,FBP2,CREB5
hsa00785	Lipoic acid metabolism	18	1	0.895054	1	PDHA2
hsa04960	Aldosterone-regulated sodium reabsorption	36	3	0.895956	1	INS,KCNJ1,ATP1A4,FXYD2
hsa00830	Retinol metabolism	62	5	0.89681	1	DHRS9,RDH12,CYP1A2,CYP26C1,RPE65
hsa00591	Linoleic acid metabolism	30	2	0.898045	1	CYP1A2,PLAAT2
hsa00510	N-Glycan biosynthesis	51	4	0.898996	1	MGAT5B,MGAT4C,MAN1C1,ST6GAL2
hsa05110	Vibrio cholerae infection	49	4	0.900484	1	ADCY9,ATP6V0A4,ATP6V1B1,ATP6V1E1
hsa04936	Alcoholic liver disease	133	13	0.90054	1	ALDH1B1,LPIN1,IFNA2,IFNA7,IFNA8,IFNA13,IFNA16,IFNB1,IL12A,IL17A,NOX4,MAPK10,C1QC,C3AR1
hsa05417	Lipid and atherosclerosis	201	21	0.902264	1	TLR6,VAV3,IFNA2,IFNA7,IFNA8,IFNA13,IFNA16,IFNB1,IL12A,IL18,MMP1,NOS3,OLR1,PLCB4,PPARG,PPP3R2,MAPK10,RXRG,CCL5,SELE,TLR2,CD36
hsa03050	Proteasome	46	3	0.902912	1	IFNG,PSMB6,SEM1
hsa05163	Human cytomegalovirus infection	213	24	0.905518	1	ADCY1,ADCY6,AKAP13,ADCY9,CCR5,PTK2B,GNB2,GNG4,GNG7,IFNA2,IFNA7,IFNA8,IFNA13,IFNA16,IFNB1,IL1R1,CXCR2,PLCB4,GNG2,PPP3R2,GNG12,PXN,CCL5,TAP1,CREB5
hsa03030	DNA replication	34	2	0.907267	1	POLD3,MCM7
hsa00513	Various types of N-glycan biosynthesis	40	3	0.907373	1	MGAT4C,MAN1C1,CHST8
hsa04217	Necroptosis	145	13	0.9087	1	MLKL,H2AC1,IFNA2,IFNA7,IFNA8,IFNA13,IFNA16,IFNB1,IFNG,MAPK10,STAT5B,TYK2,CFLAR
hsa00240	Pyrimidine metabolism	55	4	0.908885	1	CANT1,CTPS1,RRM2B,ENPP3,UPP1
hsa04625	C-type lectin receptor signaling pathway	103	10	0.909301	1	CLEC4E,CD209,IL12A,LSP1,CLEC1B,IL23A,PPP3R2,MAPK10,CLEC7A,SYK,KSR1
hsa05224	Breast cancer	145	15	0.909662	1	CSNK1A1L,ESR1,FGF1,FGF2,FGF4,FGF6,FGF8,FGFR1,APC,BRAF,WNT8B,WNT10A,TNFSF11,NCOA1,FGF17
hsa05130	Pathogenic Escherichia coli infection	190	19	0.911863	1	ACTR3,WASF3,NLRP4,LPAR1,CLDN15,ABL1,FYN,CLDN17,CYTH4,IL1R1,IL18,ITGB1,MYH10,MYO1A,MAPK10,WIPF1,NCK2,CLDN10,CLDN9
hsa05170	Human immunodeficiency virus 1 infection	200	21	0.913758	1	CCR5,AP1B1,PTK2B,GNB2,GNG4,GNG7,IFNA2,IFNA7,IFNA8,IFNA13,IFNA16,IFNB1,GNG2,PPP3R2,GNG12,MAPK10,PAK5,PXN,BST2,TAP1,TLR2,CDC25C
hsa05134	Legionellosis	56	4	0.914526	1	IL12A,IL18,SAR1B,SAR1A,TLR2
hsa05216	Thyroid cancer	37	3	0.915107	1	NTRK1,PPARG,RXRG,BRAF
hsa04215	Apoptosis - multiple species	31	2	0.918002	1	SEPTIN4,MAPK10
hsa04914	Progesterone-mediated oocyte maturation	88	8	0.920337	1	ADCY1,ADCY6,ADCY9,INS,SPDYE4,MAPK10,CPEB1,BRAF,CDC25C
hsa00531	Glycosaminoglycan degradation	18	1	0.921057	1	HPSE2
hsa04750	Inflammatory mediator regulation of TRP channels	97	10	0.921629	1	ADCY1,ADCY6,ADCY9,HTR2A,IL1R1,NGF,NTRK1,PLCB4,MAPK10,TRPV4,TRPM8
hsa04930	Type II diabetes mellitus	45	4	0.923988	1	GCK,HK2,INS,MAPK10,HKDC1
hsa00900	Terpenoid backbone biosynthesis	23	1	0.924917	1	HMGCS2
hsa00640	Propanoate metabolism	32	2	0.927864	1	ABAT,ACSS3
hsa03430	Mismatch repair	22	1	0.928674	1	POLD3
hsa04720	Long-term potentiation	64	6	0.928753	1	ADCY1,GRIA1,GRM5,PLCB4,PPP3R2,BRAF
hsa00983	Drug metabolism - other enzymes	70	5	0.932923	1	GSTM2,GSTP1,MPO,RRM2B,UPP1,NAT1
hsa04330	Notch signaling pathway	60	5	0.933551	1	PTCRA,DTX1,DTX3,ATXN1,NUMB
hsa05230	Central carbon metabolism in cancer	67	6	0.933725	1	FGFR1,GCK,HK2,NTRK1,PDHA2,PFKL,HKDC1
hsa00860	Porphyrin metabolism	37	2	0.934403	1	ALAD,HMOX2
hsa04064	NF-kappa B signaling pathway	93	8	0.938569	1	EDARADD,CSNK2B,IL1R1,BCL2A1,CCL13,SYK,CARD11,TNFSF11,CFLAR
hsa00270	Cysteine and methionine metabolism	49	3	0.939477	1	CDO1,DNMT3A,BHMT2,BCAT1
hsa01240	Biosynthesis of cofactors	147	12	0.948675	1	ADSS1,RDH12,CTPS1,ALAD,ALDH1B1,QPRT,ALPL,AK5,IDO1,MOCS2,OXSM,BCAT1,NADK
hsa00563	Glycosylphosphatidylinositol (GPI)-anchor biosynthesis	25	1	0.950595	1	PIGB
hsa05161	Hepatitis B	152	14	0.952185	1	PTK2B,IFNA2,IFNA7,IFNA8,IFNA13,IFNA16,IFNB1,SMAD4,MAPK10,BRAF,STAT5B,TLR2,TYK2,CREB5
hsa03440	Homologous recombination	39	2	0.953335	1	POLD3,SEM1
hsa04152	AMPK signaling pathway	118	11	0.956607	1	ADRA1A,G6PC1,INS,PCK1,PFKL,PPARG,PPP2R2B,PPP2R2C,STRADB,FBP2,CD36,CREB5
hsa04666	Fc gamma R-mediated phagocytosis	90	8	0.958048	1	ACTR3,VAV3,WASF3,AMPH,HCK,INPP5D,PTPRC,SYK
hsa03410	Base excision repair	44	2	0.961434	1	POLD3,SMUG1
hsa04931	Insulin resistance	105	9	0.962453	1	G6PC1,INS,NOS3,PCK1,PPP1R3A,MAPK10,PTPN1,PPP1R3B,CD36,CREB5
hsa00514	Other types of O-glycan biosynthesis	45	3	0.962742	1	GALNTL5,GALNT14,ST6GAL2
hsa03250	Viral life cycle - HIV-1	63	4	0.962899	1	CCR5,FURIN,BST2,FEZ1
hsa04070	Phosphatidylinositol signaling system	92	8	0.963516	1	PLCD3,DGKG,INPP1,INPP5B,INPP5D,PIK3C2G,PLCB4,INPP4B,PLCZ1
hsa00053	Ascorbate and aldarate metabolism	26	1	0.965618	1	ALDH1B1
hsa05031	Amphetamine addiction	66	5	0.967596	1	GRIA1,GRIA4,PPP3R2,SLC6A3,CREB5
hsa04979	Cholesterol metabolism	51	3	0.969232	1	CYP7A1,APOC2,LCAT,CD36
hsa00592	alpha-Linolenic acid metabolism	26	1	0.971184	1	PLAAT2
hsa04370	VEGF signaling pathway	59	4	0.97148	1	NOS3,PPP3R2,PXN,SH2D2A
hsa00630	Glyoxylate and dicarboxylate metabolism	30	1	0.971954	1	HAO1
hsa04975	Fat digestion and absorption	43	2	0.973744	1	PNLIP,CD36
hsa00564	Glycerophospholipid metabolism	94	7	0.974216	1	CHAT,PLD4,DGKG,LPIN1,LCAT,PCYT1A,PLAAT2,AGPAT3
hsa00062	Fatty acid elongation	27	1	0.975913	1	ACOT7
hsa04310	Wnt signaling pathway	168	16	0.97593	1	CSNK1A1L,PRICKLE1,CSNK2B,DAAM1,DAAM2,DKK2,APC,RSPO2,SMAD4,MMP7,PLCB4,PPP3R2,MAPK10,CTNNBIP1,WNT8B,TBL1XR1,WNT10A
hsa05213	Endometrial cancer	56	4	0.976952	1	CTNNA2,CTNNA3,APC,BRAF
hsa01100	Metabolic pathways	1458	158	0.977298	1	DHRS9,B3GALT5,CDO1,ST3GAL6,ADCY1,CHIT1,ADCY6,PLCD3,ADCY9,PNLIPRP3,TPH2,PLD4,ADSS1,CANT1,ACER1,ACMSD,UROC1,COX6A2,RDH12,MGAT5B,CTPS1,CYP1A2,CYP7A1,DGKG,SGMS2,GALNTL5,COX7B2,DNMT3A,ABAT,B3GNT6,ENO1,CERS3,ALAD,MECOM,EXTL3,ALDH1B1,LRTOMT,FDFT1,ALDOB,PLCH1,AKR1B1,LPIN1,FMO2,QPRT,BHMT2,ALPL,FUT4,G6PC1,MGAT4C,SGMS1,AK5,GBGT1,GCK,GCNT1,GCNT2,B3GAT1,PDE7B,GK2,CHIA,HPGDS,GPX3,GPX5,GPX7,GSTM2,GSTP1,GUCY1A2,…
hsa04210	Apoptosis	132	10	0.979587	1	CSF2RB,ENDOG,NGF,NTRK1,SEPTIN4,PRF1,MAPK10,BCL2A1,SPTA1,SPTAN1,CFLAR
hsa04211	Longevity regulating pathway	88	7	0.979818	1	ADCY1,ADCY6,ADCY9,SESN1,INS,PPARG,EIF4E2,CREB5
hsa01040	Biosynthesis of unsaturated fatty acids	27	1	0.980773	1	ACOT7
hsa04935	Growth hormone synthesis, secretion and action	115	10	0.981113	1	ADCY1,ADCY6,ADCY9,GHR,GHSR,PLCB4,MAPK10,SSTR2,STAT5B,CREB5
hsa05205	Proteoglycans in cancer	199	19	0.981226	1	VAV3,FRS2,ESR1,FGF2,FGFR1,ANK1,ITGB1,LUM,SMAD2,PXN,HPSE2,SDC2,BRAF,THBS1,TIAM1,TIMP3,TLR2,TWIST1,WNT8B,WNT10A
hsa04919	Thyroid hormone signaling pathway	117	10	0.981518	1	PLCD3,ESR1,ATP1A4,FXYD2,PFKL,PLCB4,RXRG,BMP4,THRB,NCOA1,PLCZ1
hsa05166	Human T-cell leukemia virus 1 infection	212	19	0.981581	1	ADCY1,ADCY6,ADCY9,CSF2,HLA-DMB,HLA-DPA1,IL1R1,IL2RA,IL15,SMAD2,SMAD4,MMP7,MSX1,PPP3R2,MAPK10,SPI1,STAT5B,RANBP3,CREB5
hsa05210	Colorectal cancer	84	6	0.981656	1	DCC,APC,SMAD2,SMAD4,MAPK10,BRAF
hsa04130	SNARE interactions in vesicular transport	32	1	0.981698	1	VAMP2
hsa04136	Autophagy - other	30	1	0.982785	1	ATG7
hsa05220	Chronic myeloid leukemia	74	5	0.984534	1	MECOM,ABL1,SMAD4,BRAF,STAT5B
hsa04912	GnRH signaling pathway	91	7	0.984732	1	ADCY1,CGA,ADCY6,ADCY9,PTK2B,PLCB4,MAPK10
hsa00190	Oxidative phosphorylation	117	7	0.985089	1	COX6A2,COX7B2,NDUFA5,ATP4B,ATP6V0A4,ATP6V1B1,ATP6V1E1
hsa03460	Fanconi anemia pathway	49	2	0.985934	1	FANCC,REV1,REV3L
hsa05223	Non-small cell lung cancer	71	5	0.986434	1	KIF5C,RARB,RXRG,BRAF,STAT5B
hsa05131	Shigellosis	236	21	0.98645	1	ACTR3,NOD1,SEPTIN9,PLCD3,CSF2,CYTH4,HK2,IFNB1,IL1R1,IL18,ITGB1,PLCB4,MAPK10,PXN,CCL5,UBE2D2,HKDC1,H3-4,H3C3,H3C12,PLCZ1,ELMO1
hsa04115	p53 signaling pathway	74	4	0.987068	1	SESN1,CD82,RRM2B,THBS1,TP73
hsa04114	Oocyte meiosis	117	8	0.98783	1	ADCY1,ADCY6,ADCY9,INS,SPDYE4,PPP3R2,CPEB1,PLCZ1,CDC25C
hsa04146	Peroxisome	81	4	0.988251	1	PEX5L,ACSL5,HAO1,HMGCLL1
hsa05207	Chemical carcinogenesis - receptor activation	197	17	0.988415	1	ADCY1,ADCY6,ADCY9,CYP1A2,ESR1,FGF2,FGF4,FGF6,FGF8,GSTM2,KPNA7,MIRLET7A2,RXRG,STAT5B,TNFSF11,FGF17,CREB5
hsa04150	mTOR signaling pathway	151	12	0.988505	1	LPIN1,INS,ATP6V1B1,ATP6V1E1,STRADB,PRR5,CLIP1,BRAF,WNT8B,WDR59,PRR5L,WNT10A,EIF4E2
hsa03018	RNA degradation	76	4	0.98881	1	ENO1,PABPC3,PFKL,CNOT6
hsa00040	Pentose and glucuronate interconversions	33	1	0.989379	1	AKR1B1
hsa05222	Small cell lung cancer	88	6	0.989997	1	COL4A1,COL4A2,COL4A4,LAMA1,ITGB1,RARB,RXRG
hsa03022	Basal transcription factors	39	1	0.992079	1	GTF2A1L,GTF2A1
hsa04010	MAPK signaling pathway	288	28	0.992089	1	CSF1R,MECOM,FGF1,FGF2,FGF4,FGF6,FGF8,FGFR1,RASGRP3,GDNF,ANGPT2,IL1R1,INS,MEF2C,NGF,NTRK1,PPP3R2,GNG12,MAPK10,PTPN7,PTPRR,RASGRF1,BDNF,BRAF,VEGFC,PDGFD,PTPN5,FGF17,CACNA1I,MAP3K13
hsa03013	Nucleocytoplasmic transport	100	5	0.992104	1	NUP50,TNPO2,IPO5,KPNA7,PHAX,THOC6
hsa00310	Lysine degradation	61	3	0.992677	1	MECOM,ALDH1B1,KMT5B
hsa04722	Neurotrophin signaling pathway	114	8	0.99306	1	ZNF274,FRS2,ABL1,ARHGDIB,NGF,NTRK1,MAPK10,BDNF,BRAF,TP73
hsa05212	Pancreatic cancer	73	4	0.99357	1	SMAD2,SMAD4,MAPK10,BRAF
hsa04144	Endocytosis	238	20	0.993642	1	ACTR3,CCR5,EPN2,SPART,FOLR1,SNX32,CYTH4,AMPH,IL2RA,CXCR1,CXCR2,KIF5C,SMAD2,IQSEC3,SH3GL3,SNX2,WIPF1,PARD6B,CAPZA3,DNAJC6,IQSEC1
hsa04141	Protein processing in endoplasmic reticulum	161	10	0.994246	1	SEC23B,TRAM1L1,DNAJB1,UBQLN3,SAR1B,MAPK10,SAR1A,MAN1C1,UBE2D2,SEL1L2
hsa05169	Epstein-Barr virus infection	190	14	0.994361	1	HLA-DMB,HLA-DPA1,IFNA2,IFNA7,IFNA8,IFNA13,IFNA16,IFNB1,MAPK10,SYK,TAP1,TLR2,TYK2,SEM1,RUNX3
hsa01521	EGFR tyrosine kinase inhibitor resistance	77	5	0.994628	1	FGF2,NRG1,BRAF,PDGFD,EIF4E2,NRG2
hsa04213	Longevity regulating pathway - multiple species	60	3	0.994772	1	ADCY1,ADCY6,ADCY9,INS
hsa05231	Choline metabolism in cancer	95	6	0.995666	1	WASF3,DGKG,SLC44A5,PCYT1A,MAPK10,PDGFD
hsa05215	Prostate cancer	94	6	0.995667	1	FGFR1,GSTP1,INS,SRD5A2,BRAF,PDGFD,CREB5
hsa05132	Salmonella infection	240	18	0.995704	1	ACTR3,TLR6,NOD1,WASF3,DCTN1,MLKL,SNX33,CYTH4,ANXA2,IL18,KIF5C,PIK3C2G,PIK3CG,MAPK10,PTPRC,TLR2,AHNAK,ELMO1
hsa01212	Fatty acid metabolism	55	2	0.995995	1	ACSL5,OXSM,ACSBG2
hsa00590	Arachidonic acid metabolism	61	2	0.996103	1	HPGDS,PLAAT2
hsa01522	Endocrine resistance	95	6	0.996238	1	ADCY1,ADCY6,ADCY9,ESR1,MAPK10,BRAF
hsa05017	Spinocerebellar ataxia	139	9	0.997263	1	DAB1,CIC,GRIA1,PLCB4,MAPK10,PSMB6,RORA,ATXN1,ATXN8OS,SEM1
hsa04714	Thermogenesis	213	15	0.997571	1	ADCY1,FRS2,ADCY6,ADCY9,CNR1,COX6A2,COX7B2,FGFR1,GCG,NDUFA5,COX16,ACSL5,PPARG,PRKG1,CREB5
hsa05016	Huntington disease	285	21	0.998152	1	COX6A2,DCTN1,COX7B2,DNAH5,DNAH9,DNAI1,GPX3,GPX5,GPX7,GRIA1,GRIA4,GRM5,KIF5C,NDUFA5,PLCB4,POLR2L,PPARG,MAPK10,PSMB6,BDNF,SEM1,DNAH17,CREB5
hsa05208	Chemical carcinogenesis - reactive oxygen species	196	12	0.998551	1	SLC26A9,COX6A2,CYP1A2,CYP2F1,COX7B2,ABL1,GSTM2,NDUFA5,NOX4,MAPK10,PTPN1,BRAF
hsa05415	Diabetic cardiomyopathy	179	11	0.99863	1	CMA1,COX6A2,COX7B2,AGTR1,INS,SMAD2,NDUFA5,NOS3,PDHA2,PLCB4,MAPK10,CD36
hsa01524	Platinum drug resistance	66	2	0.998649	1	GSTM2,GSTP1,REV3L
hsa04068	FoxO signaling pathway	127	7	0.998804	1	FOXG1,G6PC1,INS,SMAD4,PCK1,MAPK10,BRAF,S1PR4
hsa03015	mRNA surveillance pathway	85	3	0.998844	1	CPSF4,PABPC3,PPP2R2B,PPP2R2C
hsa03420	Nucleotide excision repair	55	1	0.999018	1	POLD3,POLR2L
hsa04142	Lysosome	127	6	0.999125	1	AP4S1,AP1B1,ARSG,ATP6V0A4,DNASE2B,SLC11A1
hsa05211	Renal cell carcinoma	65	2	0.999244	1	PAK5,BRAF
hsa05020	Prion disease	251	16	0.999339	1	COX6A2,CSNK2B,COX7B2,FYN,KIF5C,NCAM2,NDUFA5,PPP3R2,MAPK10,PSMB6,CCL5,C1QC,C6,C8A,C8B,SEM1,CREB5
hsa05235	PD-L1 expression and PD-1 checkpoint pathway in cancer	88	3	0.999692	1	CSNK2B,IFNG,PPP3R2,TLR2
hsa05203	Viral carcinogenesis	183	11	0.999715	1	GTF2A1L,H4C16,CCR5,H2BC1,GTF2A1,H2BC3,HPN,PXN,STAT5B,SYK,HDAC11,CREB5,HDAC9
hsa03082	ATP-dependent chromatin remodeling	108	4	0.99973	1	H2AC1,CECR2,ING3,CDK2AP1
hsa05225	Hepatocellular carcinoma	161	9	0.999792	1	CSNK1A1L,GSTM2,GSTP1,APC,SMAD2,SMAD4,BRAF,WNT8B,WNT10A
hsa05014	Amyotrophic lateral sclerosis	341	22	0.999847	1	NUP50,COX6A2,NRG4,DCTN1,COX7B2,DNAH5,DNAH9,C9orf72,DNAI1,GPX3,GPX5,GPX7,GRIA1,NRG1,KIF5C,NDUFA5,NOS1,UBQLN3,PPP3R2,PSMB6,SEM1,DNAH17,NRG2
hsa04110	Cell cycle	152	6	0.999874	1	STAG1,ABL1,SMAD2,SMAD4,MCM7,ORC2,CDC25C
hsa05214	Glioma	74	2	0.999898	1	CAMK1D,BRAF
hsa05206	MicroRNAs in cancer	298	21	0.999919	1	TRIM71,DNMT3A,ABL1,FOXP1,APC,TNC,MIRLET7A2,MIR101-2,MIR128-2,MIR129-1,MIR137,MIR205,MIR135B,TNN,SLC7A1,THBS1,TIMP3,TNR,TNXB,RECK,TP63,KIF23,CDC25C
hsa05022	Pathways of neurodegeneration - multiple diseases	449	33	0.999928	1	CHRM3,CHRM5,CSNK1A1L,COX6A2,CSNK2B,DCTN1,COX7B2,DNAH5,DNAH9,C9orf72,DNAI1,DKK2,GPX3,GPX5,GPX7,GRIA1,GRIA4,GRM5,APC,KIF5C,NDUFA5,NOS1,NOX4,PLCB4,PPP3R2,MAPK10,PSMB6,BDNF,ATXN1,SLC6A3,BRAF,WNT8B,SEM1,WNT10A,DNAH17
hsa04137	Mitophagy - animal	98	2	0.999961	1	CSNK2B,MITF,MAPK10
hsa03040	Spliceosome	127	3	0.999963	1	DDX42,PRPF40B,SNRPF,SF3A2
hsa04932	Non-alcoholic fatty liver disease	148	5	0.999977	1	COX6A2,COX7B2,INS,NDUFA5,PPARG,MAPK10
hsa04140	Autophagy - animal	157	6	0.999985	1	ATG7,DAPK1,C9orf72,WDFY3,INS,MAPK10,CFLAR
hsa05010	Alzheimer disease	359	22	0.999986	1	CHRM3,CHRM5,CSNK1A1L,COX6A2,CSNK2B,COX7B2,SLC39A11,DKK2,GRM5,APBB1,APC,INS,KIF5C,NDUFA5,NOS1,NOX4,PLCB4,PPP3R2,MAPK10,PSMB6,BRAF,WNT8B,SEM1,WNT10A
hsa05012	Parkinson disease	245	11	0.999992	1	COX6A2,ADORA2A,COX7B2,DRD2,SLC39A11,KIF5C,NDUFA5,MAPK10,PSMB6,SLC6A3,SEM1
hsa04218	Cellular senescence	152	5	0.999996	1	FOXM1,KIR2DL4,SMAD2,PPP3R2,RAD1,TRPV4
hsa03010	Ribosome	126	1	1	1	RPL26
hsa04120	Ubiquitin mediated proteolysis	134	2	1	1	RHOBTB2,UBE2D2

## Sheet: LSn_LSadl_hypoDMP_promoter
ID	Description	N	DE	P.DE	FDR	SigGenesInSet
hsa04740	Olfactory transduction	364	132	7.6794e-34	2.73387e-31	OR5I1,OR51L1,OR51A7,OR51F2,OR4X2,OR5P2,OR2D2,OR56A1,OR10A7,OR11H6,OR7D4,OR2M3,OR14C36,OR10J5,OR10T2,OR6P1,OR10X1,OR10Z1,OR6N1,OR9A4,OR9A2,OR6B1,OR2F2,OR13C4,OR13F1,OR2AG1,OR56B4,OR8U1,OR4C16,OR4C6,OR5D14,OR5AS1,OR8K5,OR5T2,OR8K3,OR8J1,OR8U3,OR5M3,OR5AR1,OR8B12,OR10G9,OR5B17,OR5A2,OR5A1,OR6C3,OR2T6,OR1L4,OR52B2,OR4S1,OR1C1,OR2F1,OR2M4,OR10J1,OR8B8,OR11A1,OR8B2,OR7A5,OR4D1,OR2W1,OR2V1,OR2J2,OR2H1,O…
hsa04060	Cytokine-cytokine receptor interaction	269	57	1.95395e-08	3.47804e-06	CCL26,CCR5,CCR6,IL31RA,CSF1R,CSF2,CSF2RB,CSF3R,GHR,IL36B,IL36A,BMP10,IFNA2,IFNA7,IFNA8,IFNA13,IFNA16,IFNB1,IFNG,IFNW1,IL1RN,IL2RA,IL5,IL5RA,CXCR1,CXCR2,IL12A,IL12RB1,IL12RB2,IL15,IL16,TNFRSF9,IL17A,IL18,INHBA,LIFR,NGF,IL22,IL23A,TNFRSF19,IL26,PRL,PRLR,IL36G,CCL1,CCL5,CCL7,CCL13,CCL25,IL25,BMP4,BMP5,BMPR1B,CCR2,TNFSF11,IL18RAP,TNFRSF8,TNFSF8
hsa04080	Neuroactive ligand-receptor interaction	340	65	2.93978e-08	3.48854e-06	PATE3,CALCRL,CGA,NPFFR2,CHRM2,CHRM3,CHRM5,CHRNA1,CHRNB3,ADCYAP1R1,RLN3,GPHB5,CNR1,NMS,ADORA2A,CRH,PATE1,DRD2,DRD3,AGTR1,EDNRA,GABRR3,FPR2,FPR3,GABRA1,GABRA6,GABRB3,GABRR1,UTS2B,GCG,GHR,GRIA1,GRIK2,GRIK4,GRIK5,NR3C1,GRM2,GRM3,GRM5,GZMA,HCRTR2,HTR2A,MC2R,NPY2R,OPRM1,P2RY6,PNOC,POMC,AVP,PRL,PRLR,NMUR2,PTGFR,PTH,NPS,RLN2,NPFFR1,SSTR4,THRB,C3AR1,VIP,CALCR,S1PR4,CHRNA6,TAAR5,P2RY14
hsa04512	ECM-receptor interaction	87	21	0.000345225	0.0307251	COL4A4,COL6A2,COL6A3,COL9A1,COL6A6,DSPP,COL6A5,TNC,IBSP,FREM2,GP6,MEPE,TNN,SPP1,THBS1,THBS4,TNR,TNXB,VWF,CD36,SV2B
hsa05321	Inflammatory bowel disease	60	15	0.000507246	0.0361159	HLA-DMB,HLA-DPA1,IFNG,IL5,IL12A,IL12RB1,IL12RB2,IL17A,IL18,SMAD2,IL22,IL23A,RORA,NOD2,TLR2,IL18RAP
hsa05150	Staphylococcus aureus infection	76	18	0.000734456	0.0435777	DEFA4,DEFA5,DEFA6,FGG,FPR2,FPR3,HLA-DMB,HLA-DPA1,KRT27,KRT32,KRT33A,KRT34,MBL2,KRT20,C1QC,C3AR1,CAMP,KRT38
hsa04630	JAK-STAT signaling pathway	149	26	0.00282541	0.117394	IL31RA,CSF2,CSF2RB,CSF3R,GFAP,GHR,IFNA2,IFNA7,IFNA8,IFNA13,IFNA16,IFNB1,IFNG,IFNW1,IL2RA,IL5,IL5RA,IL12A,IL12RB1,IL12RB2,IL15,LIFR,IL22,IL23A,IL26,PRL,PRLR
hsa04151	PI3K-Akt signaling pathway	340	52	0.0029494	0.117394	CHRM2,COL4A4,COL6A2,COL6A3,COL9A1,COL6A6,CSF1R,CSF3R,PIK3R6,FGF1,FGF4,FGF6,FGFR1,PIK3R5,G6PC1,COL6A5,GHR,GNB2,GNG4,GNG7,TNC,IBSP,IFNA2,IFNA7,IFNA8,IFNA13,IFNA16,IFNB1,IL2RA,INS,NGF,NOS3,NTRK1,PCK1,PIK3CG,GNG2,PPP2R2B,PPP2R2C,PRL,PRLR,BDNF,TNN,SPP1,SYK,THBS1,THBS4,TLR2,TNR,TNXB,VWF,TCL1A,FGF17,EIF4E2,CREB5
hsa05323	Rheumatoid arthritis	85	17	0.00296782	0.117394	CSF2,CTLA4,HLA-DMB,HLA-DPA1,IFNG,IL15,IL17A,IL18,MMP1,ATP6V0A4,IL23A,ATP6V1B1,ATP6V1E1,PTH,CCL5,TLR2,TNFSF11
hsa04610	Complement and coagulation cascades	80	16	0.00352048	0.119222	CFHR4,A2M,F10,FGB,FGG,MBL2,SERPINA1,TFPI,C1QC,C3AR1,C4BPB,C6,C8A,C8B,VWF,CFHR5
hsa04514	Cell adhesion molecules	140	25	0.00368381	0.119222	CDH2,CDH4,CDH5,CNTN1,CTLA4,IGSF11,TIGIT,NLGN1,NFASC,CLDN17,ICOS,HLA-DMB,HLA-DPA1,NRCAM,F11R,LRRC4C,PTPRC,PTPRD,SDC2,SELE,CLDN10,NRXN3,NRXN1,NRXN2,CD34
hsa05320	Autoimmune thyroid disease	43	11	0.00410698	0.12184	CGA,CTLA4,HLA-DMB,HLA-DPA1,IFNA2,IFNA7,IFNA8,IFNA13,IFNA16,IL5,PRF1
hsa05152	Tuberculosis	163	26	0.00651841	0.178504	TLR6,CLEC4E,CD209,HLA-DMB,HLA-DPA1,IFNA2,IFNA7,IFNA8,IFNA13,IFNA16,IFNB1,IFNG,IL12A,IL18,LSP1,CIITA,ATP6V0A4,IL23A,PPP3R2,MAPK10,NOD2,CLEC7A,SYK,TLR1,TLR2,CAMP,KSR1
hsa00524	Neomycin, kanamycin and gentamicin biosynthesis	5	3	0.00953803	0.242538	GCK,HK2,HKDC1
hsa05032	Morphine addiction	88	18	0.0105082	0.249395	ADCY1,GABRR3,GABRA1,GABRA6,GABRB3,GABRR1,PDE7B,GNB2,GNG4,GNG7,KCNJ5,KCNJ6,OPRM1,PDE11A,PDE4B,PDE4D,PDE1B,GNG2
hsa04650	Natural killer cell mediated cytotoxicity	113	20	0.0146499	0.32596	SH2D1B,CSF2,PTK2B,FYN,NCR3,IFNA2,IFNA7,IFNA8,IFNA13,IFNA16,IFNB1,IFNG,KLRD1,LCP2,CD244,PPP3R2,PRF1,SYK,LAT2,CD48
hsa04974	Protein digestion and absorption	95	17	0.0183846	0.384995	COL4A4,COL6A2,COL6A3,COL8A1,COL9A1,COL11A1,COL6A6,CPA3,SLC36A2,SLC36A1,COL6A5,SLC36A3,ATP1A4,FXYD2,SLC8A1,COL14A1,COL25A1
hsa04061	Viral protein interaction with cytokine and cytokine receptor	91	15	0.0455809	0.901489	CCL26,CCR5,CCR6,CSF1R,IL2RA,CXCR1,CXCR2,IL18,CCL1,CCL5,CCL7,CCL13,CCL25,CCR2,IL18RAP
hsa03264	Virion - Flavivirus	4	2	0.0530259	0.939214	HAVCR1,CD209
hsa05144	Malaria	48	9	0.0544243	0.939214	GYPC,IFNG,IL12A,IL18,SDC2,SELE,THBS1,THBS4,TLR2,CD36
hsa05033	Nicotine addiction	36	7	0.0554031	0.939214	GABRR3,GABRA1,GABRA6,GABRB3,GABRR1,GRIA1,CHRNA6
hsa04145	Phagosome	136	19	0.0596166	0.940476	TLR6,CD209,HLA-DMB,HLA-DPA1,MBL2,MPO,MSR1,NOS1,OLR1,ATP6V0A4,ATP6V1B1,ATP6V1E1,SFTPD,CLEC7A,TAP1,THBS1,THBS4,TLR2,COLEC11,CD36
hsa04970	Salivary secretion	86	14	0.0607611	0.940476	ADCY1,CHRM3,CST1,DMBT1,GUCY1A1,HTN3,MUC7,ATP1A4,NOS1,FXYD2,ATP2B2,PLCB4,STATH,CAMP
hsa04742	Taste transduction	82	13	0.0790852	1	CHRM3,HTR3C,GABRA1,GABRA6,TAS2R39,TAS2R42,TAS2R16,TAS2R1,TAS2R8,PDE1B,PLCB4,TAS2R38,SCN9A
hsa03260	Virion - Human immunodeficiency virus	5	2	0.0848401	1	CCR5,CD209
hsa04640	Hematopoietic cell lineage	89	13	0.08761	1	CSF1R,CSF2,CSF3R,HLA-DMB,HLA-DPA1,IL2RA,IL5,IL5RA,CD1A,CD1C,CD1D,CD34,CD36
hsa04966	Collecting duct acid secretion	27	5	0.0895311	1	ATP4B,ATP6V0A4,ATP6V1B1,ATP6V1E1,SLC4A1
hsa04723	Retrograde endocannabinoid signaling	134	19	0.0945903	1	ADCY1,CNR1,GABRR3,RIMS1,GABRA1,GABRA6,GABRB3,GABRR1,GNB2,GNG4,GNG7,GRIA1,GRM5,KCNJ5,KCNJ6,NDUFA5,PLCB4,GNG2,MAPK10
hsa04062	Chemokine signaling pathway	182	26	0.0951062	1	CCL26,ADCY1,CCR5,CCR6,PIK3R6,PTK2B,PIK3R5,GNB2,GNG4,GNG7,HCK,CXCR1,CXCR2,ITK,PIK3CG,PLCB4,GNG2,PXN,CCL1,CCL5,CCL7,CCL13,CCL25,TIAM1,CCR2,ELMO1
hsa04672	Intestinal immune network for IgA production	42	7	0.0972664	1	ICOS,HLA-DMB,HLA-DPA1,IL5,IL15,AICDA,CCL25
hsa04744	Phototransduction	27	5	0.10088	1	GNAT2,GUCY2D,PDE6B,RCVRN,RHO
hsa04623	Cytosolic DNA-sensing pathway	68	10	0.104019	1	IFNA2,IFNA7,IFNA8,IFNA13,IFNA16,IFNB1,IL18,DNASE2B,CCL5,AIM2
hsa00601	Glycosphingolipid biosynthesis - lacto and neolacto series	28	5	0.106011	1	B3GALT5,ST3GAL6,FUT4,GCNT2,ST8SIA1
hsa04911	Insulin secretion	83	13	0.120336	1	KCNMB2,ADCY1,CHRM3,ADCYAP1R1,KCNU1,GCG,GCK,FFAR1,INS,KCNMB1,ATP1A4,FXYD2,PLCB4,SNAP25,CREB5
hsa04660	T cell receptor signaling pathway	115	16	0.120774	1	CSF2,CTLA4,FYN,ICOS,IFNG,IL5,ITK,LCP2,PPP2R2B,PPP2R2C,PPP3R2,MAPK10,PAK5,PTPRC,CARD11,GRAP2
hsa05310	Asthma	26	5	0.122822	1	FCER1A,HLA-DMB,HLA-DPA1,IL5,PRG2
hsa04614	Renin-angiotensin system	20	4	0.126845	1	MRGPRD,CMA1,CPA3,AGTR1
hsa00533	Glycosaminoglycan biosynthesis - keratan sulfate	14	3	0.132936	1	CHST4,CHST6,ST3GAL1
hsa00010	Glycolysis / Gluconeogenesis	64	9	0.142785	1	ENO1,ALDOB,G6PC1,GCK,HK2,PCK1,PDHA2,PGK2,HKDC1
hsa00603	Glycosphingolipid biosynthesis - globo and isoglobo series	15	3	0.150943	1	B3GALT5,ST3GAL1,ST8SIA1
hsa00500	Starch and sucrose metabolism	31	5	0.15578	1	G6PC1,GCK,HK2,GBA3,HKDC1
hsa05142	Chagas disease	97	13	0.157514	1	TLR6,ADCY1,IFNB1,IFNG,IL12A,SMAD2,PLCB4,PPP2R2B,PPP2R2C,MAPK10,CCL5,TLR2,C1QC,CFLAR
hsa00512	Mucin type O-glycan biosynthesis	35	6	0.159665	1	GALNTL5,B3GNT6,GCNT1,ST3GAL1,GALNT14,GCNT3
hsa04024	cAMP signaling pathway	218	27	0.16156	1	ADCY1,CGA,CHRM2,ADCYAP1R1,GPHB5,ADORA2A,CRH,DRD2,EDNRA,GCG,GLI3,FFAR2,GRIA1,KCNK2,MC2R,AFDN,ATP1A4,FXYD2,ATP2B2,PDE4B,PDE4D,POMC,CNGB3,MAPK10,BDNF,TIAM1,VIP,CREB5
hsa04927	Cortisol synthesis and secretion	62	10	0.164474	1	ADCY1,AGTR1,HSD3B2,KCNA4,KCNK2,MC2R,PLCB4,POMC,CACNA1I,CREB5
hsa00052	Galactose metabolism	30	5	0.165246	1	AKR1B1,G6PC1,GCK,HK2,HKDC1
hsa04380	Osteoclast differentiation	123	16	0.17221	1	CSF1R,FHL2,FYN,IFNB1,IFNG,LCP2,MITF,TREM2,PPARG,PPP3R2,SIRPG,MAPK10,SPI1,SYK,CALCR,TNFSF11
hsa04725	Cholinergic synapse	111	16	0.181621	1	ADCY1,CHRM2,CHRM3,CHRM5,PIK3R6,PIK3R5,FYN,GNB2,GNG4,GNG7,KCNJ6,KCNQ3,PIK3CG,PLCB4,GNG2,CHRNA6,CREB5
hsa04611	Platelet activation	123	16	0.182033	1	ADCY1,PIK3R6,FGB,FGG,PIK3R5,FYN,GUCY1A1,LCP2,NOS3,GP6,PIK3CG,PLCB4,APBB1IP,P2RY12,SYK,VWF
hsa00604	Glycosphingolipid biosynthesis - ganglio series	15	3	0.190609	1	ST3GAL1,ST8SIA1,ST6GALNAC5
hsa04620	Toll-like receptor signaling pathway	95	12	0.191877	1	TLR6,IFNA2,IFNA7,IFNA8,IFNA13,IFNA16,IFNB1,IL12A,MAPK10,CCL5,SPP1,TLR1,TLR2
hsa05330	Allograft rejection	32	5	0.192145	1	HLA-DMB,HLA-DPA1,IFNG,IL5,IL12A,PRF1
hsa04022	cGMP-PKG signaling pathway	161	20	0.206794	1	KCNMB2,IRAG1,ADCY1,PIK3R6,KCNU1,AGTR1,EDNRA,PIK3R5,GUCY1A1,INS,KCNMB1,MEF2C,ATP1A4,NOS3,FXYD2,ATP2B2,PIK3CG,PLCB4,PPP3R2,RGS2,SLC8A1,CREB5
hsa04727	GABAergic synapse	84	12	0.213164	1	ADCY1,GABRR3,GABRA1,GABRA6,GABRB3,GABRR1,GNB2,GNG4,GNG7,KCNJ6,GNG2,SLC6A1
hsa04622	RIG-I-like receptor signaling pathway	64	8	0.21335	1	IFNA2,IFNA7,IFNA8,IFNA13,IFNA16,IFNB1,IFNW1,IL12A,MAPK10
hsa05120	Epithelial cell signaling in Helicobacter pylori infection	68	9	0.213359	1	CXCR1,CXCR2,ATP6V0A4,F11R,ATP6V1B1,ATP6V1E1,MAPK10,PTPRZ1,CCL5
hsa04072	Phospholipase D signaling pathway	144	19	0.216637	1	ADCY1,PIK3R6,DGKG,AGTR1,PTK2B,FCER1A,PIK3R5,FYN,CYTH4,GRM2,GRM3,GRM5,CXCR1,CXCR2,INS,PIK3CG,PLCB4,AVP,PTGFR,SYK
hsa04728	Dopaminergic synapse	128	17	0.216867	1	DRD2,DRD3,LRTOMT,GNB2,GNG4,GNG7,GRIA1,KCNJ5,KCNJ6,KIF5C,BMAL1,PLCB4,GNG2,PPP2R2B,PPP2R2C,MAPK10,SCN1A,CREB5
hsa04261	Adrenergic signaling in cardiomyocytes	148	19	0.217086	1	ADCY1,PIK3R6,AGTR1,PIK3R5,KCNE1,KCNK2,ATP1A4,FXYD2,ATP2B2,PIK3CG,PLCB4,PPP2R2B,PPP2R2C,SCN5A,SCN7A,SLC8A1,TNNT2,TPM4,CREB5
hsa04659	Th17 cell differentiation	102	13	0.219501	1	HLA-DMB,HLA-DPA1,IFNG,IL2RA,IL12RB1,IL17A,SMAD2,IL22,IL23A,PPP3R2,MAPK10,RARA,RORA
hsa00520	Amino sugar and nucleotide sugar metabolism	48	6	0.222149	1	CHIT1,GCK,CHIA,HK2,GNPNAT1,HKDC1
hsa04973	Carbohydrate digestion and absorption	42	6	0.226786	1	G6PC1,HK2,ATP1A4,FXYD2,PLCB4,HKDC1
hsa05146	Amoebiasis	97	13	0.240683	1	ADCY1,COL4A4,CSF2,IFNG,IL12A,SERPINB10,SERPINB13,PLCB4,TLR2,C8A,C8B,CD1A,CD1C,CD1D
hsa04926	Relaxin signaling pathway	125	16	0.249002	1	ADCY1,RLN3,COL4A4,GNB2,GNG4,GNG7,SMAD2,MMP1,MMP13,NOS1,NOS3,PLCB4,GNG2,MAPK10,RLN2,CREB5
hsa04621	NOD-like receptor signaling pathway	169	19	0.25352	1	NEK7,PYDC2,DEFA4,DEFA5,DEFA6,NLRP7,IFNA2,IFNA7,IFNA8,IFNA13,IFNA16,IFNB1,IL18,PLCB4,MAPK10,CCL5,NOD2,TRPM2,CAMP,AIM2
hsa04964	Proximal tubule bicarbonate reclamation	21	3	0.257549	1	ATP1A4,FXYD2,PCK1
hsa03320	PPAR signaling pathway	72	9	0.258973	1	CYP7A1,GK2,MMP1,OLR1,PCK1,ACSL5,PPARG,ACSBG2,CD36
hsa05332	Graft-versus-host disease	35	5	0.260561	1	HLA-DMB,HLA-DPA1,IFNG,KLRD1,PRF1
hsa04657	IL-17 signaling pathway	90	11	0.263732	1	CSF2,IFNG,IL5,IL17A,MMP1,MMP13,MAPK4,MAPK10,S100A9,CCL7,IL25
hsa00220	Arginine biosynthesis	20	3	0.27735	1	ASS1,NOS1,NOS3
hsa04020	Calcium signaling pathway	240	28	0.27879	1	TRDN,ADCY1,CHRM2,PLCD3,CHRM3,CHRM5,ADORA2A,AGTR1,EDNRA,PTK2B,FGF1,FGF4,FGF6,FGFR1,GRM5,HTR2A,MST1R,NGF,NOS1,NOS3,ATP2B2,NTRK1,PDE1B,PLCB4,PPP3R2,PTGFR,SLC8A1,FGF17,CACNA1I,PLCZ1
hsa04713	Circadian entrainment	96	13	0.286003	1	ADCY1,ADCYAP1R1,GNB2,GNG4,GNG7,GRIA1,GUCY1A1,KCNJ5,KCNJ6,NOS1,PLCB4,GNG2,CACNA1I
hsa04915	Estrogen signaling pathway	135	17	0.290169	1	ADCY1,ESR1,KRT27,KCNJ5,KCNJ6,KRT32,KRT33A,KRT34,NOS3,OPRM1,PLCB4,POMC,KRT20,RARA,NCOA1,KRT38,CREB5
hsa04724	Glutamatergic synapse	114	15	0.291529	1	ADCY1,GNB2,GNG4,GNG7,GRIA1,GRIK2,GRIK4,GRIK5,GRM2,GRM3,GRM5,PLCB4,GNG2,PPP3R2,DLGAP1
hsa04360	Axon guidance	175	22	0.291552	1	SEMA3C,UNC5D,DCC,EPHB6,ABLIM3,FYN,ABLIM1,SEMA5B,PPP3R2,DPYSL5,PAK5,LRRC4C,ROBO1,ROBO2,BMPR1B,TRPC4,SEMA6D,PARD6B,SEMA5A,PLXNA4,BOC,SEMA3E
hsa05143	African trypanosomiasis	36	5	0.304745	1	IFNG,IL12A,IL18,IDO1,PLCB4,SELE
hsa04961	Endocrine and other factor-regulated calcium reabsorption	51	7	0.311982	1	ESR1,ATP1A4,FXYD2,ATP2B2,PLCB4,PTH,SLC8A1
hsa00290	Valine, leucine and isoleucine biosynthesis	4	1	0.31663	1	BCAT1
hsa05202	Transcriptional misregulation in cancer	178	21	0.317522	1	CSF1R,CSF2,DEFA4,DEFA5,DEFA6,PTCRA,EYA1,FLI1,LMO2,MEF2C,MITF,MPO,NTRK1,CDK14,PPARG,FEV,RARA,BCL2A1,SPI1,H3-4,H3C12,RUNX1T1
hsa00440	Phosphonate and phosphinate metabolism	5	1	0.325906	1	PCYT1A
hsa04940	Type I diabetes mellitus	39	5	0.340359	1	HLA-DMB,HLA-DPA1,IFNG,IL12A,INS,PRF1
hsa00532	Glycosaminoglycan biosynthesis - chondroitin sulfate / dermatan sulfate	20	3	0.341905	1	DSE,CHST15,CSGALNACT1
hsa04392	Hippo signaling pathway - multiple species	29	4	0.357034	1	FRMD6,WWTR1,DCHS2,RASSF2
hsa04658	Th1 and Th2 cell differentiation	87	10	0.369504	1	HLA-DMB,HLA-DPA1,IFNG,IL2RA,IL5,IL12A,IL12RB1,IL12RB2,PPP3R2,MAPK10,RUNX3
hsa04664	Fc epsilon RI signaling pathway	66	8	0.37587	1	CSF2,FCER1A,FYN,IL5,INPP5D,LCP2,MAPK10,SYK
hsa05171	Coronavirus disease - COVID-19	211	22	0.376324	1	CSF2,AGTR1,FGB,FGG,IFNA2,IFNA7,IFNA8,IFNA13,IFNA16,IFNB1,IL12A,MBL2,MMP1,MAPK10,RPL26,SYK,TLR2,C1QC,C3AR1,C6,C8A,C8B,VWF
hsa05416	Viral myocarditis	60	7	0.382135	1	DTNA,FYN,HLA-DMB,HLA-DPA1,NOS1,PRF1,SGCG
hsa00232	Caffeine metabolism	5	1	0.384357	1	CYP1A2
hsa00600	Sphingolipid metabolism	53	6	0.391187	1	ACER1,SGMS2,CERS3,SGMS1,ACER3,CERS4
hsa04371	Apelin signaling pathway	138	16	0.39438	1	ADCY1,PIK3R6,AGTR1,PIK3R5,GNB2,GNG4,GNG7,SMAD2,MEF2C,NOS1,NOS3,PIK3CG,PLCB4,GNG2,SLC8A1,SPP1
hsa04917	Prolactin signaling pathway	70	8	0.405479	1	CGA,CSN2,ESR1,GCK,INS,MAPK10,PRL,PRLR,TNFSF11
hsa00051	Fructose and mannose metabolism	33	4	0.40704	1	ALDOB,AKR1B1,HK2,HKDC1
hsa05340	Primary immunodeficiency	32	4	0.409567	1	ICOS,CIITA,AICDA,PTPRC,TAP1
hsa01250	Biosynthesis of nucleotide sugars	37	4	0.416595	1	GCK,HK2,GNPNAT1,HKDC1
hsa00020	Citrate cycle (TCA cycle)	28	3	0.420395	1	PC,PCK1,PDHA2
hsa00380	Tryptophan metabolism	39	4	0.430616	1	TPH2,ACMSD,CYP1A2,IDO1
hsa04071	Sphingolipid signaling pathway	120	13	0.430685	1	ACER1,SGMS2,CERS3,FCER1A,FYN,SGMS1,NOS3,PLCB4,PPP2R2B,PPP2R2C,MAPK10,CERS4,S1PR4
hsa00230	Purine metabolism	123	13	0.434636	1	ADCY1,ADSS1,CANT1,PDE7B,GUCY1A1,GUCY2D,PDE11A,PDE4B,PDE4D,PDE1B,PDE6B,ADA2,GDA
hsa04148	Efferocytosis	152	16	0.437641	1	ANO4,HAVCR1,ODC1,P2RY6,GULP1,PPARG,SIRPG,STAB2,ANO3,P2RY12,THBS1,C1QC,MEGF10,HAVCR2,CD36,ELMO1
hsa04978	Mineral absorption	55	6	0.43792	1	SLC26A9,HMOX2,ATP1A4,FXYD2,ATP2B2,SLC8A1
hsa00340	Histidine metabolism	20	2	0.45811	1	UROC1,CNDP2
hsa04726	Serotonergic synapse	108	12	0.460321	1	TPH2,HTR3C,GABRB3,GNB2,GNG4,GNG7,HTR2A,KCND2,KCNJ5,KCNJ6,PLCB4,GNG2
hsa00790	Folate biosynthesis	27	3	0.466987	1	TPH2,AKR1B1,ALPL
hsa00120	Primary bile acid biosynthesis	17	2	0.470095	1	CYP7A1,AKR1D1
hsa05200	Pathways in cancer	507	52	0.477129	1	ADCY1,COL4A4,CSF1R,CSF2RB,CSF3R,CTNNA2,DCC,AGTR1,EDNRA,ESR1,MECOM,FGF1,FGF4,FGF6,FGFR1,RASGRP3,GLI2,GLI3,GNB2,GNG4,GNG7,CTNNA3,GSTP1,IFNA2,IFNA7,IFNA8,IFNA13,IFNA16,IFNG,IL2RA,IL5,IL5RA,IL12A,IL12RB1,IL12RB2,IL15,SMAD2,MITF,MMP1,NTRK1,IL23A,PLCB4,GNG2,PPARG,MAPK10,RARA,RARB,BMP4,SPI1,WNT8B,RUNX1T1,NCOA1,FGF17
hsa04925	Aldosterone synthesis and secretion	94	11	0.478357	1	ADCY1,AGTR1,HSD3B2,KCNJ5,MC2R,ATP1A4,ATP2B2,PLCB4,POMC,CACNA1I,CREB5
hsa04928	Parathyroid hormone synthesis, secretion and action	105	12	0.479361	1	ADCY1,AKAP13,FGFR1,MEF2C,MMP13,PDE4B,PDE4D,PLCB4,PTH,GCM1,TNFSF11,CREB5
hsa04920	Adipocytokine signaling pathway	66	7	0.481155	1	G6PC1,PCK1,ACSL5,POMC,MAPK10,ACSBG2,CD36
hsa03265	Virion - Ebolavirus and Lyssavirus	6	1	0.483977	1	CHRNA1
hsa04390	Hippo signaling pathway	154	16	0.495947	1	FRMD6,CTNNA2,DLG2,FGF1,CRB1,WWTR1,GLI2,CTNNA3,SMAD2,PPP2R2B,PPP2R2C,BMP4,BMP5,BMPR1B,WNT8B,PARD6B
hsa04918	Thyroid hormone synthesis	73	8	0.496353	1	ADCY1,CGA,GPX5,ASGR2,ATP1A4,FXYD2,PLCB4,CREB5
hsa05221	Acute myeloid leukemia	63	7	0.503683	1	CSF1R,CSF2,MPO,RARA,BCL2A1,SPI1,RUNX1T1
hsa04613	Neutrophil extracellular trap formation	157	17	0.514755	1	ATG7,H4C16,H2AC1,FGB,FGG,FPR2,FPR3,H2BC1,MPO,PLCB4,CLEC7A,SYK,TLR2,VWF,CAMP,H3-4,H3C12,HDAC9
hsa00561	Glycerolipid metabolism	58	6	0.522004	1	PNLIPRP3,DGKG,AKR1B1,LPIN1,GK2,PNLIP
hsa04260	Cardiac muscle contraction	78	8	0.52247	1	TRDN,COX6A2,COX7B2,ATP1A4,FXYD2,SLC8A1,TNNT2,TPM4
hsa04814	Motor proteins	191	19	0.532136	1	KIF18B,DNAH5,DNAH9,MYH15,MYO16,KIF4B,KIF5C,MYH1,MYH2,MYH4,MYH8,MYL1,MYO3A,KIF1A,TNNT2,TPM4,DNAH17,MYH13,CAPZA3,KIF23
hsa04929	GnRH secretion	62	7	0.533644	1	CGA,KCNJ5,KCNJ6,PLCB4,SPP1,TRPC4,CACNA1I
hsa00330	Arginine and proline metabolism	45	4	0.534514	1	NOS1,NOS3,ODC1,CNDP2
hsa04924	Renin secretion	68	7	0.53538	1	ADCYAP1R1,AGTR1,EDNRA,GUCY1A1,PDE1B,PLCB4,PPP3R2
hsa05412	Arrhythmogenic right ventricular cardiomyopathy	81	9	0.538999	1	CDH2,CTNNA2,DTNA,GJA1,CTNNA3,NOS1,SGCG,SLC8A1,ACTN2
hsa00562	Inositol phosphate metabolism	69	7	0.540967	1	PLCD3,INPP1,INPP5D,PIK3C2G,PIK3CG,PLCB4,PLCZ1,PLCH2
hsa04971	Gastric acid secretion	75	8	0.541705	1	ADCY1,CHRM3,KCNJ1,KCNJ15,KCNK2,ATP1A4,ATP4B,PLCB4
hsa01230	Biosynthesis of amino acids	66	6	0.54285	1	ENO1,ALDOB,ASS1,PC,PGK2,BCAT1
hsa00061	Fatty acid biosynthesis	16	2	0.546116	1	ACSL5,ACSBG2
hsa04340	Hedgehog signaling pathway	56	6	0.550472	1	CSNK1A1L,GLI2,GLI3,HHATL,DISP1,BOC
hsa05145	Toxoplasmosis	104	10	0.554521	1	CCR5,PIK3R6,PIK3R5,HLA-DMB,HLA-DPA1,IFNG,IL12A,CIITA,PIK3CG,MAPK10,TLR2
hsa04730	Long-term depression	58	6	0.563321	1	PPP1R17,CRH,GRIA1,GUCY1A1,NOS1,PLCB4
hsa05167	Kaposi sarcoma-associated herpesvirus infection	188	19	0.563393	1	CCR5,CSF2,PIK3R6,PIK3R5,GNB2,GNG4,GNG7,HCK,IFNA2,IFNA7,IFNA8,IFNA13,IFNA16,IFNB1,PIK3CG,GNG2,PPP3R2,MAPK10,SYK
hsa05165	Human papillomavirus infection	319	32	0.567161	1	CSNK1A1L,COL4A4,COL6A2,COL6A3,COL9A1,COL6A6,DLG2,COL6A5,TNC,IBSP,IFNA2,IFNA7,IFNA8,IFNA13,IFNA16,IFNB1,ATP6V0A4,ATP6V1B1,ATP6V1E1,PPP2R2B,PPP2R2C,PXN,TNN,SPP1,THBS1,THBS4,TNR,TNXB,VWF,WNT8B,PARD6B,CREB5
hsa05164	Influenza A	153	14	0.571184	1	HLA-DMB,HLA-DPA1,DNAJB1,IFNA2,IFNA7,IFNA8,IFNA13,IFNA16,IFNB1,IFNG,IL12A,IL18,KPNA7,CIITA,CCL5
hsa00140	Steroid hormone biosynthesis	57	6	0.572551	1	CYP1A2,CYP7A1,LRTOMT,HSD3B2,HSD11B1,SRD5A2,AKR1D1
hsa04662	B cell receptor signaling pathway	77	8	0.576668	1	RASGRP3,DAPP1,INPP5D,PPP3R2,BLK,SYK,CARD11,IFITM1
hsa04270	Vascular smooth muscle contraction	132	13	0.591795	1	CALCRL,KCNMB2,RAMP3,IRAG1,ADCY1,ADORA2A,KCNU1,AGTR1,EDNRA,GUCY1A1,KCNMB1,PLCB4,AVP,CALD1
hsa05418	Fluid shear stress and atherosclerosis	131	12	0.592445	1	CDH5,GSTP1,IFNG,MEF2C,ASS1,NOS3,MAPK10,TRPV4,SDC2,SELE,BMP4,BMPR1B
hsa04612	Antigen processing and presentation	64	6	0.600372	1	HLA-DMB,HLA-DPA1,IFNG,KIR2DL4,KLRD1,CIITA,TAP1
hsa04625	C-type lectin receptor signaling pathway	103	10	0.604559	1	CLEC4E,CD209,IL12A,LSP1,CLEC1B,IL23A,PPP3R2,MAPK10,CLEC7A,SYK,KSR1
hsa05322	Systemic lupus erythematosus	107	11	0.61265	1	H4C16,H2AC1,H2BC1,HLA-DMB,HLA-DPA1,IFNG,C1QC,C6,C8A,C8B,H3-4,H3C12
hsa04710	Circadian rhythm	34	3	0.614547	1	BMAL1,RORA,BHLHE40
hsa00515	Mannose type O-glycan biosynthesis	23	2	0.617729	1	FUT4,B3GAT1
hsa01200	Carbon metabolism	105	9	0.619277	1	ENO1,ALDOB,GCK,HK2,PC,PDHA2,PGK2,HAO1,HKDC1
hsa04510	Focal adhesion	195	20	0.621558	1	COL4A4,COL6A2,COL6A3,COL9A1,COL6A6,FYN,COL6A5,TNC,IBSP,MAPK10,PAK5,PXN,TNN,PARVG,SPP1,THBS1,THBS4,TNR,TNXB,VWF
hsa04670	Leukocyte transendothelial migration	108	10	0.622112	1	CDH5,CTNNA2,PTK2B,CLDN17,CTNNA3,ITK,AFDN,F11R,PXN,CLDN10
hsa05417	Lipid and atherosclerosis	201	19	0.623932	1	TLR6,IFNA2,IFNA7,IFNA8,IFNA13,IFNA16,IFNB1,IL12A,IL18,MMP1,NOS3,OLR1,PLCB4,PPARG,PPP3R2,MAPK10,CCL5,SELE,TLR2,CD36
hsa00480	Glutathione metabolism	50	4	0.626871	1	HPGDS,GPX5,GSTP1,ODC1
hsa02010	ABC transporters	43	4	0.632178	1	ABCC9,ABCA12,TAP1,ABCC12,ABCG2
hsa04977	Vitamin digestion and absorption	23	2	0.64896	1	PNLIP,CUBN
hsa04721	Synaptic vesicle cycle	78	7	0.653308	1	CPLX2,RIMS1,ATP6V0A4,ATP6V1B1,ATP6V1E1,SLC6A1,SNAP25,SYT1
hsa05170	Human immunodeficiency virus 1 infection	200	19	0.654547	1	CCR5,AP1B1,PTK2B,GNB2,GNG4,GNG7,IFNA2,IFNA7,IFNA8,IFNA13,IFNA16,IFNB1,GNG2,PPP3R2,MAPK10,PAK5,PXN,BST2,TAP1,TLR2
hsa04015	Rap1 signaling pathway	207	20	0.665428	1	ADCY1,CNR1,ADORA2A,CSF1R,DRD2,FGF1,FGF4,FGF6,FGFR1,RASGRP3,INS,LCP2,AFDN,NGF,PLCB4,APBB1IP,THBS1,TIAM1,PARD6B,FGF17,RAPGEF5
hsa04216	Ferroptosis	38	3	0.679189	1	ATG7,ACSL5,FTMT
hsa04530	Tight junction	163	15	0.681004	1	DLG2,CLDN17,AFDN,F11R,PPP2R2B,PPP2R2C,MAPK10,TIAM1,PARD6B,MPDZ,CLDN10,CD1A,CD1C,CD1D,TJAP1
hsa04936	Alcoholic liver disease	133	12	0.687929	1	LPIN1,IFNA2,IFNA7,IFNA8,IFNA13,IFNA16,IFNB1,IL12A,IL17A,NOX4,MAPK10,C1QC,C3AR1
hsa00650	Butanoate metabolism	25	2	0.703536	1	ACSM4,HMGCLL1
hsa04960	Aldosterone-regulated sodium reabsorption	36	3	0.711113	1	INS,KCNJ1,ATP1A4,FXYD2
hsa00980	Metabolism of xenobiotics by cytochrome P450	67	6	0.719505	1	CYP1A2,CYP2A13,CYP2F1,HPGDS,GSTP1,HSD11B1
hsa05030	Cocaine addiction	47	4	0.724066	1	DRD2,GRM2,GRM3,BDNF,CREB5
hsa05218	Melanoma	70	6	0.724735	1	FGF1,FGF4,FGF6,FGFR1,MITF,FGF17
hsa01210	2-Oxocarboxylic acid metabolism	31	2	0.731297	1	PDHA2,BCAT1
hsa04933	AGE-RAGE signaling pathway in diabetic complications	95	8	0.734558	1	PLCD3,COL4A4,AGTR1,SMAD2,NOS3,NOX4,PLCB4,MAPK10,SELE
hsa04930	Type II diabetes mellitus	45	4	0.735315	1	GCK,HK2,INS,MAPK10,HKDC1
hsa05163	Human cytomegalovirus infection	213	20	0.737997	1	ADCY1,AKAP13,CCR5,PTK2B,GNB2,GNG4,GNG7,IFNA2,IFNA7,IFNA8,IFNA13,IFNA16,IFNB1,CXCR2,PLCB4,GNG2,PPP3R2,PXN,CCL5,TAP1,CREB5
hsa01232	Nucleotide metabolism	81	6	0.741621	1	ADSS1,CANT1,CTPS1,ADA2,UPP1,GDA
hsa04668	TNF signaling pathway	110	9	0.74951	1	CSF2,IFNB1,IL15,MAPK10,CCL5,SELE,NOD2,CFLAR,CREB5
hsa05204	Chemical carcinogenesis - DNA adducts	58	5	0.752207	1	CYP1A2,CYP2A13,HPGDS,GSTP1,HSD11B1
hsa03050	Proteasome	46	3	0.752837	1	IFNG,PSMB6,SEM1
hsa05134	Legionellosis	56	4	0.762016	1	IL12A,IL18,SAR1B,SAR1A,TLR2
hsa04066	HIF-1 signaling pathway	105	9	0.762301	1	ENO1,ALDOB,HK2,IFNG,INS,NOS3,PDHA2,PGK2,HKDC1,EIF4E2
hsa05034	Alcoholism	163	15	0.777159	1	H4C16,ADORA2A,CRH,DRD2,H2AC1,H2BC1,GNB2,GNG4,GNG7,GNG2,PKIA,BDNF,H3-4,H3C12,CREB5,HDAC9
hsa05162	Measles	126	10	0.781009	1	CD209,IFNA2,IFNA7,IFNA8,IFNA13,IFNA16,IFNB1,IL2RA,IL12A,MAPK10,TLR2
hsa04520	Adherens junction	92	8	0.78739	1	CDH5,WASF3,CTNNA2,FGFR1,FYN,CTNNA3,AFDN,PTPN1
hsa04962	Vasopressin-regulated water reabsorption	43	3	0.791531	1	ARHGDIB,AVP,CREB5
hsa00100	Steroid biosynthesis	18	1	0.794719	1	FDFT1
hsa04215	Apoptosis - multiple species	31	2	0.799569	1	SEPTIN4,MAPK10
hsa00730	Thiamine metabolism	15	1	0.802333	1	ALPL
hsa00430	Taurine and hypotaurine metabolism	16	1	0.802403	1	FMO2
hsa04921	Oxytocin signaling pathway	151	13	0.804964	1	ADCY1,PIK3R6,PIK3R5,GUCY1A1,KCNJ5,KCNJ6,MEF2C,NOS3,PIK3CG,PLCB4,PPP3R2,RGS2,TRPM2
hsa05160	Hepatitis C	150	12	0.805297	1	CLDN17,IFNA2,IFNA7,IFNA8,IFNA13,IFNA16,IFNB1,IFNG,PPP2R2B,PPP2R2C,CFLAR,CLDN10
hsa04350	TGF-beta signaling pathway	107	8	0.807456	1	IFNG,INHBA,SMAD2,GREM2,BMP4,BMP5,BMPR1B,THBS1
hsa04210	Apoptosis	132	10	0.80835	1	CSF2RB,ENDOG,NGF,NTRK1,SEPTIN4,PRF1,MAPK10,BCL2A1,SPTA1,SPTAN1,CFLAR
hsa04934	Cushing syndrome	153	13	0.811183	1	ADCY1,CRH,AGTR1,HSD3B2,KCNA4,KCNK2,MC2R,PDE11A,PLCB4,POMC,WNT8B,CACNA1I,CREB5
hsa04922	Glucagon signaling pathway	98	8	0.812313	1	G6PC1,GCG,GCK,PCK1,PDHA2,PLCB4,PPP3R2,CREB5
hsa04972	Pancreatic secretion	95	8	0.815476	1	ADCY1,CHRM3,CPA3,ATP1A4,FXYD2,ATP2B2,PLCB4,PNLIP
hsa00785	Lipoic acid metabolism	18	1	0.817033	1	PDHA2
hsa00620	Pyruvate metabolism	46	3	0.817859	1	PC,PCK1,PDHA2
hsa04976	Bile secretion	85	7	0.819628	1	ADCY1,CYP7A1,ATP1A4,FXYD2,SLCO1A2,SLC22A8,ABCG2
hsa04064	NF-kappa B signaling pathway	93	7	0.828262	1	EDARADD,BCL2A1,CCL13,SYK,CARD11,TNFSF11,CFLAR
hsa04720	Long-term potentiation	64	5	0.831927	1	ADCY1,GRIA1,GRM5,PLCB4,PPP3R2
hsa00250	Alanine, aspartate and glutamate metabolism	36	2	0.832288	1	ADSS1,ASS1
hsa05140	Leishmaniasis	65	4	0.834647	1	HLA-DMB,HLA-DPA1,IFNG,IL12A,TLR2
hsa04540	Gap junction	87	7	0.838874	1	ADCY1,DRD2,GJA1,GRM5,GUCY1A1,HTR2A,PLCB4
hsa04931	Insulin resistance	105	8	0.840675	1	G6PC1,INS,NOS3,PCK1,PPP1R3A,MAPK10,PTPN1,CD36,CREB5
hsa05230	Central carbon metabolism in cancer	67	5	0.841805	1	FGFR1,GCK,HK2,NTRK1,PDHA2,HKDC1
hsa00565	Ether lipid metabolism	50	3	0.843735	1	PLD4,PAFAH2,PLA2G7
hsa03430	Mismatch repair	22	1	0.844717	1	POLD3
hsa05414	Dilated cardiomyopathy	99	8	0.847997	1	ADCY1,DTNA,NOS1,SGCG,SLC8A1,TNNT2,TPM4,TTN
hsa04370	VEGF signaling pathway	59	4	0.850773	1	NOS3,PPP3R2,PXN,SH2D2A
hsa04910	Insulin signaling pathway	131	10	0.850851	1	G6PC1,GCK,HK2,INS,PCK1,PPP1R3A,PRKAR1A,MAPK10,PTPN1,HKDC1,EIF4E2
hsa00514	Other types of O-glycan biosynthesis	45	3	0.854879	1	GALNTL5,GALNT14,ST6GAL2
hsa00350	Tyrosine metabolism	34	2	0.855933	1	LRTOMT,TYR,TYRP1
hsa03440	Homologous recombination	39	2	0.856753	1	POLD3,SEM1
hsa00770	Pantothenate and CoA biosynthesis	21	1	0.857335	1	BCAT1
hsa03083	Polycomb repressive complex	76	5	0.864225	1	L3MBTL1,MBD5,SFMBT2,L3MBTL3,L3MBTL4
hsa05410	Hypertrophic cardiomyopathy	94	7	0.864529	1	DTNA,NOS1,SGCG,SLC8A1,TNNT2,TPM4,TTN
hsa05110	Vibrio cholerae infection	49	3	0.864646	1	ATP6V0A4,ATP6V1B1,ATP6V1E1
hsa05217	Basal cell carcinoma	63	4	0.868037	1	GLI2,GLI3,BMP4,WNT8B
hsa00240	Pyrimidine metabolism	55	3	0.876248	1	CANT1,CTPS1,UPP1
hsa04014	Ras signaling pathway	227	19	0.879994	1	CSF1R,FGF1,FGF4,FGF6,FGFR1,RASGRP3,GNB2,GNG4,GNG7,INS,AFDN,NGF,NTRK1,GNG2,MAPK10,PAK5,BDNF,TIAM1,FGF17,KSR1,RAPGEF5
hsa03410	Base excision repair	44	2	0.880368	1	POLD3,SMUG1
hsa04217	Necroptosis	145	10	0.883165	1	H2AC1,IFNA2,IFNA7,IFNA8,IFNA13,IFNA16,IFNB1,IFNG,MAPK10,CFLAR
hsa00982	Drug metabolism - cytochrome P450	59	4	0.887476	1	CYP1A2,FMO2,HPGDS,GSTP1
hsa05100	Bacterial invasion of epithelial cells	76	5	0.891523	1	SEPTIN9,CTNNA2,CTNNA3,PXN,ELMO1
hsa00563	Glycosylphosphatidylinositol (GPI)-anchor biosynthesis	25	1	0.896441	1	PIGB
hsa00513	Various types of N-glycan biosynthesis	40	2	0.901766	1	MGAT4C,CHST8
hsa04750	Inflammatory mediator regulation of TRP channels	97	7	0.902759	1	ADCY1,HTR2A,NGF,NTRK1,PLCB4,MAPK10,TRPV4,TRPM8
hsa00830	Retinol metabolism	62	4	0.904978	1	DHRS9,RDH12,CYP1A2,RPE65
hsa00071	Fatty acid degradation	42	2	0.905392	1	ACSL5,ACSBG2
hsa05133	Pertussis	73	4	0.907386	1	IL12A,IL23A,MAPK10,C1QC,C4BPB
hsa00190	Oxidative phosphorylation	117	7	0.908808	1	COX6A2,COX7B2,NDUFA5,ATP4B,ATP6V0A4,ATP6V1B1,ATP6V1E1
hsa04916	Melanogenesis	101	7	0.90919	1	ADCY1,MITF,PLCB4,POMC,TYR,TYRP1,WNT8B
hsa05135	Yersinia infection	130	9	0.915165	1	PTK2B,IFNB1,IL18,LCP2,MAPK10,PXN,ARHGEF28,WIPF1,ELMO1
hsa00280	Valine, leucine and isoleucine degradation	46	2	0.916324	1	HMGCLL1,BCAT1
hsa00534	Glycosaminoglycan biosynthesis - heparan sulfate / heparin	23	1	0.916937	1	HS3ST5
hsa04666	Fc gamma R-mediated phagocytosis	90	6	0.917132	1	WASF3,AMPH,HCK,INPP5D,PTPRC,SYK
hsa05224	Breast cancer	145	10	0.919183	1	CSNK1A1L,ESR1,FGF1,FGF4,FGF6,FGFR1,WNT8B,TNFSF11,NCOA1,FGF17
hsa05169	Epstein-Barr virus infection	190	13	0.923569	1	HLA-DMB,HLA-DPA1,IFNA2,IFNA7,IFNA8,IFNA13,IFNA16,IFNB1,MAPK10,SYK,TAP1,TLR2,SEM1,RUNX3
hsa04070	Phosphatidylinositol signaling system	92	6	0.923888	1	PLCD3,DGKG,INPP1,INPP5D,PIK3C2G,PLCB4,PLCZ1
hsa00030	Pentose phosphate pathway	26	1	0.923912	1	ALDOB
hsa04950	Maturity onset diabetes of the young	26	1	0.924424	1	GCK,INS
hsa00630	Glyoxylate and dicarboxylate metabolism	30	1	0.924865	1	HAO1
hsa04975	Fat digestion and absorption	43	2	0.926591	1	PNLIP,CD36
hsa04913	Ovarian steroidogenesis	50	3	0.927046	1	ADCY1,CGA,HSD3B2,INS
hsa04919	Thyroid hormone signaling pathway	117	8	0.927794	1	PLCD3,ESR1,ATP1A4,FXYD2,PLCB4,BMP4,THRB,NCOA1,PLCZ1
hsa05219	Bladder cancer	40	2	0.929682	1	MMP1,THBS1
hsa04146	Peroxisome	81	4	0.930506	1	PEX5L,ACSL5,HAO1,HMGCLL1
hsa00062	Fatty acid elongation	27	1	0.936117	1	ACOT7
hsa05161	Hepatitis B	152	10	0.93698	1	PTK2B,IFNA2,IFNA7,IFNA8,IFNA13,IFNA16,IFNB1,MAPK10,TLR2,CREB5
hsa05226	Gastric cancer	147	10	0.939008	1	CSNK1A1L,CTNNA2,FGF1,FGF4,FGF6,CTNNA3,SMAD2,RARB,WNT8B,FGF17
hsa03250	Viral life cycle - HIV-1	63	3	0.941432	1	CCR5,FURIN,BST2
hsa04136	Autophagy - other	30	1	0.942368	1	ATG7
hsa01523	Antifolate resistance	29	1	0.943755	1	ABCG2
hsa01040	Biosynthesis of unsaturated fatty acids	27	1	0.944187	1	ACOT7
hsa03030	DNA replication	34	1	0.944867	1	POLD3
hsa04923	Regulation of lipolysis in adipocytes	56	3	0.945804	1	ADCY1,CGA,INS,CIDEC
hsa00410	beta-Alanine metabolism	31	1	0.946496	1	CNDP2
hsa00591	Linoleic acid metabolism	30	1	0.958082	1	CYP1A2
hsa00510	N-Glycan biosynthesis	51	2	0.958194	1	MGAT4C,ST6GAL2
hsa05415	Diabetic cardiomyopathy	179	11	0.960687	1	CMA1,COX6A2,COX7B2,AGTR1,INS,SMAD2,NDUFA5,NOS3,PDHA2,PLCB4,MAPK10,CD36
hsa04152	AMPK signaling pathway	118	7	0.963434	1	G6PC1,INS,PCK1,PPARG,PPP2R2B,PPP2R2C,CD36,CREB5
hsa00760	Nicotinate and nicotinamide metabolism	36	1	0.964244	1	NADK
hsa05017	Spinocerebellar ataxia	139	8	0.965329	1	DAB1,GRIA1,PLCB4,MAPK10,PSMB6,RORA,ATXN1,ATXN8OS,SEM1
hsa04979	Cholesterol metabolism	51	2	0.967015	1	CYP7A1,APOC2,CD36
hsa04550	Signaling pathways regulating pluripotency of stem cells	139	8	0.968886	1	ESRRB,FGFR1,INHBA,LIFR,SMAD2,BMP4,BMPR1B,WNT8B
hsa04810	Regulation of actin cytoskeleton	218	15	0.969323	1	IQGAP2,CHRM2,CHRM3,CHRM5,FGF1,FGF4,FGF6,FGFR1,INS,PAK5,PXN,TIAM1,C6,C8A,C8B,FGF17
hsa00983	Drug metabolism - other enzymes	70	3	0.971732	1	GSTP1,MPO,UPP1
hsa01212	Fatty acid metabolism	55	2	0.971902	1	ACSL5,ACSBG2
hsa03013	Nucleocytoplasmic transport	100	4	0.972334	1	NUP50,IPO5,KPNA7,PHAX,THOC6
hsa04912	GnRH signaling pathway	91	5	0.972505	1	ADCY1,CGA,PTK2B,PLCB4,MAPK10
hsa05031	Amphetamine addiction	66	3	0.97251	1	GRIA1,PPP3R2,CREB5
hsa05231	Choline metabolism in cancer	95	5	0.972874	1	WASF3,DGKG,SLC44A5,PCYT1A,MAPK10
hsa00860	Porphyrin metabolism	37	1	0.973821	1	HMOX2
hsa04141	Protein processing in endoplasmic reticulum	161	8	0.973862	1	SEC23B,TRAM1L1,DNAJB1,UBQLN3,SAR1B,MAPK10,SAR1A,SEL1L2
hsa04144	Endocytosis	238	15	0.974283	1	CCR5,EPN2,SPART,CYTH4,AMPH,IL2RA,CXCR1,CXCR2,KIF5C,SMAD2,IQSEC3,SH3GL3,WIPF1,PARD6B,CAPZA3,DNAJC6
hsa04914	Progesterone-mediated oocyte maturation	88	4	0.976808	1	ADCY1,INS,SPDYE4,MAPK10,CPEB1
hsa00040	Pentose and glucuronate interconversions	33	1	0.977456	1	AKR1B1
hsa04142	Lysosome	127	6	0.978498	1	AP4S1,AP1B1,ARSG,ATP6V0A4,DNASE2B,SLC11A1
hsa05131	Shigellosis	236	15	0.979617	1	SEPTIN9,PLCD3,CSF2,CYTH4,HK2,IFNB1,IL18,PLCB4,MAPK10,PXN,CCL5,HKDC1,H3-4,H3C12,PLCZ1,ELMO1
hsa05020	Prion disease	251	15	0.979888	1	COX6A2,COX7B2,FYN,KIF5C,NDUFA5,PPP3R2,MAPK10,PSMB6,CCL5,C1QC,C6,C8A,C8B,SEM1,CREB5
hsa04012	ErbB signaling pathway	80	4	0.980046	1	NRG4,NRG1,MAPK10,PAK5
hsa01100	Metabolic pathways	1458	115	0.98023	1	DHRS9,B3GALT5,ST3GAL6,ADCY1,CHIT1,PLCD3,PNLIPRP3,TPH2,PLD4,ADSS1,CANT1,ACER1,ACMSD,UROC1,COX6A2,RDH12,CTPS1,CYP1A2,CYP7A1,DGKG,SGMS2,GALNTL5,COX7B2,B3GNT6,ENO1,CERS3,MECOM,LRTOMT,FDFT1,ALDOB,AKR1B1,LPIN1,FMO2,BHMT2,ALPL,FUT4,G6PC1,MGAT4C,SGMS1,GCK,GCNT1,GCNT2,B3GAT1,PDE7B,GK2,CHIA,HPGDS,GPX5,GSTP1,GUCY1A1,DSE,GUCY2D,HK2,HMOX2,HSD3B2,HSD11B1,ACSM4,IDO1,INPP1,INPP5D,ASS1,NDUFA5,NOS1,NOS3,ODC1,ATP4B…
hsa04310	Wnt signaling pathway	168	10	0.982853	1	CSNK1A1L,PRICKLE1,DAAM2,MMP7,PLCB4,PPP3R2,MAPK10,CTNNBIP1,WNT8B,TBL1XR1
hsa05216	Thyroid cancer	37	1	0.982877	1	NTRK1,PPARG
hsa04150	mTOR signaling pathway	151	8	0.983966	1	LPIN1,INS,ATP6V1B1,ATP6V1E1,CLIP1,WNT8B,WDR59,PRR5L,EIF4E2
hsa00564	Glycerophospholipid metabolism	94	4	0.985064	1	PLD4,DGKG,LPIN1,PCYT1A
hsa01240	Biosynthesis of cofactors	147	7	0.985438	1	ADSS1,RDH12,CTPS1,ALPL,IDO1,BCAT1,NADK
hsa03015	mRNA surveillance pathway	85	3	0.986315	1	PABPC3,PPP2R2B,PPP2R2C
hsa04330	Notch signaling pathway	60	2	0.98639	1	PTCRA,ATXN1
hsa05213	Endometrial cancer	56	2	0.98699	1	CTNNA2,CTNNA3
hsa04211	Longevity regulating pathway	88	4	0.987084	1	ADCY1,INS,PPARG,EIF4E2,CREB5
hsa05166	Human T-cell leukemia virus 1 infection	212	12	0.988808	1	ADCY1,CSF2,HLA-DMB,HLA-DPA1,IL2RA,IL15,SMAD2,MMP7,PPP3R2,MAPK10,SPI1,CREB5
hsa00270	Cysteine and methionine metabolism	49	1	0.988818	1	BHMT2,BCAT1
hsa04114	Oocyte meiosis	117	5	0.98892	1	ADCY1,INS,SPDYE4,PPP3R2,CPEB1,PLCZ1
hsa03460	Fanconi anemia pathway	49	1	0.989188	1	REV1
hsa05132	Salmonella infection	240	13	0.989565	1	TLR6,WASF3,CYTH4,ANXA2,IL18,KIF5C,PIK3C2G,PIK3CG,MAPK10,PTPRC,TLR2,AHNAK,ELMO1
hsa04722	Neurotrophin signaling pathway	114	5	0.991231	1	ZNF274,ARHGDIB,NGF,NTRK1,MAPK10,BDNF
hsa05215	Prostate cancer	94	4	0.991521	1	FGFR1,GSTP1,INS,SRD5A2,CREB5
hsa04115	p53 signaling pathway	74	2	0.992148	1	CD82,THBS1
hsa05210	Colorectal cancer	84	3	0.992181	1	DCC,SMAD2,MAPK10
hsa05016	Huntington disease	285	16	0.992537	1	COX6A2,COX7B2,DNAH5,DNAH9,GPX5,GRIA1,GRM5,KIF5C,NDUFA5,PLCB4,PPARG,MAPK10,PSMB6,BDNF,SEM1,DNAH17,CREB5
hsa03420	Nucleotide excision repair	55	1	0.993645	1	POLD3
hsa05235	PD-L1 expression and PD-1 checkpoint pathway in cancer	88	3	0.993904	1	IFNG,PPP3R2,TLR2
hsa05205	Proteoglycans in cancer	199	11	0.994054	1	ESR1,FGFR1,ANK1,LUM,SMAD2,PXN,SDC2,THBS1,TIAM1,TIMP3,TLR2,WNT8B
hsa03018	RNA degradation	76	2	0.99461	1	ENO1,PABPC3
hsa04714	Thermogenesis	213	11	0.994648	1	ADCY1,CNR1,COX6A2,COX7B2,FGFR1,GCG,NDUFA5,COX16,ACSL5,PPARG,CREB5
hsa05208	Chemical carcinogenesis - reactive oxygen species	196	9	0.995227	1	SLC26A9,COX6A2,CYP1A2,CYP2F1,COX7B2,NDUFA5,NOX4,MAPK10,PTPN1
hsa04935	Growth hormone synthesis, secretion and action	115	5	0.995362	1	ADCY1,GHR,PLCB4,MAPK10,CREB5
hsa05212	Pancreatic cancer	73	2	0.995382	1	SMAD2,MAPK10
hsa05130	Pathogenic Escherichia coli infection	190	9	0.995766	1	WASF3,NLRP4,FYN,CLDN17,CYTH4,IL18,MAPK10,WIPF1,CLDN10
hsa05223	Non-small cell lung cancer	71	2	0.996904	1	KIF5C,RARB
hsa04010	MAPK signaling pathway	288	17	0.997048	1	CSF1R,MECOM,FGF1,FGF4,FGF6,FGFR1,RASGRP3,INS,MEF2C,NGF,NTRK1,PPP3R2,MAPK10,PTPN7,PTPRR,BDNF,FGF17,CACNA1I,MAP3K13
hsa05207	Chemical carcinogenesis - receptor activation	197	10	0.997314	1	ADCY1,CYP1A2,ESR1,FGF4,FGF6,KPNA7,MIRLET7A2,TNFSF11,FGF17,CREB5
hsa00590	Arachidonic acid metabolism	61	1	0.997741	1	HPGDS
hsa01522	Endocrine resistance	95	3	0.998003	1	ADCY1,ESR1,MAPK10
hsa00310	Lysine degradation	61	1	0.998241	1	MECOM
hsa01524	Platinum drug resistance	66	1	0.998492	1	GSTP1
hsa05014	Amyotrophic lateral sclerosis	341	17	0.998671	1	NUP50,COX6A2,NRG4,COX7B2,DNAH5,DNAH9,C9orf72,GPX5,GRIA1,NRG1,KIF5C,NDUFA5,NOS1,UBQLN3,PPP3R2,PSMB6,SEM1,DNAH17
hsa03082	ATP-dependent chromatin remodeling	108	3	0.998676	1	H2AC1,CECR2,ING3
hsa05211	Renal cell carcinoma	65	1	0.998698	1	PAK5
hsa04213	Longevity regulating pathway - multiple species	60	1	0.998773	1	ADCY1,INS
hsa05168	Herpes simplex virus 1 infection	479	28	0.998837	1	ZNF729,ZNF559-ZNF177,ZNF578,ZNF560,ZNF610,ZNF540,ZNF169,HLA-DMB,HLA-DPA1,ZNF404,IFNA2,IFNA7,IFNA8,IFNA13,IFNA16,IFNB1,IFNG,ZFP57,ZNF530,IL12A,ZNF793,ZNF334,CCL5,BST2,SYK,TAP1,TLR2,ZNF99,ZNF177,ZNF229,ZNF382
hsa04932	Non-alcoholic fatty liver disease	148	5	0.998841	1	COX6A2,COX7B2,INS,NDUFA5,PPARG,MAPK10
hsa04068	FoxO signaling pathway	127	4	0.998856	1	G6PC1,INS,PCK1,MAPK10,S1PR4
hsa04137	Mitophagy - animal	98	2	0.998954	1	MITF,MAPK10
hsa05222	Small cell lung cancer	88	2	0.999179	1	COL4A4,RARB
hsa05010	Alzheimer disease	359	18	0.999336	1	CHRM3,CHRM5,CSNK1A1L,COX6A2,COX7B2,SLC39A11,GRM5,APBB1,INS,KIF5C,NDUFA5,NOS1,NOX4,PLCB4,PPP3R2,MAPK10,PSMB6,WNT8B,SEM1
hsa05012	Parkinson disease	245	10	0.999401	1	COX6A2,ADORA2A,COX7B2,DRD2,SLC39A11,KIF5C,NDUFA5,MAPK10,PSMB6,SEM1
hsa04140	Autophagy - animal	157	5	0.999435	1	ATG7,C9orf72,WDFY3,INS,MAPK10,CFLAR
hsa04218	Cellular senescence	152	5	0.999452	1	FOXM1,KIR2DL4,SMAD2,PPP3R2,RAD1,TRPV4
hsa05220	Chronic myeloid leukemia	74	1	0.999621	1	MECOM
hsa05203	Viral carcinogenesis	183	7	0.999643	1	GTF2A1L,H4C16,CCR5,H2BC1,PXN,SYK,CREB5,HDAC9
hsa05022	Pathways of neurodegeneration - multiple diseases	449	23	0.999779	1	CHRM3,CHRM5,CSNK1A1L,COX6A2,COX7B2,DNAH5,DNAH9,C9orf72,GPX5,GRIA1,GRM5,KIF5C,NDUFA5,NOS1,NOX4,PLCB4,PPP3R2,MAPK10,PSMB6,BDNF,ATXN1,WNT8B,SEM1,DNAH17
hsa01521	EGFR tyrosine kinase inhibitor resistance	77	1	0.999868	1	NRG1,EIF4E2
hsa05225	Hepatocellular carcinoma	161	4	0.999958	1	CSNK1A1L,GSTP1,SMAD2,WNT8B
hsa05206	MicroRNAs in cancer	298	14	0.999975	1	FOXP1,TNC,MIRLET7A2,MIR128-2,MIR129-1,MIR137,MIR205,MIR135B,TNN,SLC7A1,THBS1,TIMP3,TNR,TNXB,TP63,KIF23
hsa04110	Cell cycle	152	2	0.999985	1	STAG1,SMAD2
hsa03040	Spliceosome	127	1	0.999987	1	DDX42,SF3A2
hsa03010	Ribosome	126	1	0.999994	1	RPL26
hsa04120	Ubiquitin mediated proteolysis	134	1	0.999997	1	RHOBTB2

## Sheet: LSn_LSadl_hyperDMP_promoter
ID	Description	N	DE	P.DE	FDR	SigGenesInSet
hsa04514	Cell adhesion molecules	140	17	0.000137738	0.0277935	CDH3,SLITRK1,CNTN1,VCAN,NTNG1,CLDN15,SLITRK5,ITGA4,ITGB1,NCAM2,NRCAM,JAM2,SDC2,JAM3,ITGA8,CLDN9,CD8A
hsa04080	Neuroactive ligand-receptor interaction	340	25	0.000219459	0.0277935	CHRM2,CRHR2,ADRA1A,AGTR1,LPAR1,EDNRB,GABRA1,GABRA5,GHSR,NPBWR1,UTS2R,MLNR,GRIA4,GRID1,GRIK1,GRP,HTR4,NPY,OPRL1,GAL,PTGDR,SSTR2,TRH,TSHR,VIPR1,GLRA3
hsa05168	Herpes simplex virus 1 infection	479	27	0.000234215	0.0277935	ZNF578,ZNF418,ZNF582,ZNF558,ZNF721,ZIK1,ZFP82,ZNF454,ZNF677,ZNF829,ZNF568,ZNF790,ZNF662,ZNF793,ZNF805,ZNF331,ZNF334,ZNF248,ZNF304,ZNF471,ZNF667,TYK2,ZNF135,ZNF229,ZNF606,ZNF436,ZNF528,ZNF682
hsa04970	Salivary secretion	86	10	0.00370078	0.329369	ADCY6,ADCY9,ADRA1A,GUCY1A2,GUCY1A1,GUCY1B1,AQP5,NOS1,PRKG1,VAMP2
hsa05033	Nicotine addiction	36	5	0.0308118	1	SLC32A1,SLC17A8,GABRA1,GABRA5,GRIA4
hsa04962	Vasopressin-regulated water reabsorption	43	5	0.0331249	1	ADCY6,ADCY9,DCTN1,VAMP2,CREB5
hsa04721	Synaptic vesicle cycle	78	8	0.0334014	1	CPLX2,SLC32A1,RIMS1,SLC17A8,SLC6A1,SLC6A2,SLC6A3,SLC18A3,VAMP2
hsa04727	GABAergic synapse	84	9	0.0352453	1	ADCY6,ADCY9,SLC32A1,ABAT,GABRA1,GABRA5,GNG12,SLC12A5,SLC6A1,TRAK2
hsa04270	Vascular smooth muscle contraction	132	11	0.0397909	1	ADCY6,ADCY9,ADRA1A,AGTR1,GUCY1A2,GUCY1A1,GUCY1B1,MYH10,PRKG1,BRAF,PPP1R14A
hsa04923	Regulation of lipolysis in adipocytes	56	6	0.051349	1	ADCY6,ADCY9,NPY,PLAAT2,PRKG1,TSHR
hsa04022	cGMP-PKG signaling pathway	161	13	0.0524763	1	ADCY6,ADCY9,ADRA1A,AGTR1,EDNRB,GUCY1A2,GUCY1A1,GUCY1B1,MEF2C,MEF2D,PRKG1,TRPC6,CREB5
hsa04024	cAMP signaling pathway	218	16	0.052574	1	VAV3,BVES,ADCY6,CHRM2,ADCY9,CNGA3,CRHR2,GHSR,GRIA4,HTR4,NPY,PDE4A,BRAF,SSTR2,TSHR,CREB5
hsa04928	Parathyroid hormone synthesis, secretion and action	105	10	0.0568662	1	ADCY6,AKAP13,ADCY9,FGFR1,MEF2C,MEF2D,PDE4A,RXRG,BRAF,CREB5
hsa04540	Gap junction	87	8	0.0633723	1	ADCY6,ADCY9,LPAR1,GUCY1A2,GUCY1A1,GUCY1B1,PRKG1,PDGFD
hsa04550	Signaling pathways regulating pluripotency of stem cells	139	11	0.0644466	1	FGF2,FGFR1,ONECUT1,APC,LIFR,SMAD4,ZFHX3,OTX1,BMP4,WNT10A,PCGF5
hsa00030	Pentose phosphate pathway	26	3	0.0690785	1	PFKL,PGM1,FBP2
hsa00532	Glycosaminoglycan biosynthesis - chondroitin sulfate / dermatan sulfate	20	3	0.0718262	1	DSE,CHST12,CSGALNACT1
hsa04810	Regulation of actin cytoskeleton	218	16	0.0724627	1	ACTR3,VAV3,CHRM2,LPAR1,FGF2,FGF8,FGFR1,APC,ITGA4,ITGB1,MYH10,GNG12,BRAF,C6,PDGFD,ITGA8
hsa04713	Circadian entrainment	96	9	0.0812324	1	ADCY6,ADCY9,GRIA4,GUCY1A2,GUCY1A1,GUCY1B1,NOS1,PRKG1,GNG12
hsa04924	Renin secretion	68	6	0.0862232	1	ADCY6,AGTR1,GUCY1A2,GUCY1A1,GUCY1B1,AQP1
hsa04730	Long-term depression	58	6	0.0872149	1	GNAZ,GUCY1A2,GUCY1A1,GUCY1B1,NOS1,PRKG1,BRAF
hsa00230	Purine metabolism	123	9	0.0896682	1	ADCY6,ADCY9,AK5,GUCY1A2,GUCY1A1,GUCY1B1,RRM2B,PDE4A,ENPP3,PGM1
hsa00232	Caffeine metabolism	5	1	0.0902529	1	NAT1
hsa00910	Nitrogen metabolism	15	2	0.0932647	1	CA1,CA7
hsa04918	Thyroid hormone synthesis	73	6	0.132796	1	ADCY6,ADCY9,GPX3,GPX7,TSHR,CREB5
hsa03320	PPAR signaling pathway	72	5	0.133164	1	SORBS1,HMGCS2,ACSL5,PPARG,RXRG
hsa05414	Dilated cardiomyopathy	99	8	0.156085	1	ADCY6,ADCY9,DES,LAMA1,ITGA4,ITGB1,NOS1,ITGA8
hsa05130	Pathogenic Escherichia coli infection	190	11	0.158484	1	ACTR3,LPAR1,CLDN15,ABL1,IL1R1,ITGB1,MYH10,MYO1A,WIPF1,NCK2,CLDN9
hsa00010	Glycolysis / Gluconeogenesis	64	4	0.160271	1	ALDH1B1,PFKL,PGM1,FBP2
hsa04723	Retrograde endocannabinoid signaling	134	9	0.165779	1	ADCY6,ADCY9,SLC32A1,RIMS1,SLC17A8,GABRA1,GABRA5,GRIA4,GNG12
hsa00480	Glutathione metabolism	50	3	0.168769	1	GPX3,GPX7,GSTM2,RRM2B
hsa04122	Sulfur relay system	8	1	0.176114	1	MOCS2
hsa04512	ECM-receptor interaction	87	7	0.18348	1	COL4A1,COL4A2,SV2C,LAMA1,FREM2,ITGA4,ITGB1,ITGA8
hsa00330	Arginine and proline metabolism	45	3	0.197421	1	ALDH1B1,NOS1,OAT
hsa04964	Proximal tubule bicarbonate reclamation	21	2	0.203267	1	AQP1,SLC4A4
hsa04670	Leukocyte transendothelial migration	108	7	0.206727	1	VAV3,CLDN15,ITGA4,ITGB1,JAM2,JAM3,CLDN9
hsa00470	D-Amino acid metabolism	6	1	0.209942	1	DGLUCY
hsa04977	Vitamin digestion and absorption	23	2	0.210657	1	SLC19A1,SLC19A3
hsa00740	Riboflavin metabolism	8	1	0.212001	1	ENPP3
hsa05034	Alcoholism	163	8	0.22069	1	SLC29A1,H2BC3,NPY,GNG12,SLC6A3,BRAF,HDAC11,H3C3,CREB5
hsa00770	Pantothenate and CoA biosynthesis	21	2	0.222284	1	ALDH1B1,ENPP3
hsa05032	Morphine addiction	88	7	0.225181	1	ADCY6,ADCY9,SLC32A1,GABRA1,GABRA5,PDE4A,GNG12
hsa00650	Butanoate metabolism	25	2	0.235577	1	ABAT,HMGCS2
hsa04927	Cortisol synthesis and secretion	62	5	0.241926	1	ADCY6,ADCY9,AGTR1,KCNA4,CREB5
hsa05218	Melanoma	70	5	0.2534	1	FGF2,FGF8,FGFR1,BRAF,PDGFD
hsa04950	Maturity onset diabetes of the young	26	2	0.255625	1	ONECUT1,NKX2-2
hsa04725	Cholinergic synapse	111	8	0.257652	1	CHAT,ADCY6,CHRM2,ADCY9,KCNJ12,GNG12,KCNQ5,SLC18A3,CREB5
hsa04926	Relaxin signaling pathway	125	8	0.259957	1	ADCY6,ADCY9,COL4A1,COL4A2,EDNRB,NOS1,GNG12,VEGFC,CREB5
hsa04974	Protein digestion and absorption	95	6	0.268709	1	COL4A1,COL4A2,COL8A1,COL11A2,COL26A1,COL14A1,COL25A1
hsa05204	Chemical carcinogenesis - DNA adducts	58	2	0.271518	1	GSTM2,NAT1
hsa00280	Valine, leucine and isoleucine degradation	46	3	0.27335	1	ABAT,ALDH1B1,HMGCS2
hsa03265	Virion - Ebolavirus and Lyssavirus	6	1	0.275762	1	NCAM2
hsa05216	Thyroid cancer	37	3	0.279739	1	PPARG,RXRG,BRAF
hsa00520	Amino sugar and nucleotide sugar metabolism	48	3	0.284053	1	CYB5R3,PGM1,UXS1
hsa03083	Polycomb repressive complex	76	5	0.286991	1	CSNK2B,ASXL1,SFMBT2,UBE2D2,PCGF5,KDM2B
hsa04015	Rap1 signaling pathway	207	13	0.287801	1	VAV3,ADCY6,ADCY9,LPAR1,FGF2,FGF8,FGFR1,ANGPT2,ITGB1,BRAF,VEGFC,PDGFD,MAGI2
hsa04659	Th17 cell differentiation	102	6	0.300268	1	IL1R1,IRF4,SMAD4,RXRG,STAT5B,TYK2
hsa04360	Axon guidance	175	12	0.304918	1	EPHA5,EPHA7,NTNG1,ABL1,ITGB1,PLXNA2,RGMA,ROBO1,TRPC6,NCK2,UNC5C,SLIT2
hsa04012	ErbB signaling pathway	80	6	0.307737	1	ABL1,NRG1,BRAF,STAT5B,NCK2,NRG2
hsa05412	Arrhythmogenic right ventricular cardiomyopathy	81	6	0.313496	1	DES,LAMA1,ITGA4,ITGB1,NOS1,ITGA8
hsa04020	Calcium signaling pathway	240	14	0.316487	1	CHRM2,ADCY9,ADRA1A,AGTR1,EDNRB,FGF2,FGF8,FGFR1,GDNF,HTR4,NOS1,CAMK1D,VEGFC,PDGFD
hsa04350	TGF-beta signaling pathway	107	6	0.317749	1	FBN1,GDF6,SMAD4,PITX2,RGMA,BMP4
hsa04371	Apelin signaling pathway	138	8	0.325821	1	ADCY6,ADCY9,AGTR1,SMAD4,MEF2C,MEF2D,NOS1,GNG12
hsa01523	Antifolate resistance	29	2	0.32697	1	FOLR1,SLC19A1
hsa00500	Starch and sucrose metabolism	31	2	0.328401	1	ENPP3,PGM1
hsa05410	Hypertrophic cardiomyopathy	94	6	0.336645	1	DES,LAMA1,ITGA4,ITGB1,NOS1,ITGA8
hsa05100	Bacterial invasion of epithelial cells	76	5	0.33931	1	ACTR3,SEPTIN9,CD2AP,ITGB1,ELMO1
hsa00052	Galactose metabolism	30	2	0.342751	1	PFKL,PGM1
hsa00760	Nicotinate and nicotinamide metabolism	36	2	0.350692	1	QPRT,ENPP3
hsa04151	PI3K-Akt signaling pathway	340	18	0.352345	1	CHRM2,COL4A1,COL4A2,LPAR1,FGF2,FGF8,FGFR1,PHLPP2,GDNF,LAMA1,ANGPT2,ITGA4,ITGB1,GNG12,VEGFC,PDGFD,ITGA8,CREB5,MAGI2
hsa01240	Biosynthesis of cofactors	147	6	0.358151	1	CTPS1,ALAD,ALDH1B1,QPRT,AK5,MOCS2,OXSM
hsa05200	Pathways in cancer	507	26	0.365513	1	ADCY6,ADCY9,COL4A1,COL4A2,DAPK1,AGTR1,LPAR1,EDNRB,FGF2,FGF8,FGFR1,ABL1,LAMA1,GSTM2,APC,IL12RB2,ITGB1,SMAD4,PPARG,GNG12,RXRG,BMP4,BRAF,STAT5B,VEGFC,ZBTB16,WNT10A
hsa04934	Cushing syndrome	153	9	0.367942	1	ADCY6,ADCY9,CRHR2,AGTR1,APC,KCNA4,BRAF,WNT10A,CREB5
hsa00051	Fructose and mannose metabolism	33	2	0.374542	1	PFKL,FBP2
hsa00410	beta-Alanine metabolism	31	2	0.374853	1	ABAT,ALDH1B1
hsa00053	Ascorbate and aldarate metabolism	26	1	0.37764	1	ALDH1B1
hsa00640	Propanoate metabolism	32	2	0.38023	1	ABAT,ACSS3
hsa00430	Taurine and hypotaurine metabolism	16	1	0.394403	1	CDO1
hsa04976	Bile secretion	85	4	0.399837	1	ADCY6,ADCY9,AQP1,SLC4A4
hsa04611	Platelet activation	123	7	0.406473	1	ADCY6,ADCY9,GUCY1A2,GUCY1A1,GUCY1B1,ITGB1,PRKG1
hsa00071	Fatty acid degradation	42	2	0.41181	1	ALDH1B1,ACSL5
hsa05205	Proteoglycans in cancer	199	11	0.411976	1	VAV3,FRS2,FGF2,FGFR1,ANK1,ITGB1,HPSE2,SDC2,BRAF,TWIST1,WNT10A
hsa05135	Yersinia infection	130	7	0.42343	1	ACTR3,VAV3,ITGA4,ITGB1,WIPF1,CD8A,ELMO1
hsa00250	Alanine, aspartate and glutamate metabolism	36	2	0.4284	1	ABAT,NAT8L
hsa01250	Biosynthesis of nucleotide sugars	37	2	0.433112	1	PGM1,UXS1
hsa04530	Tight junction	163	8	0.442136	1	ACTR3,BVES,DLG2,CLDN15,ITGB1,MYH10,JAM2,JAM3,CLDN9
hsa00603	Glycosphingolipid biosynthesis - globo and isoglobo series	15	1	0.454288	1	GBGT1
hsa01521	EGFR tyrosine kinase inhibitor resistance	77	5	0.459167	1	FGF2,NRG1,BRAF,PDGFD,NRG2
hsa04614	Renin-angiotensin system	20	1	0.466855	1	AGTR1
hsa05144	Malaria	48	2	0.472305	1	GYPC,SDC2
hsa04630	JAK-STAT signaling pathway	149	6	0.476334	1	CNTFR,IL12RB2,LIFR,STAT5B,TYK2,SOCS6
hsa04211	Longevity regulating pathway	88	5	0.479939	1	ADCY6,ADCY9,SESN1,PPARG,CREB5
hsa00561	Glycerolipid metabolism	58	3	0.482025	1	DGKG,ALDH1B1,AGPAT3
hsa04933	AGE-RAGE signaling pathway in diabetic complications	95	5	0.488327	1	COL4A1,COL4A2,AGTR1,SMAD4,STAT5B,VEGFC
hsa05416	Viral myocarditis	60	3	0.491754	1	ABL1,LAMA1,NOS1
hsa04392	Hippo signaling pathway - multiple species	29	2	0.50023	1	RASSF4,RASSF2
hsa00730	Thiamine metabolism	15	1	0.503176	1	AK5
hsa00340	Histidine metabolism	20	1	0.504845	1	ALDH1B1
hsa04062	Chemokine signaling pathway	182	8	0.520195	1	VAV3,ADCY6,ADCY9,GNG12,PREX1,BRAF,STAT5B,ELMO1
hsa04921	Oxytocin signaling pathway	151	8	0.530881	1	ADCY6,ADCY9,GUCY1A2,GUCY1A1,GUCY1B1,KCNJ12,MEF2C,CAMK1D
hsa00270	Cysteine and methionine metabolism	49	2	0.531063	1	CDO1,DNMT3A
hsa05220	Chronic myeloid leukemia	74	4	0.532727	1	ABL1,SMAD4,BRAF,STAT5B
hsa00900	Terpenoid backbone biosynthesis	23	1	0.535473	1	HMGCS2
hsa00983	Drug metabolism - other enzymes	70	2	0.542197	1	GSTM2,RRM2B,NAT1
hsa04714	Thermogenesis	213	8	0.542724	1	FRS2,ADCY6,ADCY9,FGFR1,ACSL5,PPARG,PRKG1,CREB5
hsa04742	Taste transduction	82	3	0.543773	1	ADCY6,GABRA1,GABRA5
hsa00591	Linoleic acid metabolism	30	1	0.543842	1	PLAAT2
hsa00220	Arginine biosynthesis	20	1	0.544728	1	NOS1
hsa04152	AMPK signaling pathway	118	6	0.550587	1	ADRA1A,PFKL,PPARG,STRADB,FBP2,CREB5
hsa00531	Glycosaminoglycan degradation	18	1	0.552071	1	HPSE2
hsa04658	Th1 and Th2 cell differentiation	87	4	0.554261	1	IL12RB2,STAT5B,TYK2,RUNX3
hsa05120	Epithelial cell signaling in Helicobacter pylori infection	68	3	0.556207	1	NOD1,JAM2,JAM3
hsa00790	Folate biosynthesis	27	1	0.557422	1	MOCS2
hsa00860	Porphyrin metabolism	37	1	0.564161	1	ALAD
hsa05207	Chemical carcinogenesis - receptor activation	197	8	0.566136	1	ADCY6,ADCY9,FGF2,FGF8,GSTM2,RXRG,STAT5B,CREB5
hsa04925	Aldosterone synthesis and secretion	94	5	0.571825	1	ADCY6,ADCY9,AGTR1,CAMK1D,CREB5
hsa04640	Hematopoietic cell lineage	89	3	0.572078	1	IL1R1,ITGA4,CD8A
hsa04330	Notch signaling pathway	60	3	0.575873	1	DTX1,DTX3,NUMB
hsa05217	Basal cell carcinoma	63	3	0.577984	1	APC,BMP4,WNT10A
hsa00592	alpha-Linolenic acid metabolism	26	1	0.579152	1	PLAAT2
hsa04935	Growth hormone synthesis, secretion and action	115	6	0.579907	1	ADCY6,ADCY9,GHSR,SSTR2,STAT5B,CREB5
hsa05226	Gastric cancer	147	7	0.581354	1	FGF2,FGF8,APC,SMAD4,RXRG,BRAF,WNT10A
hsa00061	Fatty acid biosynthesis	16	1	0.587209	1	ACSL5,OXSM
hsa01232	Nucleotide metabolism	81	3	0.60077	1	CTPS1,AK5,RRM2B,ENPP3
hsa00510	N-Glycan biosynthesis	51	2	0.602453	1	MGAT5B,MAN1C1
hsa05219	Bladder cancer	40	2	0.602918	1	DAPK1,BRAF
hsa00564	Glycerophospholipid metabolism	94	4	0.605345	1	CHAT,DGKG,LCAT,PLAAT2,AGPAT3
hsa04010	MAPK signaling pathway	288	14	0.605706	1	FGF2,FGF8,FGFR1,GDNF,ANGPT2,IL1R1,MEF2C,GNG12,PTPRR,RASGRF1,BRAF,VEGFC,PDGFD,PTPN5
hsa00240	Pyrimidine metabolism	55	2	0.610472	1	CTPS1,RRM2B,ENPP3
hsa04724	Glutamatergic synapse	114	6	0.615575	1	ADCY6,ADCY9,SLC17A8,GRIA4,GRIK1,GNG12
hsa04920	Adipocytokine signaling pathway	66	3	0.618161	1	NPY,ACSL5,RXRG
hsa00982	Drug metabolism - cytochrome P450	59	1	0.623166	1	GSTM2
hsa04913	Ovarian steroidogenesis	50	2	0.63385	1	ADCY6,ADCY9
hsa05221	Acute myeloid leukemia	63	3	0.634911	1	BRAF,STAT5B,ZBTB16
hsa04510	Focal adhesion	195	10	0.637191	1	VAV3,COL4A1,COL4A2,LAMA1,ITGA4,ITGB1,RASGRF1,BRAF,VEGFC,PDGFD,ITGA8
hsa00515	Mannose type O-glycan biosynthesis	23	1	0.639664	1	MGAT5B
hsa04911	Insulin secretion	83	4	0.644703	1	ADCY6,ADCY9,VAMP2,CREB5
hsa05031	Amphetamine addiction	66	3	0.647539	1	GRIA4,SLC6A3,CREB5
hsa05418	Fluid shear stress and atherosclerosis	131	5	0.650454	1	GSTM2,IL1R1,MEF2C,SDC2,BMP4
hsa00534	Glycosaminoglycan biosynthesis - heparan sulfate / heparin	23	1	0.658174	1	EXTL3
hsa00350	Tyrosine metabolism	34	1	0.658305	1	LRTOMT
hsa05222	Small cell lung cancer	88	4	0.660966	1	COL4A1,COL4A2,LAMA1,ITGB1,RXRG
hsa05320	Autoimmune thyroid disease	43	1	0.668945	1	TSHR
hsa04072	Phospholipase D signaling pathway	144	7	0.672619	1	ADCY6,ADCY9,DGKG,AGTR1,LPAR1,AGPAT3,PDGFD
hsa04014	Ras signaling pathway	227	10	0.685403	1	FGF2,FGF8,FGFR1,ABL1,ANGPT2,PLAAT2,GNG12,RASGRF1,VEGFC,PDGFD
hsa05340	Primary immunodeficiency	32	1	0.687562	1	CD8A
hsa00562	Inositol phosphate metabolism	69	3	0.688939	1	PLCH1,INPP5B,INPP4B
hsa05140	Leishmaniasis	65	2	0.691385	1	ITGA4,ITGB1
hsa05133	Pertussis	73	2	0.697974	1	NOD1,ITGB1
hsa04130	SNARE interactions in vesicular transport	32	1	0.699443	1	VAMP2
hsa05030	Cocaine addiction	47	2	0.699954	1	SLC6A3,CREB5
hsa05322	Systemic lupus erythematosus	107	2	0.700842	1	H2BC3,C6,H3C3
hsa00980	Metabolism of xenobiotics by cytochrome P450	67	1	0.701482	1	GSTM2
hsa03030	DNA replication	34	1	0.705883	1	MCM7
hsa05224	Breast cancer	145	6	0.70631	1	FGF2,FGF8,FGFR1,APC,BRAF,WNT10A
hsa04672	Intestinal immune network for IgA production	42	1	0.714744	1	ITGA4
hsa01100	Metabolic pathways	1458	51	0.715274	1	CDO1,ADCY6,ADCY9,MGAT5B,CTPS1,DGKG,DNMT3A,ABAT,ALAD,EXTL3,ALDH1B1,LRTOMT,PLCH1,QPRT,AK5,GBGT1,GPX3,GPX7,GSTM2,GUCY1A2,GUCY1A1,GUCY1B1,DSE,HMGCS2,NAT8L,CYP26C1,INPP5B,MOCS2,NOS1,OAT,RRM2B,KMT5B,PDE4A,ENPP3,ACSL5,PFKL,PGM1,PLAAT2,OXSM,CSGALNACT1,AGPAT3,MAN1C1,HPSE2,CA1,CA7,CERS4,ACSS3,DGLUCY,UXS1,FBP2,INPP4B,NAT1
hsa05215	Prostate cancer	94	4	0.722064	1	FGFR1,BRAF,PDGFD,CREB5
hsa00830	Retinol metabolism	62	1	0.722441	1	CYP26C1
hsa04520	Adherens junction	92	4	0.726871	1	SORBS1,CSNK2B,FGFR1,SMAD4,HEG1
hsa00140	Steroid hormone biosynthesis	57	1	0.734404	1	LRTOMT
hsa04916	Melanogenesis	101	4	0.736593	1	ADCY6,ADCY9,EDNRB,WNT10A
hsa05166	Human T-cell leukemia virus 1 infection	212	8	0.741837	1	ADCY6,ADCY9,IL1R1,SMAD4,MSX1,STAT5B,RANBP3,CREB5
hsa04910	Insulin signaling pathway	131	5	0.74228	1	SORBS1,PRKAR1B,BRAF,PPP1R3B,FBP2
hsa04060	Cytokine-cytokine receptor interaction	269	6	0.744751	1	CNTFR,IL1R1,IL12RB2,GDF6,LIFR,BMP4
hsa00380	Tryptophan metabolism	39	1	0.744799	1	ALDH1B1
hsa04961	Endocrine and other factor-regulated calcium reabsorption	51	2	0.755379	1	ADCY6,ADCY9
hsa03022	Basal transcription factors	39	1	0.758147	1	GTF2A1
hsa04972	Pancreatic secretion	95	3	0.758219	1	ADCY6,ADCY9,SLC4A4
hsa05223	Non-small cell lung cancer	71	3	0.758421	1	RXRG,BRAF,STAT5B
hsa04971	Gastric acid secretion	75	3	0.765029	1	ADCY6,ADCY9,SSTR2
hsa04261	Adrenergic signaling in cardiomyocytes	148	6	0.768097	1	BVES,ADCY6,ADCY9,ADRA1A,AGTR1,CREB5
hsa04914	Progesterone-mediated oocyte maturation	88	3	0.787431	1	ADCY6,ADCY9,BRAF,CDC25C
hsa00620	Pyruvate metabolism	46	1	0.789579	1	ALDH1B1
hsa05210	Colorectal cancer	84	3	0.790157	1	APC,SMAD4,BRAF
hsa03018	RNA degradation	76	2	0.790219	1	PFKL,CNOT6
hsa00310	Lysine degradation	61	2	0.79157	1	ALDH1B1,KMT5B
hsa04728	Dopaminergic synapse	128	5	0.798143	1	LRTOMT,GRIA4,GNG12,SLC6A3,CREB5
hsa05161	Hepatitis B	152	5	0.798317	1	SMAD4,BRAF,STAT5B,TYK2,CREB5
hsa04710	Circadian rhythm	34	1	0.801689	1	NFIL3
hsa04216	Ferroptosis	38	1	0.802239	1	ACSL5
hsa04390	Hippo signaling pathway	154	6	0.808662	1	DLG2,APC,GDF6,SMAD4,BMP4,TP73,WNT10A
hsa04213	Longevity regulating pathway - multiple species	60	2	0.809428	1	ADCY6,ADCY9
hsa05146	Amoebiasis	97	3	0.815784	1	COL4A1,COL4A2,LAMA1,IL1R1
hsa04922	Glucagon signaling pathway	98	3	0.818362	1	PFKL,FBP2,CREB5
hsa05213	Endometrial cancer	56	2	0.824751	1	APC,BRAF
hsa04340	Hedgehog signaling pathway	56	2	0.826015	1	EVC2,DISP1
hsa00590	Arachidonic acid metabolism	61	1	0.826979	1	PLAAT2
hsa00565	Ether lipid metabolism	50	1	0.829912	1	PLAAT2
hsa04115	p53 signaling pathway	74	2	0.834799	1	SESN1,RRM2B,TP73
hsa00513	Various types of N-glycan biosynthesis	40	1	0.835835	1	MAN1C1
hsa05202	Transcriptional misregulation in cancer	178	6	0.841986	1	FLI1,TLX1,MEF2C,PPARG,RXRG,ZBTB16,H3C3
hsa04668	TNF signaling pathway	110	3	0.843369	1	MLKL,VEGFC,CREB5
hsa04623	Cytosolic DNA-sensing pathway	68	1	0.847465	1	MLKL,POLR2L
hsa04150	mTOR signaling pathway	151	5	0.849884	1	STRADB,PRR5,CLIP1,BRAF,WNT10A
hsa05145	Toxoplasmosis	104	3	0.852294	1	LAMA1,ITGB1,TYK2
hsa04973	Carbohydrate digestion and absorption	42	1	0.854486	1	SLC2A5
hsa04917	Prolactin signaling pathway	70	2	0.855988	1	STAT5B,SOCS6
hsa04620	Toll-like receptor signaling pathway	95	2	0.855989	1	TLR1,TYK2
hsa04217	Necroptosis	145	3	0.857298	1	MLKL,STAT5B,TYK2
hsa03460	Fanconi anemia pathway	49	1	0.857637	1	FANCC,REV3L
hsa05230	Central carbon metabolism in cancer	67	2	0.859522	1	FGFR1,PFKL
hsa04979	Cholesterol metabolism	51	1	0.861706	1	LCAT
hsa04070	Phosphatidylinositol signaling system	92	3	0.861892	1	DGKG,INPP5B,INPP4B
hsa05160	Hepatitis C	150	4	0.862596	1	CLDN15,BRAF,TYK2,CLDN9
hsa04726	Serotonergic synapse	108	3	0.865374	1	HTR4,GNG12,BRAF
hsa04110	Cell cycle	152	4	0.866469	1	ABL1,SMAD4,MCM7,ORC2,CDC25C
hsa05206	MicroRNAs in cancer	298	7	0.86723	1	TRIM71,DNMT3A,ABL1,APC,MIR101-2,MIR137,RECK,CDC25C
hsa04310	Wnt signaling pathway	168	6	0.870332	1	CSNK2B,DAAM1,DKK2,APC,RSPO2,SMAD4,WNT10A
hsa05162	Measles	126	3	0.872061	1	CSNK2B,STAT5B,TP73,TYK2
hsa04612	Antigen processing and presentation	64	1	0.87824	1	CD8A
hsa05131	Shigellosis	236	7	0.879428	1	ACTR3,NOD1,SEPTIN9,IL1R1,ITGB1,UBE2D2,H3C3,ELMO1
hsa04740	Olfactory transduction	364	3	0.882237	1	SLC24A4,CNGA3,PRKG1
hsa05110	Vibrio cholerae infection	49	1	0.884237	1	ADCY9
hsa01522	Endocrine resistance	95	3	0.884693	1	ADCY6,ADCY9,BRAF
hsa05212	Pancreatic cancer	73	2	0.88785	1	SMAD4,BRAF
hsa05203	Viral carcinogenesis	183	5	0.889093	1	GTF2A1,H2BC3,HPN,STAT5B,HDAC11,CREB5
hsa00600	Sphingolipid metabolism	53	1	0.889352	1	CERS4
hsa05321	Inflammatory bowel disease	60	1	0.89187	1	IL12RB2
hsa04750	Inflammatory mediator regulation of TRP channels	97	3	0.893633	1	ADCY6,ADCY9,IL1R1
hsa05167	Kaposi sarcoma-associated herpesvirus infection	188	5	0.895593	1	FGF2,ANGPT2,GNG12,PREX1,TYK2
hsa05225	Hepatocellular carcinoma	161	5	0.896614	1	GSTM2,APC,SMAD4,BRAF,WNT10A
hsa01200	Carbon metabolism	105	2	0.89854	1	PFKL,FBP2
hsa04610	Complement and coagulation cascades	80	1	0.900621	1	C6
hsa01230	Biosynthesis of amino acids	66	1	0.904357	1	PFKL
hsa05214	Glioma	74	2	0.90783	1	CAMK1D,BRAF
hsa03250	Viral life cycle - HIV-1	63	1	0.912953	1	FEZ1
hsa05016	Huntington disease	285	7	0.916763	1	DCTN1,DNAI1,GPX3,GPX7,GRIA4,POLR2L,PPARG,CREB5
hsa03040	Spliceosome	127	2	0.918057	1	PRPF40B,SNRPF
hsa04814	Motor proteins	191	5	0.921906	1	DCTN1,DNAI1,KIFC3,MYH10,MYO1A,MYO9A
hsa04380	Osteoclast differentiation	123	3	0.922244	1	IL1R1,PPARG,TYK2
hsa01212	Fatty acid metabolism	55	1	0.922249	1	ACSL5,OXSM
hsa04660	T cell receptor signaling pathway	115	3	0.923239	1	VAV3,NCK2,CD8A
hsa05132	Salmonella infection	240	6	0.923869	1	ACTR3,NOD1,DCTN1,MLKL,SNX33,ELMO1
hsa04650	Natural killer cell mediated cytotoxicity	113	2	0.925866	1	VAV3,BRAF
hsa05163	Human cytomegalovirus infection	213	6	0.92678	1	ADCY6,AKAP13,ADCY9,IL1R1,GNG12,CREB5
hsa04068	FoxO signaling pathway	127	3	0.928823	1	FOXG1,SMAD4,BRAF
hsa04722	Neurotrophin signaling pathway	114	3	0.930131	1	FRS2,ABL1,BRAF,TP73
hsa01524	Platinum drug resistance	66	1	0.935301	1	GSTM2,REV3L
hsa04148	Efferocytosis	152	4	0.93841	1	DNMT3A,PPARG,MEGF11,ELMO1
hsa04146	Peroxisome	81	1	0.938938	1	ACSL5
hsa05165	Human papillomavirus infection	319	10	0.942488	1	COL4A1,COL4A2,DLG2,LAMA1,APC,ITGA4,ITGB1,TYK2,WNT10A,ITGA8,CREB5
hsa04915	Estrogen signaling pathway	135	3	0.94511	1	ADCY6,ADCY9,CREB5
hsa04912	GnRH signaling pathway	91	2	0.945328	1	ADCY6,ADCY9
hsa05171	Coronavirus disease - COVID-19	211	3	0.950438	1	AGTR1,C6,TYK2
hsa04666	Fc gamma R-mediated phagocytosis	90	2	0.950468	1	ACTR3,VAV3
hsa04919	Thyroid hormone signaling pathway	117	3	0.953216	1	PFKL,RXRG,BMP4
hsa04114	Oocyte meiosis	117	2	0.960003	1	ADCY6,ADCY9,CDC25C
hsa04066	HIF-1 signaling pathway	105	2	0.960687	1	ANGPT2,PFKL
hsa04664	Fc epsilon RI signaling pathway	66	1	0.960933	1	VAV3
hsa04931	Insulin resistance	105	2	0.961505	1	PPP1R3B,CREB5
hsa05231	Choline metabolism in cancer	95	2	0.96191	1	DGKG,PDGFD
hsa04145	Phagosome	136	2	0.963964	1	ITGB1,NOS1
hsa04613	Neutrophil extracellular trap formation	157	2	0.964491	1	H2BC3,HDAC11,H3C3
hsa05211	Renal cell carcinoma	65	1	0.966763	1	BRAF
hsa04144	Endocytosis	238	6	0.969408	1	ACTR3,FOLR1,SNX32,SNX2,WIPF1,IQSEC1
hsa04720	Long-term potentiation	64	1	0.970128	1	BRAF
hsa04662	B cell receptor signaling pathway	77	1	0.973913	1	VAV3
hsa05208	Chemical carcinogenesis - reactive oxygen species	196	3	0.974081	1	ABL1,GSTM2,BRAF
hsa03013	Nucleocytoplasmic transport	100	1	0.975246	1	TNPO2
hsa05022	Pathways of neurodegeneration - multiple diseases	449	11	0.976063	1	CSNK2B,DCTN1,DNAI1,DKK2,GPX3,GPX7,GRIA4,APC,NOS1,SLC6A3,BRAF,WNT10A
hsa04064	NF-kappa B signaling pathway	93	1	0.980662	1	CSNK2B,IL1R1
hsa04621	NOD-like receptor signaling pathway	169	2	0.982449	1	NOD1,PYDC1,TYK2
hsa04141	Protein processing in endoplasmic reticulum	161	2	0.984522	1	MAN1C1,UBE2D2
hsa05014	Amyotrophic lateral sclerosis	341	6	0.984735	1	DCTN1,DNAI1,GPX3,GPX7,NRG1,NOS1,NRG2
hsa03082	ATP-dependent chromatin remodeling	108	1	0.986795	1	CDK2AP1
hsa05417	Lipid and atherosclerosis	201	3	0.989933	1	VAV3,PPARG,RXRG
hsa05017	Spinocerebellar ataxia	139	2	0.990967	1	DAB1,CIC
hsa05020	Prion disease	251	3	0.993674	1	CSNK2B,NCAM2,C6,CREB5
hsa04936	Alcoholic liver disease	133	1	0.994222	1	ALDH1B1
hsa05164	Influenza A	153	1	0.99572	1	CPSF4,TYK2
hsa05010	Alzheimer disease	359	6	0.996134	1	CSNK2B,DKK2,APBB1,APC,NOS1,BRAF,WNT10A
hsa04932	Non-alcoholic fatty liver disease	148	1	0.996187	1	PPARG
hsa05169	Epstein-Barr virus infection	190	2	0.996702	1	TYK2,RUNX3
hsa04120	Ubiquitin mediated proteolysis	134	1	0.99701	1	UBE2D2
hsa04071	Sphingolipid signaling pathway	120	1	0.997501	1	CERS4
hsa05152	Tuberculosis	163	1	0.998127	1	TLR1
hsa05415	Diabetic cardiomyopathy	179	1	0.999034	1	AGTR1
hsa04140	Autophagy - animal	157	1	0.999415	1	DAPK1
hsa05170	Human immunodeficiency virus 1 infection	200	1	0.999799	1	GNG12,CDC25C
hsa05012	Parkinson disease	245	1	0.999862	1	SLC6A3

## Sheet: LSn_LSadh_allDMP_promoter
ID	Description	N	DE	P.DE	FDR	SigGenesInSet
hsa04740	Olfactory transduction	364	210	1.99407e-46	7.09889e-44	OR5I1,OR52E2,OR51L1,OR4X2,OR5P2,OR5P3,OR2D2,OR56A4,OR56A1,OR10P1,OR10AD1,OR10A7,OR11H6,SLC24A4,OR4D2,OR7D4,CNGA3,OR1I1,OR2M5,OR2M3,OR14C36,OR10J5,OR2B11,OR10T2,OR6P1,OR10X1,OR10Z1,OR6K6,OR6N1,OR9A4,OR2Y1,OR9A2,OR2A14,OR13C8,OR13C4,OR13F1,OR1L8,OR1N2,OR1N1,OR52B4,OR10A5,OR2AG1,OR6B3,OR7D2,OR56B4,OR8U1,OR4C16,OR4C6,OR5D14,OR5L1,OR5AS1,OR8K5,OR5T2,OR8H1,OR8K3,OR8J1,OR8U3,OR5M3,OR5M8,OR5AR1,OR8B12,OR…
hsa04080	Neuroactive ligand-receptor interaction	340	168	1.06941e-25	1.90355e-23	PATE3,CALCRL,NPFFR2,GPR83,UTS2,CHRM2,PTH2,CHRM3,CHRM5,CHRNA1,CHRNA4,CHRNB3,ADCYAP1,ADCYAP1R1,RLN3,RXFP2,GPHB5,LTB4R,CNR1,CNR2,NMS,LYPD6B,TAAR9,ADORA2A,CRH,CRHR1,CRHR2,ADRA1A,ADRA2C,ADRB3,PATE1,DRD1,DRD2,DRD3,DRD4,DRD5,AGT,AGTR1,S1PR3,EDNRB,GABRR3,FPR2,FPR3,NTSR2,FSHB,GABRA1,GABRA4,GABRA5,GABRA6,GABRB3,GABRG2,GABRG3,GABRR1,UTS2B,GALR1,GCG,GHR,GHSR,GIPR,GLRA1,GLRB,GNRH2,GNRHR,NPBWR1,NPBWR2,PRLHR,UT…
hsa05150	Staphylococcus aureus infection	76	36	3.16361e-06	0.000375415	MASP2,KRT28,DEFA4,DEFA5,DEFA6,KRT24,FGG,FPR2,FPR3,HLA-DMB,HLA-DOA,HLA-DRA,KRT27,KRT26,IL10,KRT13,KRT31,KRT32,KRT33A,KRT33B,KRT34,KRT35,KRT20,PTAFR,SELP,SELPLG,C1QA,C1QB,C1QC,C1S,C2,C3AR1,C5AR1,CAMP,KRT38,KRT37
hsa04020	Calcium signaling pathway	240	91	3.7056e-05	0.00308961	TRDN,ADCY1,ADCY2,CHRM2,PLCD3,CHRM3,CHRM5,ADCY8,ADCY9,ADORA2A,ADRA1A,ADRB3,DRD1,DRD5,AGTR1,EDNRB,EGF,ADCY4,PTK2B,FGF1,FGF3,FGF4,FGF6,FGF7,FGF8,FGF10,FGFR1,FGFR2,FGF20,GDNF,GNAL,GNAS,GRIN2A,GRIN2C,GRM1,HGF,HRH1,HRH2,HTR2A,HTR4,HTR5A,ITPKB,KDR,MET,MST1R,MYLK,NGF,NOS1,NOS3,ATP2B2,NTRK1,NTRK3,NTSR1,ATP2B4,P2RX5,P2RX7,PDE1A,PDE1C,PDE1B,PDGFRA,PLCB2,PLCB4,PLN,AVPR1A,PPP3CC,PPP3R2,PRKACB,CYSLTR2,CAMK1G,P…
hsa04514	Cell adhesion molecules	140	57	4.33934e-05	0.00308961	CDH2,CDH3,CLDN24,CDH4,CDH5,SLITRK1,CNTN1,VCAN,CTLA4,IGSF11,TIGIT,NTNG1,SLITRK3,NLGN1,CLDN14,CLDN15,CNTNAP2,SLITRK5,CLDN17,CD274,ICOS,HLA-DMB,HLA-DOA,HLA-DRA,ICAM2,ITGA4,MAG,NCAM2,NRCAM,CLDN11,F11R,PECAM1,CLDN22,LRRC4C,CADM3,PTPRC,PTPRD,PTPRS,JAM2,SDC2,SELE,SELP,SELPLG,LRRC4,CLDN5,VCAM1,PDCD1LG2,MADCAM1,SLITRK6,NTNG2,CNTNAP1,ITGA8,CLDN10,NRXN3,NRXN1,NRXN2,LRRC4B,CD34
hsa05033	Nicotine addiction	36	20	0.000121606	0.00678726	CHRNA4,SLC32A1,GABRR3,SLC17A8,GABRA1,GABRA4,GABRA5,GABRA6,GABRB3,GABRG2,GABRG3,GABRR1,GRIA1,GRIA2,GRIA4,GRIN2A,GRIN2C,SLC17A6,CACNA1A,CACNA1B,CHRNA6
hsa05032	Morphine addiction	88	41	0.000133457	0.00678726	GNB5,ADCY1,ADCY2,ADCY8,ADCY9,SLC32A1,DRD1,ADCY4,GABRR3,GABRA1,GABRA4,GABRA5,GABRA6,GABRB3,GABRG2,GABRG3,GABRR1,PDE7B,GNAO1,GNAS,GNB2,GNG4,GNG7,KCNJ5,KCNJ6,OPRM1,PDE11A,PDE1A,PDE1C,PDE2A,PDE4A,PDE4B,PDE4C,PDE4D,PDE1B,GNG2,PRKACB,GNG12,GNB4,CACNA1A,CACNA1B
hsa04742	Taste transduction	82	35	0.000173808	0.00773447	CHRM3,ADCY8,HTR3C,ADCY4,HTR3D,GABRA1,GABRA4,GABRA5,GABRA6,TAS2R39,GRM1,GRM4,HTR1A,HTR1B,HTR1E,TAS2R42,ASIC2,TAS2R16,TAS2R1,TAS2R8,PDE1A,PDE1C,PDE1B,PLCB2,PLCB4,PRKACB,TAS2R38,SCN2A,SCN3A,SCN9A,SCNN1A,SCNN1B,CACNA1A,TAS1R2,HTR3B
hsa04060	Cytokine-cytokine receptor interaction	269	88	0.000207657	0.00821401	CXCL13,CCR1,CCR3,CCR5,CCR6,CNTFR,IL31RA,CSF1R,CSF2,CSF2RB,CSF3R,CLCF1,GHR,IL36B,IL37,IL36A,BMP10,IL19,IFNA2,IFNA7,IFNA8,IFNA13,IFNA14,IFNA16,IFNB1,IFNG,IFNW1,IL1R1,IL1RN,IL2RA,IL3,IL4,IL5,IL5RA,IL6ST,IL7R,CXCR1,CXCR2,IL10,IL12B,IL12RB2,IL15,IL16,TNFRSF9,IL17A,IL18,INHBA,INHBB,LEPR,LTA,NGF,IL21R,IL22,TNFRSF19,IL26,PRL,PRLR,IL21,CCL1,CCL2,CCL5,CCL7,CCL8,CCL11,CCL13,CCL17,CCL20,CCL23,CCL25,CXCR5,IL2…
hsa04512	ECM-receptor interaction	87	38	0.00062033	0.0220837	COL1A2,COL4A1,COL4A2,COL6A2,COL6A3,COL9A1,COL9A2,COL9A3,COMP,COL6A6,DSPP,LAMB4,ITGA11,SV2C,COL6A5,GP1BB,LAMA1,TNC,FREM2,ITGA4,ITGA5,LAMA2,LAMA3,GP6,MEPE,TNN,SPP1,THBS1,THBS2,THBS4,TNR,TNXB,VWF,ITGA8,CD36,CD44,SV2B,SV2A
hsa04974	Protein digestion and absorption	95	39	0.000753645	0.0241368	SLC7A9,COL1A2,COL4A1,COL4A2,COL5A1,COL6A2,COL6A3,COL8A1,COL8A2,COL9A1,COL9A2,COL9A3,COL11A1,COL11A2,COL12A1,COL15A1,COL19A1,COL6A6,CPA3,CPB2,COL26A1,SLC36A2,COL22A1,SLC36A1,COL6A5,SLC36A3,KCNQ1,MEP1A,MME,CTRB2,ATP1A2,ATP1A4,ATP1B2,SLC8A2,SLC8A1,SLC8A3,COL14A1,COL21A1,COL25A1
hsa05144	Malaria	48	22	0.000813599	0.0241368	COMP,CR1L,ACKR1,GYPA,GYPC,HBB,HGF,IFNG,IL10,IL18,MET,PECAM1,CCL2,SDC2,SELE,SELP,TGFB2,THBS1,THBS2,THBS4,TLR2,VCAM1,CD36
hsa04610	Complement and coagulation cascades	80	31	0.00110567	0.0302784	MASP2,CFHR4,CPB2,CR1L,CR2,A2M,F10,F13B,FGB,FGG,KNG1,SERPINB2,SERPINA5,SERPINA1,PLAT,PROC,TFPI,THBD,C1QA,C1QB,C1QC,C1S,C2,C3AR1,C4BPB,C5AR1,C6,C8A,C8B,VWF,CFHR5
hsa04970	Salivary secretion	86	35	0.00122723	0.0312068	ADCY1,ADCY2,CHRM3,ADCY8,ADCY9,ADRA1A,ADRB3,DMBT1,ADCY4,GNAS,GUCY1A2,GUCY1A1,GUCY1B1,HTN3,AQP5,LPO,LYZ,MUC7,ATP1A2,ATP1A4,ATP1B2,NOS1,ATP2B2,ATP2B4,PLCB2,PLCB4,BEST2,TRPV6,PRKACB,PRKG1,PRKG2,RYR3,SLC9A1,STATH,CAMP
hsa04727	GABAergic synapse	84	35	0.00277646	0.0658946	GNB5,ADCY1,ADCY2,SLC38A3,ADCY8,ADCY9,SLC32A1,ABAT,ADCY4,GABRR3,GABRA1,GABRA4,GABRA5,GABRA6,GABRB3,GABRG2,GABRG3,GABRR1,GAD1,GAD2,GNAO1,GNB2,GNG4,GNG7,KCNJ6,GNG2,PRKACB,GNG12,SLC12A5,GNB4,SLC6A1,SLC6A11,CACNA1A,CACNA1B,SLC38A1
hsa04971	Gastric acid secretion	75	31	0.00408216	0.090828	ADCY1,ADCY2,CHRM3,ADCY8,ADCY9,ADCY4,GNAS,HRH2,KCNJ1,KCNJ2,KCNJ10,KCNJ15,KCNJ16,KCNK2,KCNQ1,MYLK,ATP1A2,ATP1A4,ATP1B2,ATP4A,PLCB2,PLCB4,KCNK10,PRKACB,ACTB,SLC9A1,SST,SSTR2,CA2,CAMK2A,CCKBR,MYLK3
hsa04151	PI3K-Akt signaling pathway	340	109	0.00611937	0.121111	C8orf44-SGK3,CDK6,GNB5,CHRM2,COL1A2,COL4A1,COL4A2,COL6A2,COL6A3,COL9A1,COL9A2,COL9A3,COMP,COL6A6,CSF1R,CSF3R,PIK3R6,EGF,EPHA2,EIF4B,FGF1,FGF3,FGF4,FGF6,FGF7,FGF8,FGF10,FGFR1,FGFR2,LAMB4,ITGA11,PIK3R5,SGK3,EIF4E1B,G6PC1,COL6A5,FGF20,GDNF,GHR,GNB2,GNG4,GNG7,ANGPT1,LAMA1,ANGPT2,GYS2,HGF,TNC,IFNA2,IFNA7,IFNA8,IFNA13,IFNA14,IFNA16,IFNB1,IGF1,IGF2,IL2RA,IL3,IL4,IL7R,INS,IRS1,ITGA4,ITGA5,KDR,KIT,LAMA2,L…
hsa04640	Hematopoietic cell lineage	89	32	0.00612359	0.121111	CR1L,CR2,CSF1R,CSF2,CSF3R,GP1BB,ANPEP,GYPA,HLA-DMB,HLA-DOA,HLA-DRA,IL1R1,IL2RA,IL3,IL4,IL5,IL5RA,IL7R,ITGA4,ITGA5,KIT,MME,THPO,CD1A,CD1B,CD1C,CD1D,CD1E,CD33,CD34,CD36,CD44
hsa04713	Circadian entrainment	96	38	0.00692707	0.129791	GNB5,ADCY1,ADCY2,ADCY8,ADCY9,ADCYAP1,ADCYAP1R1,ADCY4,GNAO1,GNAS,GNB2,GNG4,GNG7,GRIA1,GRIA2,GRIA4,GRIN2A,GRIN2C,GUCY1A2,GUCY1A1,GUCY1B1,KCNJ5,KCNJ6,MTNR1B,NOS1,PER1,PLCB2,PLCB4,GNG2,PRKACB,PRKG1,PRKG2,GNG12,GNB4,RYR2,RYR3,CAMK2A,CACNA1I
hsa05414	Dilated cardiomyopathy	99	38	0.00819497	0.145871	CACNG3,CACNG2,ADCY1,ADCY2,ADCY8,ADCY9,DES,AGT,DTNA,ADCY4,ITGA11,CACNG5,GNAS,LAMA1,IGF1,ITGA4,ITGA5,LAMA2,MYL2,NOS1,PLN,PRKACB,CACNG8,CACNG6,ACTB,RYR2,SGCD,SGCG,SLC8A2,SLC8A1,SLC8A3,TGFB2,TNNT2,TPM3,TPM4,TTN,ITGA8,CACNA2D4
hsa04024	cAMP signaling pathway	218	72	0.00862548	0.146222	VAV3,ADCY1,ADCY2,BVES,CHRM2,ADCY8,ADCY9,ADCYAP1,ADCYAP1R1,GPHB5,CNGA3,ADORA2A,CRH,CRHR1,CRHR2,DRD1,DRD2,DRD5,ADCY4,FSHB,GCG,GHSR,GIPR,HCAR1,GLI3,GNAS,FFAR2,GRIA1,GRIA2,GRIA4,GRIN2A,GRIN2C,HTR1A,HTR1B,HTR1E,HTR4,KCNK2,MC2R,AFDN,ATP1A2,ATP1A4,ATP1B2,NPY,ATP2B2,ATP2B4,PDE4A,PDE4B,PDE4C,PDE4D,PIK3CD,PLD1,PLN,POMC,PPARA,CNGB3,PRKACB,MAPK8,MAPK10,RAF1,RYR2,BDNF,POPDC3,SLC9A1,SOX9,BRAF,SST,SSTR2,TIAM1,T…
hsa04061	Viral protein interaction with cytokine and cytokine receptor	91	31	0.0105401	0.170558	CXCL13,CCR1,CCR3,CCR5,CCR6,CSF1R,IL37,IL19,IL2RA,IL6ST,CXCR1,CXCR2,IL10,IL18,LTA,CCL1,CCL2,CCL5,CCL7,CCL8,CCL11,CCL13,CCL17,CCL20,CCL23,CCL25,CXCR5,CCR2,TNFRSF10C,IL18RAP,CXCL14
hsa04724	Glutamatergic synapse	114	43	0.0113644	0.175901	GNB5,ADCY1,ADCY2,SLC38A3,ADCY8,ADCY9,ADCY4,SLC17A8,GNAO1,GNAS,GNB2,GNG4,GNG7,GRIA1,GRIA2,GRIA4,GRIK1,GRIK2,GRIK3,GRIK4,GRIK5,GRIN2A,GRIN2C,GRM1,GRM2,GRM3,GRM4,GRM6,GRM7,PLCB2,PLCB4,PLD1,GNG2,PPP3CC,PPP3R2,PRKACB,GNG12,SLC17A6,GNB4,SLC1A6,CACNA1A,SLC38A1,DLGAP1
hsa05320	Autoimmune thyroid disease	43	17	0.0125476	0.186123	CTLA4,HLA-DMB,HLA-DOA,HLA-DRA,IFNA2,IFNA7,IFNA8,IFNA13,IFNA14,IFNA16,IL4,IL5,IL10,PRF1,TG,TPO,TSHR
hsa00524	Neomycin, kanamycin and gentamicin biosynthesis	5	4	0.0215906	0.307449	GCK,HK1,HK2,HKDC1
hsa04911	Insulin secretion	83	31	0.025834	0.353727	KCNMB2,ADCY1,ADCY2,CHRM3,ADCY8,ADCY9,ADCYAP1,ADCYAP1R1,KCNU1,ADCY4,GCG,GCK,GNAS,FFAR1,INS,PDX1,KCNMB1,KCNN1,KCNN2,ATP1A2,ATP1A4,ATP1B2,PLCB2,PLCB4,PRKACB,RYR2,SNAP25,CAMK2A,CCK,CCKAR,CREB5,RIMS2
hsa04950	Maturity onset diabetes of the young	26	11	0.0294137	0.387825	NR5A2,GCK,HHEX,ONECUT1,IAPP,INS,PDX1,NEUROD1,NKX2-2,NEUROG3,PAX4,PAX6
hsa03264	Virion - Flavivirus	4	3	0.036637	0.461976	CLEC4M,HAVCR1,CD209
hsa04730	Long-term depression	58	22	0.0376329	0.461976	PPP1R17,CRH,CRHR1,GNAO1,GNAS,GNAZ,GRIA1,GRIA2,GRM1,GUCY1A2,GUCY1A1,GUCY1B1,IGF1,NOS1,PLCB2,PLCB4,PPP2CB,PPP2R1A,PRKG1,PRKG2,RAF1,BRAF,CACNA1A
hsa04261	Adrenergic signaling in cardiomyocytes	148	49	0.0414143	0.484707	CACNG3,CACNG2,ADCY1,ADCY2,BVES,ADCY8,ADCY9,PIK3R6,ADRA1A,AGT,AGTR1,ADCY4,PIK3R5,CACNG5,GNAS,KCNE1,KCNK2,KCNQ1,MYL2,ATP1A2,ATP1A4,ATP1B2,ATP2B2,ATP2B4,PIK3CG,PLCB2,PLCB4,PLN,PPP2CB,PPP2R1A,PPP2R2B,PPP2R2C,PRKACB,CACNG8,CACNG6,RYR2,SCN5A,SCN7A,POPDC3,SLC8A2,SLC8A1,SLC8A3,SLC9A1,TNNT2,TPM3,TPM4,CAMK2A,CACNA2D4,CREB5
hsa00603	Glycosphingolipid biosynthesis - globo and isoglobo series	15	7	0.0441965	0.484707	B3GALT5,FUT9,A3GALT2,FUT1,GBGT1,ST3GAL1,ST8SIA1,B3GALNT1
hsa04726	Serotonergic synapse	108	36	0.0445839	0.484707	GNB5,TPH2,CYP2D6,HTR3C,HTR3D,ALOX15,GABRB3,GNAO1,GNAS,GNB2,GNG4,GNG7,HTR1A,HTR1B,HTR1E,HTR2A,HTR4,HTR5A,KCND2,KCNJ5,KCNJ6,KCNN2,PLCB2,PLCB4,GNG2,PRKACB,GNG12,PTGS1,RAF1,GNB4,SLC6A4,BRAF,TPH1,CACNA1A,CACNA1B,HTR3B
hsa04725	Cholinergic synapse	111	39	0.0461651	0.484707	GNB5,ADCY1,ADCY2,CHAT,CHRM2,CHRM3,CHRM5,CHRNA4,ADCY8,ADCY9,PIK3R6,ADCY4,PIK3R5,FYN,GNAO1,GNB2,GNG4,GNG7,KCNJ2,KCNJ6,KCNJ12,KCNQ1,KCNQ3,PIK3CD,PIK3CG,PLCB2,PLCB4,GNG2,PRKACB,GNG12,KCNQ5,GNB4,SLC5A7,SLC18A3,CACNA1A,CACNA1B,CAMK4,CAMK2A,CHRNA6,CREB5
hsa00500	Starch and sucrose metabolism	31	12	0.0462922	0.484707	TREH,G6PC1,GCK,GYG1,GYS2,HK1,HK2,ENPP3,PGM1,GBA3,G6PC2,HKDC1
hsa04630	JAK-STAT signaling pathway	149	45	0.0533731	0.542881	CNTFR,IL31RA,CSF2,CSF2RB,CSF3R,EGF,CLCF1,GFAP,GHR,IL19,AOX1,IFNA2,IFNA7,IFNA8,IFNA13,IFNA14,IFNA16,IFNB1,IFNG,IFNW1,IL2RA,IL3,IL4,IL5,IL5RA,IL6ST,IL7R,IL10,IL12B,IL12RB2,IL15,LEPR,IL21R,IL22,PDGFRA,PIK3CD,IL26,PRL,PRLR,RAF1,IL21,STAT2,STAT5A,THPO,TSLP,CCND3,SOCS5
hsa05310	Asthma	26	10	0.0563954	0.557688	FCER1A,HLA-DMB,HLA-DOA,HLA-DRA,IL3,IL4,IL5,IL10,PRG2,CCL11
hsa04920	Adipocytokine signaling pathway	66	23	0.0581689	0.559679	CPT1A,CPT1B,ACSL1,ACSL3,G6PC1,IRS1,LEPR,NPY,PCK1,ADIPOR1,PRKAG2,ACSL5,POMC,PPARA,PRKCQ,MAPK8,MAPK10,G6PC2,RXRB,RXRG,TRAF2,ACSBG2,CD36
hsa05321	Inflammatory bowel disease	60	20	0.0670053	0.627734	TBX21,HLA-DMB,HLA-DOA,HLA-DRA,IFNG,IL4,IL5,IL10,IL12B,IL12RB2,IL17A,IL18,SMAD2,IL21R,IL22,IL21,RORA,NOD2,TGFB2,TLR2,IL18RAP
hsa04723	Retrograde endocannabinoid signaling	134	42	0.081479	0.725158	GNB5,ADCY1,ADCY2,ADCY8,ADCY9,CNR1,SLC32A1,ADCY4,GABRR3,RIMS1,SLC17A8,GABRA1,GABRA4,GABRA5,GABRA6,GABRB3,GABRG2,GABRG3,GABRR1,GNAO1,GNB2,GNG4,GNG7,GRIA1,GRIA2,GRIA4,GRM1,KCNJ5,KCNJ6,NDUFA5,NDUFS2,PLCB2,PLCB4,GNG2,PRKACB,GNG12,MAPK8,MAPK10,SLC17A6,GNB4,DAGLA,CACNA1A,CACNA1B
hsa04072	Phospholipase D signaling pathway	144	47	0.0822545	0.725158	ADCY1,ADCY2,ADCY8,ADCY9,PIK3R6,DGKB,DGKG,AGT,AGTR1,EGF,ADCY4,PTK2B,FCER1A,PIK3R5,FYN,DNM3,CYTH4,GNAS,GRM1,GRM2,GRM3,GRM4,GRM6,GRM7,CXCR1,CXCR2,INS,ARF1,KIT,PDGFRA,PIK3CD,PIK3CG,PLCB2,PLCB4,SHC3,PLD1,AVP,AVPR1A,AGPAT3,PTGFR,RAF1,SYK,PDGFD,PIP5K1A,PIP5K1B,DGKI,GAB2
hsa03260	Virion - Human immunodeficiency virus	5	3	0.0835154	0.725158	CLEC4M,CCR5,CD209
hsa05410	Hypertrophic cardiomyopathy	94	31	0.0858798	0.727933	CACNG3,CACNG2,DES,AGT,DTNA,ITGA11,CACNG5,LAMA1,IGF1,ITGA4,ITGA5,LAMA2,MYL2,NOS1,PRKAG2,CACNG8,CACNG6,ACTB,RYR2,SGCD,SGCG,SLC8A2,SLC8A1,SLC8A3,TGFB2,TNNT2,TPM3,TPM4,TTN,ITGA8,CACNA2D4
hsa05412	Arrhythmogenic right ventricular cardiomyopathy	81	28	0.0986289	0.79968	CDH2,CACNG3,CACNG2,CTNNA2,DES,DTNA,ITGA11,GJA1,CACNG5,LAMA1,CTNNA3,ITGA4,ITGA5,LAMA2,NOS1,CACNG8,CACNG6,ACTB,RYR2,SGCD,SGCG,SLC8A2,SLC8A1,SLC8A3,TCF7,ITGA8,ACTN2,CACNA2D4
hsa00601	Glycosphingolipid biosynthesis - lacto and neolacto series	28	10	0.0988368	0.79968	B3GALT5,ST3GAL6,FUT9,FUT1,FUT4,GCNT2,ST3GAL4,ST8SIA1,B3GNT4,B3GALNT1,B3GALT1
hsa04728	Dopaminergic synapse	128	41	0.104249	0.811034	GNB5,DRD1,DRD2,DRD3,DRD4,DRD5,LRTOMT,GNAL,GNAO1,GNAS,GNB2,GNG4,GNG7,GRIA1,GRIA2,GRIA4,GRIN2A,KCNJ5,KCNJ6,KIF5A,KIF5C,BMAL1,PLCB2,PLCB4,GNG2,PPP2CB,PPP2R1A,PPP2R2B,PPP2R2C,PPP3CC,PRKACB,GNG12,MAPK8,MAPK10,GNB4,SCN1A,SLC6A3,TH,CACNA1A,CACNA1B,CAMK2A,CREB5
hsa04062	Chemokine signaling pathway	182	55	0.104797	0.811034	RASGRP2,VAV3,CXCL13,GNB5,ADCY1,ADCY2,ADCY8,ADCY9,CCR1,CCR3,CCR5,CCR6,GRK7,PIK3R6,DOCK2,ADCY4,PTK2B,FGR,PIK3R5,GNB2,GNG4,GNG7,HCK,CXCR1,CXCR2,ITK,PIK3CD,PIK3CG,PLCB2,PLCB4,SHC3,GNG2,PRKACB,GNG12,PXN,RAF1,GNB4,GRK1,CCL1,CCL2,CCL5,CCL7,CCL8,CCL11,CCL13,CCL17,CCL20,CCL23,CCL25,CXCR5,BRAF,STAT2,TIAM1,CCR2,CXCL14,ELMO1
hsa05146	Amoebiasis	97	31	0.108917	0.824988	ADCY1,COL1A2,COL4A1,COL4A2,CSF2,LAMB4,GNAL,GNAS,LAMA1,IFNG,IL1R1,IL10,IL12B,LAMA2,LAMA3,SERPINB10,SERPINB13,PIK3CD,PLCB2,PLCB4,PRKACB,TGFB2,TLR2,C8A,C8B,RAB7A,CD1A,CD1B,CD1C,CD1D,CD1E
hsa05143	African trypanosomiasis	36	12	0.133971	0.976454	IDO2,HBB,IFNG,IL10,IL12B,IL18,IDO1,KNG1,PLCB2,PLCB4,SELE,VCAM1
hsa04928	Parathyroid hormone synthesis, secretion and action	105	34	0.1344	0.976454	ADCY1,ADCY2,MMP24,AKAP13,ADCY8,ADCY9,ADCY4,FGFR1,GNAS,MEF2C,MMP13,MMP16,SOST,PDE4A,PDE4B,PDE4C,PDE4D,PLCB2,PLCB4,PLD1,PRKACB,RAF1,RXRB,RXRG,BGLAP,MMP25,SLC34A1,BRAF,CASR,GCM1,TNFSF11,GCM2,CREB5,MAFB
hsa04976	Bile secretion	85	26	0.14351	1	ADCY1,ADCY2,UGT2A1,ADCY8,ADCY9,CYP7A1,ADCY4,GNAS,SLCO1B3,HMGCR,AQP1,KCNN2,ATP1A2,ATP1A4,ATP1B2,ABCB1,UGT1A10,UGT1A1,PRKACB,UGT2A2,NCEH1,SCT,SLC9A1,SLCO1A2,CA2,SLC4A4,SLC22A8,ABCG2,NR1H4
hsa00350	Tyrosine metabolism	34	11	0.147622	1	ADH1A,GOT1L1,DCT,LRTOMT,HGD,AOX1,HPD,TAT,TH,TPO,TYR,TYRP1
hsa04672	Intestinal immune network for IgA production	42	13	0.148594	1	ICOS,HLA-DMB,HLA-DOA,HLA-DRA,IL4,IL5,IL10,IL15,ITGA4,AICDA,CCL25,MADCAM1,MAP3K14
hsa00430	Taurine and hypotaurine metabolism	16	6	0.149115	1	CDO1,FMO1,FMO2,GAD1,GAD2,GADL1
hsa05142	Chagas disease	97	29	0.153602	1	TLR6,ADCY1,GNAL,GNAO1,GNAS,IFNB1,IFNG,IL10,IL12B,KNG1,SMAD2,IRAK4,PIK3CD,PLCB2,PLCB4,PPP2CB,PPP2R1A,PPP2R2B,PPP2R2C,MAPK8,MAPK10,CCL2,CCL5,TGFB2,TLR2,C1QA,C1QB,C1QC,CASP8
hsa04927	Cortisol synthesis and secretion	62	21	0.164037	1	ADCY1,ADCY2,ADCY8,ADCY9,CYP11A1,CYP11B1,AGT,AGTR1,ADCY4,GNAS,HSD3B2,KCNA4,KCNK2,MC2R,PLCB2,PLCB4,POMC,PRKACB,NCEH1,CACNA1I,CREB5
hsa04614	Renin-angiotensin system	20	7	0.171664	1	MRGPRD,CMA1,CPA3,AGT,AGTR1,ANPEP,MME
hsa04721	Synaptic vesicle cycle	78	24	0.17226	1	CPLX2,CPLX1,ATP6V1G3,SLC32A1,RIMS1,SLC17A8,DNM3,UNC13C,ATP6V0A4,ATP6V1E1,SLC17A6,SLC1A6,SLC6A1,SLC6A2,SLC6A3,SLC6A4,SLC6A7,SLC6A11,SLC18A3,SNAP25,SYT1,CACNA1A,CACNA1B,SLC6A5
hsa04924	Renin secretion	68	21	0.182528	1	ADCYAP1,ADCYAP1R1,CLCA1,ADRB3,AGT,AGTR1,GNAS,GUCY1A2,GUCY1A1,GUCY1B1,AQP1,KCNJ2,PDE1A,PDE1C,PDE1B,PLCB2,PLCB4,PPP3CC,PPP3R2,PRKACB,PRKG2
hsa00604	Glycosphingolipid biosynthesis - ganglio series	15	6	0.186882	1	ST8SIA5,ST6GALNAC6,ST3GAL1,ST8SIA1,ST6GALNAC5,B3GALT4
hsa04915	Estrogen signaling pathway	135	40	0.190558	1	ADCY1,ADCY2,ADCY8,ADCY9,KRT28,KRT24,ADCY4,ESR1,ESR2,GNAO1,GNAS,GRM1,HSPA1A,HSPA1L,KRT27,KRT26,KCNJ5,KCNJ6,KRT13,KRT31,KRT32,KRT33A,KRT33B,KRT34,KRT35,MMP2,NOS3,OPRM1,PIK3CD,PLCB2,PLCB4,SHC3,POMC,KRT20,PRKACB,RAF1,RARA,NCOA1,KRT38,KRT37,CREB5
hsa04022	cGMP-PKG signaling pathway	161	47	0.190924	1	KCNMB2,IRAG1,ADCY1,ADCY2,ADCY8,ADCY9,PIK3R6,ADRA1A,ADRA2C,ADRB3,KCNU1,AGTR1,EDNRB,ADCY4,PIK3R5,GATA4,GUCY1A2,GUCY1A1,GUCY1B1,INS,IRS1,KCNMB1,KNG1,MEF2C,MYLK,ATP1A2,ATP1A4,ATP1B2,NOS3,ATP2B2,ATP2B4,PDE2A,PIK3CG,PLCB2,PLCB4,PLN,PPP3CC,PPP3R2,PRKG1,PRKG2,RAF1,SLC8A2,SLC8A1,SLC8A3,TRPC6,MYLK3,GTF2IRD1,CREB5
hsa04923	Regulation of lipolysis in adipocytes	56	18	0.192376	1	ADCY1,ADCY2,ADCY8,ADCY9,ADRB3,ADCY4,FABP4,GNAS,INS,IRS1,NPY,PIK3CD,PRKACB,PRKG1,PRKG2,PTGS1,CIDEC,TSHR
hsa03265	Virion - Ebolavirus and Lyssavirus	6	3	0.194815	1	CHRNA1,ASGR1,NCAM2
hsa04260	Cardiac muscle contraction	78	23	0.196417	1	TRDN,CACNG3,CACNG2,COX6A2,COX7C,CACNG5,COX8C,MYL2,ATP1A2,ATP1A4,ATP1B2,CACNG8,CACNG6,RYR2,SLC8A2,SLC8A1,SLC8A3,SLC9A1,TNNT2,TPM3,TPM4,CASQ2,COX4I2,CACNA2D4
hsa04964	Proximal tubule bicarbonate reclamation	21	7	0.197342	1	SLC38A3,AQP1,ATP1A2,ATP1A4,ATP1B2,PCK1,CA2,SLC4A4
hsa04940	Type I diabetes mellitus	39	12	0.200948	1	GAD1,GAD2,HLA-DMB,HLA-DOA,HLA-DRA,ICA1,IFNG,IL12B,INS,LTA,PRF1,PTPRN
hsa04960	Aldosterone-regulated sodium reabsorption	36	12	0.202478	1	NEDD4L,SFN,IGF1,INS,IRS1,KCNJ1,ATP1A2,ATP1A4,ATP1B2,PIK3CD,SCNN1A,SCNN1B
hsa00785	Lipoic acid metabolism	18	6	0.213135	1	DBT,DLD,GLDC,OGDH,PDHA2,OGDHL
hsa04972	Pancreatic secretion	95	28	0.216115	1	ADCY1,ADCY2,CHRM3,ADCY8,ADCY9,CLCA1,CPA3,CPB2,ADCY4,GNAS,KCNQ1,CTRB2,ATP1A2,ATP1A4,ATP1B2,ATP2B2,ATP2B4,PLA2G1B,PLCB2,PLCB4,PNLIP,RAB27B,RYR2,SCT,SLC9A1,CA2,SLC4A4,CCK,CCKAR
hsa04926	Relaxin signaling pathway	125	37	0.219149	1	GNB5,ADCY1,ADCY2,ADCY8,ADCY9,RLN3,RXFP2,COL1A2,COL4A1,COL4A2,EDNRB,ADCY4,GNAO1,GNAS,GNB2,GNG4,GNG7,SMAD2,MMP1,MMP2,MMP13,NOS1,NOS3,RXFP3,PIK3CD,PLCB2,PLCB4,SHC3,GNG2,PRKACB,GNG12,MAPK8,MAPK10,RAF1,GNB4,RLN2,CREB5
hsa00140	Steroid hormone biosynthesis	57	16	0.225695	1	UGT2A1,AKR1C4,CYP1A2,CYP1B1,CYP2E1,CYP7A1,CYP11A1,CYP11B1,CYP11B2,LRTOMT,HSD3B2,HSD11B1,UGT1A10,UGT1A1,UGT2A2,SRD5A1,SRD5A2,AKR1D1,CYP7B1
hsa04371	Apelin signaling pathway	138	40	0.243526	1	GNB5,ADCY1,ADCY2,ADCY8,ADCY9,PIK3R6,AGTR1,ADCY4,PIK3R5,GNB2,GNG4,GNG7,SMAD2,SMAD4,MEF2C,BECN2,MYL2,MYLK,NOS1,NOS3,PRKAG2,PIK3CG,PLAT,PLCB2,PLCB4,GNG2,PRKACB,GNG12,RAF1,GNB4,RYR2,RYR3,SLC8A2,SLC8A1,SLC8A3,SLC9A1,SPP1,CAMK4,MAP1LC3A,MYLK3
hsa00532	Glycosaminoglycan biosynthesis - chondroitin sulfate / dermatan sulfate	20	7	0.246115	1	DSE,CHST15,CSGALNACT2,CHST12,CSGALNACT1,XYLT2,DSEL
hsa04925	Aldosterone synthesis and secretion	94	29	0.24813	1	ADCY1,ADCY2,ADCY8,ADCY9,CYP11A1,CYP11B2,AGT,AGTR1,ADCY4,GNAS,HSD3B2,KCNJ5,MC2R,ATP1A2,ATP1A4,ATP1B2,ATP2B2,ATP2B4,PDE2A,PLCB2,PLCB4,POMC,PRKACB,CAMK1G,DAGLA,CAMK4,CAMK2A,CACNA1I,CREB5
hsa00380	Tryptophan metabolism	39	11	0.260479	1	TPH2,ACMSD,CYP1A2,CYP1B1,IDO2,DLD,ALDH1B1,AOX1,IDO1,TPH1,KYNU
hsa05152	Tuberculosis	163	43	0.261054	1	CLEC4M,TLR6,TIRAP,CR1L,CLEC4E,CD209,HLA-DMB,HLA-DOA,HLA-DRA,IFNA2,IFNA7,IFNA8,IFNA13,IFNA14,IFNA16,IFNB1,IFNG,IL10,IL12B,IL18,LSP1,CIITA,ATP6V0A4,IRAK4,CYCS,PPP3CC,PPP3R2,MAPK8,MAPK10,RAF1,NOD2,CLEC7A,SYK,TGFB2,TLR1,TLR2,RAB7A,CAMK2A,CAMP,CASP8,KSR1,BCL10,MRC2
hsa04540	Gap junction	87	26	0.261756	1	TUBB4A,ADCY1,ADCY2,ADCY8,ADCY9,DRD1,DRD2,EGF,ADCY4,GJA1,GNAS,GRM1,GUCY1A2,GUCY1A1,GUCY1B1,HTR2A,PDGFRA,PLCB2,PLCB4,PRKACB,PRKG1,PRKG2,GJD2,RAF1,PDGFD,TUBB6
hsa00340	Histidine metabolism	20	6	0.264311	1	FTCD,UROC1,ALDH1B1,HAL,HDC,CNDP2
hsa04622	RIG-I-like receptor signaling pathway	64	17	0.267587	1	CYLD,TKFC,STING1,IFNA2,IFNA7,IFNA8,IFNA13,IFNA14,IFNA16,IFNB1,IFNW1,IL12B,MAPK8,MAPK10,TRAF2,TRAF3,CASP8
hsa03320	PPAR signaling pathway	72	20	0.26931	1	SORBS1,CPT1A,CPT1B,CYP7A1,FABP4,ACSL1,ACSL3,GK2,SLC27A6,ACADL,MMP1,OLR1,PCK1,ACSL5,PPARA,PPARG,RXRB,RXRG,ACSBG2,CD36
hsa00230	Purine metabolism	123	34	0.274921	1	ADCY1,ADCY2,ADCY8,ADCY9,ADSS1,CANT1,ADCY4,PRPS1L1,FHIT,AK5,PDE7B,GUCY1A2,GUCY1A1,GUCY1B1,GUCY2D,NME1,NT5E,PDE11A,PDE1A,PDE1C,PDE2A,PDE4A,PDE4B,PDE4C,PDE4D,PDE1B,PDE6B,ENPP3,ADA2,PGM1,ALLC,PRUNE1,URAD,NME1-NME2,PAPSS1,GDA
hsa04961	Endocrine and other factor-regulated calcium reabsorption	51	16	0.279314	1	ADCY9,ESR1,DNM3,GNAS,ATP1A2,ATP1A4,ATP1B2,ATP2B2,ATP2B4,PLCB2,PLCB4,PRKACB,SLC8A2,SLC8A1,SLC8A3,CALB1
hsa04744	Phototransduction	27	8	0.279403	1	GRK7,GNAT2,GUCY2D,PDE6B,RCVRN,RHO,GRK1,GUCA1C
hsa00232	Caffeine metabolism	5	2	0.288421	1	CYP1A2,NAT1
hsa00512	Mucin type O-glycan biosynthesis	35	11	0.291617	1	ST6GALNAC2,GALNT13,GALNTL5,B3GNT6,GCNT1,GALNTL6,GALNT16,GALNT17,ST3GAL1,GALNT14,GCNT3
hsa04611	Platelet activation	123	35	0.292872	1	RASGRP2,ADCY1,ADCY2,ADCY8,ADCY9,COL1A2,PIK3R6,ADCY4,FGB,FGG,PIK3R5,FYN,GNAS,GP1BB,GUCY1A2,GUCY1A1,GUCY1B1,LCP2,MYLK,NOS3,GP6,PIK3CD,PIK3CG,PLCB2,PLCB4,APBB1IP,PRKACB,PRKG1,PRKG2,PTGS1,ACTB,P2RY12,SYK,VWF,MYLK3
hsa04216	Ferroptosis	38	11	0.294015	1	ATG7,ACSL1,ACSL3,SLC39A14,ALOX15,SLC40A1,HMOX1,SLC11A2,ACSL5,NCOA4,MAP1LC3A,FTMT
hsa02010	ABC transporters	43	13	0.296109	1	ABCC9,ABCA9,ABCA8,ABCA3,ABCA6,ABCA5,ABCA4,ABCA12,ABCB1,ABCD4,ABCC11,ABCC12,ABCG2
hsa05330	Allograft rejection	32	9	0.301742	1	HLA-DMB,HLA-DOA,HLA-DRA,IFNG,IL4,IL5,IL10,IL12B,PRF1
hsa00052	Galactose metabolism	30	9	0.308229	1	AKR1B1,G6PC1,GCK,HK1,HK2,PFKL,PGM1,G6PC2,HKDC1
hsa04350	TGF-beta signaling pathway	107	29	0.308815	1	HJV,DCN,E2F4,FBN1,GREM1,HDAC1,IFNG,INHBA,INHBB,SMAD2,SMAD4,SMAD5,SMAD7,PITX2,PPP2CB,PPP2R1A,RGMA,GREM2,BMP2,BMP4,BMP5,BMPR1A,BMPR1B,TFDP1,TFR2,TGFB2,TGIF1,THBS1,CUL1,ACVR2A
hsa00010	Glycolysis / Gluconeogenesis	64	17	0.31232	1	ADH1A,DLD,ENO1,ALDH1B1,ALDOB,G6PC1,GAPDHS,GCK,HK1,HK2,PCK1,PDHA2,PFKL,PGK2,PGM1,G6PC2,HKDC1
hsa04710	Circadian rhythm	34	10	0.320431	1	TPTEP2-CSNK1E,CSNK1E,BMAL1,NFIL3,PRKAG2,PER1,RORA,RORB,CUL1,BHLHE40,NR1D1
hsa00982	Drug metabolism - cytochrome P450	59	15	0.324183	1	UGT2A1,ADH1A,CYP1A2,CYP2D6,CYP2E1,FMO1,FMO2,HPGDS,GSTA3,GSTA4,GSTM2,GSTP1,AOX1,MGST2,UGT1A10,UGT1A1,UGT2A2
hsa04936	Alcoholic liver disease	133	35	0.326853	1	TIRAP,ADH1A,CPT1A,CPT1B,CYP2E1,ALDH1B1,LPIN1,ACACA,IFNA2,IFNA7,IFNA8,IFNA13,IFNA14,IFNA16,IFNB1,IL12B,IL17A,NOX4,ADIPOR1,IRAK4,PRKAG2,PPARA,MAPK8,MAPK10,LPIN3,TCF7,C1QA,C1QB,C1QC,C2,TRAF3,C3AR1,C5AR1,CASP8,MAP3K14
hsa00250	Alanine, aspartate and glutamate metabolism	36	10	0.333427	1	ADSS1,CPS1,GOT1L1,ABAT,FOLH1,GAD1,GAD2,NAT8L,ASS1,NIT2,ASRGL1
hsa04978	Mineral absorption	55	15	0.333833	1	SLC26A9,SLC40A1,HMOX1,HMOX2,ATP1A2,ATP1A4,ATP1B2,SLC11A2,ATP2B2,ATP2B4,TRPV6,SLC8A2,SLC8A1,SLC8A3,SLC34A1
hsa05030	Cocaine addiction	47	14	0.339174	1	DRD1,DRD2,GNAS,GRIA2,GRIN2A,GRIN2C,GRM2,GRM3,PDYN,PRKACB,BDNF,SLC6A3,TH,CREB5
hsa05218	Melanoma	70	20	0.341754	1	CDK6,CDKN2A,EGF,FGF1,FGF3,FGF4,FGF6,FGF7,FGF8,FGF10,FGFR1,FGF20,HGF,IGF1,MET,MITF,PDGFRA,PIK3CD,RAF1,BRAF,PDGFD
hsa04623	Cytosolic DNA-sensing pathway	68	17	0.354516	1	CGAS,MLKL,PYCARD,STING1,IFNA2,IFNA7,IFNA8,IFNA13,IFNA14,IFNA16,IFNB1,IL18,MEFV,POLR2L,DNASE2B,CCL5,CASP8,AIM2
hsa04973	Carbohydrate digestion and absorption	42	12	0.355417	1	G6PC1,HK1,HK2,ATP1A2,ATP1A4,ATP1B2,PIK3CD,PLCB2,PLCB4,G6PC2,HKDC1,TAS1R2
hsa00400	Phenylalanine, tyrosine and tryptophan biosynthesis	6	2	0.3858	1	GOT1L1,TAT
hsa04510	Focal adhesion	195	55	0.390131	1	VAV3,COL1A2,COL4A1,COL4A2,COL6A2,COL6A3,COL9A1,COL9A2,COL9A3,COMP,COL6A6,EGF,LAMB4,ITGA11,FYN,COL6A5,LAMA1,HGF,TNC,IGF1,ITGA4,ITGA5,KDR,LAMA2,LAMA3,MET,MYL2,MYLK,PDGFRA,PIK3CD,SHC3,PPP1R12C,MAPK8,MAPK10,PAK5,PXN,RAF1,RASGRF1,ACTB,TNN,PARVG,SPP1,BRAF,THBS1,THBS2,THBS4,TNR,TNXB,VWF,PDGFD,PIP5K1A,PIP5K1B,ITGA8,CCND3,MYLK3
hsa00770	Pantothenate and CoA biosynthesis	21	6	0.390567	1	DPYS,ALDH1B1,GADL1,ENPP3,BCAT1,VNN1
hsa05200	Pathways in cancer	507	133	0.392996	1	CDK6,RASGRP2,CDKN2A,GNB5,ADCY1,ADCY2,FZD10,ADCY8,ADCY9,RASGRP4,COL4A1,COL4A2,CSF1R,CSF2RB,CSF3R,CTBP2,CTNNA2,DAPK1,DAPK3,DCC,AGT,AGTR1,EDNRB,EGF,ADCY4,ESR1,ESR2,ETS1,MECOM,FGF1,FGF3,FGF4,FGF6,FGF7,FGF8,FGF10,FGFR1,FGFR2,LAMB4,ALK,RASGRP3,FGF20,GLI2,GLI3,GNAS,GNB2,GNG4,GNG7,LAMA1,CTNNA3,GSTA3,GSTA4,GSTM2,GSTP1,HDAC1,HGF,HIF1A,HMOX1,IFNA2,IFNA7,IFNA8,IFNA13,IFNA14,IFNA16,IFNG,IGF1,IGF2,IL2RA,IL3,IL…
hsa04550	Signaling pathways regulating pluripotency of stem cells	139	37	0.398117	1	FZD10,DLX5,ESRRB,FGFR1,FGFR2,ONECUT1,HOXA1,HOXB1,IGF1,IL6ST,INHBA,INHBB,ISL1,SMAD2,SMAD4,SMAD5,MYF5,ZFHX3,OTX1,PAX6,WNT16,PIK3CD,POU5F1,RAF1,LHX5,BMP4,BMPR1A,BMPR1B,SOX2,TCF7,WNT3,WNT6,WNT10A,FZD7,PCGF5,HESX1,ACVR2A
hsa00480	Glutathione metabolism	50	12	0.411948	1	LANCL1,OPLAH,HPGDS,GPX1,GPX3,GPX5,ANPEP,GSTA3,GSTA4,GSTM2,GSTP1,MGST2,ODC1
hsa04360	Axon guidance	175	50	0.415399	1	SEMA3A,SEMA6C,SEMA6B,SEMA4B,SEMA3C,CFL2,UNC5D,DCC,EPHA2,EPHA5,EPHA7,EPHB6,FES,NTNG1,FYN,EPHA6,ABLIM1,MET,NCK1,PIK3CD,PLXNA2,SEMA5B,PPP3CC,PPP3R2,RGMA,PAK5,SEMA6A,LRRC4C,RAF1,ROBO1,ROBO2,LRRC4,BMPR1B,SLIT1,SLIT3,TRPC3,TRPC4,TRPC6,SEMA6D,CAMK2A,NCK2,PARD6B,NTNG2,SSH2,UNC5C,SEMA5A,PLXNA4,BOC,SLIT2,SEMA3E
hsa00562	Inositol phosphate metabolism	69	19	0.427934	1	PLCD3,PLCH1,INPP1,INPP5D,ITPKB,PIK3C2B,PIK3C2G,PIK3CD,PIK3CG,PLCB2,PLCB4,MIOX,PIP5K1A,PIP5K1B,PLCD4,INPP4B,PLCZ1,MTMR6,MTMR7,PLCH2
hsa04918	Thyroid hormone synthesis	73	20	0.430144	1	ADCY1,ADCY2,ADCY8,ADCY9,ADCY4,ALB,GNAS,GPX1,GPX3,GPX5,ASGR1,ATP1A2,ATP1A4,ATP1B2,PLCB2,PLCB4,PRKACB,TG,TPO,TSHR,CREB5
hsa05323	Rheumatoid arthritis	85	21	0.446325	1	ATP6V1G3,CSF2,CTLA4,CTSL,ANGPT1,HLA-DMB,HLA-DOA,HLA-DRA,IFNG,IL15,IL17A,IL18,MMP1,ATP6V0A4,ATP6V1E1,CCL2,CCL5,CCL20,TGFB2,TLR2,TNFSF11
hsa00750	Vitamin B6 metabolism	6	2	0.446938	1	PSAT1,AOX1
hsa04921	Oxytocin signaling pathway	151	41	0.453819	1	CACNG3,CACNG2,ADCY1,ADCY2,ADCY8,ADCY9,PIK3R6,ADCY4,PIK3R5,CACNG5,GNAO1,GNAS,GUCY1A2,GUCY1A1,GUCY1B1,KCNJ2,KCNJ5,KCNJ6,KCNJ12,MEF2C,MYLK,NOS3,PRKAG2,PIK3CG,PLCB2,PLCB4,PPP1R12C,PPP3CC,PPP3R2,PRKACB,CAMK1G,RAF1,CACNG8,CACNG6,ACTB,RYR2,RYR3,CAMK4,CAMK2A,MYLK3,CACNA2D4
hsa00061	Fatty acid biosynthesis	16	5	0.4543	1	ACSL1,ACSL3,ACACA,ACSL5,ACSBG2
hsa04930	Type II diabetes mellitus	45	13	0.455567	1	GCK,HK1,HK2,INS,PDX1,IRS1,PIK3CD,MAPK8,MAPK10,CACNA1A,CACNA1B,CACNA1E,HKDC1
hsa05031	Amphetamine addiction	66	18	0.464286	1	DRD1,ARC,GNAS,GRIA1,GRIA2,GRIA4,GRIN2A,GRIN2C,HDAC1,PDYN,PPP3CC,PPP3R2,PRKACB,SLC6A3,TH,CAMK4,CAMK2A,CREB5
hsa05202	Transcriptional misregulation in cancer	178	47	0.465819	1	CSF1R,CSF2,DEFA4,DEFA5,DEFA6,PTCRA,ERG,EYA1,FLI1,FUT8,TLX3,HDAC1,HHEX,TLX1,HOXA9,IGF1,IGFBP3,IL3,LMO2,MEF2C,MET,MITF,MLLT1,MPO,NTRK1,PAX5,PAX7,WNT16,CDK14,PLAT,PPARG,RARA,BCL2A1,RXRB,RXRG,SPI1,NSD2,WT1,ZBTB16,ZBTB17,H3-4,H3C3,H3C11,H3C8,RUNX1T1,PROM1,CCNA1,BAIAP3
hsa00533	Glycosaminoglycan biosynthesis - keratan sulfate	14	4	0.46959	1	CHST4,FUT8,CHST6,ST3GAL1
hsa04380	Osteoclast differentiation	123	32	0.470372	1	LILRB2,SIRPB1,LILRB1,LILRA2,OSCAR,CSF1R,CYLD,FHL2,LILRA4,FYN,IFNB1,IFNG,IL1R1,LCP2,MITF,PIK3CD,TREM2,PPARG,PPP3CC,PPP3R2,SIRPG,MAPK8,MAPK10,SPI1,STAT2,SYK,TGFB2,TRAF2,CALCR,CAMK4,TNFSF11,MAP3K14,GAB2
hsa04977	Vitamin digestion and absorption	23	6	0.478022	1	FOLH1,CBLIF,PNLIP,CUBN,SLC19A3,LRAT
hsa00515	Mannose type O-glycan biosynthesis	23	6	0.486817	1	FUT9,B4GAT1,B3GAT2,FUT4,B3GAT1,CHST10
hsa05034	Alcoholism	163	41	0.49124	1	GNB5,H4C16,ADORA2A,CRH,DRD1,DRD2,SLC29A1,H2AC1,GNAO1,GNAS,GNB2,GNG4,GNG7,GRIN2A,GRIN2C,H2AX,H2BC5,H2BC3,HDAC1,NPY,PDYN,SHC3,GNG2,PRKACB,PKIA,GNG12,RAF1,GNB4,BDNF,SLC6A3,BRAF,TH,HDAC11,CAMK4,H3-4,H4C9,H2AC14,H2AC16,H3C3,H3C11,H3C8,H4C13,CREB5,HDAC9
hsa04145	Phagosome	136	33	0.499786	1	CLEC4M,TLR6,TUBB4A,ATP6V1G3,COMP,CTSL,DYNC1I1,CD209,HLA-DMB,HLA-DOA,HLA-DRA,ITGA5,MPO,MSR1,NOS1,OLR1,ATP6V0A4,ATP6V1E1,SEC61A2,ACTB,SFTPD,CLEC7A,SFTPA1,THBS1,THBS2,THBS4,TLR2,RAB7A,COLEC11,DYNC2H1,TUBB6,CD36,MRC2
hsa00071	Fatty acid degradation	42	10	0.50948	1	CYP2U1,ADH1A,CPT1A,CPT1B,ACSL1,ACSL3,ALDH1B1,ACADL,ACSL5,ACSBG2
hsa04660	T cell receptor signaling pathway	115	30	0.513277	1	VAV3,CSF2,CTLA4,FYN,ICOS,IFNG,IL4,IL5,IL10,ITK,LCP2,NCK1,PIK3CD,PPP2CB,PPP2R1A,PPP2R2B,PPP2R2C,PPP3CC,PPP3R2,PRKCQ,MAPK8,MAPK10,PAK5,PTPRC,RAF1,NCK2,CARD11,BCL10,MAP3K14,GRAP2
hsa04659	Th17 cell differentiation	102	26	0.516114	1	TBX21,HIF1A,HLA-DMB,HLA-DOA,HLA-DRA,IFNG,IL1R1,IL2RA,IL4,IL6ST,IL17A,IRF4,SMAD2,SMAD4,IL21R,IL22,PPP3CC,PPP3R2,PRKCQ,MAPK8,MAPK10,IL21,RARA,RORA,RXRB,RXRG,STAT5A
hsa01250	Biosynthesis of nucleotide sugars	37	9	0.52057	1	GCK,HK1,HK2,MPI,PGM1,MIOX,GNPNAT1,HKDC1,UAP1L1
hsa05133	Pertussis	73	17	0.524714	1	NOD1,CFL2,TIRAP,PYCARD,TICAM2,IL10,IL12B,ITGA5,IRAK4,MAPK8,MAPK10,SFTPA1,C1QA,C1QB,C1QC,C1S,C2,C4BPB
hsa04650	Natural killer cell mediated cytotoxicity	113	28	0.536357	1	VAV3,SH2D1B,RAET1E,CSF2,PTK2B,FYN,NCR3,ICAM2,IFNA2,IFNA7,IFNA8,IFNA13,IFNA14,IFNA16,IFNB1,IFNG,KIR3DL1,KLRD1,LCP2,PIK3CD,SHC3,PPP3CC,PPP3R2,PRF1,RAF1,SH3BP2,BRAF,SYK,CD48
hsa05322	Systemic lupus erythematosus	107	25	0.536815	1	H4C16,H2AC1,GRIN2A,H2AX,H2BC5,H2BC3,HLA-DMB,HLA-DOA,HLA-DRA,IFNG,IL10,C1QA,C1QB,C1QC,C1S,C2,C6,C8A,C8B,H3-4,H4C9,H2AC14,H2AC16,H3C3,H3C11,H3C8,H4C13
hsa00980	Metabolism of xenobiotics by cytochrome P450	67	15	0.539141	1	UGT2A1,ADH1A,CYP1A2,CYP1B1,CYP2D6,CYP2E1,CYP2F1,HPGDS,GSTA3,GSTA4,GSTM2,GSTP1,HSD11B1,MGST2,UGT1A10,UGT1A1,UGT2A2
hsa04670	Leukocyte transendothelial migration	108	27	0.541672	1	CLDN24,CDH5,VAV3,CTNNA2,CTNND1,PTK2B,CLDN14,CLDN15,CLDN17,CTNNA3,ITGA4,ITK,AFDN,MMP2,MYL2,CLDN11,F11R,PECAM1,PIK3CD,CLDN22,PXN,JAM2,ACTB,THY1,CLDN5,VCAM1,CLDN10
hsa05134	Legionellosis	56	13	0.543331	1	CR1L,PYCARD,HSPA1A,HSPA1L,IL12B,IL18,ARF1,SAR1B,CYCS,SAR1A,CLK4,TLR2,CASP8
hsa05204	Chemical carcinogenesis - DNA adducts	58	13	0.547414	1	UGT2A1,CYP1A2,CYP1B1,CYP2E1,HPGDS,GSTA3,GSTA4,GSTM2,GSTP1,HSD11B1,MGST2,UGT1A10,UGT1A1,UGT2A2,NAT1
hsa05416	Viral myocarditis	60	15	0.549933	1	DTNA,FYN,LAMA1,HLA-DMB,HLA-DOA,HLA-DRA,LAMA2,NOS1,CYCS,PRF1,ACTB,SGCD,SGCG,CASP8,EIF4G3
hsa04913	Ovarian steroidogenesis	50	13	0.551426	1	ADCY1,ADCY2,ADCY8,ADCY9,CYP1B1,CYP11A1,ADCY4,FSHB,GNAS,HSD3B2,IGF1,INS,PRKACB
hsa04014	Ras signaling pathway	227	59	0.554575	1	RASGRP2,GNB5,RASGRP4,CSF1R,EGF,EPHA2,ETS1,FGF1,FGF3,FGF4,FGF6,FGF7,FGF8,FGF10,FGFR1,FGFR2,RGL1,RASGRP3,FGF20,GNB2,GNG4,GNG7,KSR2,ANGPT1,ANGPT2,GRIN2A,HGF,IGF1,IGF2,INS,KDR,KIT,MET,AFDN,NGF,NTRK1,PLA1A,ANGPT4,PDGFRA,PIK3CD,PLA2G1B,SHC3,PLD1,GNG2,PRKACB,GNG12,MAPK8,MAPK10,PAK5,RALGAPA2,RAF1,RASGRF1,GNB4,BDNF,TIAM1,PDGFD,SYNGAP1,KSR1,RAPGEF5,GAB2
hsa01210	2-Oxocarboxylic acid metabolism	31	7	0.557012	1	GOT1L1,DBT,DLD,OGDH,PDHA2,OGDHL,BCAT1
hsa00830	Retinol metabolism	62	14	0.557744	1	DHRS9,UGT2A1,ADH1A,RDH12,CYP1A2,SDR16C5,ALDH1A3,AOX1,DHRS4L2,CYP26C1,UGT1A10,UGT1A1,UGT2A2,RPE65,ALDH1A2,LRAT
hsa00120	Primary bile acid biosynthesis	17	4	0.557909	1	AKR1C4,CYP7A1,AKR1D1,CYP7B1
hsa00534	Glycosaminoglycan biosynthesis - heparan sulfate / heparin	23	6	0.55827	1	EXTL3,HS3ST5,XYLT2,NDST3,HS3ST3A1,HS3ST2
hsa04657	IL-17 signaling pathway	90	21	0.563613	1	CSF2,IFNG,IL4,IL5,IL17A,LCN2,MMP1,MMP13,MAPK4,MAPK8,MAPK10,S100A8,CCL2,CCL7,CCL11,CCL17,CCL20,IL25,TRAF2,TRAF3,CASP8
hsa04916	Melanogenesis	101	26	0.565882	1	ADCY1,ADCY2,FZD10,ADCY8,ADCY9,DCT,EDNRB,ADCY4,GNAO1,GNAS,KIT,MITF,WNT16,PLCB2,PLCB4,POMC,PRKACB,RAF1,TCF7,TYR,TYRP1,WNT3,WNT6,WNT10A,CAMK2A,FZD7
hsa00650	Butanoate metabolism	25	6	0.571256	1	ABAT,GAD1,GAD2,ACSM4,HMGCLL1,ACSM5
hsa04015	Rap1 signaling pathway	207	54	0.573743	1	RASGRP2,VAV3,ADCY1,ADCY2,ADCY8,ADCY9,CNR1,ADORA2A,CSF1R,CTNND1,DRD2,EGF,ADCY4,EPHA2,FGF1,FGF3,FGF4,FGF6,FGF7,FGF8,FGF10,FGFR1,FGFR2,RASGRP3,FGF20,GNAO1,GNAS,ANGPT1,ANGPT2,GRIN2A,HGF,IGF1,INS,KDR,KIT,LCP2,MET,AFDN,NGF,ANGPT4,PDGFRA,PIK3CD,PLCB2,PLCB4,APBB1IP,RAF1,ACTB,BRAF,THBS1,TIAM1,PDGFD,PARD6B,RAPGEF2,RAPGEF5,MAGI2
hsa00051	Fructose and mannose metabolism	33	8	0.578856	1	ALDOB,AKR1B1,TKFC,HK1,HK2,MPI,PFKL,HKDC1
hsa04270	Vascular smooth muscle contraction	132	33	0.587858	1	CALCRL,KCNMB2,RAMP3,IRAG1,ADCY1,ADCY2,ADCY8,ADCY9,ADORA2A,ADRA1A,KCNU1,AGT,AGTR1,ADCY4,GNAS,GUCY1A2,GUCY1A1,GUCY1B1,KCNMB1,MYH11,MYLK,PLA2G1B,PLCB2,PLCB4,PPP1R12C,AVP,AVPR1A,PRKACB,PRKCQ,PRKG1,RAF1,BRAF,CALD1,MYLK3
hsa04621	NOD-like receptor signaling pathway	169	39	0.590406	1	NOD1,NEK7,PYDC2,DEFA4,DEFA5,DEFA6,NLRP7,PYDC1,PYCARD,STING1,IFNA2,IFNA7,IFNA8,IFNA13,IFNA14,IFNA16,IFNB1,IL18,MEFV,P2RX7,IRAK4,PLCB2,PLCB4,MAPK8,MAPK10,CCL2,CCL5,NOD2,STAT2,TP53BP1,TRAF2,TRAF3,CAMP,CASP8,MAP1LC3A,CASR,CARD6,PSTPIP1,AIM2,MFN2
hsa00790	Folate biosynthesis	27	6	0.607648	1	TPH2,AKR1B1,ALPL,QDPR,TH,TPH1
hsa04530	Tight junction	163	40	0.614119	1	CLDN24,ACTR3,BVES,SYNPO,AMOTL1,DLG2,NEDD4L,CLDN14,CLDN15,GATA4,CLDN17,AFDN,MYH11,MYL2,CLDN11,F11R,PRKAG2,CLDN22,PPP2CB,PPP2R1A,PPP2R2B,PPP2R2C,PRKACB,MAPK8,MAPK10,ACTR3B,JAM2,ACTB,TIAM1,CLDN5,PARD6B,MPDZ,CLDN10,CD1A,CD1B,CD1C,CD1D,CD1E,TJAP1,RAPGEF2
hsa05145	Toxoplasmosis	104	25	0.622094	1	CCR5,PIK3R6,LAMB4,PIK3R5,GNAO1,LAMA1,HLA-DMB,HLA-DOA,HLA-DRA,HSPA1A,HSPA1L,IFNG,IL10,IL12B,LAMA2,LAMA3,CIITA,IRAK4,PIK3CG,CYCS,MAPK8,MAPK10,TGFB2,TLR2,CASP8
hsa05221	Acute myeloid leukemia	63	16	0.627514	1	CSF1R,CSF2,IL3,KIT,MPO,PIK3CD,RAF1,RARA,BCL2A1,SPI1,BRAF,STAT5A,TCF7,ZBTB16,RUNX1T1,CCNA1
hsa04625	C-type lectin receptor signaling pathway	103	25	0.627582	1	CLEC4M,CYLD,EGR2,CLEC4E,PYCARD,CD209,CLEC4D,IL10,IL12B,LSP1,CLEC1B,PIK3CD,PPP3CC,PPP3R2,MAPK8,MAPK10,RAF1,CCL17,CLEC7A,STAT2,SYK,CASP8,KSR1,BCL10,MAP3K14,CLEC6A
hsa00020	Citrate cycle (TCA cycle)	28	6	0.628443	1	DLD,OGDH,PC,PCK1,PDHA2,OGDHL
hsa00983	Drug metabolism - other enzymes	70	15	0.637186	1	UGT2A1,CYP2E1,DPYS,GSTA3,GSTA4,GSTM2,GSTP1,MGST2,MPO,NME1,UGT1A10,UGT1A1,UGT2A2,NME1-NME2,UCK2,UPP1,NAT1,CDA
hsa04213	Longevity regulating pathway - multiple species	60	15	0.641155	1	ADCY1,ADCY2,ADCY8,ADCY9,ADCY4,HDAC1,HSPA1A,HSPA1L,IGF1,INS,IRS1,PRKAG2,PIK3CD,PRKACB,RPTOR
hsa00410	beta-Alanine metabolism	31	7	0.644962	1	ABAT,DPYS,ALDH1B1,GAD1,GAD2,GADL1,CNDP2
hsa00360	Phenylalanine metabolism	14	3	0.650283	1	GOT1L1,HPD,TAT
hsa04215	Apoptosis - multiple species	31	7	0.650754	1	BECN2,SEPTIN4,CYCS,MAPK8,MAPK10,BOK,CASP8
hsa04933	AGE-RAGE signaling pathway in diabetic complications	95	23	0.657304	1	PLCD3,COL1A2,COL4A1,COL4A2,AGER,AGT,AGTR1,SMAD2,SMAD4,MMP2,NOS3,NOX4,PIK3CD,PLCB2,PLCB4,MAPK8,MAPK10,CCL2,SELE,STAT5A,TGFB2,THBD,VCAM1,PLCD4
hsa00290	Valine, leucine and isoleucine biosynthesis	4	1	0.660462	1	BCAT1
hsa04620	Toll-like receptor signaling pathway	95	21	0.673408	1	TLR6,TIRAP,IFNA2,IFNA7,IFNA8,IFNA13,IFNA14,IFNA16,IFNB1,TICAM2,IL12B,IRAK4,PIK3CD,MAPK8,MAPK10,CCL5,SPP1,STAT2,TLR1,TLR2,TRAF3,CASP8
hsa00910	Nitrogen metabolism	15	3	0.674338	1	CPS1,CA1,CA2,CA7
hsa04720	Long-term potentiation	64	16	0.67972	1	ADCY1,ADCY8,GRIA1,GRIA2,GRIN2A,GRIN2C,GRM1,PLCB2,PLCB4,PPP3CC,PPP3R2,PRKACB,RAF1,BRAF,CAMK4,CAMK2A
hsa04152	AMPK signaling pathway	118	29	0.679724	1	CIDEA,CPT1A,CPT1B,ADRA1A,TBC1D1,G6PC1,GYS2,ACACA,HMGCR,IGF1,INS,IRS1,LEPR,PCK1,ADIPOR1,PRKAG2,PFKL,PIK3CD,PPARG,PPP2CB,PPP2R1A,PPP2R2B,PPP2R2C,STRADB,RPTOR,G6PC2,CCNA1,CD36,CREB5
hsa04340	Hedgehog signaling pathway	56	14	0.683221	1	TPTEP2-CSNK1E,CSNK1A1L,EVC2,CSNK1E,CSNK1G2,CSNK1G3,EVC,IQCE,GAS1,GLI2,GLI3,PRKACB,HHATL,CUL1,DISP1,BOC
hsa00920	Sulfur metabolism	10	2	0.685791	1	SQOR,PAPSS1
hsa05017	Spinocerebellar ataxia	139	33	0.689479	1	KAT5,BEAN1,DAB1,FGF14,ATG14,GRIA1,GRIA2,GRIN2A,GRIN2C,GRM1,NRBF2,KCND3,BECN2,MYOD1,PDYN,PIK3CD,PLCB2,PLCB4,CYCS,AMBRA1,MAPK8,MAPK10,PSMA1,PSMB6,RORA,ATXN1,ATXN2,ATXN8OS,SLC1A6,TRAF2,TRPC3,VLDLR,CACNA1A,SEM1,RB1CC1
hsa05418	Fluid shear stress and atherosclerosis	131	30	0.694243	1	CDH5,CTSL,GSTA3,GSTA4,GSTM2,GSTP1,HMOX1,IFNG,IL1R1,KDR,MEF2C,MGST2,MMP2,ASS1,NOS3,PECAM1,PIK3CD,PLAT,MAPK8,MAPK10,ACTB,CCL2,SDC2,SELE,BMP4,BMPR1A,BMPR1B,THBD,VCAM1,ACVR2A
hsa05171	Coronavirus disease - COVID-19	211	46	0.694441	1	MASP2,CGAS,CSF2,AGTR1,F13B,FGB,FGG,STING1,IFNA2,IFNA7,IFNA8,IFNA13,IFNA14,IFNA16,IFNB1,IL6ST,IL12B,MMP1,IRAK4,PIK3CD,MAPK8,MAPK10,RPL17,RPL23A,RPL26,RPLP1,RPS3A,RPS8,RPS15A,RPS26,CCL2,SELP,STAT2,SYK,TLR2,C1QA,C1QB,C1QC,C1S,C2,TRAF3,C3AR1,C5AR1,C6,C8A,C8B,VWF,RPL23
hsa00520	Amino sugar and nucleotide sugar metabolism	48	10	0.703531	1	GCK,CHIA,HK1,HK2,MPI,CYB5R1,PGM1,GNPNAT1,HKDC1,UAP1L1
hsa04392	Hippo signaling pathway - multiple species	29	7	0.705606	1	TPTEP2-CSNK1E,FRMD6,CSNK1E,WWTR1,DCHS2,TEAD1,FAT4,RASSF2
hsa04750	Inflammatory mediator regulation of TRP channels	97	24	0.710986	1	ADCY1,ADCY2,ADCY8,ADCY9,ADCY4,GNAS,HRH1,HTR2A,IGF1,IL1R1,KNG1,ASIC2,NGF,NTRK1,ASIC5,PIK3CD,PLCB2,PLCB4,ASIC4,PRKACB,PRKCQ,MAPK8,MAPK10,CAMK2A,ASIC3
hsa05332	Graft-versus-host disease	35	7	0.713333	1	HLA-DMB,HLA-DOA,HLA-DRA,IFNG,KIR3DL1,KLRD1,PRF1
hsa00440	Phosphonate and phosphinate metabolism	5	1	0.715576	1	PCYT1A
hsa00330	Arginine and proline metabolism	45	9	0.716826	1	CKMT2,GOT1L1,ALDH1B1,AMD1,NOS1,NOS3,OAT,ODC1,CNDP2,PRODH2
hsa00130	Ubiquinone and other terpenoid-quinone biosynthesis	11	2	0.720609	1	HPD,TAT
hsa00220	Arginine biosynthesis	20	4	0.737252	1	CPS1,GOT1L1,ASS1,NOS1,NOS3
hsa04310	Wnt signaling pathway	168	41	0.738021	1	TPTEP2-CSNK1E,WIF1,FZD10,CSNK1A1L,PRICKLE1,CSNK1E,CSNK2B,CTBP2,CTNND2,APCDD1L,PRICKLE2,DAAM1,DAAM2,DKK2,RSPO1,RSPO2,SMAD4,MMP7,SOST,WNT16,PLCB2,PLCB4,RNF43,PPP3CC,PPP3R2,PRKACB,MAPK8,MAPK10,CTNNBIP1,SFRP1,SFRP2,SFRP4,SOX17,TCF7,WNT3,WNT6,TBL1XR1,WNT10A,CAMK2A,FZD7,CUL1,CCND3,CER1
hsa04914	Progesterone-mediated oocyte maturation	88	20	0.744877	1	MAD2L2,ADCY1,ADCY2,ADCY8,ADCY9,ADCY4,IGF1,INS,SPDYE4,MOS,FZR1,PIK3CD,PRKACB,MAPK8,MAPK10,RAF1,CPEB1,BRAF,AURKA,CCNA1,CDC25A
hsa01212	Fatty acid metabolism	55	12	0.745464	1	CPT1A,CPT1B,ACSL1,ACSL3,ACACA,ACADL,HACD4,ACSL5,ELOVL2,ELOVL5,ELOVL7,ACSBG2,PPT2
hsa05417	Lipid and atherosclerosis	201	46	0.748069	1	TLR6,VAV3,TIRAP,AGER,PYCARD,HSPA1A,HSPA1L,HSPA2,IFNA2,IFNA7,IFNA8,IFNA13,IFNA14,IFNA16,IFNB1,TICAM2,IL12B,IL18,MMP1,NOS3,OLR1,IRAK4,PIK3CD,PLCB2,PLCB4,CYCS,POU2F1,POU2F2,PPARG,PPP3CC,PPP3R2,MAPK8,MAPK10,RXRB,RXRG,CCL2,CCL5,SELE,SELP,TLR2,TRAF2,TRAF3,VCAM1,VLDLR,CAMK2A,CASP8,CD36
hsa04390	Hippo signaling pathway	154	37	0.748553	1	TPTEP2-CSNK1E,FZD10,FRMD6,CSNK1E,CTNNA2,DLG2,FGF1,CRB1,WWTR1,GLI2,CTNNA3,SMAD2,SMAD4,SMAD7,WNT16,PPP2CB,PPP2R1A,PPP2R2B,PPP2R2C,ACTB,BMP2,BMP4,BMP5,BMPR1A,BMPR1B,SOX2,TCF7,TEAD1,TGFB2,TP73,WNT3,WNT6,YWHAZ,WNT10A,FZD7,PARD6B,CCND3,DLG5
hsa04814	Motor proteins	191	44	0.759065	1	TUBB4A,KIF18B,DCTN1,DNAH5,DNAH8,DNAH9,DYNC1I1,DYNLT5,MYH15,MYO16,KIF4B,KIF5A,KIF5C,KIFC3,MYH1,MYH2,MYH3,MYH4,MYH8,MYH11,MYL1,MYL2,MYO6,MYO7A,TUBE1,MYO3A,KIF1A,KIF16B,STARD9,ACTA1,ACTB,TNNC2,TNNT2,TNNT3,TPM3,TPM4,DYNC2H1,MYO15B,DYNLRB2,TUBB6,KIF2B,DNAH17,MYH13,CAPZA3,KIF23
hsa05219	Bladder cancer	40	9	0.759266	1	CDKN2A,DAPK1,DAPK3,EGF,MMP1,MMP2,RAF1,BRAF,THBS1
hsa04613	Neutrophil extracellular trap formation	157	35	0.759581	1	ATG7,CLCN3,H4C16,CR1L,AGER,H2AC1,FGB,FGG,FPR2,FPR3,H2AX,H2BC5,H2BC3,HDAC1,MPO,PIK3CD,PLCB2,PLCB4,RAF1,ACTB,SELP,SELPLG,CLEC7A,SYK,TLR2,C5AR1,VWF,HDAC11,CAMP,H3-4,H4C9,H2AC14,H2AC16,H3C3,H3C11,H3C8,H4C13,HDAC9
hsa04962	Vasopressin-regulated water reabsorption	43	9	0.761101	1	ADCY9,DCTN1,DYNC1I1,GNAS,ARHGDIB,AVP,PRKACB,DYNC2H1,CREB5
hsa04664	Fc epsilon RI signaling pathway	66	15	0.767645	1	VAV3,CSF2,FCER1A,FYN,IL3,IL4,IL5,INPP5D,LCP2,PIK3CD,MAPK8,MAPK10,RAF1,SYK,GAB2
hsa04136	Autophagy - other	30	6	0.771895	1	ATG7,BECN2,PPP2CB,RPTOR,ATG10,ATG4C
hsa05168	Herpes simplex virus 1 infection	479	102	0.77382	1	ZNF730,ZNF729,ZNF559-ZNF177,CGAS,ZNF543,ZFP28,ZNF480,ZNF534,ZNF578,ZNF418,ZNF560,ZNF582,ZNF599,ZNF98,ZNF681,ZNF569,ZNF570,ZNF610,ZNF709,ZNF433,ZNF540,ZNF169,ZNF549,ZNF777,ZIK1,ZNF283,ZNF454,ZNF354C,HLA-DMB,HLA-DOA,HLA-DRA,STING1,ZNF404,ZNF677,IFNA2,IFNA7,IFNA8,IFNA13,IFNA14,IFNA16,ZNF879,IFNB1,IFNG,ZFP57,ZNF530,IL12B,ITGA5,ZNF829,ZNF568,ZNF728,ZNF790,ZNF324B,ZNF662,ZNF793,ZNF805,ZNF880,ZNF772,LTA…
hsa00030	Pentose phosphate pathway	26	5	0.776681	1	PRPS1L1,ALDOB,PFKL,PGM1,TKTL2
hsa05167	Kaposi sarcoma-associated herpesvirus infection	188	43	0.781476	1	CDK6,GNB5,CCR1,CCR3,CCR5,CSF2,PIK3R6,ATG14,PIK3R5,GNB2,GNG4,GNG7,ANGPT2,HCK,HIF1A,IFNA2,IFNA7,IFNA8,IFNA13,IFNA14,IFNA16,IFNB1,IL6ST,BECN2,PIK3CD,PIK3CG,CYCS,GNG2,PPP3CC,PPP3R2,GNG12,MAPK8,MAPK10,RAF1,GNB4,STAT2,SYK,TCF7,TRAF2,TRAF3,ZFP36,CASP8,MAP1LC3A,CLEC2B
hsa00260	Glycine, serine and threonine metabolism	34	6	0.788842	1	DLD,SARDH,GLDC,DMGDH,PSAT1,BHMT
hsa04922	Glucagon signaling pathway	98	22	0.794248	1	ADCY2,CPT1A,CPT1B,G6PC1,GCG,GCK,GNAS,GYS2,ACACA,PCK1,PRKAG2,PDHA2,PFKL,PLCB2,PLCB4,PPARA,PPP3CC,PPP3R2,PRKACB,G6PC2,CAMK2A,CREB5
hsa04966	Collecting duct acid secretion	27	5	0.794901	1	ATP6V1G3,ATP4A,ATP6V0A4,ATP6V1E1,SLC4A1,CA2
hsa04934	Cushing syndrome	153	36	0.801136	1	CDK6,CDKN2A,ADCY1,ADCY2,FZD10,ADCY8,ADCY9,CRH,CRHR1,CRHR2,CYP11A1,CYP11B1,AGT,AGTR1,ADCY4,GNAS,HSD3B2,KCNA4,KCNK2,ARNT,MC2R,PDE11A,WNT16,PLCB2,PLCB4,POMC,PRKACB,NCEH1,BRAF,TCF7,WNT3,WNT6,WNT10A,CAMK2A,FZD7,CACNA1I,CREB5
hsa05110	Vibrio cholerae infection	49	10	0.806371	1	ADCY9,ATP6V1G3,GNAS,ARF1,KCNQ1,ATP6V0A4,ATP6V1E1,SEC61A2,PRKACB,ACTB
hsa00513	Various types of N-glycan biosynthesis	40	8	0.806804	1	FUT8,MGAT4C,MAN1C1,OSTC,RPN1,CHST8,TUSC3,CHST9
hsa05230	Central carbon metabolism in cancer	67	15	0.806835	1	FGFR1,FGFR2,GCK,HIF1A,HK1,HK2,KIT,MET,NTRK1,NTRK3,PDGFRA,PDHA2,PFKL,PIK3CD,RAF1,HKDC1
hsa00470	D-Amino acid metabolism	6	1	0.811396	1	DGLUCY
hsa04662	B cell receptor signaling pathway	77	17	0.81363	1	LILRB2,VAV3,LILRB1,LILRA2,CR2,LILRA4,RASGRP3,DAPP1,INPP5D,PIK3CD,PPP3CC,PPP3R2,RAF1,BLK,SYK,CARD11,BCL10
hsa00062	Fatty acid elongation	27	5	0.819388	1	ACOT7,HACD4,ELOVL2,ELOVL5,ELOVL7,PPT2
hsa00561	Glycerolipid metabolism	58	12	0.825759	1	PNLIPRP3,DGKB,DGKG,ALDH1B1,AKR1B1,LPIN1,TKFC,GK2,PNLIP,AGPAT3,LPIN3,DGKI
hsa05120	Epithelial cell signaling in Helicobacter pylori infection	68	14	0.827249	1	NOD1,ATP6V1G3,CXCR1,CXCR2,MET,ATP6V0A4,F11R,ATP6V1E1,MAPK8,MAPK10,PTPRZ1,JAM2,CCL5,MAP3K14
hsa05340	Primary immunodeficiency	32	6	0.827683	1	ICOS,IL7R,CIITA,AICDA,PTPRC,RAG1
hsa04917	Prolactin signaling pathway	70	15	0.82912	1	CSN2,ESR1,ESR2,GCK,INS,PIK3CD,SHC3,MAPK8,MAPK10,PRL,PRLR,RAF1,STAT5A,TH,TNFSF11,SOCS5
hsa00270	Cysteine and methionine metabolism	49	9	0.830476	1	CDO1,GOT1L1,DNMT3A,BHMT2,AMD1,PSAT1,MAT1A,BCAT1,BHMT,TAT
hsa05207	Chemical carcinogenesis - receptor activation	197	44	0.832476	1	ADCY1,ADCY2,UGT2A1,CHRNA4,ADCY8,ADCY9,CYP1A2,CYP1B1,ADRB3,EGF,ADCY4,ESR1,ESR2,FGF3,FGF4,FGF6,FGF7,FGF8,FGF10,FGF20,GNAS,GSTA3,GSTA4,GSTM2,KPNA7,ARNT,MIRLET7A2,MGST2,PIK3CD,UGT1A10,PPARA,UGT1A1,CHRNA9,PRKACB,UGT2A2,RAF1,RXRB,RXRG,STAT5A,CACNA1A,CACNA1B,EPHX3,PAQR8,TNFSF11,CCND3,CREB5,CDC6,CDC25A
hsa04810	Regulation of actin cytoskeleton	218	51	0.836613	1	ACTR3,VAV3,CFL2,CHRM2,CHRM3,CHRM5,EGF,SPATA13,FGF1,FGF3,FGF4,FGF6,FGF7,FGF8,FGF10,FGFR1,FGFR2,ITGA11,FGF20,GSN,INS,ITGA4,ITGA5,KNG1,MOS,MYH11,MYL2,MYLK,ARHGEF4,PDGFRA,PIK3CD,PPP1R12C,GNG12,PAK5,ACTR3B,PXN,RAF1,ACTB,SLC9A1,BRAF,TIAM1,C6,C8A,C8B,PDGFD,PIP5K1A,PIP5K1B,ITGA8,SSH2,WASF1,FGD3,MYLK3
hsa05223	Non-small cell lung cancer	71	16	0.839346	1	CDK6,CDKN2A,EGF,FHIT,ALK,HGF,KIF5A,KIF5C,MET,PIK3CD,RAF1,RARB,RXRB,RXRG,BRAF,STAT5A
hsa05162	Measles	126	26	0.846667	1	CDK6,CLEC4M,CSNK2B,CD209,HSPA1A,HSPA1L,IFNA2,IFNA7,IFNA8,IFNA13,IFNA14,IFNA16,IFNB1,IL2RA,IL12B,IRAK4,PIK3CD,CYCS,MAPK8,MAPK10,STAT2,STAT5A,TLR2,TP73,TRAF3,CASP8,CCND3
hsa01040	Biosynthesis of unsaturated fatty acids	27	5	0.846751	1	ACOT7,HACD4,ELOVL2,ELOVL5,ELOVL7
hsa00740	Riboflavin metabolism	8	1	0.847502	1	ENPP3
hsa04612	Antigen processing and presentation	64	12	0.850875	1	CTSL,HLA-DMB,HLA-DOA,HLA-DRA,HSPA1A,HSPA1L,HSPA2,IFNG,KIR2DL4,KIR3DL1,KLRD1,CIITA
hsa05226	Gastric cancer	147	33	0.851639	1	CDH17,FZD10,CSNK1A1L,CTNNA2,EGF,FGF1,FGF3,FGF4,FGF6,FGF7,FGF8,FGF10,FGFR2,FGF20,CTNNA3,HGF,SMAD2,SMAD4,MET,WNT16,ABCB1,PIK3CD,SHC3,RAF1,RARB,RXRB,RXRG,BRAF,TCF7,TGFB2,WNT3,WNT6,WNT10A,FZD7
hsa05140	Leishmaniasis	65	12	0.855195	1	CR1L,HLA-DMB,HLA-DOA,HLA-DRA,IFNG,IL4,IL10,IL12B,ITGA4,IRAK4,TGFB2,TLR2
hsa04010	MAPK signaling pathway	288	68	0.860981	1	RASGRP2,CACNG3,CACNG2,DUSP10,RASGRP4,CSF1R,EGF,EPHA2,MECOM,FGF1,FGF3,FGF4,FGF6,FGF7,FGF8,FGF10,FGFR1,FGFR2,RASGRP3,FGF20,GDNF,CACNG5,ANGPT1,ANGPT2,HGF,HSPA1A,HSPA1L,IGF1,IGF2,IL1R1,INS,KDR,KIT,MAPT,MEF2C,MET,NGF,NRTN,NTRK1,IRAK4,ANGPT4,PDGFRA,PPM1A,PPP3CC,PPP3R2,PRKACB,GNG12,MAPK8,MAPK10,PTPN7,PTPRR,RAF1,RASGRF1,CACNG8,CACNG6,BDNF,BRAF,TGFB2,TRAF2,CACNA1A,CACNA1B,CACNA1E,PDGFD,PTPN5,CACNA1I,MAP3K…
hsa00531	Glycosaminoglycan degradation	18	3	0.861482	1	HYAL4,HYAL1,HPSE2
hsa00053	Ascorbate and aldarate metabolism	26	4	0.864173	1	UGT2A1,ALDH1B1,UGT1A10,UGT1A1,MIOX,UGT2A2
hsa04064	NF-kappa B signaling pathway	93	19	0.8653	1	TIRAP,EDARADD,CSNK2B,CYLD,TICAM2,IL1R1,LTA,IRAK4,PRKCQ,BCL2A1,CCL13,SYK,TRAF2,TRAF3,VCAM1,CARD14,CARD11,TNFSF11,BCL10,MAP3K14
hsa01230	Biosynthesis of amino acids	66	12	0.865665	1	CPS1,GOT1L1,ENO1,PRPS1L1,ALDOB,PSAT1,MAT1A,ASS1,PC,PFKL,PGK2,BCAT1,TKTL2
hsa00620	Pyruvate metabolism	46	8	0.869704	1	ADH1A,ACOT12,DLD,LDHD,ALDH1B1,ACACA,PC,PCK1,PDHA2
hsa00280	Valine, leucine and isoleucine degradation	46	8	0.875298	1	HIBADH,DBT,DLD,ABAT,ALDH1B1,AOX1,HMGCLL1,BCAT1
hsa04919	Thyroid hormone signaling pathway	117	26	0.881336	1	PLCD3,DIO2,ESR1,GATA4,HDAC1,HIF1A,ATP1A2,ATP1A4,ATP1B2,NOTCH4,PFKL,PIK3CD,PLCB2,PLCB4,PLN,PRKACB,RAF1,ACTB,RXRB,RXRG,BMP4,SLC9A1,THRB,PLCD4,NCOA1,KAT2B,PLCZ1
hsa01200	Carbon metabolism	105	20	0.881738	1	CPS1,GOT1L1,DLD,ENO1,PRPS1L1,ALDOB,TKFC,GCK,GLDC,PSAT1,HK1,HK2,OGDH,PC,PDHA2,PFKL,PGK2,HAO1,OGDHL,HKDC1,TKTL2
hsa04211	Longevity regulating pathway	88	19	0.882582	1	ADCY1,ADCY2,ADCY8,ADCY9,ADCY4,EIF4E1B,SESN1,IGF1,INS,IRS1,ADIPOR1,PRKAG2,PIK3CD,PPARG,PRKACB,RPTOR,CAMK4,EIF4E2,CREB5,RB1CC1
hsa04910	Insulin signaling pathway	131	28	0.883216	1	SORBS1,RHOQ,EIF4E1B,G6PC1,GCK,GYS2,HK1,HK2,ACACA,INS,IRS1,PCK1,PRKAG2,PIK3CD,SHC3,PPP1R3A,PRKACB,PRKAR1A,PRKAR1B,MAPK8,MAPK10,RPTOR,PTPN1,G6PC2,RAF1,BRAF,PPP1R3B,HKDC1,EIF4E2
hsa05160	Hepatitis C	150	31	0.883569	1	CLDN24,CDK6,EGF,CLDN14,CLDN15,CLDN17,IFNA2,IFNA7,IFNA8,IFNA13,IFNA14,IFNA16,IFNB1,IFNG,CLDN11,PIK3CD,CLDN22,CYCS,PPARA,PPP2CB,PPP2R1A,PPP2R2B,PPP2R2C,RAF1,BRAF,STAT2,CLDN5,TRAF2,TRAF3,YWHAZ,CASP8,CLDN10
hsa04931	Insulin resistance	105	22	0.886645	1	OGA,CPT1A,CPT1B,AGT,G6PC1,SLC27A6,GYS2,INS,IRS1,NOS3,PCK1,PRKAG2,PIK3CD,PPARA,PPP1R3A,PRKCQ,MAPK8,MAPK10,PTPN1,G6PC2,PPP1R3B,CD36,CREB5
hsa05216	Thyroid cancer	37	7	0.888052	1	NTRK1,PPARG,RXRB,RXRG,BRAF,TCF7,TPM3,NCOA4
hsa05205	Proteoglycans in cancer	199	45	0.888586	1	VAV3,FZD10,TWIST2,COL1A2,CTSL,DCN,EIF4B,ESR1,FGFR1,ANK1,ANK2,ANK3,HGF,HIF1A,IGF1,IGF2,IL12B,ITGA5,KDR,LUM,SMAD2,MET,MMP2,WNT16,PIK3CD,PPP1R12C,PRKACB,PXN,RAF1,ACTB,HPSE2,SDC2,SLC9A1,BRAF,TGFB2,THBS1,TIAM1,TIMP3,TLR2,TWIST1,WNT3,WNT6,WNT10A,CAMK2A,FZD7,CD44
hsa03083	Polycomb repressive complex	76	15	0.890231	1	EPOP,CSNK2B,ASXL1,AUTS2,PHF19,HDAC1,ASXL2,MBD5,SFMBT2,RING1,TFDP1,PHC3,PCGF5,L3MBTL3,USP45,L3MBTL4
hsa04668	TNF signaling pathway	110	22	0.894553	1	CSF2,DAB2IP,CYLD,MLKL,IFNB1,IL15,LTA,PIK3CD,MAPK8,MAPK10,CCL2,CCL5,CCL20,SELE,NOD2,TRAF2,TRAF3,VCAM1,ITCH,CASP8,MAP3K14,CREB5
hsa04066	HIF-1 signaling pathway	105	22	0.894889	1	EGF,ENO1,ALDOB,EIF4E1B,ANGPT1,ANGPT2,HIF1A,HK1,HK2,HMOX1,IFNG,IGF1,INS,ARNT,NOS3,ANGPT4,PDHA2,PFKL,PGK2,PIK3CD,HKDC1,CAMK2A,EIF4E2
hsa00510	N-Glycan biosynthesis	51	9	0.895054	1	FUT8,MGAT4C,MGAT3,MGAT5,MAN1C1,OSTC,RPN1,TUSC3,ST6GAL2
hsa04929	GnRH secretion	62	13	0.897425	1	ESR2,GNRH2,HCN1,KCNJ5,KCNJ6,KCNN1,KCNN2,PIK3CD,PLCB2,PLCB4,RAF1,SPP1,TRPC4,CACNA1I
hsa04666	Fc gamma R-mediated phagocytosis	90	19	0.897973	1	ACTR3,VAV3,CFL2,WASF3,AMPH,GSN,HCK,INPP5D,ASAP1,PIK3CD,PLD1,ACTR3B,PTPRC,RAF1,SYK,PIP5K1A,PIP5K1B,WASF1,GAB2
hsa05231	Choline metabolism in cancer	95	20	0.905378	1	WASF3,DGKB,DGKG,EGF,SLC44A5,HIF1A,PCYT1A,PDGFRA,PIK3CD,PLD1,MAPK8,MAPK10,SLC44A2,RAF1,SLC5A7,PDGFD,PIP5K1A,PIP5K1B,WASF1,DGKI
hsa05163	Human cytomegalovirus infection	213	47	0.907011	1	CDK6,CDKN2A,GNB5,ADCY1,ADCY2,AKAP13,ADCY8,ADCY9,CGAS,CCR1,CCR3,CCR5,ADCY4,PTK2B,GNAO1,GNAS,GNB2,GNG4,GNG7,STING1,IFNA2,IFNA7,IFNA8,IFNA13,IFNA14,IFNA16,IFNB1,IL1R1,CXCR2,PDGFRA,PIK3CD,PLCB2,PLCB4,CYCS,GNG2,PPP3CC,PPP3R2,PRKACB,GNG12,PXN,RAF1,GNB4,CCL2,CCL5,TRAF2,CASP8,CREB5
hsa03060	Protein export	23	3	0.908411	1	SEC61A2,SRP68,SEC11C
hsa04071	Sphingolipid signaling pathway	120	25	0.911685	1	SGMS2,S1PR3,CERS3,FCER1A,FYN,SGMS1,KNG1,NOS3,PIK3CD,PLCB2,PLCB4,PLD1,S1PR5,PPP2CB,PPP2R1A,PPP2R2B,PPP2R2C,MAPK8,MAPK10,RAF1,TRAF2,CERS4,S1PR4,S1PR2,GAB2
hsa04912	GnRH signaling pathway	91	19	0.911687	1	ADCY1,ADCY2,ADCY8,ADCY9,ADCY4,PTK2B,FSHB,GNAS,GNRH2,GNRHR,MMP2,PLCB2,PLCB4,PLD1,PRKACB,MAPK8,MAPK10,RAF1,CAMK2A
hsa01522	Endocrine resistance	95	20	0.912289	1	CDKN2A,ADCY1,ADCY2,ADCY8,ADCY9,CYP2D6,ADCY4,ESR1,ESR2,GNAS,IGF1,MMP2,NOTCH4,PIK3CD,SHC3,PRKACB,MAPK8,MAPK10,RAF1,BIK,BRAF
hsa00640	Propanoate metabolism	32	5	0.916493	1	DBT,DLD,ABAT,ACACA,ACSS3
hsa04658	Th1 and Th2 cell differentiation	87	17	0.916647	1	TBX21,HLA-DMB,HLA-DOA,HLA-DRA,IFNG,IL2RA,IL4,IL5,IL12B,IL12RB2,PPP3CC,PPP3R2,PRKCQ,MAPK8,MAPK10,STAT5A,RUNX3
hsa03266	Virion - Herpesvirus	8	1	0.917224	1	ITGA5
hsa05100	Bacterial invasion of epithelial cells	76	15	0.918039	1	ACTR3,MAD2L2,SEPTIN9,CTNNA2,DNM3,CTNNA3,ITGA5,MET,PIK3CD,SHC3,SEPTIN11,ACTR3B,PXN,ACTB,WASF1,ELMO1
hsa00240	Pyrimidine metabolism	55	9	0.921806	1	CANT1,CTPS1,DPYS,NME1,NT5E,ENPP3,NME1-NME2,UCK2,UPP1,CDA
hsa00730	Thiamine metabolism	15	2	0.926785	1	ALPL,AK5
hsa00450	Selenocompound metabolism	17	2	0.934452	1	TXNRD1,PAPSS1
hsa00591	Linoleic acid metabolism	30	4	0.938276	1	CYP1A2,CYP2E1,ALOX15,PLA2G1B
hsa04935	Growth hormone synthesis, secretion and action	115	24	0.940841	1	ADCY1,ADCY2,ADCY8,ADCY9,ADCY4,GHR,GHSR,GNAS,IGF1,IGFBP3,IRS1,PIK3CD,PLCB2,PLCB4,SHC3,POU1F1,PRKACB,MAPK8,MAPK10,RAF1,SST,SSTR2,STAT5A,CREB5
hsa00100	Steroid biosynthesis	18	2	0.941331	1	DHCR24,FDFT1
hsa05217	Basal cell carcinoma	63	11	0.94604	1	FZD10,GLI2,GLI3,WNT16,BMP2,BMP4,TCF7,WNT3,WNT6,WNT10A,FZD7
hsa05164	Influenza A	153	28	0.947244	1	CDK6,PYCARD,HLA-DMB,HLA-DOA,HLA-DRA,DNAJB1,IFNA2,IFNA7,IFNA8,IFNA13,IFNA14,IFNA16,IFNB1,IFNG,IL12B,IL18,KPNA7,CIITA,IRAK4,PIK3CD,CYCS,RAF1,ACTB,CCL2,CCL5,STAT2,TRAF3,CASP8,CCND3
hsa04070	Phosphatidylinositol signaling system	92	18	0.948873	1	PLCD3,DGKB,DGKG,INPP1,INPP5D,ITPKB,PIK3C2B,PIK3C2G,PIK3CD,PLCB2,PLCB4,PIP5K1A,PIP5K1B,PLCD4,INPP4B,PLCZ1,MTMR6,MTMR7,DGKI
hsa05224	Breast cancer	145	29	0.952645	1	CDK6,FZD10,CSNK1A1L,EGF,ESR1,ESR2,FGF1,FGF3,FGF4,FGF6,FGF7,FGF8,FGF10,FGFR1,FGF20,IGF1,KIT,NOTCH4,WNT16,PIK3CD,SHC3,RAF1,BRCA1,BRAF,TCF7,WNT3,WNT6,WNT10A,FZD7,TNFSF11,NCOA1
hsa04144	Endocytosis	238	49	0.958818	1	ACTR3,RAB31,CCR5,CHMP4B,GRK7,FGFR2,SPART,NEDD4L,FOLR1,FOLR2,SNX32,DNM3,CYTH4,AMPH,EHD3,EHD2,HSPA1A,HSPA1L,IL2RA,CXCR1,CXCR2,ARF1,KIF5A,KIF5C,SMAD2,IQSEC3,ASAP1,SH3GLB1,PDGFRA,PLD1,EPN3,VPS37C,PSD,ACTR3B,EPS15L1,GRK1,SH3GL3,SMAP2,SNX2,WIPF1,RAB7A,ITCH,PIP5K1A,PIP5K1B,PSD2,RAB11FIP4,PARD6B,CAPZA3,DNAJC6,IQSEC1
hsa04520	Adherens junction	92	18	0.959415	1	CDH5,SORBS1,WASF3,CSNK2B,CTNNA2,CTNND1,FGFR1,FYN,CTNNA3,SMAD4,MET,AFDN,MYL2,RADIL,HEG1,PTPN1,ACTB,TCF7,WASF1
hsa04068	FoxO signaling pathway	127	24	0.959951	1	C8orf44-SGK3,TPTEP2-CSNK1E,FBXO32,CSNK1E,EGF,FOXG1,SGK3,G6PC1,GRM1,IGF1,IL7R,IL10,INS,IRS1,SMAD4,PCK1,PRKAG2,PIK3CD,MAPK8,MAPK10,G6PC2,RAF1,RAG1,BRAF,TGFB2,S1PR4
hsa03022	Basal transcription factors	39	5	0.962295	1	GTF2A1L,GTF2E2,GTF2F1,GTF2F2,TAF4B,GTF2IRD1
hsa04148	Efferocytosis	152	30	0.962382	1	SIRPB1,XKR4,ANO4,CPT1A,CPT1B,AGER,DNMT3A,ALOX15,HAVCR1,HIF1A,IL10,XKR9,ARNT,ODC1,P2RY6,GULP1,PECAM1,PPARG,SIRPG,STAB2,P2RY12,THBS1,C1QA,C1QB,C1QC,RAB7A,CAMK2A,MEGF11,MEGF10,CD36,ELMO1
hsa04115	p53 signaling pathway	74	12	0.962665	1	CDK6,CDKN2A,SESN1,SFN,IGF1,IGFBP3,CYCS,THBS1,TP73,CASP8,CCND3,GORAB
hsa00565	Ether lipid metabolism	50	7	0.9634	1	ENPP6,PLD3,ENPP2,PLA2G1B,PLD1,PLA2G7,GAL3ST1
hsa05135	Yersinia infection	130	25	0.965212	1	ACTR3,VAV3,PTK2B,PYCARD,IFNB1,IL10,IL18,ITGA4,ITGA5,LCP2,MEFV,IRAK4,PIK3CD,MAPK8,MAPK10,ACTR3B,PXN,ACTB,CCL2,ARHGEF28,TRAF2,WIPF1,PIP5K1A,PIP5K1B,ELMO1
hsa03440	Homologous recombination	39	5	0.965533	1	POLD3,RAD52,RPA3,BLM,BRCA1,TOP3A,SEM1
hsa00514	Other types of O-glycan biosynthesis	45	7	0.967027	1	GALNT13,GALNTL5,GALNTL6,GALNT16,GALNT17,GALNT14,ST6GAL2
hsa00670	One carbon pool by folate	20	2	0.967396	1	ST20-MTHFS,FTCD,ALDH1L2
hsa05220	Chronic myeloid leukemia	74	13	0.969047	1	CDK6,CDKN2A,CTBP2,MECOM,HDAC1,SMAD4,PIK3CD,SHC3,RAF1,BRAF,STAT5A,TGFB2,GAB2
hsa03450	Non-homologous end-joining	13	1	0.96972	1	POLL
hsa05222	Small cell lung cancer	88	16	0.969853	1	CDK6,COL4A1,COL4A2,FHIT,LAMB4,LAMA1,LAMA2,LAMA3,PIK3CD,CYCS,RARB,RXRB,RXRG,TRAF2,TRAF3,ZBTB17
hsa04012	ErbB signaling pathway	80	15	0.973797	1	NRG3,NRG4,EGF,NRG1,NCK1,PIK3CD,SHC3,MAPK8,MAPK10,PAK5,RAF1,BRAF,STAT5A,CAMK2A,NCK2
hsa00860	Porphyrin metabolism	37	4	0.974288	1	UGT2A1,HMOX1,HMOX2,UGT1A10,UGT1A1,UGT2A2
hsa00900	Terpenoid backbone biosynthesis	23	2	0.974419	1	HMGCR,DHDDS
hsa05161	Hepatitis B	152	28	0.976656	1	TIRAP,DDB1,EGR2,PTK2B,IFNA2,IFNA7,IFNA8,IFNA13,IFNA14,IFNA16,IFNB1,TICAM2,SMAD4,IRAK4,PIK3CD,CYCS,MAPK8,MAPK10,RAF1,BRAF,STAT2,STAT5A,TGFB2,TLR2,TRAF3,YWHAZ,CASP8,CCNA1,CREB5
hsa00630	Glyoxylate and dicarboxylate metabolism	30	3	0.977657	1	DLD,GLDC,HAO1
hsa04114	Oocyte meiosis	117	20	0.978248	1	MAD2L2,ADCY1,STAG3,ADCY2,ADCY8,ADCY9,ADCY4,IGF1,INS,SPDYE4,MOS,PPP2CB,PPP2R1A,PPP3CC,PPP3R2,PRKACB,CPEB1,AURKA,YWHAZ,CAMK2A,CUL1,PLCZ1
hsa00760	Nicotinate and nicotinamide metabolism	36	4	0.978476	1	AOX1,NT5E,ENPP3,NADK
hsa03410	Base excision repair	44	5	0.97936	1	POLD3,SMUG1,POLL,POLE2,POLG
hsa05212	Pancreatic cancer	73	12	0.979426	1	CDK6,CDKN2A,EGF,SMAD2,SMAD4,PIK3CD,PLD1,MAPK8,MAPK10,RAF1,BRAF,TGFB2
hsa01521	EGFR tyrosine kinase inhibitor resistance	77	14	0.979431	1	EGF,FGFR2,EIF4E1B,HGF,NRG1,IGF1,KDR,MET,PDGFRA,PIK3CD,SHC3,RAF1,BRAF,PDGFD,EIF4E2
hsa04140	Autophagy - animal	157	29	0.979441	1	ATG7,SMCR8,CTSL,DAPK1,DAPK3,C9orf72,ATG14,WDFY3,NRBF2,HIF1A,INS,IRS1,BECN2,SH3GLB1,PIK3CD,PPP2CB,AMBRA1,PRKACB,PRKCQ,MAPK8,MAPK10,RPTOR,RAF1,RAB7A,ATG10,MAP1LC3A,ATG4C,TAX1BP1,RUBCN,RB1CC1
hsa05165	Human papillomavirus infection	319	67	0.97951	1	CDK6,FZD10,CSNK1A1L,ATP6V1G3,COL1A2,COL4A1,COL4A2,COL6A2,COL6A3,COL9A1,COL9A2,COL9A3,COMP,COL6A6,DLG2,EGF,LAMB4,ITGA11,COL6A5,GNAS,LAMA1,HDAC1,TNC,IFNA2,IFNA7,IFNA8,IFNA13,IFNA14,IFNA16,IFNB1,ITGA4,ITGA5,LAMA2,LAMA3,NOTCH4,ATP6V0A4,WNT16,ATP6V1E1,PIK3CD,PPP2CB,PPP2R1A,PPP2R2B,PPP2R2C,PRKACB,PXN,RAF1,TNN,SPP1,STAT2,TCF7,THBS1,THBS2,THBS4,TNR,TNXB,TRAF3,UBE3A,VWF,WNT3,WNT6,WNT10A,FZD7,CASP8,PARD6B,…
hsa01232	Nucleotide metabolism	81	12	0.980611	1	ADSS1,CANT1,CTPS1,AK5,NME1,NT5E,ENPP3,ADA2,NME1-NME2,UCK2,UPP1,GDA,CDA
hsa04217	Necroptosis	145	24	0.980687	1	CHMP4B,CYLD,MLKL,H2AC1,ALOX15,PYCARD,H2AX,IFNA2,IFNA7,IFNA8,IFNA13,IFNA14,IFNA16,IFNB1,IFNG,TICAM2,MAPK8,MAPK10,STAT2,STAT5A,TRAF2,CAMK2A,H2AC14,H2AC16,CASP8,SPATA2
hsa04150	mTOR signaling pathway	151	28	0.981297	1	FZD10,ATP6V1G3,EIF4B,RNF152,LPIN1,EIF4E1B,GRB10,IGF1,INS,IRS1,WNT16,ATP6V1E1,PIK3CD,STRADB,PRR5,RPTOR,RAF1,CLIP1,SEC13,LPIN3,BRAF,WNT3,WNT6,WDR59,PRR5L,WNT10A,FZD7,WDR24,EIF4E2
hsa01523	Antifolate resistance	29	3	0.98364	1	FOLR1,FOLR2,ABCG2
hsa05211	Renal cell carcinoma	65	10	0.984287	1	ETS1,HGF,HIF1A,ARNT,MET,PIK3CD,PAK5,RAF1,BRAF,TGFB2
hsa04330	Notch signaling pathway	60	9	0.984855	1	CTBP2,PTCRA,DTX1,DTX3,HDAC1,NOTCH4,ATXN1,ITCH,KAT2B
hsa00600	Sphingolipid metabolism	53	7	0.985221	1	SGMS2,CERS3,SGMS1,NEU1,ACER3,PSAP,CERS4,GAL3ST1
hsa05131	Shigellosis	236	45	0.986553	1	ACTR3,NOD1,SEPTIN9,PLCD3,CGAS,CSF2,ATG14,CYTH4,PYCARD,HK1,HK2,STING1,IFNB1,IL1R1,IL18,ITGA5,ARF1,BECN2,MYL2,PIK3CD,PLCB2,PLCB4,CYCS,SEPTIN11,PRKCQ,MAPK8,MAPK10,ACTR3B,RPTOR,PXN,ACTB,CCL5,TRAF2,HKDC1,H3-4,H3C3,H3C11,H3C8,CUL1,MAP1LC3A,PLCD4,BCL10,WASF1,PLCZ1,CD44,ELMO1
hsa05225	Hepatocellular carcinoma	161	30	0.986624	1	CDK6,CDKN2A,FZD10,CSNK1A1L,GSTA3,GSTA4,GSTM2,GSTP1,HGF,HMOX1,IGF2,SMAD2,SMAD4,MET,MGST2,WNT16,ACTL6B,PIK3CD,SHC3,RAF1,ACTB,SMARCD2,BRAF,TCF7,TGFB2,TXNRD1,WNT3,WNT6,WNT10A,FZD7
hsa04130	SNARE interactions in vesicular transport	32	3	0.987509	1	VAMP5,STX19,GOSR1
hsa05170	Human immunodeficiency virus 1 infection	200	37	0.987768	1	GNB5,CFL2,CGAS,CCR5,AP1B1,DDB1,PTK2B,GNAO1,GNB2,GNG4,GNG7,STING1,IFNA2,IFNA7,IFNA8,IFNA13,IFNA14,IFNA16,IFNB1,IRAK4,PIK3CD,CYCS,GNG2,PPP3CC,PPP3R2,GNG12,MAPK8,MAPK10,PAK5,PXN,RAF1,GNB4,BST2,TLR2,TRAF2,CASP8,CUL1
hsa05130	Pathogenic Escherichia coli infection	190	34	0.988129	1	CLDN24,ACTR3,TUBB4A,WASF3,TIRAP,NLRP4,CLDN14,CLDN15,FYN,CLDN17,CYTH4,PYCARD,IL1R1,IL18,ARF1,MYH11,MYO6,NCK1,CLDN11,IRAK4,CLDN22,CYCS,MAPK8,MAPK10,ACTR3B,ACTB,CLDN5,TRAF2,WIPF1,CASP8,NCK2,TUBB6,WASF1,CLDN10
hsa01524	Platinum drug resistance	66	9	0.988266	1	CDKN2A,GSTA3,GSTA4,GSTM2,GSTP1,MGST2,PIK3CD,CYCS,BRCA1,CASP8
hsa05214	Glioma	74	12	0.988721	1	CDK6,CDKN2A,EGF,IGF1,PDGFRA,PIK3CD,SHC3,CAMK1G,RAF1,BRAF,CAMK4,CAMK2A
hsa05215	Prostate cancer	94	16	0.988993	1	EGF,ERG,FGFR1,FGFR2,GSTP1,IGF1,INS,PDGFRA,PIK3CD,PLAT,RAF1,SRD5A2,BRAF,TCF7,PDGFD,CREB5
hsa00040	Pentose and glucuronate interconversions	33	3	0.990502	1	UGT2A1,AKR1B1,UGT1A10,UGT1A1,UGT2A2
hsa03250	Viral life cycle - HIV-1	63	8	0.990784	1	CCR5,CHMP4B,ELL2,MAP1A,MLLT1,FURIN,BST2,KAT2B,FEZ1
hsa04137	Mitophagy - animal	98	14	0.992564	1	CSNK2B,AMFR,HIF1A,MITF,BECN2,AMBRA1,MAPK8,MAPK10,BNIP3L,TRAF2,RAB7A,TFEB,MAP1LC3A,TAX1BP1,MFN2
hsa04110	Cell cycle	152	24	0.992944	1	CDK6,STAG1,CDKN2A,MAD2L2,E2F4,NIPBL,SFN,HDAC1,SMAD2,SMAD4,ORC4,FZR1,PPP2CB,PPP2R1A,RAD21,TFDP1,TFDP2,TGFB2,YWHAZ,ZBTB17,CDT1,CUL1,CCNA1,CCND3,CDC6,CDC25A
hsa03018	RNA degradation	76	10	0.993127	1	MPHOSPH6,C1D,ENO1,CNOT1,PABPC3,PFKL,BTG4,CNOT6,BTG1,EDC3
hsa00564	Glycerophospholipid metabolism	94	14	0.993796	1	CHAT,DGKB,DGKG,PHOSPHO1,LPIN1,PLD3,LCAT,PCYT1A,PLA1A,PLA2G1B,PLD1,AGPAT3,LPIN3,DGKI
hsa05235	PD-L1 expression and PD-1 checkpoint pathway in cancer	88	13	0.993911	1	TIRAP,CSNK2B,EGF,ALK,CD274,HIF1A,IFNG,TICAM2,PIK3CD,PPP3CC,PPP3R2,PRKCQ,RAF1,TLR2
hsa05132	Salmonella infection	240	42	0.994338	1	ACTR3,TLR6,TUBB4A,NOD1,WASF3,TIRAP,DCTN1,DYNC1I1,MLKL,PLEKHM2,CYTH4,PYCARD,ANXA2,IL18,ARF1,KIF5A,KIF5C,RHOB,MYL2,MYO6,IRAK4,PIK3C2B,PIK3C2G,PIK3CD,PIK3CG,CYCS,MAPK8,MAPK10,ACTR3B,PTPRC,RAF1,ACTB,TCF7,TLR2,TRAF2,RAB7A,AHNAK,DYNC2H1,DYNLRB2,CASP8,TUBB6,ELMO1
hsa05208	Chemical carcinogenesis - reactive oxygen species	196	32	0.994765	1	AKR1C4,SLC26A9,COX6A2,COX7C,CYP1A2,CYP1B1,CYP2E1,CYP2F1,EGF,GSTA3,GSTA4,GSTM2,HGF,HIF1A,HMOX1,COX8C,LPO,ARNT,MET,MGST2,NDUFA5,NDUFS2,NOX4,PIK3CD,PLD1,MAPK8,MAPK10,PTPN1,RAF1,BRAF,EPHX3,COX4I2,MAP3K14
hsa05415	Diabetic cardiomyopathy	179	29	0.99593	1	CMA1,COL1A2,COX6A2,COX7C,CPT1B,AGER,AGT,AGTR1,GYS2,COX8C,INS,IRS1,SMAD2,MMP2,NDUFA5,NDUFS2,NOS3,PDHA2,PIK3CD,PLCB2,PLCB4,PLN,PPARA,MAPK8,MAPK10,RYR2,TGFB2,CAMK2A,COX4I2,CD36
hsa03050	Proteasome	46	4	0.995973	1	IFNG,PSMA1,PSMB6,SEM1
hsa05210	Colorectal cancer	84	12	0.99636	1	DCC,EGF,SMAD2,SMAD4,PIK3CD,CYCS,MAPK8,MAPK10,RAF1,BRAF,TCF7,TGFB2
hsa04210	Apoptosis	132	20	0.996392	1	CSF2RB,CTSL,DAB2IP,ENDOG,IL3,NGF,NTRK1,PIK3CD,SEPTIN4,CYCS,PRF1,MAPK8,MAPK10,RAF1,BCL2A1,ACTB,SPTA1,SPTAN1,TRAF2,CASP8,MAP3K14
hsa04722	Neurotrophin signaling pathway	114	18	0.996488	1	SH2B3,ZNF274,IRS1,ARHGDIB,MATK,NGF,NTRK1,NTRK3,IRAK4,PIK3CD,SHC3,MAPK8,MAPK10,RAF1,BDNF,BRAF,TP73,CAMK4,CAMK2A
hsa03430	Mismatch repair	22	1	0.996561	1	POLD3,RPA3
hsa04141	Protein processing in endoplasmic reticulum	161	24	0.996672	1	SEC23B,TRAM1L1,SEC31A,SEC31B,AMFR,ERLEC1,HSPA1A,HSPA1L,DNAJB1,UBQLN3,SAR1B,SEC61A2,MAPK8,MAPK10,SAR1A,MAN1C1,OSTC,RPN1,SEC13,TRAF2,TUSC3,UBXN8,SEL1L2,CUL1,DNAJC5B
hsa05203	Viral carcinogenesis	183	31	0.997186	1	CDK6,CDKN2A,GTF2A1L,H4C16,CCR3,CCR5,DDB1,EGR2,GSN,GTF2E2,H2BC5,H2BC3,HDAC1,HPN,IL6ST,PIK3CD,PRKACB,PXN,STAT5A,SYK,TRAF2,TRAF3,UBE3A,YWHAZ,HDAC11,H4C9,H4C13,CASP8,KAT2B,CCNA1,CCND3,CREB5,HDAC9
hsa04370	VEGF signaling pathway	59	7	0.997429	1	KDR,NOS3,PIK3CD,PPP3CC,PPP3R2,PXN,RAF1,SH2D2A
hsa00590	Arachidonic acid metabolism	61	6	0.997528	1	CYP2U1,CYP2E1,ALOX15,HPGDS,PLA2G1B,PTGS1
hsa05213	Endometrial cancer	56	7	0.997618	1	CTNNA2,EGF,CTNNA3,PIK3CD,RAF1,BRAF,TCF7
hsa04979	Cholesterol metabolism	51	5	0.99769	1	CYP7A1,CIDEB,APOC2,LCAT,NCEH1,CD36
hsa03420	Nucleotide excision repair	55	5	0.99808	1	POLD3,DDB1,ERCC6,POLE2,POLR2L,RPA3
hsa03030	DNA replication	34	2	0.99815	1	POLD3,POLE2,RPA3
hsa00563	Glycosylphosphatidylinositol (GPI)-anchor biosynthesis	25	1	0.998208	1	PIGC,PIGB
hsa05166	Human T-cell leukemia virus 1 infection	212	36	0.998229	1	CDKN2A,KAT5,ADCY1,ADCY2,ADCY8,ADCY9,CSF2,EGR2,ADCY4,ETS1,HLA-DMB,HLA-DOA,HLA-DRA,IL1R1,IL2RA,IL15,LTA,SMAD2,SMAD4,MMP7,MSX1,PIK3CD,PPP3CC,PPP3R2,PRKACB,MAPK8,MAPK10,SPI1,STAT5A,TGFB2,ZFP36,KAT2B,CCNA1,CCND3,MAP3K14,CREB5
hsa05169	Epstein-Barr virus infection	190	30	0.998416	1	CDK6,CR2,HDAC1,HLA-DMB,HLA-DOA,HLA-DRA,IFNA2,IFNA7,IFNA8,IFNA13,IFNA14,IFNA16,IFNB1,IRAK4,PIK3CD,CYCS,MAPK8,MAPK10,STAT2,SYK,TLR2,TRAF2,TRAF3,VIM,SEM1,CASP8,RUNX3,CCNA1,CCND3,MAP3K14,CD44
hsa01240	Biosynthesis of cofactors	147	20	0.998675	1	UGT2A1,ADSS1,RDH12,CTPS1,IDO2,DLD,SDR16C5,ALDH1B1,ALPL,AK5,PSAT1,HPD,IDO1,MAT1A,MPI,NME1,UGT1A10,UGT1A1,UGT2A2,BCAT1,NADK,NME1-NME2,KYNU
hsa03460	Fanconi anemia pathway	49	4	0.99871	1	FANCA,REV1,RPA3,BLM,BRCA1,TOP3A
hsa04975	Fat digestion and absorption	43	3	0.998841	1	PLA2G1B,PNLIP,CD36
hsa05206	MicroRNAs in cancer	298	52	0.998933	1	CDK6,CDKN2A,TRIM71,CYP1B1,DNMT3A,FOXP1,HDAC1,HMOX1,TNC,IRS1,ITGA5,MIRLET7A2,MIR100,MIR124-1,MIR124-2,MIR124-3,MIR125B2,MIR128-2,MIR129-1,MIR129-2,MIR137,MIR181B1,MIR205,MIR181A1,MIR30A,MIR30C2,MIR34B,MIR34C,MIR9-3,MET,MMP16,MIR133B,MIR135B,NOTCH4,PDGFRA,ABCB1,PIK3CD,MIR494,RPTOR,RAF1,MIR483,TNN,SLC7A1,BRCA1,TGFB2,THBS1,TIMP3,TNR,TNXB,VIM,WNT3,RECK,KIF23,CD44,CDC25A
hsa00592	alpha-Linolenic acid metabolism	26	1	0.999162	1	PLA2G1B
hsa04146	Peroxisome	81	8	0.999243	1	ACSL1,ACSL3,PEX5L,ACSL5,PEX6,HAO1,HMGCLL1,ABCD4
hsa04932	Non-alcoholic fatty liver disease	148	20	0.999413	1	COX6A2,COX7C,CYP2E1,COX8C,INS,IRS1,LEPR,NDUFA5,NDUFS2,ADIPOR1,PRKAG2,PIK3CD,CYCS,PPARA,PPARG,MAPK8,MAPK10,TRAF2,ITCH,CASP8,COX4I2
hsa01100	Metabolic pathways	1458	297	0.999417	1	ST20-MTHFS,DHRS9,LANCL1,B3GALT5,CDO1,ST3GAL6,ST6GALNAC2,FUT9,ADCY1,ADCY2,FTCD,UGT2A1,B4GAT1,AKR1C4,HIBADH,TREH,PLCD3,CYP2U1,ADCY8,GALNT13,ADCY9,CKMT2,PNLIPRP3,TPH2,ADSS1,ADH1A,CANT1,ATP6V1G3,A3GALT2,ACMSD,UROC1,ENPP6,COX6A2,ACOT12,COX7C,B3GAT2,CPS1,GOT1L1,RDH12,CTPS1,CYP1A2,CYP2E1,CYP7A1,CYP11A1,CYP11B1,CYP11B2,ALDH1L2,DGKB,DGKG,PHOSPHO1,DBT,DCT,SGMS2,GALNTL5,IDO2,DHCR24,DLD,SARDH,DNMT3A,ABAT,DPY…
hsa03082	ATP-dependent chromatin remodeling	108	13	0.999542	1	KAT5,MORF4L1,H2AC1,CECR2,BAZ2B,H2AX,HDAC1,ACTL6B,ING3,EP400,ACTB,SMARCD2,H2AC14,H2AC16
hsa03008	Ribosome biogenesis in eukaryotes	68	5	0.999791	1	RCL1,POP1,WDR36,CSNK2B,GNL2,FBLL1
hsa04714	Thermogenesis	213	31	0.999793	1	ADCY1,ADCY2,ADCY8,ADCY9,CNR1,COX6A2,COX7C,CPT1A,CPT1B,ADRB3,ADCY4,ACSL1,ACSL3,FGFR1,GCG,GNAS,COX8C,NDUFA5,NDUFS2,ACTL6B,PRKAG2,ACSL5,PPARG,PRKACB,PRKG1,PRKG2,RPTOR,ACTB,PRDM16,SMARCD2,COX4I2,CREB5
hsa00310	Lysine degradation	61	5	0.999856	1	DLD,MECOM,ALDH1B1,PRDM16,NSD2
hsa05020	Prion disease	251	36	0.999891	1	TUBB4A,COX6A2,COX7C,CSNK2B,FYN,GRIN2A,GRIN2C,HSPA1A,HSPA1L,COX8C,KIF5A,KIF5C,NCAM2,NDUFA5,NDUFS2,PIK3CD,CYCS,PPP3CC,PPP3R2,PRKACB,MAPK8,MAPK10,PSMA1,PSMB6,RYR2,RYR3,CCL5,C1QA,C1QB,C1QC,C6,C8A,C8B,CACNA1B,SEM1,TUBB6,COX4I2,CREB5
hsa05016	Huntington disease	285	42	0.999949	1	TUBB4A,COX6A2,COX7C,DCTN1,DNAH5,DNAH8,DNAH9,ATG14,GPX1,GPX3,GPX5,GRIA1,GRIA2,GRIA4,NRBF2,HDAC1,COX8C,KCNJ10,KIF5A,KIF5C,BECN2,NDUFA5,NDUFS2,PLCB2,PLCB4,CYCS,POLR2L,PPARG,AMBRA1,MAPK8,MAPK10,PSMA1,PSMB6,BDNF,TAF4B,TRAF2,CACNA1B,SEM1,CASP8,TUBB6,COX4I2,DNAH17,CREB5,RB1CC1
hsa03015	mRNA surveillance pathway	85	7	0.999951	1	CSTF1,PABPC3,PPP2CB,PPP2R1A,PPP2R2B,PPP2R2C,PYM1,RNGTT
hsa05010	Alzheimer disease	359	56	0.999973	1	TPTEP2-CSNK1E,TUBB4A,FZD10,CHRM3,CHRM5,CSNK1A1L,COX6A2,COX7C,CSNK1E,CSNK2B,AGER,SLC39A11,ATG14,SLC39A14,BACE1,DKK2,GRIN2A,GRIN2C,NRBF2,APBB1,COX8C,INS,IRS1,KIF5A,KIF5C,MAPT,MME,BECN2,NDUFA5,NDUFS2,NOS1,SLC11A2,NOX4,WNT16,PIK3CD,PLCB2,PLCB4,CYCS,PPP3CC,PPP3R2,AMBRA1,MAPK8,MAPK10,PSMA1,PSMB6,RAF1,RYR3,SNCA,BRAF,TRAF2,WNT3,WNT6,SEM1,WNT10A,FZD7,CASP8,TUBB6,COX4I2,RB1CC1
hsa03013	Nucleocytoplasmic transport	100	8	0.999976	1	NUP50,TNPO2,KPNA7,PHAX,NUP107,SEC13,THOC6,PYM1,NUP58
hsa05022	Pathways of neurodegeneration - multiple diseases	449	74	0.999979	1	TPTEP2-CSNK1E,TUBB4A,FZD10,CHRM3,CHRM5,CSNK1A1L,COX6A2,COX7C,SMCR8,CSNK1E,CSNK2B,DCTN1,DNAH5,DNAH8,AGER,DNAH9,C9orf72,ATG14,DKK2,GPR37,GPX1,GPX3,GPX5,GRIA1,GRIA2,GRIA4,GRIN2A,GRIN2C,GRM1,NRBF2,COX8C,KIF5A,KIF5C,MAPT,BECN2,NDUFA5,NDUFS2,NEFM,NEFL,NOS1,NOX4,WNT16,PDYN,PLCB2,PLCB4,CYCS,PPP3CC,PPP3R2,AMBRA1,MAPK8,MAPK10,PSMA1,PSMB6,RAF1,RYR2,RYR3,BDNF,ATXN1,ATXN2,SLC6A3,SNCA,BRAF,TRAF2,TRPC3,WNT3,WNT…
hsa00190	Oxidative phosphorylation	117	10	0.999981	1	ATP6V1G3,COX6A2,COX7C,COX8C,NDUFA5,NDUFS2,ATP4A,ATP6V0A4,ATP6V1E1,CYCS,COX4I2
hsa05012	Parkinson disease	245	32	0.999986	1	TUBB4A,COX6A2,ADORA2A,COX7C,DRD1,DRD2,SLC39A11,SLC39A14,GNAL,GNAS,GPR37,COX8C,KIF5A,KIF5C,MAPT,NDUFA5,NDUFS2,SLC11A2,CYCS,PRKACB,MAPK8,MAPK10,PSMA1,PSMB6,RYR3,SLC6A3,SNCA,TH,SEM1,CAMK2A,TUBB6,COX4I2,MFN2
hsa04218	Cellular senescence	152	18	0.999989	1	CDK6,CDKN2A,E2F4,ETS1,FOXM1,GATA4,LIN9,IGFBP3,KIR2DL4,SMAD2,PIK3CD,PPP3CC,PPP3R2,RAD1,RAF1,TGFB2,CCNA1,CCND3,CDC25A
hsa00970	Aminoacyl-tRNA biosynthesis	43	1	0.999992	1	HARS2,HARS1
hsa04142	Lysosome	127	12	0.999994	1	AP4S1,CTSL,AP1B1,ARSG,HYAL4,HYAL1,NEU1,SLC11A2,ATP6V0A4,PSAP,DNASE2B,SLC11A1,PPT2
hsa05014	Amyotrophic lateral sclerosis	341	47	0.999997	1	TUBB4A,NRG3,NUP50,COX6A2,COX7C,SMCR8,NRG4,DCTN1,DNAH5,DNAH8,DNAH9,C9orf72,ATG14,ANG,GPX1,GPX3,GPX5,GRIA1,GRIA2,GRIN2A,GRIN2C,NRBF2,NRG1,COX8C,KIF5A,KIF5C,BECN2,NDUFA5,NDUFS2,NEFM,NEFL,NOS1,UBQLN3,CYCS,PPP3CC,PPP3R2,AMBRA1,PSMA1,PSMB6,NUP107,ACTB,ATXN2,SEC13,TRAF2,SEM1,MAP1LC3A,TUBB6,COX4I2,DNAH17,NUP58,RB1CC1
hsa03010	Ribosome	126	9	0.999998	1	MRPS21,RPL17,RPL23A,RPL26,RPLP1,RPS3A,RPS8,RPS15A,RPS26,MRPL11,RPL23
hsa03040	Spliceosome	127	9	0.999999	1	TXNL4A,DDX42,PRPF40B,HSPA1A,HSPA1L,CRNKL1,SNRPB2,SNRPC,SNRPF,SF3A2
hsa04120	Ubiquitin mediated proteolysis	134	9	1	1	DDB1,RHOBTB2,NEDD4L,FZR1,BRCA1,UBE2E2,UBE3A,ITCH,CUL1,TRIP12

## Sheet: LSn_LSadh_hypoDMP_promoter
ID	Description	N	DE	P.DE	FDR	SigGenesInSet
hsa04740	Olfactory transduction	364	206	3.31999e-55	1.18192e-52	OR5I1,OR52E2,OR51L1,OR4X2,OR5P2,OR5P3,OR2D2,OR56A4,OR56A1,OR10P1,OR10AD1,OR10A7,OR11H6,SLC24A4,OR4D2,OR7D4,OR1I1,OR2M5,OR2M3,OR14C36,OR10J5,OR2B11,OR10T2,OR6P1,OR10X1,OR10Z1,OR6K6,OR6N1,OR9A4,OR2Y1,OR9A2,OR2A14,OR13C8,OR13C4,OR13F1,OR1L8,OR1N2,OR1N1,OR52B4,OR10A5,OR2AG1,OR6B3,OR7D2,OR56B4,OR8U1,OR4C16,OR4C6,OR5D14,OR5L1,OR5AS1,OR8K5,OR5T2,OR8H1,OR8K3,OR8J1,OR8U3,OR5M3,OR5M8,OR5AR1,OR8B12,OR10G9,O…
hsa05150	Staphylococcus aureus infection	76	36	5.31051e-09	9.45272e-07	MASP2,KRT28,DEFA4,DEFA5,DEFA6,KRT24,FGG,FPR2,FPR3,HLA-DMB,HLA-DOA,HLA-DRA,KRT27,KRT26,IL10,KRT13,KRT31,KRT32,KRT33A,KRT33B,KRT34,KRT35,KRT20,PTAFR,SELP,SELPLG,C1QA,C1QB,C1QC,C1S,C2,C3AR1,C5AR1,CAMP,KRT38,KRT37
hsa04080	Neuroactive ligand-receptor interaction	340	99	1.69746e-08	2.01432e-06	PATE3,CALCRL,NPFFR2,UTS2,CHRM2,CHRM3,CHRM5,CHRNA1,CHRNB3,ADCYAP1R1,RLN3,RXFP2,GPHB5,CNR1,CNR2,NMS,LYPD6B,TAAR9,ADORA2A,CRH,CRHR1,PATE1,DRD2,DRD3,AGTR1,EDNRB,GABRR3,FPR2,FPR3,NTSR2,FSHB,GABRA1,GABRA4,GABRA6,GABRB3,GABRR1,UTS2B,GCG,GHR,GIPR,GLRA1,GNRHR,NPBWR2,MCHR1,GRIA1,GRIK2,GRIK4,GRIK5,NR3C1,GRM2,GRM3,GRM4,GRP,GZMA,HCRTR2,HRH1,HRH2,HTR1E,HTR2A,HTR4,IAPP,KNG1,NPSR1,PATE4,MC2R,MC5R,NPY2R,NTS,OPRM1…
hsa04060	Cytokine-cytokine receptor interaction	269	77	4.27147e-06	0.000380161	CXCL13,CCR1,CCR3,CCR5,CCR6,IL31RA,CSF1R,CSF2,CSF2RB,CSF3R,CLCF1,GHR,IL36B,IL37,IL36A,BMP10,IL19,IFNA2,IFNA7,IFNA8,IFNA13,IFNA14,IFNA16,IFNB1,IFNG,IFNW1,IL1RN,IL2RA,IL3,IL4,IL5,IL5RA,IL6ST,IL7R,CXCR1,CXCR2,IL10,IL12B,IL15,IL16,TNFRSF9,IL17A,IL18,INHBA,LTA,NGF,IL21R,IL22,TNFRSF19,IL26,PRL,PRLR,IL21,CCL1,CCL2,CCL5,CCL7,CCL8,CCL11,CCL13,CCL17,CCL20,CCL23,CCL25,CXCR5,IL25,BMP4,BMP5,BMPR1A,BMPR1B,THPO,…
hsa04610	Complement and coagulation cascades	80	29	3.21846e-05	0.00229154	MASP2,CFHR4,CPB2,CR2,A2M,F10,F13B,FGB,FGG,KNG1,SERPINB2,SERPINA5,SERPINA1,PLAT,PROC,TFPI,C1QA,C1QB,C1QC,C1S,C2,C3AR1,C4BPB,C5AR1,C6,C8A,C8B,VWF,CFHR5
hsa05144	Malaria	48	19	0.000381505	0.022636	COMP,ACKR1,GYPA,GYPC,HBB,HGF,IFNG,IL10,IL18,MET,PECAM1,CCL2,SDC2,SELE,SELP,THBS1,THBS4,TLR2,VCAM1,CD36
hsa04061	Viral protein interaction with cytokine and cytokine receptor	91	29	0.00092767	0.0471787	CXCL13,CCR1,CCR3,CCR5,CCR6,CSF1R,IL37,IL19,IL2RA,IL6ST,CXCR1,CXCR2,IL10,IL18,LTA,CCL1,CCL2,CCL5,CCL7,CCL8,CCL11,CCL13,CCL17,CCL20,CCL23,CCL25,CXCR5,CCR2,IL18RAP
hsa05320	Autoimmune thyroid disease	43	16	0.00254536	0.110214	CTLA4,HLA-DMB,HLA-DOA,HLA-DRA,IFNA2,IFNA7,IFNA8,IFNA13,IFNA14,IFNA16,IL4,IL5,IL10,PRF1,TG,TPO
hsa04514	Cell adhesion molecules	140	39	0.00278631	0.110214	CDH2,CLDN24,CDH4,CDH5,CNTN1,CTLA4,IGSF11,TIGIT,NTNG1,NLGN1,CLDN14,CLDN17,CD274,ICOS,HLA-DMB,HLA-DOA,HLA-DRA,ICAM2,MAG,NRCAM,F11R,PECAM1,CLDN22,LRRC4C,PTPRC,PTPRD,PTPRS,JAM2,SDC2,SELE,SELP,SELPLG,VCAM1,PDCD1LG2,SLITRK6,CLDN10,NRXN3,NRXN1,NRXN2
hsa04630	JAK-STAT signaling pathway	149	40	0.00313231	0.11151	IL31RA,CSF2,CSF2RB,CSF3R,EGF,CLCF1,GFAP,GHR,IL19,IFNA2,IFNA7,IFNA8,IFNA13,IFNA14,IFNA16,IFNB1,IFNG,IFNW1,IL2RA,IL3,IL4,IL5,IL5RA,IL6ST,IL7R,IL10,IL12B,IL15,IL21R,IL22,PIK3CD,IL26,PRL,PRLR,RAF1,IL21,STAT2,STAT5A,THPO,TSLP,CCND3,SOCS5
hsa04742	Taste transduction	82	25	0.00447527	0.13466	CHRM3,HTR3C,HTR3D,GABRA1,GABRA4,GABRA6,TAS2R39,GRM4,HTR1E,TAS2R42,TAS2R16,TAS2R1,TAS2R8,PDE1A,PDE1C,PDE1B,PLCB2,PLCB4,TAS2R38,SCN2A,SCN3A,SCN9A,SCNN1A,TAS1R2,HTR3B
hsa04151	PI3K-Akt signaling pathway	340	82	0.00488031	0.13466	C8orf44-SGK3,CHRM2,COL6A2,COL6A3,COL9A1,COMP,COL6A6,CSF1R,CSF3R,PIK3R6,EGF,EPHA2,EIF4B,FGF1,FGF4,FGF6,FGF7,FGFR1,LAMB4,ITGA11,PIK3R5,SGK3,EIF4E1B,G6PC1,COL6A5,GHR,GNB2,GNG4,GNG7,ANGPT1,LAMA1,GYS2,HGF,TNC,IFNA2,IFNA7,IFNA8,IFNA13,IFNA14,IFNA16,IFNB1,IGF2,IL2RA,IL3,IL4,IL7R,INS,LAMA2,LAMA3,MET,NGF,NOS3,NRTN,NTRK1,PCK1,ANGPT4,PIK3CD,PIK3CG,GNG2,PPP2CB,PPP2R2B,PPP2R2C,GNG12,PRL,PRLR,RPTOR,G6PC2,RAF1,…
hsa00524	Neomycin, kanamycin and gentamicin biosynthesis	5	4	0.00522683	0.13466	GCK,HK1,HK2,HKDC1
hsa04512	ECM-receptor interaction	87	27	0.00529562	0.13466	COL6A2,COL6A3,COL9A1,COMP,COL6A6,DSPP,LAMB4,ITGA11,COL6A5,GP1BB,LAMA1,TNC,FREM2,LAMA2,LAMA3,GP6,MEPE,TNN,SPP1,THBS1,THBS4,TNR,TNXB,VWF,CD36,CD44,SV2B
hsa05310	Asthma	26	10	0.0108691	0.25796	FCER1A,HLA-DMB,HLA-DOA,HLA-DRA,IL3,IL4,IL5,IL10,PRG2,CCL11
hsa05321	Inflammatory bowel disease	60	18	0.0120886	0.268971	TBX21,HLA-DMB,HLA-DOA,HLA-DRA,IFNG,IL4,IL5,IL10,IL12B,IL17A,IL18,SMAD2,IL21R,IL22,IL21,RORA,NOD2,TLR2,IL18RAP
hsa04640	Hematopoietic cell lineage	89	24	0.0156081	0.326853	CR2,CSF1R,CSF2,CSF3R,GP1BB,GYPA,HLA-DMB,HLA-DOA,HLA-DRA,IL2RA,IL3,IL4,IL5,IL5RA,IL7R,THPO,CD1A,CD1B,CD1C,CD1D,CD1E,CD33,CD36,CD44
hsa03264	Virion - Flavivirus	4	3	0.0185485	0.35444	CLEC4M,HAVCR1,CD209
hsa05143	African trypanosomiasis	36	12	0.0189168	0.35444	IDO2,HBB,IFNG,IL10,IL12B,IL18,IDO1,KNG1,PLCB2,PLCB4,SELE,VCAM1
hsa04974	Protein digestion and absorption	95	26	0.0206179	0.366998	SLC7A9,COL6A2,COL6A3,COL8A1,COL8A2,COL9A1,COL11A1,COL15A1,COL6A6,CPA3,CPB2,SLC36A2,SLC36A1,COL6A5,SLC36A3,KCNQ1,MEP1A,CTRB2,ATP1A2,ATP1A4,SLC8A2,SLC8A1,SLC8A3,COL14A1,COL21A1,COL25A1
hsa04971	Gastric acid secretion	75	21	0.0318336	0.526771	ADCY1,CHRM3,HRH2,KCNJ1,KCNJ10,KCNJ15,KCNJ16,KCNK2,KCNQ1,MYLK,ATP1A2,ATP1A4,ATP4A,PLCB2,PLCB4,KCNK10,ACTB,SLC9A1,SSTR2,CAMK2A,MYLK3
hsa05032	Morphine addiction	88	25	0.0334363	0.526771	ADCY1,GABRR3,GABRA1,GABRA4,GABRA6,GABRB3,GABRR1,PDE7B,GNB2,GNG4,GNG7,KCNJ5,KCNJ6,OPRM1,PDE11A,PDE1A,PDE1C,PDE2A,PDE4B,PDE4C,PDE4D,PDE1B,GNG2,GNG12,GNB4
hsa02010	ABC transporters	43	13	0.034033	0.526771	ABCC9,ABCA9,ABCA8,ABCA3,ABCA6,ABCA5,ABCA4,ABCA12,ABCB1,ABCD4,ABCC11,ABCC12,ABCG2
hsa04920	Adipocytokine signaling pathway	66	18	0.0372275	0.552208	CPT1A,ACSL1,ACSL3,G6PC1,PCK1,ADIPOR1,PRKAG2,ACSL5,POMC,PPARA,PRKCQ,MAPK8,MAPK10,G6PC2,RXRB,TRAF2,ACSBG2,CD36
hsa03260	Virion - Human immunodeficiency virus	5	3	0.0431057	0.604879	CLEC4M,CCR5,CD209
hsa05152	Tuberculosis	163	37	0.0441765	0.604879	CLEC4M,TLR6,TIRAP,CLEC4E,CD209,HLA-DMB,HLA-DOA,HLA-DRA,IFNA2,IFNA7,IFNA8,IFNA13,IFNA14,IFNA16,IFNB1,IFNG,IL10,IL12B,IL18,LSP1,CIITA,ATP6V0A4,IRAK4,CYCS,PPP3R2,MAPK8,MAPK10,RAF1,NOD2,CLEC7A,SYK,TLR2,RAB7A,CAMK2A,CAMP,KSR1,BCL10
hsa04062	Chemokine signaling pathway	182	44	0.0488749	0.644425	RASGRP2,CXCL13,ADCY1,CCR1,CCR3,CCR5,CCR6,GRK7,PIK3R6,PTK2B,FGR,PIK3R5,GNB2,GNG4,GNG7,HCK,CXCR1,CXCR2,ITK,PIK3CD,PIK3CG,PLCB2,PLCB4,GNG2,GNG12,PXN,RAF1,GNB4,GRK1,CCL1,CCL2,CCL5,CCL7,CCL8,CCL11,CCL13,CCL17,CCL20,CCL23,CCL25,CXCR5,STAT2,TIAM1,CCR2,ELMO1
hsa00350	Tyrosine metabolism	34	10	0.0569264	0.723779	ADH1A,GOT1L1,DCT,LRTOMT,HGD,HPD,TAT,TH,TPO,TYR,TYRP1
hsa04936	Alcoholic liver disease	133	31	0.0616833	0.757215	TIRAP,ADH1A,CPT1A,CYP2E1,LPIN1,ACACA,IFNA2,IFNA7,IFNA8,IFNA13,IFNA14,IFNA16,IFNB1,IL12B,IL17A,NOX4,ADIPOR1,IRAK4,PRKAG2,PPARA,MAPK8,MAPK10,LPIN3,C1QA,C1QB,C1QC,C2,TRAF3,C3AR1,C5AR1,MAP3K14
hsa00500	Starch and sucrose metabolism	31	9	0.0675871	0.782299	TREH,G6PC1,GCK,GYS2,HK1,HK2,GBA3,G6PC2,HKDC1
hsa04744	Phototransduction	27	8	0.0718547	0.782299	GRK7,GNAT2,GUCY2D,PDE6B,RCVRN,RHO,GRK1,GUCA1C
hsa04261	Adrenergic signaling in cardiomyocytes	148	35	0.0743686	0.782299	CACNG3,CACNG2,ADCY1,PIK3R6,AGTR1,PIK3R5,CACNG5,KCNE1,KCNK2,KCNQ1,MYL2,ATP1A2,ATP1A4,ATP2B2,ATP2B4,PIK3CG,PLCB2,PLCB4,PLN,PPP2CB,PPP2R2B,PPP2R2C,SCN5A,SCN7A,POPDC3,SLC8A2,SLC8A1,SLC8A3,SLC9A1,TNNT2,TPM3,TPM4,CAMK2A,CACNA2D4,CREB5
hsa05142	Chagas disease	97	23	0.0809779	0.782299	TLR6,ADCY1,IFNB1,IFNG,IL10,IL12B,KNG1,SMAD2,IRAK4,PIK3CD,PLCB2,PLCB4,PPP2CB,PPP2R2B,PPP2R2C,MAPK8,MAPK10,CCL2,CCL5,TLR2,C1QA,C1QB,C1QC
hsa04020	Calcium signaling pathway	240	53	0.0828263	0.782299	TRDN,ADCY1,CHRM2,PLCD3,CHRM3,CHRM5,ADORA2A,AGTR1,EDNRB,EGF,PTK2B,FGF1,FGF4,FGF6,FGF7,FGFR1,HGF,HRH1,HRH2,HTR2A,HTR4,MET,MST1R,MYLK,NGF,NOS1,NOS3,ATP2B2,NTRK1,ATP2B4,PDE1A,PDE1C,PDE1B,PLCB2,PLCB4,PLN,PPP3R2,CYSLTR2,CAMK1G,PTAFR,PTGFR,SLC8A2,SLC8A1,SLC8A3,TNNC2,TFEB,PDGFD,CAMK4,CAMK2A,CASQ2,PLCD4,CCKAR,CACNA1I,PLCZ1,MYLK3
hsa04978	Mineral absorption	55	14	0.0840316	0.782299	SLC26A9,SLC40A1,HMOX1,HMOX2,ATP1A2,ATP1A4,SLC11A2,ATP2B2,ATP2B4,TRPV6,SLC8A2,SLC8A1,SLC8A3,SLC34A1
hsa05330	Allograft rejection	32	9	0.0858988	0.782299	HLA-DMB,HLA-DOA,HLA-DRA,IFNG,IL4,IL5,IL10,IL12B,PRF1
hsa04260	Cardiac muscle contraction	78	19	0.0869862	0.782299	TRDN,CACNG3,CACNG2,COX6A2,COX7C,CACNG5,COX8C,MYL2,ATP1A2,ATP1A4,SLC8A2,SLC8A1,SLC8A3,SLC9A1,TNNT2,TPM3,TPM4,CASQ2,COX4I2,CACNA2D4
hsa04672	Intestinal immune network for IgA production	42	11	0.0887129	0.782299	ICOS,HLA-DMB,HLA-DOA,HLA-DRA,IL4,IL5,IL10,IL15,AICDA,CCL25,MAP3K14
hsa00603	Glycosphingolipid biosynthesis - globo and isoglobo series	15	5	0.0892942	0.782299	B3GALT5,FUT9,A3GALT2,FUT1,ST3GAL1,ST8SIA1
hsa05171	Coronavirus disease - COVID-19	211	44	0.0899935	0.782299	MASP2,CSF2,AGTR1,F13B,FGB,FGG,STING1,IFNA2,IFNA7,IFNA8,IFNA13,IFNA14,IFNA16,IFNB1,IL6ST,IL12B,MMP1,IRAK4,PIK3CD,MAPK8,MAPK10,RPL17,RPL23A,RPL26,RPS3A,RPS8,RPS15A,RPS26,CCL2,SELP,STAT2,SYK,TLR2,C1QA,C1QB,C1QC,C1S,C2,TRAF3,C3AR1,C5AR1,C6,C8A,C8B,VWF,RPL23
hsa04216	Ferroptosis	38	10	0.0900963	0.782299	ATG7,ACSL1,ACSL3,SLC39A14,SLC40A1,HMOX1,SLC11A2,ACSL5,NCOA4,MAP1LC3A,FTMT
hsa04622	RIG-I-like receptor signaling pathway	64	15	0.0936061	0.793423	TKFC,STING1,IFNA2,IFNA7,IFNA8,IFNA13,IFNA14,IFNA16,IFNB1,IFNW1,IL12B,MAPK8,MAPK10,TRAF2,TRAF3
hsa04970	Salivary secretion	86	21	0.0962234	0.796641	ADCY1,CHRM3,DMBT1,GUCY1A1,HTN3,LPO,LYZ,MUC7,ATP1A2,ATP1A4,NOS1,ATP2B2,ATP2B4,PLCB2,PLCB4,BEST2,TRPV6,PRKG2,SLC9A1,STATH,CAMP
hsa00562	Inositol phosphate metabolism	69	17	0.104343	0.844233	PLCD3,INPP1,INPP5D,PIK3C2B,PIK3C2G,PIK3CD,PIK3CG,PLCB2,PLCB4,MIOX,PIP5K1A,PIP5K1B,PLCD4,INPP4B,PLCZ1,MTMR6,MTMR7,PLCH2
hsa04380	Osteoclast differentiation	123	28	0.106972	0.846264	LILRB2,SIRPB1,LILRB1,LILRA2,OSCAR,CSF1R,FHL2,LILRA4,FYN,IFNB1,IFNG,LCP2,MITF,PIK3CD,TREM2,PPARG,PPP3R2,SIRPG,MAPK8,MAPK10,SPI1,STAT2,SYK,TRAF2,CALCR,CAMK4,TNFSF11,MAP3K14,GAB2
hsa04973	Carbohydrate digestion and absorption	42	11	0.110527	0.855382	G6PC1,HK1,HK2,ATP1A2,ATP1A4,PIK3CD,PLCB2,PLCB4,G6PC2,HKDC1,TAS1R2
hsa04621	NOD-like receptor signaling pathway	169	35	0.129557	0.97536	NEK7,PYDC2,DEFA4,DEFA5,DEFA6,NLRP7,PYCARD,STING1,IFNA2,IFNA7,IFNA8,IFNA13,IFNA14,IFNA16,IFNB1,IL18,MEFV,IRAK4,PLCB2,PLCB4,MAPK8,MAPK10,CCL2,CCL5,NOD2,STAT2,TP53BP1,TRAF2,TRAF3,CAMP,MAP1LC3A,CASR,CARD6,PSTPIP1,AIM2,MFN2
hsa04660	T cell receptor signaling pathway	115	26	0.134041	0.97536	CSF2,CTLA4,FYN,ICOS,IFNG,IL4,IL5,IL10,ITK,LCP2,NCK1,PIK3CD,PPP2CB,PPP2R2B,PPP2R2C,PPP3R2,PRKCQ,MAPK8,MAPK10,PAK5,PTPRC,RAF1,CARD11,BCL10,MAP3K14,GRAP2
hsa05146	Amoebiasis	97	23	0.134305	0.97536	ADCY1,CSF2,LAMB4,LAMA1,IFNG,IL10,IL12B,LAMA2,LAMA3,SERPINB10,SERPINB13,PIK3CD,PLCB2,PLCB4,TLR2,C8A,C8B,RAB7A,CD1A,CD1B,CD1C,CD1D,CD1E
hsa05412	Arrhythmogenic right ventricular cardiomyopathy	81	20	0.136989	0.97536	CDH2,CACNG3,CACNG2,CTNNA2,DTNA,ITGA11,GJA1,CACNG5,LAMA1,CTNNA3,LAMA2,NOS1,ACTB,SGCD,SGCG,SLC8A2,SLC8A1,SLC8A3,ACTN2,CACNA2D4
hsa05323	Rheumatoid arthritis	85	19	0.142997	0.986147	ATP6V1G3,CSF2,CTLA4,ANGPT1,HLA-DMB,HLA-DOA,HLA-DRA,IFNG,IL15,IL17A,IL18,MMP1,ATP6V0A4,ATP6V1E1,CCL2,CCL5,CCL20,TLR2,TNFSF11
hsa04657	IL-17 signaling pathway	90	20	0.145453	0.986147	CSF2,IFNG,IL4,IL5,IL17A,LCN2,MMP1,MMP13,MAPK4,MAPK8,MAPK10,S100A8,CCL2,CCL7,CCL11,CCL17,CCL20,IL25,TRAF2,TRAF3
hsa00140	Steroid hormone biosynthesis	57	14	0.146878	0.986147	UGT2A1,AKR1C4,CYP1A2,CYP2E1,CYP7A1,CYP11A1,CYP11B1,CYP11B2,LRTOMT,HSD3B2,HSD11B1,UGT1A10,UGT1A1,UGT2A2,SRD5A1,SRD5A2,AKR1D1
hsa04371	Apelin signaling pathway	138	31	0.149584	0.986147	ADCY1,PIK3R6,AGTR1,PIK3R5,GNB2,GNG4,GNG7,SMAD2,MEF2C,BECN2,MYL2,MYLK,NOS1,NOS3,PRKAG2,PIK3CG,PLAT,PLCB2,PLCB4,GNG2,GNG12,RAF1,GNB4,SLC8A2,SLC8A1,SLC8A3,SLC9A1,SPP1,CAMK4,MAP1LC3A,MYLK3
hsa00785	Lipoic acid metabolism	18	5	0.161246	1	DBT,DLD,OGDH,PDHA2,OGDHL
hsa05416	Viral myocarditis	60	14	0.165545	1	DTNA,FYN,LAMA1,HLA-DMB,HLA-DOA,HLA-DRA,LAMA2,NOS1,CYCS,PRF1,ACTB,SGCD,SGCG,EIF4G3
hsa00515	Mannose type O-glycan biosynthesis	23	6	0.16757	1	FUT9,B4GAT1,B3GAT2,FUT4,B3GAT1,CHST10
hsa00340	Histidine metabolism	20	5	0.168806	1	FTCD,UROC1,HAL,HDC,CNDP2
hsa03320	PPAR signaling pathway	72	16	0.17218	1	CPT1A,CYP7A1,FABP4,ACSL1,ACSL3,GK2,ACADL,MMP1,OLR1,PCK1,ACSL5,PPARA,PPARG,RXRB,ACSBG2,CD36
hsa05033	Nicotine addiction	36	9	0.173503	1	GABRR3,SLC17A8,GABRA1,GABRA4,GABRA6,GABRB3,GABRR1,GRIA1,CHRNA6
hsa00601	Glycosphingolipid biosynthesis - lacto and neolacto series	28	7	0.174521	1	B3GALT5,ST3GAL6,FUT9,FUT1,FUT4,GCNT2,ST8SIA1,B3GALT1
hsa00061	Fatty acid biosynthesis	16	5	0.184887	1	ACSL1,ACSL3,ACACA,ACSL5,ACSBG2
hsa04726	Serotonergic synapse	108	24	0.186808	1	TPH2,CYP2D6,HTR3C,HTR3D,GABRB3,GNB2,GNG4,GNG7,HTR1E,HTR2A,HTR4,KCND2,KCNJ5,KCNJ6,KCNN2,PLCB2,PLCB4,GNG2,GNG12,PTGS1,RAF1,GNB4,TPH1,HTR3B
hsa00010	Glycolysis / Gluconeogenesis	64	14	0.188435	1	ADH1A,DLD,ENO1,ALDOB,G6PC1,GAPDHS,GCK,HK1,HK2,PCK1,PDHA2,PGK2,G6PC2,HKDC1
hsa05410	Hypertrophic cardiomyopathy	94	21	0.192748	1	CACNG3,CACNG2,DTNA,ITGA11,CACNG5,LAMA1,LAMA2,MYL2,NOS1,PRKAG2,ACTB,SGCD,SGCG,SLC8A2,SLC8A1,SLC8A3,TNNT2,TPM3,TPM4,TTN,CACNA2D4
hsa01210	2-Oxocarboxylic acid metabolism	31	7	0.1943	1	GOT1L1,DBT,DLD,OGDH,PDHA2,OGDHL,BCAT1
hsa04072	Phospholipase D signaling pathway	144	32	0.194736	1	ADCY1,PIK3R6,DGKB,DGKG,AGTR1,EGF,PTK2B,FCER1A,PIK3R5,FYN,CYTH4,GRM2,GRM3,GRM4,CXCR1,CXCR2,INS,ARF1,PIK3CD,PIK3CG,PLCB2,PLCB4,PLD1,AVP,AGPAT3,PTGFR,RAF1,SYK,PDGFD,PIP5K1A,PIP5K1B,GAB2
hsa00533	Glycosaminoglycan biosynthesis - keratan sulfate	14	4	0.203928	1	CHST4,FUT8,CHST6,ST3GAL1
hsa00400	Phenylalanine, tyrosine and tryptophan biosynthesis	6	2	0.231131	1	GOT1L1,TAT
hsa04911	Insulin secretion	83	19	0.233619	1	KCNMB2,ADCY1,CHRM3,ADCYAP1R1,KCNU1,GCG,GCK,FFAR1,INS,KCNMB1,KCNN1,KCNN2,ATP1A2,ATP1A4,PLCB2,PLCB4,SNAP25,CAMK2A,CCKAR,CREB5
hsa04940	Type I diabetes mellitus	39	9	0.236073	1	HLA-DMB,HLA-DOA,HLA-DRA,ICA1,IFNG,IL12B,INS,LTA,PRF1
hsa05414	Dilated cardiomyopathy	99	22	0.236177	1	CACNG3,CACNG2,ADCY1,DTNA,ITGA11,CACNG5,LAMA1,LAMA2,MYL2,NOS1,PLN,ACTB,SGCD,SGCG,SLC8A2,SLC8A1,SLC8A3,TNNT2,TPM3,TPM4,TTN,CACNA2D4
hsa04623	Cytosolic DNA-sensing pathway	68	14	0.246527	1	PYCARD,STING1,IFNA2,IFNA7,IFNA8,IFNA13,IFNA14,IFNA16,IFNB1,IL18,MEFV,DNASE2B,CCL5,AIM2
hsa04725	Cholinergic synapse	111	25	0.247661	1	ADCY1,CHRM2,CHRM3,CHRM5,PIK3R6,PIK3R5,FYN,GNB2,GNG4,GNG7,KCNJ6,KCNJ12,KCNQ1,KCNQ3,PIK3CD,PIK3CG,PLCB2,PLCB4,GNG2,GNG12,GNB4,SLC5A7,CAMK4,CAMK2A,CHRNA6,CREB5
hsa04650	Natural killer cell mediated cytotoxicity	113	24	0.256826	1	SH2D1B,RAET1E,CSF2,PTK2B,FYN,NCR3,ICAM2,IFNA2,IFNA7,IFNA8,IFNA13,IFNA14,IFNA16,IFNB1,IFNG,KIR3DL1,KLRD1,LCP2,PIK3CD,PPP3R2,PRF1,RAF1,SH3BP2,SYK,CD48
hsa04925	Aldosterone synthesis and secretion	94	21	0.268425	1	ADCY1,CYP11A1,CYP11B2,AGTR1,HSD3B2,KCNJ5,MC2R,ATP1A2,ATP1A4,ATP2B2,ATP2B4,PDE2A,PLCB2,PLCB4,POMC,CAMK1G,DAGLA,CAMK4,CAMK2A,CACNA1I,CREB5
hsa00052	Galactose metabolism	30	7	0.271491	1	AKR1B1,G6PC1,GCK,HK1,HK2,G6PC2,HKDC1
hsa00020	Citrate cycle (TCA cycle)	28	6	0.272442	1	DLD,OGDH,PC,PCK1,PDHA2,OGDHL
hsa00380	Tryptophan metabolism	39	8	0.279736	1	TPH2,ACMSD,CYP1A2,IDO2,DLD,IDO1,TPH1,KYNU
hsa04350	TGF-beta signaling pathway	107	21	0.294218	1	HJV,DCN,E2F4,GREM1,HDAC1,IFNG,INHBA,SMAD2,SMAD5,SMAD7,PPP2CB,RGMA,GREM2,BMP4,BMP5,BMPR1A,BMPR1B,TFDP1,TFR2,TGIF1,THBS1,CUL1
hsa00532	Glycosaminoglycan biosynthesis - chondroitin sulfate / dermatan sulfate	20	5	0.298436	1	DSE,CHST15,CHST12,CSGALNACT1,XYLT2
hsa04625	C-type lectin receptor signaling pathway	103	21	0.304884	1	CLEC4M,CLEC4E,PYCARD,CD209,CLEC4D,IL10,IL12B,LSP1,CLEC1B,PIK3CD,PPP3R2,MAPK8,MAPK10,RAF1,CCL17,CLEC7A,STAT2,SYK,KSR1,BCL10,MAP3K14,CLEC6A
hsa03265	Virion - Ebolavirus and Lyssavirus	6	2	0.310099	1	CHRNA1,ASGR1
hsa04960	Aldosterone-regulated sodium reabsorption	36	8	0.317311	1	NEDD4L,SFN,INS,KCNJ1,ATP1A2,ATP1A4,PIK3CD,SCNN1A
hsa04145	Phagosome	136	26	0.317578	1	CLEC4M,TLR6,ATP6V1G3,COMP,DYNC1I1,CD209,HLA-DMB,HLA-DOA,HLA-DRA,MPO,MSR1,NOS1,OLR1,ATP6V0A4,ATP6V1E1,SEC61A2,ACTB,SFTPD,CLEC7A,SFTPA1,THBS1,THBS4,TLR2,RAB7A,COLEC11,CD36
hsa04022	cGMP-PKG signaling pathway	161	32	0.318353	1	KCNMB2,IRAG1,ADCY1,PIK3R6,KCNU1,AGTR1,EDNRB,PIK3R5,GUCY1A1,INS,KCNMB1,KNG1,MEF2C,MYLK,ATP1A2,ATP1A4,NOS3,ATP2B2,ATP2B4,PDE2A,PIK3CG,PLCB2,PLCB4,PLN,PPP3R2,PRKG2,RAF1,SLC8A2,SLC8A1,SLC8A3,MYLK3,GTF2IRD1,CREB5
hsa05133	Pertussis	73	14	0.319917	1	TIRAP,PYCARD,IL10,IL12B,IRAK4,MAPK8,MAPK10,SFTPA1,C1QA,C1QB,C1QC,C1S,C2,C4BPB
hsa04915	Estrogen signaling pathway	135	28	0.320964	1	ADCY1,KRT28,KRT24,ESR1,ESR2,KRT27,KRT26,KCNJ5,KCNJ6,KRT13,KRT31,KRT32,KRT33A,KRT33B,KRT34,KRT35,NOS3,OPRM1,PIK3CD,PLCB2,PLCB4,POMC,KRT20,RAF1,RARA,NCOA1,KRT38,KRT37,CREB5
hsa04664	Fc epsilon RI signaling pathway	66	14	0.325433	1	CSF2,FCER1A,FYN,IL3,IL4,IL5,INPP5D,LCP2,PIK3CD,MAPK8,MAPK10,RAF1,SYK,GAB2
hsa04927	Cortisol synthesis and secretion	62	14	0.331362	1	ADCY1,CYP11A1,CYP11B1,AGTR1,HSD3B2,KCNA4,KCNK2,MC2R,PLCB2,PLCB4,POMC,NCEH1,CACNA1I,CREB5
hsa04727	GABAergic synapse	84	18	0.347806	1	ADCY1,SLC38A3,GABRR3,GABRA1,GABRA4,GABRA6,GABRB3,GABRR1,GNB2,GNG4,GNG7,KCNJ6,GNG2,GNG12,SLC12A5,GNB4,SLC6A1,SLC38A1
hsa04710	Circadian rhythm	34	7	0.351119	1	TPTEP2-CSNK1E,CSNK1E,BMAL1,PRKAG2,RORA,CUL1,BHLHE40,NR1D1
hsa04024	cAMP signaling pathway	218	42	0.355346	1	ADCY1,CHRM2,ADCYAP1R1,GPHB5,ADORA2A,CRH,CRHR1,DRD2,FSHB,GCG,GIPR,GLI3,FFAR2,GRIA1,HTR1E,HTR4,KCNK2,MC2R,AFDN,ATP1A2,ATP1A4,ATP2B2,ATP2B4,PDE4B,PDE4C,PDE4D,PIK3CD,PLD1,PLN,POMC,PPARA,CNGB3,MAPK8,MAPK10,RAF1,POPDC3,SLC9A1,SSTR2,TIAM1,VIP,CAMK4,CAMK2A,CREB5
hsa05145	Toxoplasmosis	104	20	0.359241	1	CCR5,PIK3R6,LAMB4,PIK3R5,LAMA1,HLA-DMB,HLA-DOA,HLA-DRA,IFNG,IL10,IL12B,LAMA2,LAMA3,CIITA,IRAK4,PIK3CG,CYCS,MAPK8,MAPK10,TLR2
hsa05417	Lipid and atherosclerosis	201	38	0.359974	1	TLR6,TIRAP,AGER,PYCARD,HSPA2,IFNA2,IFNA7,IFNA8,IFNA13,IFNA14,IFNA16,IFNB1,IL12B,IL18,MMP1,NOS3,OLR1,IRAK4,PIK3CD,PLCB2,PLCB4,CYCS,POU2F1,PPARG,PPP3R2,MAPK8,MAPK10,RXRB,CCL2,CCL5,SELE,SELP,TLR2,TRAF2,TRAF3,VCAM1,CAMK2A,CD36
hsa00051	Fructose and mannose metabolism	33	7	0.360331	1	ALDOB,AKR1B1,TKFC,HK1,HK2,MPI,HKDC1
hsa04620	Toll-like receptor signaling pathway	95	18	0.362619	1	TLR6,TIRAP,IFNA2,IFNA7,IFNA8,IFNA13,IFNA14,IFNA16,IFNB1,IL12B,IRAK4,PIK3CD,MAPK8,MAPK10,CCL5,SPP1,STAT2,TLR2,TRAF3
hsa04659	Th17 cell differentiation	102	20	0.370634	1	TBX21,HLA-DMB,HLA-DOA,HLA-DRA,IFNG,IL2RA,IL4,IL6ST,IL17A,SMAD2,IL21R,IL22,PPP3R2,PRKCQ,MAPK8,MAPK10,IL21,RARA,RORA,RXRB,STAT5A
hsa04961	Endocrine and other factor-regulated calcium reabsorption	51	11	0.37416	1	ESR1,ATP1A2,ATP1A4,ATP2B2,ATP2B4,PLCB2,PLCB4,SLC8A2,SLC8A1,SLC8A3,CALB1
hsa04917	Prolactin signaling pathway	70	14	0.381167	1	CSN2,ESR1,ESR2,GCK,INS,PIK3CD,MAPK8,MAPK10,PRL,PRLR,RAF1,STAT5A,TH,TNFSF11,SOCS5
hsa00982	Drug metabolism - cytochrome P450	59	12	0.387008	1	UGT2A1,ADH1A,CYP1A2,CYP2D6,CYP2E1,FMO1,FMO2,HPGDS,GSTA3,GSTP1,MGST2,UGT1A10,UGT1A1,UGT2A2
hsa04611	Platelet activation	123	24	0.388066	1	RASGRP2,ADCY1,PIK3R6,FGB,FGG,PIK3R5,FYN,GP1BB,GUCY1A1,LCP2,MYLK,NOS3,GP6,PIK3CD,PIK3CG,PLCB2,PLCB4,APBB1IP,PRKG2,PTGS1,ACTB,P2RY12,SYK,VWF,MYLK3
hsa04136	Autophagy - other	30	6	0.389678	1	ATG7,BECN2,PPP2CB,RPTOR,ATG10,ATG4C
hsa05167	Kaposi sarcoma-associated herpesvirus infection	188	36	0.39054	1	CCR1,CCR3,CCR5,CSF2,PIK3R6,ATG14,PIK3R5,GNB2,GNG4,GNG7,HCK,IFNA2,IFNA7,IFNA8,IFNA13,IFNA14,IFNA16,IFNB1,IL6ST,BECN2,PIK3CD,PIK3CG,CYCS,GNG2,PPP3R2,GNG12,MAPK8,MAPK10,RAF1,GNB4,STAT2,SYK,TRAF2,TRAF3,ZFP36,MAP1LC3A,CLEC2B
hsa05017	Spinocerebellar ataxia	139	26	0.393476	1	KAT5,BEAN1,DAB1,FGF14,ATG14,GRIA1,NRBF2,BECN2,PDYN,PIK3CD,PLCB2,PLCB4,CYCS,AMBRA1,MAPK8,MAPK10,PSMA1,PSMB6,RORA,ATXN1,ATXN2,ATXN8OS,SLC1A6,TRAF2,TRPC3,SEM1,RB1CC1
hsa00360	Phenylalanine metabolism	14	3	0.397926	1	GOT1L1,HPD,TAT
hsa01250	Biosynthesis of nucleotide sugars	37	7	0.405016	1	GCK,HK1,HK2,MPI,MIOX,GNPNAT1,HKDC1
hsa05332	Graft-versus-host disease	35	7	0.409722	1	HLA-DMB,HLA-DOA,HLA-DRA,IFNG,KIR3DL1,KLRD1,PRF1
hsa05120	Epithelial cell signaling in Helicobacter pylori infection	68	13	0.418571	1	ATP6V1G3,CXCR1,CXCR2,MET,ATP6V0A4,F11R,ATP6V1E1,MAPK8,MAPK10,PTPRZ1,JAM2,CCL5,MAP3K14
hsa04964	Proximal tubule bicarbonate reclamation	21	4	0.434773	1	SLC38A3,ATP1A2,ATP1A4,PCK1
hsa04215	Apoptosis - multiple species	31	6	0.438314	1	BECN2,SEPTIN4,CYCS,MAPK8,MAPK10,BOK
hsa00220	Arginine biosynthesis	20	4	0.442722	1	GOT1L1,ASS1,NOS1,NOS3
hsa04360	Axon guidance	175	35	0.442894	1	SEMA3A,SEMA6B,SEMA4B,SEMA3C,UNC5D,DCC,EPHA2,EPHB6,NTNG1,FYN,ABLIM1,MET,NCK1,PIK3CD,SEMA5B,PPP3R2,RGMA,PAK5,SEMA6A,LRRC4C,RAF1,ROBO1,ROBO2,BMPR1B,SLIT1,TRPC3,TRPC4,SEMA6D,CAMK2A,PARD6B,SSH2,SEMA5A,PLXNA4,BOC,SEMA3E
hsa04670	Leukocyte transendothelial migration	108	20	0.446656	1	CLDN24,CDH5,CTNNA2,CTNND1,PTK2B,CLDN14,CLDN17,CTNNA3,ITK,AFDN,MYL2,F11R,PECAM1,PIK3CD,CLDN22,PXN,JAM2,ACTB,VCAM1,CLDN10
hsa04510	Focal adhesion	195	38	0.455903	1	COL6A2,COL6A3,COL9A1,COMP,COL6A6,EGF,LAMB4,ITGA11,FYN,COL6A5,LAMA1,HGF,TNC,LAMA2,LAMA3,MET,MYL2,MYLK,PIK3CD,MAPK8,MAPK10,PAK5,PXN,RAF1,ACTB,TNN,PARVG,SPP1,THBS1,THBS4,TNR,TNXB,VWF,PDGFD,PIP5K1A,PIP5K1B,CCND3,MYLK3
hsa04392	Hippo signaling pathway - multiple species	29	6	0.462559	1	TPTEP2-CSNK1E,FRMD6,CSNK1E,WWTR1,DCHS2,FAT4,RASSF2
hsa04724	Glutamatergic synapse	114	23	0.46471	1	ADCY1,SLC38A3,SLC17A8,GNB2,GNG4,GNG7,GRIA1,GRIK2,GRIK4,GRIK5,GRM2,GRM3,GRM4,PLCB2,PLCB4,PLD1,GNG2,PPP3R2,GNG12,GNB4,SLC1A6,SLC38A1,DLGAP1
hsa04662	B cell receptor signaling pathway	77	15	0.468906	1	LILRB2,LILRB1,LILRA2,CR2,LILRA4,RASGRP3,DAPP1,INPP5D,PIK3CD,PPP3R2,RAF1,BLK,SYK,CARD11,BCL10
hsa04966	Collecting duct acid secretion	27	5	0.473739	1	ATP6V1G3,ATP4A,ATP6V0A4,ATP6V1E1,SLC4A1
hsa04614	Renin-angiotensin system	20	4	0.475678	1	MRGPRD,CMA1,CPA3,AGTR1
hsa00512	Mucin type O-glycan biosynthesis	35	7	0.484038	1	GALNT13,GALNTL5,B3GNT6,GCNT1,ST3GAL1,GALNT14,GCNT3
hsa00790	Folate biosynthesis	27	5	0.485314	1	TPH2,AKR1B1,QDPR,TH,TPH1
hsa04723	Retrograde endocannabinoid signaling	134	25	0.488537	1	ADCY1,CNR1,GABRR3,RIMS1,SLC17A8,GABRA1,GABRA4,GABRA6,GABRB3,GABRR1,GNB2,GNG4,GNG7,GRIA1,KCNJ5,KCNJ6,NDUFA5,NDUFS2,PLCB2,PLCB4,GNG2,GNG12,MAPK8,MAPK10,GNB4,DAGLA
hsa00130	Ubiquinone and other terpenoid-quinone biosynthesis	11	2	0.506251	1	HPD,TAT
hsa00230	Purine metabolism	123	22	0.510578	1	ADCY1,ADSS1,CANT1,PRPS1L1,FHIT,PDE7B,GUCY1A1,GUCY2D,NME1,PDE11A,PDE1A,PDE1C,PDE2A,PDE4B,PDE4C,PDE4D,PDE1B,PDE6B,ADA2,ALLC,PRUNE1,URAD,NME1-NME2,GDA
hsa00290	Valine, leucine and isoleucine biosynthesis	4	1	0.515477	1	BCAT1
hsa04972	Pancreatic secretion	95	18	0.518099	1	ADCY1,CHRM3,CLCA1,CPA3,CPB2,KCNQ1,CTRB2,ATP1A2,ATP1A4,ATP2B2,ATP2B4,PLA2G1B,PLCB2,PLCB4,PNLIP,RAB27B,SLC9A1,CCKAR
hsa05164	Influenza A	153	26	0.521922	1	PYCARD,HLA-DMB,HLA-DOA,HLA-DRA,DNAJB1,IFNA2,IFNA7,IFNA8,IFNA13,IFNA14,IFNA16,IFNB1,IFNG,IL12B,IL18,KPNA7,CIITA,IRAK4,PIK3CD,CYCS,RAF1,ACTB,CCL2,CCL5,STAT2,TRAF3,CCND3
hsa05340	Primary immunodeficiency	32	6	0.523119	1	ICOS,IL7R,CIITA,AICDA,PTPRC,RAG1
hsa04814	Motor proteins	191	34	0.523718	1	KIF18B,DNAH5,DNAH9,DYNC1I1,MYH15,MYO16,KIF4B,KIF5C,KIFC3,MYH1,MYH2,MYH3,MYH4,MYH8,MYH11,MYL1,MYL2,MYO6,MYO3A,KIF1A,KIF16B,STARD9,ACTB,TNNC2,TNNT2,TNNT3,TPM3,TPM4,MYO15B,DYNLRB2,KIF2B,DNAH17,MYH13,CAPZA3,KIF23
hsa04976	Bile secretion	85	16	0.526739	1	ADCY1,UGT2A1,CYP7A1,SLCO1B3,HMGCR,KCNN2,ATP1A2,ATP1A4,ABCB1,UGT1A10,UGT1A1,UGT2A2,NCEH1,SLC9A1,SLCO1A2,SLC22A8,ABCG2,NR1H4
hsa00430	Taurine and hypotaurine metabolism	16	3	0.541315	1	FMO1,FMO2,GADL1
hsa04928	Parathyroid hormone synthesis, secretion and action	105	20	0.547306	1	ADCY1,AKAP13,FGFR1,MEF2C,MMP13,SOST,PDE4B,PDE4C,PDE4D,PLCB2,PLCB4,PLD1,RAF1,RXRB,BGLAP,SLC34A1,CASR,GCM1,TNFSF11,CREB5
hsa00440	Phosphonate and phosphinate metabolism	5	1	0.55276	1	PCYT1A
hsa00120	Primary bile acid biosynthesis	17	3	0.554611	1	AKR1C4,CYP7A1,AKR1D1
hsa04530	Tight junction	163	29	0.554844	1	CLDN24,SYNPO,DLG2,NEDD4L,CLDN14,CLDN17,AFDN,MYH11,MYL2,F11R,PRKAG2,CLDN22,PPP2CB,PPP2R2B,PPP2R2C,MAPK8,MAPK10,JAM2,ACTB,TIAM1,PARD6B,MPDZ,CLDN10,CD1A,CD1B,CD1C,CD1D,CD1E,TJAP1
hsa04728	Dopaminergic synapse	128	24	0.555978	1	DRD2,DRD3,LRTOMT,GNB2,GNG4,GNG7,GRIA1,KCNJ5,KCNJ6,KIF5C,BMAL1,PLCB2,PLCB4,GNG2,PPP2CB,PPP2R2B,PPP2R2C,GNG12,MAPK8,MAPK10,GNB4,SCN1A,TH,CAMK2A,CREB5
hsa00071	Fatty acid degradation	42	7	0.557835	1	ADH1A,CPT1A,ACSL1,ACSL3,ACADL,ACSL5,ACSBG2
hsa04668	TNF signaling pathway	110	19	0.560948	1	CSF2,DAB2IP,IFNB1,IL15,LTA,PIK3CD,MAPK8,MAPK10,CCL2,CCL5,CCL20,SELE,NOD2,TRAF2,TRAF3,VCAM1,ITCH,MAP3K14,CREB5
hsa00980	Metabolism of xenobiotics by cytochrome P450	67	12	0.561666	1	UGT2A1,ADH1A,CYP1A2,CYP2D6,CYP2E1,CYP2F1,HPGDS,GSTA3,GSTP1,HSD11B1,MGST2,UGT1A10,UGT1A1,UGT2A2
hsa04926	Relaxin signaling pathway	125	23	0.566579	1	ADCY1,RLN3,RXFP2,EDNRB,GNB2,GNG4,GNG7,SMAD2,MMP1,MMP13,NOS1,NOS3,PIK3CD,PLCB2,PLCB4,GNG2,GNG12,MAPK8,MAPK10,RAF1,GNB4,RLN2,CREB5
hsa00330	Arginine and proline metabolism	45	7	0.587114	1	CKMT2,GOT1L1,AMD1,NOS1,NOS3,ODC1,CNDP2,PRODH2
hsa01200	Carbon metabolism	105	17	0.587285	1	GOT1L1,DLD,ENO1,PRPS1L1,ALDOB,TKFC,GCK,HK1,HK2,OGDH,PC,PDHA2,PGK2,HAO1,OGDHL,HKDC1,TKTL2
hsa05418	Fluid shear stress and atherosclerosis	131	22	0.591153	1	CDH5,GSTA3,GSTP1,HMOX1,IFNG,MEF2C,MGST2,ASS1,NOS3,PECAM1,PIK3CD,PLAT,MAPK8,MAPK10,ACTB,CCL2,SDC2,SELE,BMP4,BMPR1A,BMPR1B,VCAM1
hsa05231	Choline metabolism in cancer	95	17	0.592314	1	WASF3,DGKB,DGKG,EGF,SLC44A5,PCYT1A,PIK3CD,PLD1,MAPK8,MAPK10,SLC44A2,RAF1,SLC5A7,PDGFD,PIP5K1A,PIP5K1B,WASF1
hsa00232	Caffeine metabolism	5	1	0.593404	1	CYP1A2
hsa05200	Pathways in cancer	507	90	0.595631	1	RASGRP2,ADCY1,RASGRP4,CSF1R,CSF2RB,CSF3R,CTBP2,CTNNA2,DAPK3,DCC,AGTR1,EDNRB,EGF,ESR1,ESR2,ETS1,MECOM,FGF1,FGF4,FGF6,FGF7,FGFR1,LAMB4,RASGRP3,GLI2,GLI3,GNB2,GNG4,GNG7,LAMA1,CTNNA3,GSTA3,GSTP1,HDAC1,HGF,HMOX1,IFNA2,IFNA7,IFNA8,IFNA13,IFNA14,IFNA16,IFNG,IGF2,IL2RA,IL3,IL4,IL5,IL5RA,IL6ST,IL7R,IL12B,IL15,KNG1,LAMA2,LAMA3,ARNT,SMAD2,MET,MGST2,MITF,MMP1,NOTCH4,NTRK1,PIK3CD,PLCB2,PLCB4,PLD1,CYCS,GNG2,PP…
hsa04071	Sphingolipid signaling pathway	120	21	0.599094	1	SGMS2,CERS3,FCER1A,FYN,SGMS1,KNG1,NOS3,PIK3CD,PLCB2,PLCB4,PLD1,PPP2CB,PPP2R2B,PPP2R2C,MAPK8,MAPK10,RAF1,TRAF2,CERS4,S1PR4,GAB2
hsa04064	NF-kappa B signaling pathway	93	16	0.599739	1	TIRAP,EDARADD,LTA,IRAK4,PRKCQ,BCL2A1,CCL13,SYK,TRAF2,TRAF3,VCAM1,CARD14,CARD11,TNFSF11,BCL10,MAP3K14
hsa00561	Glycerolipid metabolism	58	10	0.600607	1	PNLIPRP3,DGKB,DGKG,AKR1B1,LPIN1,TKFC,GK2,PNLIP,AGPAT3,LPIN3
hsa04713	Circadian entrainment	96	18	0.621956	1	ADCY1,ADCYAP1R1,GNB2,GNG4,GNG7,GRIA1,GUCY1A1,KCNJ5,KCNJ6,NOS1,PLCB2,PLCB4,GNG2,PRKG2,GNG12,GNB4,CAMK2A,CACNA1I
hsa01212	Fatty acid metabolism	55	9	0.625766	1	CPT1A,ACSL1,ACSL3,ACACA,ACADL,ACSL5,ELOVL5,ELOVL7,ACSBG2
hsa04340	Hedgehog signaling pathway	56	10	0.626668	1	TPTEP2-CSNK1E,CSNK1A1L,CSNK1E,CSNK1G2,CSNK1G3,GLI2,GLI3,HHATL,CUL1,DISP1,BOC
hsa04070	Phosphatidylinositol signaling system	92	16	0.643345	1	PLCD3,DGKB,DGKG,INPP1,INPP5D,PIK3C2B,PIK3C2G,PIK3CD,PLCB2,PLCB4,PIP5K1A,PIP5K1B,PLCD4,INPP4B,PLCZ1,MTMR6,MTMR7
hsa04730	Long-term depression	58	10	0.647721	1	PPP1R17,CRH,CRHR1,GRIA1,GUCY1A1,NOS1,PLCB2,PLCB4,PPP2CB,PRKG2,RAF1
hsa05221	Acute myeloid leukemia	63	11	0.648878	1	CSF1R,CSF2,IL3,MPO,PIK3CD,RAF1,RARA,BCL2A1,SPI1,STAT5A,RUNX1T1
hsa04930	Type II diabetes mellitus	45	8	0.649186	1	GCK,HK1,HK2,INS,PIK3CD,MAPK8,MAPK10,HKDC1
hsa04066	HIF-1 signaling pathway	105	18	0.656442	1	EGF,ENO1,ALDOB,EIF4E1B,ANGPT1,HK1,HK2,HMOX1,IFNG,INS,ARNT,NOS3,ANGPT4,PDHA2,PGK2,PIK3CD,HKDC1,CAMK2A,EIF4E2
hsa01230	Biosynthesis of amino acids	66	10	0.660678	1	GOT1L1,ENO1,PRPS1L1,ALDOB,MAT1A,ASS1,PC,PGK2,BCAT1,TKTL2
hsa00520	Amino sugar and nucleotide sugar metabolism	48	7	0.665792	1	GCK,CHIA,HK1,HK2,MPI,GNPNAT1,HKDC1
hsa04014	Ras signaling pathway	227	40	0.669929	1	RASGRP2,RASGRP4,CSF1R,EGF,EPHA2,ETS1,FGF1,FGF4,FGF6,FGF7,FGFR1,RGL1,RASGRP3,GNB2,GNG4,GNG7,ANGPT1,HGF,IGF2,INS,MET,AFDN,NGF,NTRK1,PLA1A,ANGPT4,PIK3CD,PLA2G1B,PLD1,GNG2,GNG12,MAPK8,MAPK10,PAK5,RALGAPA2,RAF1,GNB4,TIAM1,PDGFD,KSR1,RAPGEF5,GAB2
hsa04929	GnRH secretion	62	11	0.671123	1	ESR2,KCNJ5,KCNJ6,KCNN1,KCNN2,PIK3CD,PLCB2,PLCB4,RAF1,SPP1,TRPC4,CACNA1I
hsa04950	Maturity onset diabetes of the young	26	4	0.673052	1	NR5A2,GCK,IAPP,INS,PAX4
hsa00620	Pyruvate metabolism	46	7	0.682042	1	ADH1A,DLD,LDHD,ACACA,PC,PCK1,PDHA2
hsa00480	Glutathione metabolism	50	7	0.697654	1	OPLAH,HPGDS,GPX1,GPX5,GSTA3,GSTP1,MGST2,ODC1
hsa00770	Pantothenate and CoA biosynthesis	21	3	0.699183	1	GADL1,BCAT1,VNN1
hsa05162	Measles	126	20	0.70176	1	CLEC4M,CD209,IFNA2,IFNA7,IFNA8,IFNA13,IFNA14,IFNA16,IFNB1,IL2RA,IL12B,IRAK4,PIK3CD,CYCS,MAPK8,MAPK10,STAT2,STAT5A,TLR2,TRAF3,CCND3
hsa04924	Renin secretion	68	11	0.702196	1	ADCYAP1R1,CLCA1,AGTR1,GUCY1A1,PDE1A,PDE1C,PDE1B,PLCB2,PLCB4,PPP3R2,PRKG2
hsa04148	Efferocytosis	152	25	0.705841	1	SIRPB1,ANO4,CPT1A,AGER,HAVCR1,IL10,XKR9,ARNT,ODC1,P2RY6,GULP1,PECAM1,PPARG,SIRPG,STAB2,P2RY12,THBS1,C1QA,C1QB,C1QC,RAB7A,CAMK2A,MEGF11,MEGF10,CD36,ELMO1
hsa00513	Various types of N-glycan biosynthesis	40	6	0.710033	1	FUT8,MGAT4C,OSTC,RPN1,CHST8,CHST9
hsa04666	Fc gamma R-mediated phagocytosis	90	15	0.712251	1	WASF3,AMPH,GSN,HCK,INPP5D,ASAP1,PIK3CD,PLD1,PTPRC,RAF1,SYK,PIP5K1A,PIP5K1B,WASF1,GAB2
hsa04658	Th1 and Th2 cell differentiation	87	14	0.71656	1	TBX21,HLA-DMB,HLA-DOA,HLA-DRA,IFNG,IL2RA,IL4,IL5,IL12B,PPP3R2,PRKCQ,MAPK8,MAPK10,STAT5A
hsa03060	Protein export	23	3	0.717078	1	SEC61A2,SRP68,SEC11C
hsa05160	Hepatitis C	150	24	0.722964	1	CLDN24,EGF,CLDN14,CLDN17,IFNA2,IFNA7,IFNA8,IFNA13,IFNA14,IFNA16,IFNB1,IFNG,PIK3CD,CLDN22,CYCS,PPARA,PPP2CB,PPP2R2B,PPP2R2C,RAF1,STAT2,TRAF2,TRAF3,YWHAZ,CLDN10
hsa04931	Insulin resistance	105	17	0.72349	1	OGA,CPT1A,G6PC1,GYS2,INS,NOS3,PCK1,PRKAG2,PIK3CD,PPARA,PPP1R3A,PRKCQ,MAPK8,MAPK10,PTPN1,G6PC2,CD36,CREB5
hsa05134	Legionellosis	56	8	0.733727	1	PYCARD,IL12B,IL18,ARF1,SAR1B,CYCS,SAR1A,TLR2
hsa04922	Glucagon signaling pathway	98	16	0.736975	1	CPT1A,G6PC1,GCG,GCK,GYS2,ACACA,PCK1,PRKAG2,PDHA2,PLCB2,PLCB4,PPARA,PPP3R2,G6PC2,CAMK2A,CREB5
hsa04933	AGE-RAGE signaling pathway in diabetic complications	95	15	0.739232	1	PLCD3,AGER,AGTR1,SMAD2,NOS3,NOX4,PIK3CD,PLCB2,PLCB4,MAPK8,MAPK10,CCL2,SELE,STAT5A,VCAM1,PLCD4
hsa05218	Melanoma	70	11	0.745779	1	EGF,FGF1,FGF4,FGF6,FGF7,FGFR1,HGF,MET,MITF,PIK3CD,RAF1,PDGFD
hsa05204	Chemical carcinogenesis - DNA adducts	58	9	0.751643	1	UGT2A1,CYP1A2,CYP2E1,HPGDS,GSTA3,GSTP1,HSD11B1,MGST2,UGT1A10,UGT1A1,UGT2A2
hsa05140	Leishmaniasis	65	9	0.756117	1	HLA-DMB,HLA-DOA,HLA-DRA,IFNG,IL4,IL10,IL12B,IRAK4,TLR2
hsa04152	AMPK signaling pathway	118	19	0.762662	1	CPT1A,TBC1D1,G6PC1,GYS2,ACACA,HMGCR,INS,PCK1,ADIPOR1,PRKAG2,PIK3CD,PPARG,PPP2CB,PPP2R2B,PPP2R2C,RPTOR,G6PC2,CD36,CREB5
hsa04921	Oxytocin signaling pathway	151	25	0.764698	1	CACNG3,CACNG2,ADCY1,PIK3R6,PIK3R5,CACNG5,GUCY1A1,KCNJ5,KCNJ6,KCNJ12,MEF2C,MYLK,NOS3,PRKAG2,PIK3CG,PLCB2,PLCB4,PPP3R2,CAMK1G,RAF1,ACTB,CAMK4,CAMK2A,MYLK3,CACNA2D4
hsa04613	Neutrophil extracellular trap formation	157	26	0.765584	1	ATG7,CLCN3,H4C16,AGER,H2AC1,FGB,FGG,FPR2,FPR3,H2AX,HDAC1,MPO,PIK3CD,PLCB2,PLCB4,RAF1,ACTB,SELP,SELPLG,CLEC7A,SYK,TLR2,C5AR1,VWF,CAMP,H3-4,HDAC9
hsa04919	Thyroid hormone signaling pathway	117	19	0.771227	1	PLCD3,DIO2,ESR1,HDAC1,ATP1A2,ATP1A4,NOTCH4,PIK3CD,PLCB2,PLCB4,PLN,RAF1,ACTB,RXRB,BMP4,SLC9A1,THRB,PLCD4,NCOA1,PLCZ1
hsa04977	Vitamin digestion and absorption	23	3	0.775705	1	CBLIF,PNLIP,CUBN
hsa05110	Vibrio cholerae infection	49	7	0.776779	1	ATP6V1G3,ARF1,KCNQ1,ATP6V0A4,ATP6V1E1,SEC61A2,ACTB
hsa00983	Drug metabolism - other enzymes	70	10	0.786665	1	UGT2A1,CYP2E1,GSTA3,GSTP1,MGST2,MPO,NME1,UGT1A10,UGT1A1,UGT2A2,NME1-NME2,UPP1,CDA
hsa04140	Autophagy - animal	157	24	0.787107	1	ATG7,DAPK3,C9orf72,ATG14,WDFY3,NRBF2,INS,BECN2,SH3GLB1,PIK3CD,PPP2CB,AMBRA1,PRKCQ,MAPK8,MAPK10,RPTOR,RAF1,RAB7A,ATG10,MAP1LC3A,ATG4C,TAX1BP1,RUBCN,RB1CC1
hsa00604	Glycosphingolipid biosynthesis - ganglio series	15	2	0.791141	1	ST3GAL1,ST8SIA1
hsa05202	Transcriptional misregulation in cancer	178	29	0.803597	1	CSF1R,CSF2,DEFA4,DEFA5,DEFA6,PTCRA,ERG,EYA1,FLI1,FUT8,HDAC1,IL3,LMO2,MEF2C,MET,MITF,MLLT1,MPO,NTRK1,CDK14,PLAT,PPARG,RARA,BCL2A1,RXRB,SPI1,NSD2,ZBTB17,H3-4,RUNX1T1
hsa04612	Antigen processing and presentation	64	9	0.803773	1	HLA-DMB,HLA-DOA,HLA-DRA,HSPA2,IFNG,KIR2DL4,KIR3DL1,KLRD1,CIITA
hsa00100	Steroid biosynthesis	18	2	0.806411	1	DHCR24,FDFT1
hsa00920	Sulfur metabolism	10	1	0.810841	1	SQOR
hsa04918	Thyroid hormone synthesis	73	11	0.811862	1	ADCY1,ALB,GPX1,GPX5,ASGR1,ATP1A2,ATP1A4,PLCB2,PLCB4,TG,TPO,CREB5
hsa05135	Yersinia infection	130	20	0.813408	1	PTK2B,PYCARD,IFNB1,IL10,IL18,LCP2,MEFV,IRAK4,PIK3CD,MAPK8,MAPK10,PXN,ACTB,CCL2,ARHGEF28,TRAF2,WIPF1,PIP5K1A,PIP5K1B,ELMO1
hsa04910	Insulin signaling pathway	131	20	0.816285	1	EIF4E1B,G6PC1,GCK,GYS2,HK1,HK2,ACACA,INS,PCK1,PRKAG2,PIK3CD,PPP1R3A,PRKAR1A,MAPK8,MAPK10,RPTOR,PTPN1,G6PC2,RAF1,HKDC1,EIF4E2
hsa00534	Glycosaminoglycan biosynthesis - heparan sulfate / heparin	23	3	0.81786	1	HS3ST5,XYLT2,NDST3
hsa00830	Retinol metabolism	62	9	0.818996	1	DHRS9,UGT2A1,ADH1A,RDH12,CYP1A2,SDR16C5,DHRS4L2,UGT1A10,UGT1A1,UGT2A2,RPE65
hsa00650	Butanoate metabolism	25	3	0.829393	1	ACSM4,HMGCLL1,ACSM5
hsa00600	Sphingolipid metabolism	53	7	0.833585	1	SGMS2,CERS3,SGMS1,NEU1,ACER3,PSAP,CERS4,GAL3ST1
hsa04750	Inflammatory mediator regulation of TRP channels	97	15	0.835826	1	ADCY1,HRH1,HTR2A,KNG1,NGF,NTRK1,ASIC5,PIK3CD,PLCB2,PLCB4,ASIC4,PRKCQ,MAPK8,MAPK10,CAMK2A,ASIC3
hsa04721	Synaptic vesicle cycle	78	11	0.839847	1	CPLX2,ATP6V1G3,RIMS1,SLC17A8,UNC13C,ATP6V0A4,ATP6V1E1,SLC1A6,SLC6A1,SNAP25,SYT1
hsa00030	Pentose phosphate pathway	26	3	0.846171	1	PRPS1L1,ALDOB,TKTL2
hsa05170	Human immunodeficiency virus 1 infection	200	31	0.847549	1	CCR5,AP1B1,DDB1,PTK2B,GNB2,GNG4,GNG7,STING1,IFNA2,IFNA7,IFNA8,IFNA13,IFNA14,IFNA16,IFNB1,IRAK4,PIK3CD,CYCS,GNG2,PPP3R2,GNG12,MAPK8,MAPK10,PAK5,PXN,RAF1,GNB4,BST2,TLR2,TRAF2,CUL1
hsa04137	Mitophagy - animal	98	13	0.848703	1	AMFR,MITF,BECN2,AMBRA1,MAPK8,MAPK10,BNIP3L,TRAF2,RAB7A,TFEB,MAP1LC3A,TAX1BP1,MFN2
hsa00531	Glycosaminoglycan degradation	18	2	0.848901	1	HYAL4,HYAL1
hsa04015	Rap1 signaling pathway	207	33	0.84979	1	RASGRP2,ADCY1,CNR1,ADORA2A,CSF1R,CTNND1,DRD2,EGF,EPHA2,FGF1,FGF4,FGF6,FGF7,FGFR1,RASGRP3,ANGPT1,HGF,INS,LCP2,MET,AFDN,NGF,ANGPT4,PIK3CD,PLCB2,PLCB4,APBB1IP,RAF1,ACTB,THBS1,TIAM1,PDGFD,PARD6B,RAPGEF5
hsa05322	Systemic lupus erythematosus	107	16	0.856413	1	H4C16,H2AC1,H2AX,HLA-DMB,HLA-DOA,HLA-DRA,IFNG,IL10,C1QA,C1QB,C1QC,C1S,C2,C6,C8A,C8B,H3-4
hsa00250	Alanine, aspartate and glutamate metabolism	36	4	0.859224	1	ADSS1,GOT1L1,ASS1,ASRGL1
hsa05131	Shigellosis	236	36	0.863664	1	SEPTIN9,PLCD3,CSF2,ATG14,CYTH4,PYCARD,HK1,HK2,STING1,IFNB1,IL18,ARF1,BECN2,MYL2,PIK3CD,PLCB2,PLCB4,CYCS,SEPTIN11,PRKCQ,MAPK8,MAPK10,RPTOR,PXN,ACTB,CCL5,TRAF2,HKDC1,H3-4,CUL1,MAP1LC3A,PLCD4,BCL10,WASF1,PLCZ1,CD44,ELMO1
hsa04012	ErbB signaling pathway	80	12	0.865961	1	NRG3,NRG4,EGF,NRG1,NCK1,PIK3CD,MAPK8,MAPK10,PAK5,RAF1,STAT5A,CAMK2A
hsa00670	One carbon pool by folate	20	2	0.868331	1	FTCD,ALDH1L2
hsa00062	Fatty acid elongation	27	3	0.872261	1	ACOT7,ELOVL5,ELOVL7
hsa00053	Ascorbate and aldarate metabolism	26	3	0.872894	1	UGT2A1,UGT1A10,UGT1A1,MIOX,UGT2A2
hsa04810	Regulation of actin cytoskeleton	218	34	0.875852	1	CHRM2,CHRM3,CHRM5,EGF,SPATA13,FGF1,FGF4,FGF6,FGF7,FGFR1,ITGA11,GSN,INS,KNG1,MYH11,MYL2,MYLK,PIK3CD,GNG12,PAK5,PXN,RAF1,ACTB,SLC9A1,TIAM1,C6,C8A,C8B,PDGFD,PIP5K1A,PIP5K1B,SSH2,WASF1,FGD3,MYLK3
hsa05031	Amphetamine addiction	66	9	0.880039	1	ARC,GRIA1,HDAC1,PDYN,PPP3R2,TH,CAMK4,CAMK2A,CREB5
hsa05030	Cocaine addiction	47	6	0.88409	1	DRD2,GRM2,GRM3,PDYN,TH,CREB5
hsa05219	Bladder cancer	40	5	0.88525	1	DAPK3,EGF,MMP1,RAF1,THBS1
hsa00280	Valine, leucine and isoleucine degradation	46	5	0.885614	1	HIBADH,DBT,DLD,HMGCLL1,BCAT1
hsa05223	Non-small cell lung cancer	71	10	0.885793	1	EGF,FHIT,HGF,KIF5C,MET,PIK3CD,RAF1,RARB,RXRB,STAT5A
hsa04210	Apoptosis	132	18	0.886553	1	CSF2RB,DAB2IP,ENDOG,IL3,NGF,NTRK1,PIK3CD,SEPTIN4,CYCS,PRF1,MAPK8,MAPK10,RAF1,BCL2A1,ACTB,SPTA1,SPTAN1,TRAF2,MAP3K14
hsa00510	N-Glycan biosynthesis	51	6	0.887809	1	FUT8,MGAT4C,MGAT3,OSTC,RPN1,ST6GAL2
hsa00860	Porphyrin metabolism	37	4	0.887857	1	UGT2A1,HMOX1,HMOX2,UGT1A10,UGT1A1,UGT2A2
hsa01040	Biosynthesis of unsaturated fatty acids	27	3	0.888853	1	ACOT7,ELOVL5,ELOVL7
hsa03440	Homologous recombination	39	4	0.891089	1	POLD3,RAD52,RPA3,BLM,SEM1
hsa04270	Vascular smooth muscle contraction	132	19	0.892125	1	CALCRL,KCNMB2,RAMP3,IRAG1,ADCY1,ADORA2A,KCNU1,AGTR1,GUCY1A1,KCNMB1,MYH11,MYLK,PLA2G1B,PLCB2,PLCB4,AVP,PRKCQ,RAF1,CALD1,MYLK3
hsa04144	Endocytosis	238	35	0.89324	1	RAB31,CCR5,CHMP4B,GRK7,SPART,NEDD4L,FOLR1,FOLR2,CYTH4,AMPH,EHD3,EHD2,IL2RA,CXCR1,CXCR2,ARF1,KIF5C,SMAD2,IQSEC3,ASAP1,SH3GLB1,PLD1,EPN3,VPS37C,PSD,GRK1,SH3GL3,SMAP2,WIPF1,RAB7A,ITCH,PIP5K1A,PIP5K1B,PSD2,PARD6B,CAPZA3
hsa05230	Central carbon metabolism in cancer	67	9	0.895325	1	FGFR1,GCK,HK1,HK2,MET,NTRK1,PDHA2,PIK3CD,RAF1,HKDC1
hsa01523	Antifolate resistance	29	3	0.897434	1	FOLR1,FOLR2,ABCG2
hsa05222	Small cell lung cancer	88	12	0.900415	1	FHIT,LAMB4,LAMA1,LAMA2,LAMA3,PIK3CD,CYCS,RARB,RXRB,TRAF2,TRAF3,ZBTB17
hsa05100	Bacterial invasion of epithelial cells	76	10	0.900615	1	SEPTIN9,CTNNA2,CTNNA3,MET,PIK3CD,SEPTIN11,PXN,ACTB,WASF1,ELMO1
hsa03450	Non-homologous end-joining	13	1	0.901589	1	POLL
hsa04520	Adherens junction	92	13	0.909507	1	CDH5,WASF3,CTNNA2,CTNND1,FGFR1,FYN,CTNNA3,MET,AFDN,MYL2,PTPN1,ACTB,WASF1
hsa05161	Hepatitis B	152	21	0.913676	1	TIRAP,DDB1,PTK2B,IFNA2,IFNA7,IFNA8,IFNA13,IFNA14,IFNA16,IFNB1,IRAK4,PIK3CD,CYCS,MAPK8,MAPK10,RAF1,STAT2,STAT5A,TLR2,TRAF3,YWHAZ,CREB5
hsa04390	Hippo signaling pathway	154	22	0.914987	1	TPTEP2-CSNK1E,FRMD6,CSNK1E,CTNNA2,DLG2,FGF1,CRB1,WWTR1,GLI2,CTNNA3,SMAD2,SMAD7,PPP2CB,PPP2R2B,PPP2R2C,ACTB,BMP4,BMP5,BMPR1A,BMPR1B,YWHAZ,PARD6B,CCND3
hsa00591	Linoleic acid metabolism	30	3	0.917198	1	CYP1A2,CYP2E1,PLA2G1B
hsa00270	Cysteine and methionine metabolism	49	5	0.917804	1	GOT1L1,BHMT2,AMD1,MAT1A,BCAT1,TAT
hsa04068	FoxO signaling pathway	127	17	0.919038	1	C8orf44-SGK3,TPTEP2-CSNK1E,FBXO32,CSNK1E,EGF,SGK3,G6PC1,IL7R,IL10,INS,PCK1,PRKAG2,PIK3CD,MAPK8,MAPK10,G6PC2,RAF1,RAG1,S1PR4
hsa04923	Regulation of lipolysis in adipocytes	56	7	0.920017	1	ADCY1,FABP4,INS,PIK3CD,PRKG2,PTGS1,CIDEC
hsa05163	Human cytomegalovirus infection	213	32	0.923486	1	ADCY1,AKAP13,CCR1,CCR3,CCR5,PTK2B,GNB2,GNG4,GNG7,STING1,IFNA2,IFNA7,IFNA8,IFNA13,IFNA14,IFNA16,IFNB1,CXCR2,PIK3CD,PLCB2,PLCB4,CYCS,GNG2,PPP3R2,GNG12,PXN,RAF1,GNB4,CCL2,CCL5,TRAF2,CREB5
hsa03410	Base excision repair	44	4	0.925439	1	POLD3,SMUG1,POLL,POLE2
hsa05208	Chemical carcinogenesis - reactive oxygen species	196	26	0.927422	1	AKR1C4,SLC26A9,COX6A2,COX7C,CYP1A2,CYP2E1,CYP2F1,EGF,GSTA3,HGF,HMOX1,COX8C,LPO,ARNT,MET,MGST2,NDUFA5,NDUFS2,NOX4,PIK3CD,PLD1,MAPK8,MAPK10,PTPN1,RAF1,COX4I2,MAP3K14
hsa00640	Propanoate metabolism	32	3	0.928504	1	DBT,DLD,ACACA
hsa05216	Thyroid cancer	37	4	0.930707	1	NTRK1,PPARG,RXRB,TPM3,NCOA4
hsa03083	Polycomb repressive complex	76	9	0.930733	1	HDAC1,ASXL2,MBD5,SFMBT2,TFDP1,PHC3,L3MBTL3,USP45,L3MBTL4
hsa00565	Ether lipid metabolism	50	5	0.933739	1	ENPP6,PLD3,PLA2G1B,PLD1,PLA2G7,GAL3ST1
hsa04720	Long-term potentiation	64	8	0.936947	1	ADCY1,GRIA1,PLCB2,PLCB4,PPP3R2,RAF1,CAMK4,CAMK2A
hsa03050	Proteasome	46	4	0.944859	1	IFNG,PSMA1,PSMB6,SEM1
hsa04217	Necroptosis	145	18	0.947195	1	CHMP4B,H2AC1,PYCARD,H2AX,IFNA2,IFNA7,IFNA8,IFNA13,IFNA14,IFNA16,IFNB1,IFNG,MAPK8,MAPK10,STAT2,STAT5A,TRAF2,CAMK2A,SPATA2
hsa05169	Epstein-Barr virus infection	190	25	0.94902	1	CR2,HDAC1,HLA-DMB,HLA-DOA,HLA-DRA,IFNA2,IFNA7,IFNA8,IFNA13,IFNA14,IFNA16,IFNB1,IRAK4,PIK3CD,CYCS,MAPK8,MAPK10,STAT2,SYK,TLR2,TRAF2,TRAF3,SEM1,CCND3,MAP3K14,CD44
hsa00450	Selenocompound metabolism	17	1	0.951499	1	TXNRD1
hsa04141	Protein processing in endoplasmic reticulum	161	19	0.952831	1	SEC23B,TRAM1L1,SEC31A,AMFR,DNAJB1,UBQLN3,SAR1B,SEC61A2,MAPK8,MAPK10,SAR1A,OSTC,RPN1,SEC13,TRAF2,UBXN8,SEL1L2,CUL1,DNAJC5B
hsa04540	Gap junction	87	11	0.953326	1	ADCY1,DRD2,EGF,GJA1,GUCY1A1,HTR2A,PLCB2,PLCB4,PRKG2,RAF1,PDGFD
hsa04962	Vasopressin-regulated water reabsorption	43	4	0.954071	1	DYNC1I1,ARHGDIB,AVP,CREB5
hsa04211	Longevity regulating pathway	88	11	0.954865	1	ADCY1,EIF4E1B,INS,ADIPOR1,PRKAG2,PIK3CD,PPARG,RPTOR,CAMK4,EIF4E2,CREB5,RB1CC1
hsa05211	Renal cell carcinoma	65	7	0.956084	1	ETS1,HGF,ARNT,MET,PIK3CD,PAK5,RAF1
hsa00040	Pentose and glucuronate interconversions	33	3	0.958573	1	UGT2A1,AKR1B1,UGT1A10,UGT1A1,UGT2A2
hsa00240	Pyrimidine metabolism	55	5	0.959822	1	CANT1,CTPS1,NME1,NME1-NME2,UPP1,CDA
hsa00630	Glyoxylate and dicarboxylate metabolism	30	2	0.960106	1	DLD,HAO1
hsa04914	Progesterone-mediated oocyte maturation	88	10	0.96069	1	ADCY1,INS,SPDYE4,FZR1,PIK3CD,MAPK8,MAPK10,RAF1,CPEB1,AURKA,CDC25A
hsa03022	Basal transcription factors	39	3	0.960989	1	GTF2A1L,GTF2E2,TAF4B,GTF2IRD1
hsa05132	Salmonella infection	240	31	0.963683	1	TLR6,WASF3,TIRAP,DYNC1I1,PLEKHM2,CYTH4,PYCARD,ANXA2,IL18,ARF1,KIF5C,RHOB,MYL2,MYO6,IRAK4,PIK3C2B,PIK3C2G,PIK3CD,PIK3CG,CYCS,MAPK8,MAPK10,PTPRC,RAF1,ACTB,TLR2,TRAF2,RAB7A,AHNAK,DYNLRB2,ELMO1
hsa03250	Viral life cycle - HIV-1	63	6	0.968034	1	CCR5,CHMP4B,ELL2,MLLT1,FURIN,BST2
hsa01232	Nucleotide metabolism	81	8	0.968145	1	ADSS1,CANT1,CTPS1,NME1,ADA2,NME1-NME2,UPP1,GDA,CDA
hsa04912	GnRH signaling pathway	91	11	0.968896	1	ADCY1,PTK2B,FSHB,GNRHR,PLCB2,PLCB4,PLD1,MAPK8,MAPK10,RAF1,CAMK2A
hsa05130	Pathogenic Escherichia coli infection	190	24	0.970473	1	CLDN24,WASF3,TIRAP,NLRP4,CLDN14,FYN,CLDN17,CYTH4,PYCARD,IL18,ARF1,MYH11,MYO6,NCK1,IRAK4,CLDN22,CYCS,MAPK8,MAPK10,ACTB,TRAF2,WIPF1,WASF1,CLDN10
hsa04330	Notch signaling pathway	60	6	0.970544	1	CTBP2,PTCRA,HDAC1,NOTCH4,ATXN1,ITCH
hsa05415	Diabetic cardiomyopathy	179	22	0.971612	1	CMA1,COX6A2,COX7C,AGER,AGTR1,GYS2,COX8C,INS,SMAD2,NDUFA5,NDUFS2,NOS3,PDHA2,PIK3CD,PLCB2,PLCB4,PLN,PPARA,MAPK8,MAPK10,CAMK2A,COX4I2,CD36
hsa05215	Prostate cancer	94	11	0.973994	1	EGF,ERG,FGFR1,GSTP1,INS,PIK3CD,PLAT,RAF1,SRD5A2,PDGFD,CREB5
hsa04130	SNARE interactions in vesicular transport	32	2	0.974023	1	STX19,GOSR1
hsa04913	Ovarian steroidogenesis	50	5	0.974801	1	ADCY1,CYP11A1,FSHB,HSD3B2,INS
hsa00410	beta-Alanine metabolism	31	2	0.975155	1	GADL1,CNDP2
hsa00514	Other types of O-glycan biosynthesis	45	4	0.975502	1	GALNT13,GALNTL5,GALNT14,ST6GAL2
hsa03430	Mismatch repair	22	1	0.976419	1	POLD3,RPA3
hsa00900	Terpenoid backbone biosynthesis	23	1	0.97651	1	HMGCR
hsa05207	Chemical carcinogenesis - receptor activation	197	26	0.977113	1	ADCY1,UGT2A1,CYP1A2,EGF,ESR1,ESR2,FGF4,FGF6,FGF7,GSTA3,KPNA7,ARNT,MIRLET7A2,MGST2,PIK3CD,UGT1A10,PPARA,UGT1A1,CHRNA9,UGT2A2,RAF1,RXRB,STAT5A,PAQR8,TNFSF11,CCND3,CREB5,CDC6,CDC25A
hsa03030	DNA replication	34	2	0.977262	1	POLD3,POLE2,RPA3
hsa00260	Glycine, serine and threonine metabolism	34	2	0.97755	1	DLD,SARDH
hsa04213	Longevity regulating pathway - multiple species	60	6	0.977831	1	ADCY1,HDAC1,INS,PRKAG2,PIK3CD,RPTOR
hsa04932	Non-alcoholic fatty liver disease	148	17	0.978007	1	COX6A2,COX7C,CYP2E1,COX8C,INS,NDUFA5,NDUFS2,ADIPOR1,PRKAG2,PIK3CD,CYCS,PPARA,PPARG,MAPK8,MAPK10,TRAF2,ITCH,COX4I2
hsa05165	Human papillomavirus infection	319	45	0.97847	1	CSNK1A1L,ATP6V1G3,COL6A2,COL6A3,COL9A1,COMP,COL6A6,DLG2,EGF,LAMB4,ITGA11,COL6A5,LAMA1,HDAC1,TNC,IFNA2,IFNA7,IFNA8,IFNA13,IFNA14,IFNA16,IFNB1,LAMA2,LAMA3,NOTCH4,ATP6V0A4,ATP6V1E1,PIK3CD,PPP2CB,PPP2R2B,PPP2R2C,PXN,RAF1,TNN,SPP1,STAT2,THBS1,THBS4,TNR,TNXB,TRAF3,UBE3A,VWF,PARD6B,CCND3,CREB5
hsa01100	Metabolic pathways	1458	220	0.979949	1	DHRS9,B3GALT5,ST3GAL6,FUT9,ADCY1,FTCD,UGT2A1,B4GAT1,AKR1C4,HIBADH,TREH,PLCD3,GALNT13,CKMT2,PNLIPRP3,TPH2,ADSS1,ADH1A,CANT1,ATP6V1G3,A3GALT2,ACMSD,UROC1,ENPP6,COX6A2,COX7C,B3GAT2,GOT1L1,RDH12,CTPS1,CYP1A2,CYP2E1,CYP7A1,CYP11A1,CYP11B1,CYP11B2,ALDH1L2,DGKB,DGKG,DBT,DCT,SGMS2,GALNTL5,IDO2,DHCR24,DLD,SARDH,B3GNT6,SDR16C5,LDHD,ENO1,CERS3,MECOM,ACSL1,ACSL3,LRTOMT,PRPS1L1,FDFT1,FHIT,ALDOB,AKR1B1,LPIN1,F…
hsa05235	PD-L1 expression and PD-1 checkpoint pathway in cancer	88	9	0.982469	1	TIRAP,EGF,CD274,IFNG,PIK3CD,PPP3R2,PRKCQ,RAF1,TLR2
hsa01240	Biosynthesis of cofactors	147	16	0.982884	1	UGT2A1,ADSS1,RDH12,CTPS1,IDO2,DLD,SDR16C5,HPD,IDO1,MAT1A,MPI,NME1,UGT1A10,UGT1A1,UGT2A2,BCAT1,NADK,NME1-NME2,KYNU
hsa04146	Peroxisome	81	7	0.98326	1	ACSL1,ACSL3,PEX5L,ACSL5,HAO1,HMGCLL1,ABCD4
hsa05212	Pancreatic cancer	73	7	0.983564	1	EGF,SMAD2,PIK3CD,PLD1,MAPK8,MAPK10,RAF1
hsa04110	Cell cycle	152	16	0.98368	1	STAG1,E2F4,NIPBL,SFN,HDAC1,SMAD2,ORC4,FZR1,PPP2CB,RAD21,TFDP1,TFDP2,YWHAZ,ZBTB17,CUL1,CCND3,CDC6,CDC25A
hsa04310	Wnt signaling pathway	168	21	0.984622	1	TPTEP2-CSNK1E,CSNK1A1L,PRICKLE1,CSNK1E,CTBP2,CTNND2,PRICKLE2,DAAM2,MMP7,SOST,PLCB2,PLCB4,RNF43,PPP3R2,MAPK8,MAPK10,CTNNBIP1,TBL1XR1,CAMK2A,CUL1,CCND3,CER1
hsa04975	Fat digestion and absorption	43	3	0.984689	1	PLA2G1B,PNLIP,CD36
hsa03420	Nucleotide excision repair	55	4	0.985269	1	POLD3,DDB1,ERCC6,POLE2,RPA3
hsa04916	Melanogenesis	101	11	0.985877	1	ADCY1,DCT,EDNRB,MITF,PLCB2,PLCB4,POMC,RAF1,TYR,TYRP1,CAMK2A
hsa04979	Cholesterol metabolism	51	4	0.986186	1	CYP7A1,APOC2,NCEH1,CD36
hsa00563	Glycosylphosphatidylinositol (GPI)-anchor biosynthesis	25	1	0.987178	1	PIGC,PIGB
hsa05220	Chronic myeloid leukemia	74	7	0.987387	1	CTBP2,MECOM,HDAC1,PIK3CD,RAF1,STAT5A,GAB2
hsa04370	VEGF signaling pathway	59	5	0.987588	1	NOS3,PIK3CD,PPP3R2,PXN,RAF1,SH2D2A
hsa01521	EGFR tyrosine kinase inhibitor resistance	77	8	0.988019	1	EGF,EIF4E1B,HGF,NRG1,MET,PIK3CD,RAF1,PDGFD,EIF4E2
hsa05213	Endometrial cancer	56	5	0.988409	1	CTNNA2,EGF,CTNNA3,PIK3CD,RAF1
hsa04010	MAPK signaling pathway	288	39	0.988746	1	RASGRP2,CACNG3,CACNG2,DUSP10,RASGRP4,CSF1R,EGF,EPHA2,MECOM,FGF1,FGF4,FGF6,FGF7,FGFR1,RASGRP3,CACNG5,ANGPT1,HGF,IGF2,INS,MEF2C,MET,NGF,NRTN,NTRK1,IRAK4,ANGPT4,PPM1A,PPP3R2,GNG12,MAPK8,MAPK10,PTPN7,PTPRR,RAF1,TRAF2,PDGFD,CACNA1I,MAP3K14,MAP3K13,CACNA2D4
hsa04150	mTOR signaling pathway	151	17	0.98898	1	ATP6V1G3,EIF4B,LPIN1,EIF4E1B,GRB10,INS,ATP6V1E1,PIK3CD,PRR5,RPTOR,RAF1,CLIP1,SEC13,LPIN3,WDR59,PRR5L,WDR24,EIF4E2
hsa05034	Alcoholism	163	20	0.989331	1	H4C16,ADORA2A,CRH,DRD2,H2AC1,GNB2,GNG4,GNG7,H2AX,HDAC1,PDYN,GNG2,PKIA,GNG12,RAF1,GNB4,TH,CAMK4,H3-4,CREB5,HDAC9
hsa05210	Colorectal cancer	84	8	0.989583	1	DCC,EGF,SMAD2,PIK3CD,CYCS,MAPK8,MAPK10,RAF1
hsa00564	Glycerophospholipid metabolism	94	9	0.989818	1	DGKB,DGKG,LPIN1,PLD3,PCYT1A,PLA1A,PLA2G1B,PLD1,AGPAT3,LPIN3
hsa04934	Cushing syndrome	153	18	0.990404	1	ADCY1,CRH,CRHR1,CYP11A1,CYP11B1,AGTR1,HSD3B2,KCNA4,KCNK2,ARNT,MC2R,PDE11A,PLCB2,PLCB4,POMC,NCEH1,CAMK2A,CACNA1I,CREB5
hsa03460	Fanconi anemia pathway	49	3	0.991573	1	FANCA,REV1,RPA3,BLM
hsa01524	Platinum drug resistance	66	5	0.992393	1	GSTA3,GSTP1,MGST2,PIK3CD,CYCS
hsa00592	alpha-Linolenic acid metabolism	26	1	0.993567	1	PLA2G1B
hsa05205	Proteoglycans in cancer	199	24	0.99381	1	DCN,EIF4B,ESR1,FGFR1,ANK1,ANK2,ANK3,HGF,IGF2,IL12B,LUM,SMAD2,MET,PIK3CD,PXN,RAF1,ACTB,SDC2,SLC9A1,THBS1,TIAM1,TIMP3,TLR2,CAMK2A,CD44
hsa03082	ATP-dependent chromatin remodeling	108	10	0.994415	1	KAT5,H2AC1,CECR2,BAZ2B,H2AX,HDAC1,ACTL6B,ING3,EP400,ACTB,SMARCD2
hsa05226	Gastric cancer	147	16	0.994462	1	CDH17,CSNK1A1L,CTNNA2,EGF,FGF1,FGF4,FGF6,FGF7,CTNNA3,HGF,SMAD2,MET,ABCB1,PIK3CD,RAF1,RARB,RXRB
hsa04935	Growth hormone synthesis, secretion and action	115	12	0.994967	1	ADCY1,GHR,PIK3CD,PLCB2,PLCB4,POU1F1,MAPK8,MAPK10,RAF1,SSTR2,STAT5A,CREB5
hsa00190	Oxidative phosphorylation	117	10	0.995162	1	ATP6V1G3,COX6A2,COX7C,COX8C,NDUFA5,NDUFS2,ATP4A,ATP6V0A4,ATP6V1E1,CYCS,COX4I2
hsa00590	Arachidonic acid metabolism	61	4	0.995382	1	CYP2E1,HPGDS,PLA2G1B,PTGS1
hsa04722	Neurotrophin signaling pathway	114	11	0.995617	1	SH2B3,ZNF274,ARHGDIB,NGF,NTRK1,IRAK4,PIK3CD,MAPK8,MAPK10,RAF1,CAMK4,CAMK2A
hsa04550	Signaling pathways regulating pluripotency of stem cells	139	14	0.995926	1	ESRRB,FGFR1,HOXB1,IL6ST,INHBA,SMAD2,SMAD5,PIK3CD,POU5F1,RAF1,BMP4,BMPR1A,BMPR1B,HESX1
hsa04115	p53 signaling pathway	74	5	0.99648	1	SFN,CYCS,THBS1,CCND3,GORAB
hsa05214	Glioma	74	6	0.996974	1	EGF,PIK3CD,CAMK1G,RAF1,CAMK4,CAMK2A
hsa03015	mRNA surveillance pathway	85	6	0.997367	1	CSTF1,PABPC3,PPP2CB,PPP2R2B,PPP2R2C,PYM1,RNGTT
hsa04114	Oocyte meiosis	117	10	0.997605	1	ADCY1,INS,SPDYE4,PPP2CB,PPP3R2,CPEB1,AURKA,YWHAZ,CAMK2A,CUL1,PLCZ1
hsa03018	RNA degradation	76	5	0.997787	1	C1D,ENO1,CNOT1,PABPC3,CNOT6
hsa05168	Herpes simplex virus 1 infection	479	59	0.998231	1	ZNF559-ZNF177,ZNF534,ZNF578,ZNF560,ZNF599,ZNF681,ZNF610,ZNF709,ZNF540,ZNF169,ZNF549,ZNF777,ZNF454,HLA-DMB,HLA-DOA,HLA-DRA,STING1,ZNF404,IFNA2,IFNA7,IFNA8,IFNA13,IFNA14,IFNA16,IFNB1,IFNG,ZFP57,IL12B,ZNF568,ZNF728,ZNF324B,ZNF793,LTA,ZNF716,ZNF727,IRAK4,PIK3CD,CYCS,POU2F1,ZNF331,ZNF334,ZNF398,CCL2,CCL5,ZNF667,STAT2,BST2,SYK,TLR2,TRAF2,TRAF3,ZNF3,ZNF19,ZNF99,ZNF177,ZNF200,ZNF229,ZNF382,ZNF30,ZNF479,Z…
hsa01522	Endocrine resistance	95	8	0.998308	1	ADCY1,CYP2D6,ESR1,ESR2,NOTCH4,PIK3CD,MAPK8,MAPK10,RAF1
hsa00760	Nicotinate and nicotinamide metabolism	36	1	0.998343	1	NADK
hsa05203	Viral carcinogenesis	183	19	0.99875	1	GTF2A1L,H4C16,CCR3,CCR5,DDB1,GSN,GTF2E2,HDAC1,IL6ST,PIK3CD,PXN,STAT5A,SYK,TRAF2,TRAF3,UBE3A,YWHAZ,CCND3,CREB5,HDAC9
hsa05166	Human T-cell leukemia virus 1 infection	212	22	0.998882	1	KAT5,ADCY1,CSF2,ETS1,HLA-DMB,HLA-DOA,HLA-DRA,IL2RA,IL15,LTA,SMAD2,MMP7,PIK3CD,PPP3R2,MAPK8,MAPK10,SPI1,STAT5A,ZFP36,CCND3,MAP3K14,CREB5
hsa04142	Lysosome	127	10	0.998948	1	AP4S1,AP1B1,ARSG,HYAL4,HYAL1,NEU1,SLC11A2,ATP6V0A4,PSAP,DNASE2B,SLC11A1
hsa05224	Breast cancer	145	13	0.999189	1	CSNK1A1L,EGF,ESR1,ESR2,FGF1,FGF4,FGF6,FGF7,FGFR1,NOTCH4,PIK3CD,RAF1,TNFSF11,NCOA1
hsa03013	Nucleocytoplasmic transport	100	6	0.999223	1	NUP50,KPNA7,PHAX,NUP107,SEC13,THOC6,PYM1
hsa05016	Huntington disease	285	30	0.999238	1	COX6A2,COX7C,DNAH5,DNAH9,ATG14,GPX1,GPX5,GRIA1,NRBF2,HDAC1,COX8C,KCNJ10,KIF5C,BECN2,NDUFA5,NDUFS2,PLCB2,PLCB4,CYCS,PPARG,AMBRA1,MAPK8,MAPK10,PSMA1,PSMB6,TAF4B,TRAF2,SEM1,COX4I2,DNAH17,CREB5,RB1CC1
hsa04714	Thermogenesis	213	21	0.999292	1	ADCY1,CNR1,COX6A2,COX7C,CPT1A,ACSL1,ACSL3,FGFR1,GCG,COX8C,NDUFA5,NDUFS2,ACTL6B,PRKAG2,ACSL5,PPARG,PRKG2,RPTOR,ACTB,SMARCD2,COX4I2,CREB5
hsa00310	Lysine degradation	61	3	0.999366	1	DLD,MECOM,NSD2
hsa03008	Ribosome biogenesis in eukaryotes	68	3	0.999424	1	POP1,WDR36,GNL2
hsa05217	Basal cell carcinoma	63	3	0.999454	1	GLI2,GLI3,BMP4
hsa00970	Aminoacyl-tRNA biosynthesis	43	1	0.99956	1	HARS2,HARS1
hsa05225	Hepatocellular carcinoma	161	14	0.999738	1	CSNK1A1L,GSTA3,GSTP1,HGF,HMOX1,IGF2,SMAD2,MET,MGST2,ACTL6B,PIK3CD,RAF1,ACTB,SMARCD2,TXNRD1
hsa03010	Ribosome	126	8	0.999777	1	MRPS21,RPL17,RPL23A,RPL26,RPS3A,RPS8,RPS15A,RPS26,MRPL11,RPL23
hsa05020	Prion disease	251	23	0.999851	1	COX6A2,COX7C,FYN,COX8C,KIF5C,NDUFA5,NDUFS2,PIK3CD,CYCS,PPP3R2,MAPK8,MAPK10,PSMA1,PSMB6,CCL5,C1QA,C1QB,C1QC,C6,C8A,C8B,SEM1,COX4I2,CREB5
hsa05014	Amyotrophic lateral sclerosis	341	34	0.999867	1	NRG3,NUP50,COX6A2,COX7C,NRG4,DNAH5,DNAH9,C9orf72,ATG14,ANG,GPX1,GPX5,GRIA1,NRBF2,NRG1,COX8C,KIF5C,BECN2,NDUFA5,NDUFS2,NOS1,UBQLN3,CYCS,PPP3R2,AMBRA1,PSMA1,PSMB6,NUP107,ACTB,ATXN2,SEC13,TRAF2,SEM1,MAP1LC3A,COX4I2,DNAH17,RB1CC1
hsa04218	Cellular senescence	152	11	0.999948	1	E2F4,ETS1,FOXM1,LIN9,KIR2DL4,SMAD2,PIK3CD,PPP3R2,RAD1,RAF1,CCND3,CDC25A
hsa04120	Ubiquitin mediated proteolysis	134	8	0.999954	1	DDB1,RHOBTB2,NEDD4L,FZR1,UBE3A,ITCH,CUL1,TRIP12
hsa05012	Parkinson disease	245	20	0.999974	1	COX6A2,ADORA2A,COX7C,DRD2,SLC39A11,SLC39A14,COX8C,KIF5C,NDUFA5,NDUFS2,SLC11A2,CYCS,MAPK8,MAPK10,PSMA1,PSMB6,TH,SEM1,CAMK2A,COX4I2,MFN2
hsa05010	Alzheimer disease	359	35	0.999975	1	TPTEP2-CSNK1E,CHRM3,CHRM5,CSNK1A1L,COX6A2,COX7C,CSNK1E,AGER,SLC39A11,ATG14,SLC39A14,BACE1,NRBF2,APBB1,COX8C,INS,KIF5C,BECN2,NDUFA5,NDUFS2,NOS1,SLC11A2,NOX4,PIK3CD,PLCB2,PLCB4,CYCS,PPP3R2,AMBRA1,MAPK8,MAPK10,PSMA1,PSMB6,RAF1,TRAF2,SEM1,COX4I2,RB1CC1
hsa05206	MicroRNAs in cancer	298	31	0.999985	1	FOXP1,HDAC1,HMOX1,TNC,MIRLET7A2,MIR100,MIR125B2,MIR128-2,MIR129-1,MIR137,MIR181B1,MIR205,MIR181A1,MIR30A,MIR30C2,MET,MIR133B,MIR135B,NOTCH4,ABCB1,PIK3CD,MIR494,RPTOR,RAF1,MIR483,TNN,SLC7A1,THBS1,TIMP3,TNR,TNXB,KIF23,CD44,CDC25A
hsa03040	Spliceosome	127	5	0.999995	1	TXNL4A,DDX42,CRNKL1,SNRPB2,SNRPC,SF3A2
hsa05022	Pathways of neurodegeneration - multiple diseases	449	42	0.999999	1	TPTEP2-CSNK1E,CHRM3,CHRM5,CSNK1A1L,COX6A2,COX7C,CSNK1E,DNAH5,AGER,DNAH9,C9orf72,ATG14,GPX1,GPX5,GRIA1,NRBF2,COX8C,KIF5C,BECN2,NDUFA5,NDUFS2,NOS1,NOX4,PDYN,PLCB2,PLCB4,CYCS,PPP3R2,AMBRA1,MAPK8,MAPK10,PSMA1,PSMB6,RAF1,ATXN1,ATXN2,TRAF2,TRPC3,SEM1,CAMK2A,MAP1LC3A,COX4I2,DNAH17,RB1CC1,MFN2

## Sheet: LSn_LSadh_hyperDMP_promoter
ID	Description	N	DE	P.DE	FDR	SigGenesInSet
hsa04080	Neuroactive ligand-receptor interaction	340	94	1.61388e-26	5.74541e-24	NPFFR2,GPR83,CHRM2,PTH2,CHRM3,CHRNA4,ADCYAP1,ADCYAP1R1,LTB4R,CRH,CRHR2,ADRA1A,ADRA2C,ADRB3,DRD1,DRD4,DRD5,AGT,AGTR1,S1PR3,EDNRB,NTSR2,GABRA1,GABRA5,GABRB3,GABRG2,GABRG3,GALR1,GHSR,GLRA1,GLRB,GNRH2,NPBWR1,PRLHR,UTS2R,MLNR,GRIA2,GRIA4,GRID1,GRIK1,GRIK3,GRIN2A,GRIN2C,NR3C1,GRM1,GRM3,GRM4,GRM6,GRM7,GRP,HCRTR2,HTR1A,HTR1B,HTR1E,HTR4,HTR5A,PAQR9,LEPR,MC4R,MTNR1B,NMBR,NPY,NPY2R,NPY5R,NTSR1,OPRK1,OPRL1,O…
hsa05032	Morphine addiction	88	27	3.52455e-06	0.00062737	GNB5,ADCY1,ADCY2,ADCY8,ADCY9,SLC32A1,DRD1,ADCY4,GABRA1,GABRA5,GABRB3,GABRG2,GABRG3,GNAO1,GNAS,KCNJ6,OPRM1,PDE1C,PDE4A,PDE4B,PDE4D,PDE1B,GNG2,PRKACB,GNB4,CACNA1A,CACNA1B
hsa05168	Herpes simplex virus 1 infection	479	60	7.1343e-06	0.000683092	ZNF730,ZNF729,CGAS,ZNF543,ZFP28,ZNF480,ZNF578,ZNF418,ZNF560,ZNF582,ZNF98,ZNF569,ZNF570,ZNF610,ZNF709,ZNF433,ZNF540,ZNF549,ZIK1,ZNF283,ZNF454,ZNF354C,ZNF677,ZNF879,ZNF530,ITGA5,ZNF829,ZNF568,ZNF790,ZNF662,ZNF793,ZNF805,ZNF880,ZNF772,PIK3CD,POU2F1,POU2F2,ZNF331,ZNF334,ZNF415,ZNF248,ZNF304,ZNF471,ZNF492,ZNF529,ZNF667,TRAF3,ZNF814,ZNF132,ZNF135,ZNF177,ZNF225,ZNF229,ZNF671,ZNF606,CASP8,ZNF528,ZNF577,Z…
hsa04727	GABAergic synapse	84	25	7.6752e-06	0.000683092	GNB5,ADCY1,ADCY2,ADCY8,ADCY9,SLC32A1,ABAT,ADCY4,GABRA1,GABRA5,GABRB3,GABRG2,GABRG3,GAD1,GAD2,GNAO1,KCNJ6,GNG2,PRKACB,SLC12A5,GNB4,SLC6A1,SLC6A11,CACNA1A,CACNA1B
hsa04020	Calcium signaling pathway	240	50	1.07277e-05	0.000763814	ADCY1,ADCY2,CHRM2,CHRM3,ADCY8,ADCY9,ADRA1A,ADRB3,DRD1,DRD5,AGTR1,EDNRB,ADCY4,FGF3,FGF8,FGF10,FGFR2,FGF20,GDNF,GNAL,GNAS,GRIN2A,GRIN2C,GRM1,HTR4,HTR5A,ITPKB,KDR,NGF,NOS1,NTRK3,NTSR1,P2RX5,P2RX7,PDE1C,PDE1B,PDGFRA,AVPR1A,PPP3CC,PRKACB,PTGFR,RYR2,RYR3,SLC8A1,SLC8A3,TACR1,TACR3,CACNA1A,CACNA1B,CACNA1E,CCKBR
hsa04713	Circadian entrainment	96	27	1.56305e-05	0.000832384	GNB5,ADCY1,ADCY2,ADCY8,ADCY9,ADCYAP1,ADCYAP1R1,ADCY4,GNAO1,GNAS,GRIA2,GRIA4,GRIN2A,GRIN2C,GUCY1A2,GUCY1A1,GUCY1B1,KCNJ6,MTNR1B,NOS1,PER1,GNG2,PRKACB,PRKG1,GNB4,RYR2,RYR3
hsa05033	Nicotine addiction	36	14	1.63671e-05	0.000832384	CHRNA4,SLC32A1,SLC17A8,GABRA1,GABRA5,GABRB3,GABRG2,GABRG3,GRIA2,GRIA4,GRIN2A,GRIN2C,SLC17A6,CACNA1A,CACNA1B
hsa04514	Cell adhesion molecules	140	30	5.82658e-05	0.00259283	CDH3,SLITRK1,CNTN1,VCAN,NTNG1,SLITRK3,NLGN1,CLDN14,CLDN15,CNTNAP2,SLITRK5,ITGA4,NCAM2,NRCAM,CLDN11,LRRC4C,CADM3,PTPRD,JAM2,SDC2,LRRC4,CLDN5,MADCAM1,NTNG2,CNTNAP1,ITGA8,CLDN10,NRXN1,NRXN2,LRRC4B,CD34
hsa04721	Synaptic vesicle cycle	78	20	0.00021428	0.00847595	CPLX2,CPLX1,SLC32A1,RIMS1,SLC17A8,DNM3,SLC17A6,SLC1A6,SLC6A1,SLC6A2,SLC6A3,SLC6A4,SLC6A7,SLC6A11,SLC18A3,SNAP25,SYT1,CACNA1A,CACNA1B,SLC6A5
hsa04024	cAMP signaling pathway	218	41	0.000244924	0.00871928	VAV3,ADCY1,ADCY2,BVES,CHRM2,ADCY8,ADCY9,ADCYAP1,ADCYAP1R1,CNGA3,CRH,CRHR2,DRD1,DRD5,ADCY4,GHSR,HCAR1,GNAS,GRIA2,GRIA4,GRIN2A,GRIN2C,HTR1A,HTR1B,HTR1E,HTR4,ATP1B2,NPY,PDE4A,PDE4B,PDE4D,PIK3CD,PRKACB,RYR2,BDNF,SOX9,BRAF,SST,SSTR2,TSHR,CREB5
hsa04724	Glutamatergic synapse	114	27	0.000443341	0.0143481	GNB5,ADCY1,ADCY2,ADCY8,ADCY9,ADCY4,SLC17A8,GNAO1,GNAS,GRIA2,GRIA4,GRIK1,GRIK3,GRIN2A,GRIN2C,GRM1,GRM3,GRM4,GRM6,GRM7,GNG2,PPP3CC,PRKACB,SLC17A6,GNB4,SLC1A6,CACNA1A
hsa04974	Protein digestion and absorption	95	21	0.000640146	0.018991	COL1A2,COL4A1,COL4A2,COL5A1,COL6A3,COL9A2,COL9A3,COL11A1,COL11A2,COL12A1,COL15A1,COL19A1,COL26A1,COL22A1,MME,ATP1B2,SLC8A1,SLC8A3,COL14A1,COL21A1,COL25A1
hsa05034	Alcoholism	163	26	0.00110953	0.0303841	GNB5,CRH,DRD1,SLC29A1,GNAO1,GNAS,GRIN2A,GRIN2C,H2BC5,H2BC3,NPY,SHC3,GNG2,PRKACB,PKIA,GNB4,BDNF,SLC6A3,BRAF,HDAC11,H4C9,H2AC14,H2AC16,H3C3,H3C11,H3C8,H4C13,CREB5
hsa05414	Dilated cardiomyopathy	99	22	0.00226604	0.0576221	CACNG3,ADCY1,ADCY2,ADCY8,ADCY9,DES,AGT,ADCY4,GNAS,LAMA1,IGF1,ITGA4,ITGA5,NOS1,PRKACB,CACNG8,CACNG6,RYR2,SLC8A1,SLC8A3,TGFB2,ITGA8
hsa04725	Cholinergic synapse	111	24	0.00257118	0.0577191	GNB5,ADCY1,ADCY2,CHAT,CHRM2,CHRM3,CHRNA4,ADCY8,ADCY9,ADCY4,PIK3R5,GNAO1,KCNJ2,KCNJ6,KCNJ12,PIK3CD,GNG2,PRKACB,KCNQ5,GNB4,SLC5A7,SLC18A3,CACNA1A,CACNA1B,CREB5
hsa04742	Taste transduction	82	15	0.00259411	0.0577191	CHRM3,ADCY8,ADCY4,GABRA1,GABRA5,GRM1,GRM4,HTR1A,HTR1B,HTR1E,ASIC2,PDE1C,PDE1B,PRKACB,SCNN1B,CACNA1A
hsa04723	Retrograde endocannabinoid signaling	134	25	0.00326392	0.0683503	GNB5,ADCY1,ADCY2,ADCY8,ADCY9,SLC32A1,ADCY4,RIMS1,SLC17A8,GABRA1,GABRA5,GABRB3,GABRG2,GABRG3,GNAO1,GRIA2,GRIA4,GRM1,KCNJ6,GNG2,PRKACB,SLC17A6,GNB4,CACNA1A,CACNA1B
hsa04550	Signaling pathways regulating pluripotency of stem cells	139	26	0.00360267	0.0690826	FZD10,DLX5,ESRRB,FGFR2,ONECUT1,HOXA1,IGF1,INHBB,ISL1,SMAD4,MYF5,ZFHX3,OTX1,PAX6,WNT16,PIK3CD,LHX5,BMP4,SOX2,TCF7,WNT3,WNT6,WNT10A,FZD7,PCGF5,ACVR2A
hsa04924	Renin secretion	68	15	0.00368699	0.0690826	ADCYAP1,ADCYAP1R1,ADRB3,AGT,AGTR1,GNAS,GUCY1A2,GUCY1A1,GUCY1B1,AQP1,KCNJ2,PDE1C,PDE1B,PPP3CC,PRKACB
hsa04970	Salivary secretion	86	17	0.00401316	0.0714343	ADCY1,ADCY2,CHRM3,ADCY8,ADCY9,ADRA1A,ADRB3,ADCY4,GNAS,GUCY1A2,GUCY1A1,GUCY1B1,AQP5,ATP1B2,NOS1,PRKACB,PRKG1,RYR3
hsa04540	Gap junction	87	18	0.00577982	0.0958955	TUBB4A,ADCY1,ADCY2,ADCY8,ADCY9,DRD1,ADCY4,GJA1,GNAS,GRM1,GUCY1A2,GUCY1A1,GUCY1B1,PDGFRA,PRKACB,PRKG1,GJD2,TUBB6
hsa04923	Regulation of lipolysis in adipocytes	56	13	0.00592613	0.0958955	ADCY1,ADCY2,ADCY8,ADCY9,ADRB3,ADCY4,GNAS,IRS1,NPY,PIK3CD,PRKACB,PRKG1,TSHR
hsa04730	Long-term depression	58	14	0.00670951	0.103852	CRH,GNAO1,GNAS,GNAZ,GRIA2,GRM1,GUCY1A2,GUCY1A1,GUCY1B1,IGF1,NOS1,PPP2R1A,PRKG1,BRAF,CACNA1A
hsa04950	Maturity onset diabetes of the young	26	7	0.00702709	0.104235	HHEX,ONECUT1,PDX1,NEUROD1,NKX2-2,NEUROG3,PAX6
hsa04928	Parathyroid hormone synthesis, secretion and action	105	21	0.0114322	0.162794	ADCY1,ADCY2,MMP24,AKAP13,ADCY8,ADCY9,ADCY4,GNAS,MEF2C,MMP16,PDE4A,PDE4B,PDE4D,PRKACB,RXRG,MMP25,BRAF,CASR,GCM2,CREB5,MAFB
hsa00230	Purine metabolism	123	21	0.012155	0.16643	ADCY1,ADCY2,ADCY8,ADCY9,ADCY4,AK5,GUCY1A2,GUCY1A1,GUCY1B1,GUCY2D,NT5E,PDE1C,PDE4A,PDE4B,PDE4D,PDE1B,PDE6B,ENPP3,ADA2,PGM1,PAPSS1
hsa04726	Serotonergic synapse	108	18	0.02449	0.322905	GNB5,ALOX15,GABRB3,GNAO1,GNAS,HTR1A,HTR1B,HTR1E,HTR4,HTR5A,KCNJ6,GNG2,PRKACB,GNB4,SLC6A4,BRAF,CACNA1A,CACNA1B
hsa04911	Insulin secretion	83	16	0.0292504	0.361095	ADCY1,ADCY2,CHRM3,ADCY8,ADCY9,ADCYAP1,ADCYAP1R1,ADCY4,GNAS,PDX1,ATP1B2,PRKACB,RYR2,SNAP25,CCK,CREB5,RIMS2
hsa04926	Relaxin signaling pathway	125	21	0.029415	0.361095	GNB5,ADCY1,ADCY2,ADCY8,ADCY9,COL1A2,COL4A1,COL4A2,EDNRB,ADCY4,GNAO1,GNAS,MMP2,NOS1,RXFP3,PIK3CD,SHC3,GNG2,PRKACB,GNB4,CREB5
hsa04728	Dopaminergic synapse	128	22	0.0348488	0.413539	GNB5,DRD1,DRD4,DRD5,GNAL,GNAO1,GNAS,GRIA2,GRIA4,GRIN2A,KCNJ6,KIF5A,GNG2,PPP2R1A,PPP2R2B,PPP3CC,PRKACB,GNB4,SLC6A3,CACNA1A,CACNA1B,CREB5
hsa05030	Cocaine addiction	47	10	0.0374088	0.429598	DRD1,GNAS,GRIA2,GRIN2A,GRIN2C,GRM3,PRKACB,BDNF,SLC6A3,CREB5
hsa04512	ECM-receptor interaction	87	16	0.0468163	0.520831	COL1A2,COL4A1,COL4A2,COL6A3,COL9A2,COL9A3,SV2C,LAMA1,FREM2,ITGA4,ITGA5,THBS2,THBS4,TNR,ITGA8,SV2A
hsa04913	Ovarian steroidogenesis	50	9	0.0485068	0.523286	ADCY1,ADCY2,ADCY8,ADCY9,CYP1B1,ADCY4,GNAS,IGF1,PRKACB
hsa04916	Melanogenesis	101	17	0.0512786	0.536917	ADCY1,ADCY2,FZD10,ADCY8,ADCY9,EDNRB,ADCY4,GNAO1,GNAS,KIT,WNT16,PRKACB,TCF7,WNT3,WNT6,WNT10A,FZD7
hsa04072	Phospholipase D signaling pathway	144	24	0.0578051	0.58796	ADCY1,ADCY2,ADCY8,ADCY9,DGKG,AGT,AGTR1,ADCY4,PIK3R5,DNM3,GNAS,GRM1,GRM3,GRM4,GRM6,GRM7,KIT,PDGFRA,PIK3CD,SHC3,AVPR1A,AGPAT3,PTGFR,DGKI
hsa04614	Renin-angiotensin system	20	4	0.0636356	0.629285	AGT,AGTR1,ANPEP,MME
hsa04213	Longevity regulating pathway - multiple species	60	11	0.0678209	0.652547	ADCY1,ADCY2,ADCY8,ADCY9,ADCY4,HSPA1A,HSPA1L,IGF1,IRS1,PIK3CD,PRKACB
hsa04022	cGMP-PKG signaling pathway	161	24	0.0809767	0.758623	ADCY1,ADCY2,ADCY8,ADCY9,ADRA1A,ADRA2C,ADRB3,AGTR1,EDNRB,ADCY4,PIK3R5,GATA4,GUCY1A2,GUCY1A1,GUCY1B1,IRS1,MEF2C,ATP1B2,PPP3CC,PRKG1,SLC8A1,SLC8A3,TRPC6,CREB5
hsa00750	Vitamin B6 metabolism	6	2	0.0906505	0.827477	PSAT1,AOX1
hsa04971	Gastric acid secretion	75	13	0.0962544	0.837786	ADCY1,ADCY2,CHRM3,ADCY8,ADCY9,ADCY4,GNAS,KCNJ2,ATP1B2,PRKACB,SST,SSTR2,CA2,CCKBR
hsa04934	Cushing syndrome	153	23	0.0964865	0.837786	CDK6,CDKN2A,ADCY1,ADCY2,FZD10,ADCY8,ADCY9,CRH,CRHR2,AGT,AGTR1,ADCY4,GNAS,KCNA4,WNT16,PRKACB,BRAF,TCF7,WNT3,WNT6,WNT10A,FZD7,CREB5
hsa00604	Glycosphingolipid biosynthesis - ganglio series	15	4	0.1	0.847619	ST8SIA5,ST6GALNAC6,ST6GALNAC5,B3GALT4
hsa04921	Oxytocin signaling pathway	151	23	0.10546	0.866944	CACNG3,ADCY1,ADCY2,ADCY8,ADCY9,ADCY4,PIK3R5,GNAO1,GNAS,GUCY1A2,GUCY1A1,GUCY1B1,KCNJ2,KCNJ6,KCNJ12,MEF2C,PPP1R12C,PPP3CC,PRKACB,CACNG8,CACNG6,RYR2,RYR3
hsa05410	Hypertrophic cardiomyopathy	94	15	0.107902	0.866944	CACNG3,DES,AGT,LAMA1,IGF1,ITGA4,ITGA5,NOS1,CACNG8,CACNG6,RYR2,SLC8A1,SLC8A3,TGFB2,ITGA8
hsa04927	Cortisol synthesis and secretion	62	11	0.109586	0.866944	ADCY1,ADCY2,ADCY8,ADCY9,AGT,AGTR1,ADCY4,GNAS,KCNA4,PRKACB,CREB5
hsa04261	Adrenergic signaling in cardiomyocytes	148	22	0.114953	0.889634	CACNG3,ADCY1,ADCY2,BVES,ADCY8,ADCY9,ADRA1A,AGT,AGTR1,ADCY4,PIK3R5,GNAS,ATP1B2,PPP2R1A,PPP2R2B,PRKACB,CACNG8,CACNG6,RYR2,SLC8A1,SLC8A3,CREB5
hsa00430	Taurine and hypotaurine metabolism	16	3	0.121543	0.907822	CDO1,GAD1,GAD2
hsa05412	Arrhythmogenic right ventricular cardiomyopathy	81	14	0.12505	0.907822	CACNG3,DES,GJA1,LAMA1,ITGA4,ITGA5,NOS1,CACNG8,CACNG6,RYR2,SLC8A1,SLC8A3,TCF7,ITGA8
hsa04976	Bile secretion	85	11	0.126287	0.907822	ADCY1,ADCY2,ADCY8,ADCY9,ADCY4,GNAS,AQP1,ATP1B2,PRKACB,SCT,CA2,SLC4A4
hsa04962	Vasopressin-regulated water reabsorption	43	7	0.127622	0.907822	ADCY9,DCTN1,DYNC1I1,GNAS,PRKACB,DYNC2H1,CREB5
hsa00250	Alanine, aspartate and glutamate metabolism	36	6	0.130053	0.907822	CPS1,ABAT,FOLH1,GAD1,GAD2,NAT8L,NIT2
hsa00910	Nitrogen metabolism	15	3	0.139986	0.950777	CPS1,CA1,CA2,CA7
hsa01522	Endocrine resistance	95	15	0.142702	0.950777	CDKN2A,ADCY1,ADCY2,ADCY8,ADCY9,ADCY4,ESR1,GNAS,IGF1,MMP2,PIK3CD,SHC3,PRKACB,BIK,BRAF
hsa04915	Estrogen signaling pathway	135	18	0.144219	0.950777	ADCY1,ADCY2,ADCY8,ADCY9,ADCY4,ESR1,GNAO1,GNAS,GRM1,HSPA1A,HSPA1L,KCNJ6,MMP2,OPRM1,PIK3CD,SHC3,PRKACB,CREB5
hsa00770	Pantothenate and CoA biosynthesis	21	4	0.153691	0.994803	DPYS,ALDH1B1,ENPP3,BCAT1
hsa04918	Thyroid hormone synthesis	73	11	0.15973	1	ADCY1,ADCY2,ADCY8,ADCY9,ADCY4,GNAS,GPX3,ATP1B2,PRKACB,TSHR,CREB5
hsa00603	Glycosphingolipid biosynthesis - globo and isoglobo series	15	3	0.166794	1	FUT9,GBGT1,B3GALNT1
hsa00532	Glycosaminoglycan biosynthesis - chondroitin sulfate / dermatan sulfate	20	4	0.174135	1	DSE,CSGALNACT2,CSGALNACT1,DSEL
hsa05144	Malaria	48	6	0.184612	1	CR1L,GYPC,SDC2,TGFB2,THBS2,THBS4
hsa00410	beta-Alanine metabolism	31	5	0.189279	1	ABAT,DPYS,ALDH1B1,GAD1,GAD2
hsa04972	Pancreatic secretion	95	12	0.194445	1	ADCY1,ADCY2,CHRM3,ADCY8,ADCY9,ADCY4,GNAS,ATP1B2,RYR2,SCT,CA2,SLC4A4,CCK
hsa05031	Amphetamine addiction	66	10	0.202589	1	DRD1,GNAS,GRIA2,GRIA4,GRIN2A,GRIN2C,PPP3CC,PRKACB,SLC6A3,CREB5
hsa04211	Longevity regulating pathway	88	13	0.209753	1	ADCY1,ADCY2,ADCY8,ADCY9,ADCY4,SESN1,IGF1,IRS1,ADIPOR1,PIK3CD,PPARG,PRKACB,CREB5
hsa04371	Apelin signaling pathway	138	18	0.216609	1	GNB5,ADCY1,ADCY2,ADCY8,ADCY9,AGTR1,ADCY4,PIK3R5,SMAD4,MEF2C,NOS1,GNG2,PRKACB,GNB4,RYR2,RYR3,SLC8A1,SLC8A3
hsa04270	Vascular smooth muscle contraction	132	17	0.222801	1	ADCY1,ADCY2,ADCY8,ADCY9,ADRA1A,AGT,AGTR1,ADCY4,GNAS,GUCY1A2,GUCY1A1,GUCY1B1,PPP1R12C,AVPR1A,PRKACB,PRKG1,BRAF
hsa04914	Progesterone-mediated oocyte maturation	88	12	0.233928	1	MAD2L2,ADCY1,ADCY2,ADCY8,ADCY9,ADCY4,IGF1,MOS,PIK3CD,PRKACB,CPEB1,BRAF,CCNA1
hsa04961	Endocrine and other factor-regulated calcium reabsorption	51	8	0.237152	1	ADCY9,ESR1,DNM3,GNAS,ATP1B2,PRKACB,SLC8A1,SLC8A3
hsa05218	Melanoma	70	10	0.239296	1	CDK6,CDKN2A,FGF3,FGF8,FGF10,FGF20,IGF1,PDGFRA,PIK3CD,BRAF
hsa05217	Basal cell carcinoma	63	9	0.239581	1	FZD10,WNT16,BMP2,BMP4,TCF7,WNT3,WNT6,WNT10A,FZD7
hsa00830	Retinol metabolism	62	5	0.240367	1	ALDH1A3,AOX1,CYP26C1,ALDH1A2,LRAT
hsa00232	Caffeine metabolism	5	1	0.24352	1	NAT1
hsa05207	Chemical carcinogenesis - receptor activation	197	22	0.245409	1	ADCY1,ADCY2,CHRNA4,ADCY8,ADCY9,CYP1B1,ADRB3,ADCY4,ESR1,FGF3,FGF8,FGF10,FGF20,GNAS,GSTA4,GSTM2,PIK3CD,PRKACB,RXRG,CACNA1A,CACNA1B,EPHX3,CREB5
hsa00260	Glycine, serine and threonine metabolism	34	4	0.2694	1	GLDC,DMGDH,PSAT1,BHMT
hsa04935	Growth hormone synthesis, secretion and action	115	16	0.279802	1	ADCY1,ADCY2,ADCY8,ADCY9,ADCY4,GHSR,GNAS,IGF1,IGFBP3,IRS1,PIK3CD,SHC3,PRKACB,SST,SSTR2,CREB5
hsa04151	PI3K-Akt signaling pathway	340	40	0.294721	1	CDK6,GNB5,CHRM2,COL1A2,COL4A1,COL4A2,COL6A3,COL9A2,COL9A3,FGF3,FGF8,FGF10,FGFR2,PIK3R5,FGF20,GDNF,LAMA1,ANGPT2,IGF1,IGF2,IRS1,ITGA4,ITGA5,KDR,KIT,NGF,PDGFRA,PIK3CD,GNG2,PPP2R1A,PPP2R2B,GNB4,BDNF,BRCA1,THBS2,THBS4,TNR,TCL1A,ITGA8,CREB5,MAGI2
hsa04611	Platelet activation	123	16	0.295196	1	RASGRP2,ADCY1,ADCY2,ADCY8,ADCY9,COL1A2,ADCY4,PIK3R5,GNAS,GUCY1A2,GUCY1A1,GUCY1B1,PIK3CD,APBB1IP,PRKACB,PRKG1
hsa05204	Chemical carcinogenesis - DNA adducts	58	4	0.303838	1	CYP1B1,GSTA4,GSTM2,NAT1
hsa05322	Systemic lupus erythematosus	107	8	0.309551	1	GRIN2A,H2BC5,H2BC3,H4C9,H2AC14,H2AC16,H3C3,H3C11,H3C8,H4C13
hsa05205	Proteoglycans in cancer	199	25	0.310475	1	VAV3,FZD10,TWIST2,COL1A2,CTSL,ESR1,ANK1,HIF1A,IGF1,IGF2,ITGA5,KDR,MMP2,WNT16,PIK3CD,PPP1R12C,PRKACB,HPSE2,SDC2,BRAF,TGFB2,TWIST1,WNT3,WNT6,WNT10A,FZD7
hsa05224	Breast cancer	145	18	0.326564	1	CDK6,FZD10,ESR1,FGF3,FGF8,FGF10,FGF20,IGF1,KIT,WNT16,PIK3CD,SHC3,BRCA1,BRAF,TCF7,WNT3,WNT6,WNT10A,FZD7
hsa00512	Mucin type O-glycan biosynthesis	35	5	0.329051	1	ST6GALNAC2,GALNT13,GALNTL6,GALNT16,GALNT17
hsa00290	Valine, leucine and isoleucine biosynthesis	4	1	0.32927	1	BCAT1
hsa04964	Proximal tubule bicarbonate reclamation	21	3	0.333669	1	AQP1,ATP1B2,CA2,SLC4A4
hsa05202	Transcriptional misregulation in cancer	178	21	0.333892	1	FLI1,TLX3,HHEX,TLX1,HOXA9,IGF1,IGFBP3,LMO2,MEF2C,PAX5,PAX7,WNT16,PPARG,RXRG,WT1,ZBTB16,H3C3,H3C11,H3C8,PROM1,CCNA1,BAIAP3
hsa04720	Long-term potentiation	64	9	0.338675	1	ADCY1,ADCY8,GRIA2,GRIN2A,GRIN2C,GRM1,PPP3CC,PRKACB,BRAF
hsa04360	Axon guidance	175	24	0.346784	1	SEMA6C,CFL2,UNC5D,DCC,EPHA5,EPHA7,FES,NTNG1,EPHA6,PIK3CD,PLXNA2,PPP3CC,RGMA,LRRC4C,ROBO1,ROBO2,LRRC4,SLIT3,TRPC4,TRPC6,NCK2,NTNG2,UNC5C,SLIT2
hsa04977	Vitamin digestion and absorption	23	3	0.346997	1	FOLH1,SLC19A3,LRAT
hsa05226	Gastric cancer	147	18	0.358745	1	FZD10,FGF3,FGF8,FGF10,FGFR2,FGF20,SMAD4,WNT16,PIK3CD,SHC3,RXRG,BRAF,TCF7,TGFB2,WNT3,WNT6,WNT10A,FZD7
hsa04152	AMPK signaling pathway	118	15	0.359567	1	CIDEA,CPT1B,ADRA1A,IGF1,IRS1,LEPR,ADIPOR1,PFKL,PIK3CD,PPARG,PPP2R1A,PPP2R2B,STRADB,CCNA1,CREB5
hsa04015	Rap1 signaling pathway	207	26	0.3747	1	RASGRP2,VAV3,ADCY1,ADCY2,ADCY8,ADCY9,ADCY4,FGF3,FGF8,FGF10,FGFR2,FGF20,GNAO1,GNAS,ANGPT2,GRIN2A,IGF1,KDR,KIT,NGF,PDGFRA,PIK3CD,APBB1IP,BRAF,RAPGEF2,MAGI2
hsa05200	Pathways in cancer	507	57	0.384601	1	CDK6,RASGRP2,CDKN2A,GNB5,ADCY1,ADCY2,FZD10,ADCY8,ADCY9,COL4A1,COL4A2,DAPK1,DCC,AGT,AGTR1,EDNRB,ADCY4,ESR1,MECOM,FGF3,FGF8,FGF10,FGFR2,ALK,FGF20,GNAS,LAMA1,GSTA4,GSTM2,HIF1A,IGF1,IGF2,IL12RB2,KIT,SMAD4,MMP2,WNT16,PDGFRA,PIK3CD,GNG2,PPARG,PRKACB,GNB4,RXRG,BMP2,BMP4,BRAF,TCF7,TGFB2,TRAF3,TXNRD1,WNT3,WNT6,ZBTB16,WNT10A,FZD7,CASP8,CCNA1
hsa00650	Butanoate metabolism	25	3	0.387341	1	ABAT,GAD1,GAD2
hsa04960	Aldosterone-regulated sodium reabsorption	36	5	0.392215	1	IGF1,IRS1,ATP1B2,PIK3CD,SCNN1B
hsa05146	Amoebiasis	97	11	0.403166	1	ADCY1,COL1A2,COL4A1,COL4A2,GNAL,GNAS,LAMA1,IL1R1,PIK3CD,PRKACB,TGFB2
hsa04062	Chemokine signaling pathway	182	19	0.416898	1	RASGRP2,VAV3,GNB5,ADCY1,ADCY2,ADCY8,ADCY9,DOCK2,ADCY4,PIK3R5,HCK,PIK3CD,SHC3,GNG2,PRKACB,GNB4,BRAF,CXCL14,ELMO1
hsa00515	Mannose type O-glycan biosynthesis	23	3	0.421695	1	FUT9,B3GAT1,CHST10
hsa00534	Glycosaminoglycan biosynthesis - heparan sulfate / heparin	23	3	0.436853	1	EXTL3,HS3ST3A1,HS3ST2
hsa04010	MAPK signaling pathway	288	34	0.438968	1	RASGRP2,CACNG3,MECOM,FGF3,FGF8,FGF10,FGFR2,FGF20,GDNF,ANGPT2,HSPA1A,HSPA1L,IGF1,IGF2,IL1R1,KDR,KIT,MAPT,MEF2C,NGF,PDGFRA,PPP3CC,PRKACB,PTPRR,RASGRF1,CACNG8,CACNG6,BDNF,BRAF,TGFB2,CACNA1A,CACNA1B,CACNA1E,PTPN5,RAPGEF2
hsa00470	D-Amino acid metabolism	6	1	0.441628	1	DGLUCY
hsa00270	Cysteine and methionine metabolism	49	5	0.445927	1	CDO1,DNMT3A,PSAT1,BCAT1,BHMT
hsa04640	Hematopoietic cell lineage	89	8	0.4485	1	CR1L,ANPEP,IL1R1,ITGA4,ITGA5,KIT,MME,CD34
hsa00601	Glycosphingolipid biosynthesis - lacto and neolacto series	28	3	0.459643	1	FUT9,ST3GAL4,B3GNT4,B3GALNT1
hsa04930	Type II diabetes mellitus	45	6	0.466856	1	PDX1,IRS1,PIK3CD,CACNA1A,CACNA1B,CACNA1E
hsa04750	Inflammatory mediator regulation of TRP channels	97	12	0.470286	1	ADCY1,ADCY2,ADCY8,ADCY9,ADCY4,GNAS,IGF1,IL1R1,ASIC2,NGF,PIK3CD,PRKACB
hsa04310	Wnt signaling pathway	168	20	0.473844	1	WIF1,FZD10,CSNK2B,APCDD1L,DAAM1,DKK2,RSPO1,RSPO2,SMAD4,WNT16,PPP3CC,PRKACB,SFRP1,SFRP2,SFRP4,SOX17,TCF7,WNT3,WNT6,WNT10A,FZD7
hsa00730	Thiamine metabolism	15	2	0.474101	1	ALPL,AK5
hsa04260	Cardiac muscle contraction	78	8	0.475104	1	CACNG3,ATP1B2,CACNG8,CACNG6,RYR2,SLC8A1,SLC8A3,COX4I2
hsa04933	AGE-RAGE signaling pathway in diabetic complications	95	11	0.477014	1	COL1A2,COL4A1,COL4A2,AGT,AGTR1,SMAD4,MMP2,NOX4,PIK3CD,TGFB2,THBD
hsa00740	Riboflavin metabolism	8	1	0.483056	1	ENPP3
hsa00450	Selenocompound metabolism	17	2	0.491577	1	TXNRD1,PAPSS1
hsa04114	Oocyte meiosis	117	12	0.494428	1	MAD2L2,ADCY1,STAG3,ADCY2,ADCY8,ADCY9,ADCY4,IGF1,MOS,PPP2R1A,PPP3CC,PRKACB,CPEB1
hsa04392	Hippo signaling pathway - multiple species	29	4	0.500681	1	DCHS2,TEAD1,FAT4,RASSF2
hsa00983	Drug metabolism - other enzymes	70	5	0.50299	1	DPYS,GSTA4,GSTM2,UCK2,NAT1
hsa05134	Legionellosis	56	5	0.504495	1	CR1L,HSPA1A,HSPA1L,CLK4,CASP8
hsa04710	Circadian rhythm	34	4	0.505897	1	NFIL3,PER1,RORA,RORB
hsa00982	Drug metabolism - cytochrome P450	59	3	0.505933	1	GSTA4,GSTM2,AOX1
hsa00480	Glutathione metabolism	50	4	0.514637	1	LANCL1,GPX3,ANPEP,GSTA4,GSTM2
hsa03265	Virion - Ebolavirus and Lyssavirus	6	1	0.524125	1	NCAM2
hsa05206	MicroRNAs in cancer	298	23	0.526457	1	CDK6,CDKN2A,TRIM71,CYP1B1,DNMT3A,IRS1,ITGA5,MIR124-1,MIR124-2,MIR124-3,MIR129-2,MIR137,MIR34B,MIR34C,MIR9-3,MMP16,PDGFRA,PIK3CD,BRCA1,TGFB2,TNR,VIM,WNT3,RECK
hsa04350	TGF-beta signaling pathway	107	11	0.527996	1	HJV,FBN1,INHBB,SMAD4,PITX2,PPP2R1A,RGMA,BMP2,BMP4,TGFB2,ACVR2A
hsa00500	Starch and sucrose metabolism	31	3	0.543964	1	GYG1,ENPP3,PGM1
hsa00052	Galactose metabolism	30	3	0.550584	1	AKR1B1,PFKL,PGM1
hsa04925	Aldosterone synthesis and secretion	94	11	0.5608	1	ADCY1,ADCY2,ADCY8,ADCY9,AGT,AGTR1,ADCY4,GNAS,ATP1B2,PRKACB,CREB5
hsa04670	Leukocyte transendothelial migration	108	11	0.565901	1	VAV3,CLDN14,CLDN15,ITGA4,MMP2,CLDN11,PIK3CD,JAM2,THY1,CLDN5,CLDN10
hsa00240	Pyrimidine metabolism	55	5	0.566084	1	CTPS1,DPYS,NT5E,ENPP3,UCK2
hsa03083	Polycomb repressive complex	76	8	0.588609	1	EPOP,CSNK2B,ASXL1,AUTS2,PHF19,SFMBT2,RING1,PCGF5,L3MBTL3
hsa00920	Sulfur metabolism	10	1	0.592984	1	PAPSS1
hsa03266	Virion - Herpesvirus	8	1	0.597873	1	ITGA5
hsa00513	Various types of N-glycan biosynthesis	40	4	0.601046	1	MAN1C1,CHST8,TUSC3,CHST9
hsa05216	Thyroid cancer	37	4	0.606268	1	PPARG,RXRG,BRAF,TCF7
hsa00760	Nicotinate and nicotinamide metabolism	36	3	0.606484	1	AOX1,NT5E,ENPP3
hsa05225	Hepatocellular carcinoma	161	17	0.609451	1	CDK6,CDKN2A,FZD10,GSTA4,GSTM2,IGF2,SMAD4,WNT16,PIK3CD,SHC3,BRAF,TCF7,TGFB2,TXNRD1,WNT3,WNT6,WNT10A,FZD7
hsa04390	Hippo signaling pathway	154	17	0.613255	1	FZD10,SMAD4,WNT16,PPP2R1A,PPP2R2B,BMP2,BMP4,SOX2,TCF7,TEAD1,TGFB2,TP73,WNT3,WNT6,WNT10A,FZD7,DLG5
hsa00790	Folate biosynthesis	27	2	0.621682	1	AKR1B1,ALPL
hsa05163	Human cytomegalovirus infection	213	21	0.627692	1	CDK6,CDKN2A,GNB5,ADCY1,ADCY2,AKAP13,ADCY8,ADCY9,CGAS,ADCY4,GNAO1,GNAS,IL1R1,PDGFRA,PIK3CD,GNG2,PPP3CC,PRKACB,GNB4,CASP8,CREB5
hsa05220	Chronic myeloid leukemia	74	8	0.633278	1	CDK6,CDKN2A,MECOM,SMAD4,PIK3CD,SHC3,BRAF,TGFB2
hsa04940	Type I diabetes mellitus	39	3	0.635688	1	GAD1,GAD2,PTPRN
hsa04115	p53 signaling pathway	74	7	0.640259	1	CDK6,CDKN2A,SESN1,IGF1,IGFBP3,TP73,CASP8
hsa00980	Metabolism of xenobiotics by cytochrome P450	67	3	0.641071	1	CYP1B1,GSTA4,GSTM2
hsa05142	Chagas disease	97	9	0.644252	1	ADCY1,GNAL,GNAO1,GNAS,PIK3CD,PPP2R1A,PPP2R2B,TGFB2,CASP8
hsa05230	Central carbon metabolism in cancer	67	7	0.647519	1	FGFR2,HIF1A,KIT,NTRK3,PDGFRA,PFKL,PIK3CD
hsa05100	Bacterial invasion of epithelial cells	76	8	0.648452	1	ACTR3,MAD2L2,SEPTIN9,DNM3,ITGA5,PIK3CD,SHC3,ACTR3B,ELMO1
hsa05418	Fluid shear stress and atherosclerosis	131	12	0.65291	1	CTSL,GSTA4,GSTM2,IL1R1,KDR,MEF2C,MMP2,PIK3CD,SDC2,BMP4,THBD,ACVR2A
hsa00280	Valine, leucine and isoleucine degradation	46	4	0.655961	1	ABAT,ALDH1B1,AOX1,BCAT1
hsa00140	Steroid hormone biosynthesis	57	3	0.657502	1	CYP1B1,SRD5A2,CYP7B1
hsa04744	Phototransduction	27	2	0.664268	1	GUCY2D,PDE6B
hsa00380	Tryptophan metabolism	39	3	0.665368	1	CYP1B1,ALDH1B1,AOX1
hsa04510	Focal adhesion	195	22	0.671709	1	VAV3,COL1A2,COL4A1,COL4A2,COL6A3,COL9A2,COL9A3,LAMA1,IGF1,ITGA4,ITGA5,KDR,PDGFRA,PIK3CD,SHC3,PPP1R12C,RASGRF1,BRAF,THBS2,THBS4,TNR,ITGA8
hsa05219	Bladder cancer	40	4	0.673393	1	CDKN2A,DAPK1,MMP2,BRAF
hsa00030	Pentose phosphate pathway	26	2	0.687089	1	PFKL,PGM1
hsa00071	Fatty acid degradation	42	3	0.689027	1	CYP2U1,CPT1B,ALDH1B1
hsa04912	GnRH signaling pathway	91	9	0.698378	1	ADCY1,ADCY2,ADCY8,ADCY9,ADCY4,GNAS,GNRH2,MMP2,PRKACB
hsa04014	Ras signaling pathway	227	23	0.706174	1	RASGRP2,GNB5,FGF3,FGF8,FGF10,FGFR2,FGF20,KSR2,ANGPT2,GRIN2A,IGF1,IGF2,KDR,KIT,NGF,PDGFRA,PIK3CD,SHC3,GNG2,PRKACB,RASGRF1,GNB4,BDNF,SYNGAP1
hsa03018	RNA degradation	76	6	0.710944	1	MPHOSPH6,PFKL,BTG4,CNOT6,BTG1,EDC3
hsa04530	Tight junction	163	15	0.712903	1	ACTR3,BVES,AMOTL1,CLDN14,CLDN15,GATA4,CLDN11,PPP2R1A,PPP2R2B,PRKACB,ACTR3B,JAM2,CLDN5,CLDN10,RAPGEF2
hsa00510	N-Glycan biosynthesis	51	4	0.720043	1	MGAT3,MGAT5,MAN1C1,TUSC3
hsa00561	Glycerolipid metabolism	58	5	0.726332	1	DGKG,ALDH1B1,AKR1B1,AGPAT3,DGKI
hsa00062	Fatty acid elongation	27	2	0.730423	1	HACD4,ELOVL2,PPT2
hsa00120	Primary bile acid biosynthesis	17	1	0.731869	1	CYP7B1
hsa00053	Ascorbate and aldarate metabolism	26	1	0.732697	1	ALDH1B1
hsa04920	Adipocytokine signaling pathway	66	6	0.741948	1	CPT1B,IRS1,LEPR,NPY,ADIPOR1,RXRG
hsa05221	Acute myeloid leukemia	63	6	0.744024	1	KIT,PIK3CD,BRAF,TCF7,ZBTB16,CCNA1
hsa00514	Other types of O-glycan biosynthesis	45	4	0.744987	1	GALNT13,GALNTL6,GALNT16,GALNT17
hsa00330	Arginine and proline metabolism	45	3	0.753067	1	ALDH1B1,NOS1,OAT
hsa04612	Antigen processing and presentation	64	4	0.758288	1	CTSL,HSPA1A,HSPA1L,HSPA2
hsa01521	EGFR tyrosine kinase inhibitor resistance	77	8	0.766645	1	FGFR2,NRG1,IGF1,KDR,PDGFRA,PIK3CD,SHC3,BRAF
hsa01040	Biosynthesis of unsaturated fatty acids	27	2	0.769146	1	HACD4,ELOVL2
hsa01524	Platinum drug resistance	66	5	0.771276	1	CDKN2A,GSTA4,GSTM2,PIK3CD,BRCA1,CASP8
hsa01232	Nucleotide metabolism	81	6	0.771336	1	CTPS1,AK5,NT5E,ENPP3,ADA2,UCK2
hsa05223	Non-small cell lung cancer	71	7	0.774412	1	CDK6,CDKN2A,ALK,KIF5A,PIK3CD,RXRG,BRAF
hsa05160	Hepatitis C	150	12	0.777432	1	CDK6,CLDN14,CLDN15,CLDN11,PIK3CD,PPP2R1A,PPP2R2B,BRAF,CLDN5,TRAF3,CASP8,CLDN10
hsa05214	Glioma	74	7	0.77917	1	CDK6,CDKN2A,IGF1,PDGFRA,PIK3CD,SHC3,BRAF
hsa04145	Phagosome	136	10	0.781989	1	TUBB4A,CTSL,DYNC1I1,ITGA5,NOS1,THBS2,THBS4,DYNC2H1,TUBB6,MRC2
hsa00785	Lipoic acid metabolism	18	1	0.784875	1	GLDC
hsa03320	PPAR signaling pathway	72	5	0.790261	1	SORBS1,CPT1B,SLC27A6,PPARG,RXRG
hsa04613	Neutrophil extracellular trap formation	157	10	0.795581	1	CR1L,H2BC5,H2BC3,PIK3CD,HDAC11,H4C9,H2AC14,H2AC16,H3C3,H3C11,H3C8,H4C13
hsa05203	Viral carcinogenesis	183	15	0.800008	1	CDK6,CDKN2A,EGR2,H2BC5,H2BC3,HPN,PIK3CD,PRKACB,TRAF3,HDAC11,H4C9,H4C13,CASP8,KAT2B,CCNA1,CREB5
hsa05165	Human papillomavirus infection	319	30	0.8164	1	CDK6,FZD10,COL1A2,COL4A1,COL4A2,COL6A3,COL9A2,COL9A3,GNAS,LAMA1,ITGA4,ITGA5,WNT16,PIK3CD,PPP2R1A,PPP2R2B,PRKACB,TCF7,THBS2,THBS4,TNR,TRAF3,WNT3,WNT6,WNT10A,FZD7,CASP8,ITGA8,CCNA1,CREB5
hsa00051	Fructose and mannose metabolism	33	2	0.826062	1	AKR1B1,PFKL
hsa00640	Propanoate metabolism	32	2	0.832489	1	ABAT,ACSS3
hsa04919	Thyroid hormone signaling pathway	117	11	0.832958	1	ESR1,GATA4,HIF1A,ATP1B2,PFKL,PIK3CD,PRKACB,RXRG,BMP4,THRB,KAT2B
hsa04672	Intestinal immune network for IgA production	42	2	0.834084	1	ITGA4,MADCAM1
hsa00340	Histidine metabolism	20	1	0.84063	1	ALDH1B1
hsa00520	Amino sugar and nucleotide sugar metabolism	48	3	0.844117	1	CYB5R1,PGM1,UAP1L1
hsa04150	mTOR signaling pathway	151	13	0.84834	1	FZD10,RNF152,IGF1,IRS1,WNT16,PIK3CD,STRADB,PRR5,BRAF,WNT3,WNT6,WNT10A,FZD7
hsa05212	Pancreatic cancer	73	6	0.850296	1	CDK6,CDKN2A,SMAD4,PIK3CD,BRAF,TGFB2
hsa04060	Cytokine-cytokine receptor interaction	269	15	0.850918	1	CNTFR,IL1R1,IL12RB2,INHBB,LEPR,NGF,BMP2,BMP4,TGFB2,TSLP,TNFRSF10C,ACVR2A,TNFRSF8,CXCL14,CD70
hsa00531	Glycosaminoglycan degradation	18	1	0.854335	1	HPSE2
hsa00220	Arginine biosynthesis	20	1	0.857618	1	CPS1,NOS1
hsa05215	Prostate cancer	94	8	0.861912	1	FGFR2,IGF1,PDGFRA,PIK3CD,SRD5A2,BRAF,TCF7,CREB5
hsa00564	Glycerophospholipid metabolism	94	7	0.864847	1	CHAT,DGKG,PHOSPHO1,PLD3,LCAT,AGPAT3,DGKI
hsa04623	Cytosolic DNA-sensing pathway	68	3	0.866718	1	CGAS,MLKL,POLR2L,CASP8
hsa00040	Pentose and glucuronate interconversions	33	1	0.86738	1	AKR1B1
hsa00900	Terpenoid backbone biosynthesis	23	1	0.869183	1	DHDDS
hsa04740	Olfactory transduction	364	10	0.873524	1	SLC24A4,CNGA3,GNAL,GUCY2D,PDE1C,PDE1B,PRKACB,PRKG1,SLC8A1,SLC8A3
hsa04929	GnRH secretion	62	5	0.875016	1	GNRH2,HCN1,KCNJ6,PIK3CD,TRPC4
hsa00591	Linoleic acid metabolism	30	1	0.876698	1	ALOX15
hsa04978	Mineral absorption	55	3	0.878313	1	ATP1B2,SLC8A1,SLC8A3
hsa01250	Biosynthesis of nucleotide sugars	37	2	0.881034	1	PGM1,UAP1L1
hsa05110	Vibrio cholerae infection	49	3	0.882919	1	ADCY9,GNAS,PRKACB
hsa04922	Glucagon signaling pathway	98	7	0.886067	1	ADCY2,CPT1B,GNAS,PFKL,PPP3CC,PRKACB,CREB5
hsa05222	Small cell lung cancer	88	7	0.888628	1	CDK6,COL4A1,COL4A2,LAMA1,PIK3CD,RXRG,TRAF3
hsa04622	RIG-I-like receptor signaling pathway	64	3	0.894624	1	CYLD,TRAF3,CASP8
hsa04810	Regulation of actin cytoskeleton	218	19	0.896783	1	ACTR3,VAV3,CFL2,CHRM2,CHRM3,FGF3,FGF8,FGF10,FGFR2,FGF20,ITGA4,ITGA5,MOS,ARHGEF4,PDGFRA,PIK3CD,PPP1R12C,ACTR3B,BRAF,ITGA8
hsa05166	Human T-cell leukemia virus 1 infection	212	17	0.897313	1	CDKN2A,ADCY1,ADCY2,ADCY8,ADCY9,EGR2,ADCY4,IL1R1,SMAD4,MSX1,PIK3CD,PPP3CC,PRKACB,TGFB2,KAT2B,CCNA1,CREB5
hsa05017	Spinocerebellar ataxia	139	11	0.901375	1	DAB1,GRIA2,GRIN2A,GRIN2C,GRM1,KCND3,MYOD1,PIK3CD,RORA,SLC1A6,VLDLR,CACNA1A
hsa00010	Glycolysis / Gluconeogenesis	64	3	0.903394	1	ALDH1B1,PFKL,PGM1
hsa05321	Inflammatory bowel disease	60	3	0.907091	1	IL12RB2,RORA,TGFB2
hsa04666	Fc gamma R-mediated phagocytosis	90	7	0.907241	1	ACTR3,VAV3,CFL2,AMPH,HCK,PIK3CD,ACTR3B
hsa04659	Th17 cell differentiation	102	7	0.908105	1	HIF1A,IL1R1,IRF4,SMAD4,PPP3CC,RORA,RXRG
hsa04722	Neurotrophin signaling pathway	114	9	0.909986	1	IRS1,MATK,NGF,NTRK3,PIK3CD,SHC3,BDNF,BRAF,TP73
hsa05210	Colorectal cancer	84	6	0.918767	1	DCC,SMAD4,PIK3CD,BRAF,TCF7,TGFB2
hsa04714	Thermogenesis	213	14	0.921973	1	ADCY1,ADCY2,ADCY8,ADCY9,CPT1B,ADRB3,ADCY4,GNAS,PPARG,PRKACB,PRKG1,PRDM16,COX4I2,CREB5
hsa04340	Hedgehog signaling pathway	56	4	0.923524	1	EVC2,EVC,IQCE,GAS1,PRKACB
hsa05167	Kaposi sarcoma-associated herpesvirus infection	188	13	0.924715	1	CDK6,GNB5,PIK3R5,ANGPT2,HCK,HIF1A,PIK3CD,GNG2,PPP3CC,GNB4,TCF7,TRAF3,CASP8
hsa05020	Prion disease	251	16	0.924933	1	TUBB4A,CSNK2B,GRIN2A,GRIN2C,HSPA1A,HSPA1L,KIF5A,NCAM2,PIK3CD,PPP3CC,PRKACB,RYR2,RYR3,CACNA1B,TUBB6,COX4I2,CREB5
hsa05145	Toxoplasmosis	104	7	0.925079	1	PIK3R5,GNAO1,LAMA1,HSPA1A,HSPA1L,TGFB2,CASP8
hsa05022	Pathways of neurodegeneration - multiple diseases	449	35	0.925302	1	TUBB4A,FZD10,CHRM3,SMCR8,CSNK2B,DCTN1,DNAH8,DKK2,GPR37,GPX3,GRIA2,GRIA4,GRIN2A,GRIN2C,GRM1,KIF5A,MAPT,NEFM,NEFL,NOS1,NOX4,WNT16,PPP3CC,RYR2,RYR3,BDNF,SLC6A3,SNCA,BRAF,WNT3,WNT6,CACNA1B,WNT10A,FZD7,CASP8,TUBB6,COX4I2
hsa01230	Biosynthesis of amino acids	66	3	0.933586	1	CPS1,PSAT1,PFKL,BCAT1
hsa00630	Glyoxylate and dicarboxylate metabolism	30	1	0.934258	1	GLDC
hsa00350	Tyrosine metabolism	34	1	0.935302	1	AOX1
hsa00565	Ether lipid metabolism	50	2	0.937729	1	PLD3,ENPP2
hsa05140	Leishmaniasis	65	3	0.938323	1	CR1L,ITGA4,TGFB2
hsa01212	Fatty acid metabolism	55	3	0.938583	1	CPT1B,HACD4,ELOVL2,PPT2
hsa04973	Carbohydrate digestion and absorption	42	2	0.940329	1	ATP1B2,PIK3CD
hsa01210	2-Oxocarboxylic acid metabolism	31	1	0.940702	1	BCAT1
hsa05320	Autoimmune thyroid disease	43	1	0.941601	1	TSHR
hsa05010	Alzheimer disease	359	26	0.943842	1	TUBB4A,FZD10,CHRM3,CSNK2B,DKK2,GRIN2A,GRIN2C,APBB1,IRS1,KIF5A,MAPT,MME,NOS1,NOX4,WNT16,PIK3CD,PPP3CC,RYR3,SNCA,BRAF,WNT3,WNT6,WNT10A,FZD7,CASP8,TUBB6,COX4I2
hsa04931	Insulin resistance	105	7	0.943854	1	CPT1B,AGT,SLC27A6,IRS1,PIK3CD,PPP1R3B,CREB5
hsa00590	Arachidonic acid metabolism	61	2	0.944157	1	CYP2U1,ALOX15
hsa04012	ErbB signaling pathway	80	6	0.944726	1	NRG3,NRG1,PIK3CD,SHC3,BRAF,NCK2
hsa05133	Pertussis	73	3	0.947096	1	NOD1,CFL2,TICAM2,ITGA5
hsa05211	Renal cell carcinoma	65	4	0.949982	1	HIF1A,PIK3CD,BRAF,TGFB2
hsa04910	Insulin signaling pathway	131	9	0.950218	1	SORBS1,RHOQ,IRS1,PIK3CD,SHC3,PRKACB,PRKAR1B,BRAF,PPP1R3B
hsa05416	Viral myocarditis	60	3	0.950746	1	LAMA1,NOS1,CASP8
hsa05162	Measles	126	7	0.951825	1	CDK6,CSNK2B,HSPA1A,HSPA1L,PIK3CD,TP73,TRAF3,CASP8
hsa04130	SNARE interactions in vesicular transport	32	1	0.952716	1	VAMP5
hsa04064	NF-kappa B signaling pathway	93	5	0.954286	1	CSNK2B,CYLD,TICAM2,IL1R1,TRAF3,CARD11
hsa05417	Lipid and atherosclerosis	201	13	0.954666	1	VAV3,HSPA1A,HSPA1L,HSPA2,TICAM2,PIK3CD,POU2F1,POU2F2,PPARG,PPP3CC,RXRG,TRAF3,VLDLR,CASP8
hsa04215	Apoptosis - multiple species	31	1	0.95734	1	CASP8
hsa04936	Alcoholic liver disease	133	7	0.959747	1	CPT1B,ALDH1B1,NOX4,ADIPOR1,TCF7,TRAF3,CASP8
hsa04068	FoxO signaling pathway	127	8	0.960207	1	FOXG1,GRM1,IGF1,IRS1,SMAD4,PIK3CD,BRAF,TGFB2
hsa05235	PD-L1 expression and PD-1 checkpoint pathway in cancer	88	5	0.960324	1	CSNK2B,ALK,HIF1A,TICAM2,PIK3CD,PPP3CC
hsa04144	Endocytosis	238	18	0.961456	1	ACTR3,RAB31,FGFR2,SPART,SNX32,DNM3,AMPH,HSPA1A,HSPA1L,KIF5A,PDGFRA,ACTR3B,EPS15L1,SH3GL3,SNX2,RAB11FIP4,DNAJC6,IQSEC1
hsa05130	Pathogenic Escherichia coli infection	190	12	0.961987	1	ACTR3,TUBB4A,CLDN14,CLDN15,IL1R1,CLDN11,ACTR3B,CLDN5,CASP8,NCK2,TUBB6,CLDN10
hsa00562	Inositol phosphate metabolism	69	4	0.963272	1	PLCH1,ITPKB,PIK3CD,MTMR7
hsa04668	TNF signaling pathway	110	6	0.965405	1	CYLD,MLKL,PIK3CD,TRAF3,CASP8,CREB5
hsa04662	B cell receptor signaling pathway	77	4	0.966482	1	VAV3,PIK3CD,PPP3CC,CARD11
hsa04620	Toll-like receptor signaling pathway	95	4	0.967311	1	TICAM2,PIK3CD,TLR1,TRAF3,CASP8
hsa04370	VEGF signaling pathway	59	3	0.967625	1	KDR,PIK3CD,PPP3CC
hsa00310	Lysine degradation	61	3	0.967795	1	MECOM,ALDH1B1,PRDM16
hsa05415	Diabetic cardiomyopathy	179	10	0.970386	1	COL1A2,CPT1B,AGT,AGTR1,IRS1,MMP2,PIK3CD,RYR2,TGFB2,COX4I2
hsa05120	Epithelial cell signaling in Helicobacter pylori infection	68	3	0.970797	1	NOD1,PTPRZ1,JAM2
hsa04330	Notch signaling pathway	60	3	0.970896	1	DTX1,DTX3,KAT2B
hsa05231	Choline metabolism in cancer	95	6	0.971574	1	DGKG,HIF1A,PDGFRA,PIK3CD,SLC5A7,DGKI
hsa04650	Natural killer cell mediated cytotoxicity	113	5	0.972589	1	VAV3,PIK3CD,SHC3,PPP3CC,BRAF
hsa05213	Endometrial cancer	56	3	0.973413	1	PIK3CD,BRAF,TCF7
hsa03022	Basal transcription factors	39	1	0.973714	1	GTF2F1,GTF2F2
hsa03008	Ribosome biogenesis in eukaryotes	68	2	0.974099	1	RCL1,CSNK2B,FBLL1
hsa04660	T cell receptor signaling pathway	115	7	0.975323	1	VAV3,PIK3CD,PPP2R1A,PPP2R2B,PPP3CC,NCK2,CARD11
hsa05161	Hepatitis B	152	9	0.975402	1	EGR2,TICAM2,SMAD4,PIK3CD,BRAF,TGFB2,TRAF3,CASP8,CCNA1,CREB5
hsa04814	Motor proteins	191	12	0.976122	1	TUBB4A,DCTN1,DNAH8,DYNC1I1,DYNLT5,KIF5A,KIFC3,MYO7A,TUBE1,KIF1A,ACTA1,DYNC2H1,TUBB6
hsa04380	Osteoclast differentiation	123	7	0.976891	1	CYLD,IL1R1,PIK3CD,PPARG,PPP3CC,TGFB2,CALCR
hsa04061	Viral protein interaction with cytokine and cytokine receptor	91	2	0.976988	1	TNFRSF10C,CXCL14
hsa03440	Homologous recombination	39	1	0.979158	1	BRCA1,TOP3A
hsa03410	Base excision repair	44	1	0.979319	1	POLG
hsa04217	Necroptosis	145	6	0.980151	1	CYLD,MLKL,ALOX15,TICAM2,H2AC14,H2AC16,CASP8
hsa00620	Pyruvate metabolism	46	1	0.980663	1	ACOT12,ALDH1B1
hsa04630	JAK-STAT signaling pathway	149	7	0.981056	1	CNTFR,AOX1,IL12RB2,LEPR,PDGFRA,PIK3CD,TSLP
hsa04216	Ferroptosis	38	1	0.981058	1	ALOX15
hsa03250	Viral life cycle - HIV-1	63	2	0.982002	1	MAP1A,KAT2B,FEZ1
hsa04932	Non-alcoholic fatty liver disease	148	7	0.982166	1	IRS1,LEPR,ADIPOR1,PIK3CD,PPARG,CASP8,COX4I2
hsa04625	C-type lectin receptor signaling pathway	103	5	0.982387	1	CYLD,EGR2,PIK3CD,PPP3CC,CASP8
hsa04610	Complement and coagulation cascades	80	2	0.983237	1	CR1L,THBD
hsa05012	Parkinson disease	245	13	0.983894	1	TUBB4A,DRD1,GNAL,GNAS,GPR37,KIF5A,MAPT,PRKACB,RYR3,SLC6A3,SNCA,TUBB6,COX4I2
hsa01240	Biosynthesis of cofactors	147	6	0.984454	1	CTPS1,ALDH1B1,ALPL,AK5,PSAT1,BCAT1
hsa04070	Phosphatidylinositol signaling system	92	5	0.985722	1	DGKG,ITPKB,PIK3CD,MTMR7,DGKI
hsa04917	Prolactin signaling pathway	70	3	0.985969	1	ESR1,PIK3CD,SHC3
hsa05132	Salmonella infection	240	14	0.986836	1	ACTR3,TUBB4A,NOD1,DCTN1,DYNC1I1,MLKL,KIF5A,PIK3CD,ACTR3B,TCF7,DYNC2H1,CASP8,TUBB6,ELMO1
hsa04520	Adherens junction	92	5	0.987494	1	SORBS1,CSNK2B,SMAD4,RADIL,HEG1,TCF7
hsa05135	Yersinia infection	130	7	0.990163	1	ACTR3,VAV3,ITGA4,ITGA5,PIK3CD,ACTR3B,ELMO1
hsa04066	HIF-1 signaling pathway	105	5	0.990417	1	ANGPT2,HIF1A,IGF1,PFKL,PIK3CD
hsa05208	Chemical carcinogenesis - reactive oxygen species	196	9	0.991886	1	CYP1B1,GSTA4,GSTM2,HIF1A,NOX4,PIK3CD,BRAF,EPHX3,COX4I2
hsa03460	Fanconi anemia pathway	49	1	0.99209	1	BRCA1,TOP3A
hsa04979	Cholesterol metabolism	51	1	0.9922	1	CIDEB,LCAT
hsa05323	Rheumatoid arthritis	85	2	0.993266	1	CTSL,TGFB2
hsa04071	Sphingolipid signaling pathway	120	6	0.993344	1	S1PR3,PIK3CD,S1PR5,PPP2R1A,PPP2R2B,S1PR2
hsa04110	Cell cycle	152	7	0.993422	1	CDK6,CDKN2A,MAD2L2,SMAD4,PPP2R1A,TGFB2,CDT1,CCNA1
hsa04146	Peroxisome	81	2	0.993767	1	PEX5L,PEX6
hsa04218	Cellular senescence	152	8	0.993918	1	CDK6,CDKN2A,GATA4,IGFBP3,PIK3CD,PPP3CC,TGFB2,CCNA1
hsa03040	Spliceosome	127	4	0.99434	1	PRPF40B,HSPA1A,HSPA1L,SNRPF
hsa01100	Metabolic pathways	1458	106	0.995009	1	ST20-MTHFS,LANCL1,CDO1,ST6GALNAC2,FUT9,ADCY1,ADCY2,CYP2U1,ADCY8,GALNT13,ADCY9,ACOT12,CPS1,CTPS1,DGKG,PHOSPHO1,DNMT3A,ABAT,DPYS,ADCY4,MECOM,EXTL3,ALDH1B1,ALDH1A3,PLCH1,AKR1B1,FOLH1,PLD3,ALOX15,ALPL,GAD1,GAD2,AK5,GBGT1,B3GAT1,GLDC,GPX3,ANPEP,GSTA4,GSTM2,GUCY1A2,GUCY1A1,GUCY1B1,ST8SIA5,GYG1,DSE,DMGDH,PSAT1,GUCY2D,ST6GALNAC6,AOX1,NAT8L,CYP26C1,ITPKB,HACD4,MGAT3,MGAT5,GALNTL6,NOS1,NT5E,OAT,PDE1C,PDE4A…
hsa04657	IL-17 signaling pathway	90	2	0.995022	1	TRAF3,CASP8
hsa04664	Fc epsilon RI signaling pathway	66	2	0.995363	1	VAV3,PIK3CD
hsa04658	Th1 and Th2 cell differentiation	87	3	0.995481	1	IL12RB2,PPP3CC,RUNX3
hsa04148	Efferocytosis	152	8	0.995489	1	XKR4,CPT1B,DNMT3A,ALOX15,HIF1A,PPARG,MEGF11,ELMO1
hsa01200	Carbon metabolism	105	3	0.996558	1	CPS1,GLDC,PSAT1,PFKL
hsa04621	NOD-like receptor signaling pathway	169	6	0.996764	1	NOD1,PYDC1,P2RX7,TRAF3,CASP8,CASR
hsa05016	Huntington disease	285	14	0.997449	1	TUBB4A,DCTN1,DNAH8,GPX3,GRIA2,GRIA4,KIF5A,POLR2L,PPARG,BDNF,CACNA1B,CASP8,TUBB6,COX4I2,CREB5
hsa05014	Amyotrophic lateral sclerosis	341	17	0.997516	1	TUBB4A,NRG3,SMCR8,DCTN1,DNAH8,GPX3,GRIA2,GRIN2A,GRIN2C,NRG1,KIF5A,NEFM,NEFL,NOS1,PPP3CC,TUBB6,COX4I2,NUP58
hsa03010	Ribosome	126	2	0.997553	1	MRPS21,RPLP1
hsa05152	Tuberculosis	163	6	0.997584	1	CR1L,PPP3CC,TGFB2,TLR1,CASP8,MRC2
hsa05170	Human immunodeficiency virus 1 infection	200	9	0.997718	1	GNB5,CFL2,CGAS,GNAO1,PIK3CD,GNG2,PPP3CC,GNB4,CASP8
hsa03015	mRNA surveillance pathway	85	2	0.99781	1	PPP2R1A,PPP2R2B
hsa05131	Shigellosis	236	11	0.999066	1	ACTR3,NOD1,SEPTIN9,CGAS,IL1R1,ITGA5,PIK3CD,ACTR3B,H3C3,H3C11,H3C8,ELMO1
hsa03013	Nucleocytoplasmic transport	100	2	0.999118	1	TNPO2,NUP58
hsa04210	Apoptosis	132	4	0.999237	1	CTSL,NGF,PIK3CD,CASP8
hsa05164	Influenza A	153	4	0.999318	1	CDK6,PIK3CD,TRAF3,CASP8
hsa04141	Protein processing in endoplasmic reticulum	161	5	0.999337	1	SEC31B,ERLEC1,HSPA1A,HSPA1L,MAN1C1,TUSC3
hsa05169	Epstein-Barr virus infection	190	7	0.999447	1	CDK6,PIK3CD,TRAF3,VIM,CASP8,RUNX3,CCNA1
hsa04140	Autophagy - animal	157	6	0.999502	1	SMCR8,CTSL,DAPK1,HIF1A,IRS1,PIK3CD,PRKACB
hsa03082	ATP-dependent chromatin remodeling	108	2	0.999691	1	MORF4L1,H2AC14,H2AC16
hsa05171	Coronavirus disease - COVID-19	211	5	0.999711	1	CGAS,AGTR1,PIK3CD,RPLP1,TRAF3
hsa00190	Oxidative phosphorylation	117	1	0.999898	1	COX4I2
hsa04137	Mitophagy - animal	98	1	0.999944	1	CSNK2B,HIF1A
hsa04142	Lysosome	127	1	0.999998	1	CTSL,PPT2
hsa04120	Ubiquitin mediated proteolysis	134	1	0.999999	1	BRCA1,UBE2E2

## Sheet: LSn_LSca_allDMP_promoter
ID	Description	N	DE	P.DE	FDR	SigGenesInSet
hsa04740	Olfactory transduction	364	122	6.97323e-13	2.48247e-10	OR5I1,OR51F2,OR4B1,OR52M1,OR5P2,OR56A1,SLC24A4,OR2M5,OR2M3,OR14C36,OR10J5,OR10T2,OR6P1,OR13F1,OR52B4,OR7D2,OR56B4,OR8U1,OR4C16,OR4C6,OR5L1,OR5D18,OR5AS1,OR8K5,OR8K3,OR8J1,OR8U3,OR5M3,OR5AR1,OR8B12,OR10G9,OR6T1,OR10Q1,OR5A2,OR4D6,OR4D11,OR52A1,OR6C74,OR6C3,OR2T6,OR2M4,OR10J1,OR8B8,OR12D2,OR11A1,OR2W1,OR1L3,GNAL,GNB1,GNG7,OR51B5,OR10AG1,OR5J2,OR8D2,OR8B4,OR9G4,OR2Z1,OR10H5,OR2L13,OR14A16,OR2V2,OR13…
hsa04080	Neuroactive ligand-receptor interaction	340	105	5.02669e-05	0.00894752	PATE3,LPAR6,CALCRL,NMUR1,PGRMC2,CGA,CHRM2,CHRM3,CHRNA1,CHRNA2,UCN3,CHRNB3,CHRNE,GRIN3A,ADCYAP1R1,GPHB5,CNR1,CNR2,NMS,ADORA2A,CRH,ADORA3,ADRB3,DRD1,DRD3,AGT,AGTR1,APLNR,LPAR1,S1PR3,EDNRA,EDNRB,GABRR3,F2RL2,FPR2,FPR3,FSHB,FSHR,GABBR1,GABRA1,GABRB3,GABRG2,UTS2B,GALR1,GHR,GLRA1,GLRB,GNRH2,NPBWR1,NPBWR2,MLNR,GRIA1,GRIA4,GRIK2,GRIK4,GRIK5,NR3C1,GRM2,GRM4,GRM5,GRM8,GZMA,HCRTR2,HTR1D,HTR1E,HTR4,LEP,MAS1,…
hsa05150	Staphylococcus aureus infection	76	29	0.000158309	0.018786	DEFA4,DEFA6,KRT24,FCAR,FCGR2A,FPR2,FPR3,CFH,HLA-DMB,HLA-DOB,HLA-DPA1,HLA-DPB1,HLA-DRA,KRT26,IL10,ITGB2,KRT15,KRT32,KRT33A,KRT20,MASP1,PTAFR,CFB,SELPLG,C1QC,C3AR1,C5AR1,CAMP,KRT38,KRT37
hsa04672	Intestinal immune network for IgA production	42	18	0.00101695	0.0905088	ICOS,HLA-DMB,HLA-DOB,HLA-DPA1,HLA-DPB1,HLA-DRA,IL5,IL6,IL10,IL15RA,ITGA4,PIGR,CCL28,AICDA,CCL25,CXCL12,MAP3K14,CD28
hsa04659	Th17 cell differentiation	102	38	0.00263633	0.157524	IL27,GATA3,LAT,HIF1A,HLA-DMB,HLA-DOB,HLA-DPA1,HLA-DPB1,HLA-DRA,HSP90AA1,IL1R1,IL2RA,IL2RB,IL4R,IL6,IL12RB1,IRF4,JAK1,JAK3,LCK,SMAD2,SMAD3,SMAD4,NFATC2,NFKB1,IL21R,IL23A,PRKCQ,MAPK3,MAPK8,MAPK9,MAPK10,RARA,RORA,STAT5A,STAT5B,CD247,CD4
hsa04660	T cell receptor signaling pathway	115	43	0.00297137	0.157524	AKT3,PAK4,VAV3,CSF2,AKT2,FYN,LAT,ICOS,IL5,IL10,ITK,LCK,LCP2,NCK1,NFATC2,NFKB1,PAK1,PDCD1,PIK3CA,PIK3CD,PIK3R1,PPP2CA,PPP2R2C,PPP2R3A,PPP2R5C,PPP2R5E,PRKCQ,MAPK3,MAPK8,MAPK9,MAPK10,PAK6,PAK5,PTPN6,PTPRC,TEC,NCK2,CARD11,CBLB,MAP3K14,CD247,CD4,CD28,GRAP2
hsa04640	Hematopoietic cell lineage	89	31	0.00329613	0.157524	CSF1R,CSF2,CSF3,CSF3R,CD55,GP5,HLA-DMB,HLA-DOB,HLA-DPA1,HLA-DPB1,HLA-DRA,IL1R1,IL2RA,IL3,IL4R,IL5,IL5RA,IL6,IL7,ITGA2B,ITGA4,THPO,CD1D,CD1E,CD4,CD14,CD22,CD33,CD34,CD36,CD38
hsa04060	Cytokine-cytokine receptor interaction	269	74	0.00353987	0.157524	GDF11,EDAR,CCR4,CCR5,CCR6,CCR7,CNTFR,IL31RA,CSF1R,CSF2,CSF2RB,CSF3,CSF3R,IL34,IL27,MSTN,GHR,BMP10,RELL2,IL19,IFNA8,IL1R1,IL2RA,IL2RB,IL3,IL4R,IL5,IL5RA,IL6,IL7,CXCR1,CXCR2,IL10,IL12RB1,IL15RA,IL16,TNFRSF9,INHBA,LEP,NGF,TNFRSF11B,IL21R,IL23A,IL17D,TNFRSF19,PRLR,CCL28,ACKR3,IL22RA1,CCL1,CCL15,CCL23,CCL24,CCL25,CX3CL1,CXCL12,CXCR5,BMP2,BMP4,BMPR1A,BMPR1B,THPO,TNFSF4,CCR2,GDF5,TNFSF11,IL18RAP,IL1RL2,…
hsa04380	Osteoclast differentiation	123	43	0.00669942	0.263367	AKT3,LILRB2,LILRB1,LILRB5,LILRB4,LILRA1,LILRA2,CSF1R,CYLD,AKT2,FCGR2A,FHL2,LILRA4,FYN,BLNK,LILRA5,IL1R1,JAK1,LCK,LCP2,NFATC2,NFKB1,ATP2A1,ATP2A2,TNFRSF11B,PIK3CA,PIK3CD,PIK3R1,TREM2,PPARG,SIRPG,MAPK3,MAPK8,MAPK9,MAPK10,SPI1,SYK,TEC,FOSL1,CAMK4,TNFSF11,SQSTM1,MAP3K14,GAB2
hsa05310	Asthma	26	11	0.00739796	0.263367	FCER1A,HLA-DMB,HLA-DOB,HLA-DPA1,HLA-DPB1,HLA-DRA,IL3,IL5,IL10,PRG2,RNASE3
hsa04512	ECM-receptor interaction	87	33	0.0152627	0.493956	COL1A1,COL4A1,COL4A2,COL4A4,COL6A2,COL9A1,COMP,DAG1,SV2C,COL6A5,GP5,TNC,IBSP,FREM2,ITGA2B,ITGA4,ITGAV,ITGB1,LAMA3,LAMA4,LAMA5,GP6,MEPE,SDC4,TNN,THBS1,THBS4,TNR,TNXB,FRAS1,ITGA8,CD36,SV2B
hsa05321	Inflammatory bowel disease	60	21	0.0187195	0.540576	GATA3,HLA-DMB,HLA-DOB,HLA-DPA1,HLA-DPB1,HLA-DRA,IL4R,IL5,IL6,IL10,IL12RB1,SMAD2,SMAD3,NFKB1,IL21R,IL23A,RORA,NOD2,TLR2,TLR5,IL18RAP
hsa04974	Protein digestion and absorption	95	33	0.0197732	0.540576	KCNE3,SLC16A10,COL1A1,COL4A1,COL4A2,COL4A4,COL6A2,COL8A1,COL9A1,COL15A1,COL17A1,CPA2,COL26A1,COL22A1,DPP4,ELN,COL6A5,SLC36A3,COL28A1,KCNQ1,MEP1A,CTRB2,ATP1A1,ATP1B2,FXYD2,COL20A1,SLC1A5,SLC3A2,SLC8A1,COL18A1,COL21A1,COL25A1,KCNK5,SLC7A7
hsa04062	Chemokine signaling pathway	182	57	0.0212586	0.540576	AKT3,VAV3,ADCY6,ADCY7,CCR4,CCR5,CCR6,CCR7,PIK3R6,ADCY4,AKT2,PTK2B,FGR,PLCB1,PIK3R5,GNAI2,GNB1,GNB2,GNG4,GNG5,GNG7,HCK,CXCR1,CXCR2,ITK,JAK3,NFKB1,PAK1,PIK3CA,PIK3CD,PIK3CG,PIK3R1,PLCB4,SHC3,GNG2,PRKCD,PRKCZ,MAPK3,GNG12,CCL28,PTK2,PXN,RAP1A,GNB4,CCL1,CCL15,CCL23,CCL24,CCL25,CX3CL1,CXCL12,CXCR5,BRAF,STAT5B,TIAM1,CCR2,BCAR1,ELMO1
hsa04072	Phospholipase D signaling pathway	144	50	0.023876	0.566658	AKT3,LPAR6,RAPGEF4,ADCY6,ADCY7,PLA2G4E,PIK3R6,DGKG,AGT,AGTR1,LPAR1,ADCY4,AKT2,PTK2B,FCER1A,PLCB1,PIK3R5,FYN,GNAS,GRM2,GRM4,GRM5,GRM8,CXCR1,CXCR2,INS,ARF1,PIK3CA,PIK3CD,PIK3CG,PIK3R1,PLA2G4A,PLCB4,SHC3,PLD1,AVP,AGPAT5,MAPK3,PDGFC,AGPAT3,AGPAT4,PTGFR,RHEB,SYK,TSC1,PIP5K1B,DGKZ,PLPP2,PLPP3,CYTH1,GAB2
hsa04061	Viral protein interaction with cytokine and cytokine receptor	91	26	0.0265274	0.590234	CCR4,CCR5,CCR6,CCR7,CSF1R,IL34,IL19,IL2RA,IL2RB,IL6,CXCR1,CXCR2,IL10,CCL28,ACKR3,IL22RA1,CCL1,CCL15,CCL23,CCL24,CCL25,CX3CL1,CXCL12,CXCR5,CCR2,IL18RAP
hsa04970	Salivary secretion	86	29	0.0284172	0.59509	ADCY6,ADCY7,CHRM3,CST1,CST5,ADRB3,DMBT1,ADCY4,PLCB1,GNAS,GUCY1A1,GUCY1B1,HTN3,AQP5,KCNMA1,MUC7,ATP1A1,ATP1B2,NOS1,FXYD2,ATP2B2,PLCB4,TRPV6,PRKG2,PRB2,VAMP2,CALM1,CAMP,CD38
hsa00601	Glycosphingolipid biosynthesis - lacto and neolacto series	28	11	0.0307632	0.608427	ST3GAL6,B4GALNT2,FUT1,FUT4,GCNT2,ABO,ST8SIA1,B3GNT5,B4GALT3,B3GALNT1,B3GALT2,B3GALT1
hsa04611	Platelet activation	123	41	0.033021	0.61871	AKT3,MYL12B,MYL12A,ADCY6,ADCY7,PLA2G4E,COL1A1,PIK3R6,ADCY4,AKT2,FCGR2A,PLCB1,ARHGEF12,PIK3R5,FYN,GNAI2,GNAS,GP5,GUCY1A1,GUCY1B1,ITGA2B,ITGB1,LCP2,MYLK,P2RY1,GP6,PIK3CA,PIK3CD,PIK3CG,PIK3R1,PLA2G4A,PLCB4,APBB1IP,PRKCZ,PRKG2,MAPK3,RAP1A,P2RY12,SYK,TBXAS1,MYLK2,F2RL3
hsa04915	Estrogen signaling pathway	135	43	0.0394813	0.692699	AKT3,NCOA2,ADCY6,ADCY7,KRT24,ADCY4,AKT2,ESR1,FKBP5,PLCB1,GABBR1,GNAI2,GNAO1,GNAS,GPER1,HSPA1A,HSPA1L,HSPA8,HSP90AA1,KRT26,KCNJ5,KCNJ6,KRT15,KRT32,KRT33A,OPRM1,PIK3CA,PIK3CD,PIK3R1,PLCB4,SHC3,POMC,KRT20,PRKCD,MAPK3,RARA,TFF1,CALM1,NCOA3,NCOA1,KRT38,KRT37,EBAG9,CREB5
hsa04658	Th1 and Th2 cell differentiation	87	29	0.0408615	0.692699	GATA3,LAT,HLA-DMB,HLA-DOB,HLA-DPA1,HLA-DPB1,HLA-DRA,IL2RA,IL2RB,IL4R,IL5,IL12RB1,JAK1,JAK3,LCK,NFATC2,NFKB1,MAML3,PRKCQ,MAPK3,MAPK8,MAPK9,MAPK10,STAT5A,STAT5B,MAML2,RUNX3,CD247,CD4
hsa05221	Acute myeloid leukemia	63	23	0.0456532	0.738752	AKT3,CEBPE,CSF1R,CSF2,AKT2,IL3,MPO,NFKB1,PIK3CA,PIK3CD,PIK3R1,PPARD,MAPK3,RARA,BCL2A1,SPI1,BRAF,STAT5A,STAT5B,ZBTB16,RUNX1T1,PER2,CCNA2,CD14
hsa04514	Cell adhesion molecules	140	43	0.050774	0.755855	CDH2,CDH3,CDH4,OCLN,CNTN1,CLDN7,TIGIT,NFASC,CLDN17,ICOS,HLA-DMB,HLA-DOB,HLA-DPA1,HLA-DPB1,HLA-DRA,ICAM2,ICAM3,ITGA4,ITGAV,ITGB1,ITGB2,NRCAM,PDCD1,LRRC4C,CADM3,PTPRC,PTPRD,PTPRF,PTPRS,SDC4,SELPLG,SPN,CNTN2,CD276,CNTNAP1,ITGA8,CLDN12,CLDN9,CD4,CD6,CD22,NRXN1,CD28,CD34
hsa04610	Complement and coagulation cascades	80	23	0.0520757	0.755855	CD55,F2RL2,F7,F10,F11,F13A1,CFH,ITGB2,KLKB1,PLAT,PLAU,SERPINF2,MASP1,BDKRB1,CFB,TFPI,C1QC,C3AR1,C4BPB,C5AR1,C6,C8A,C8B,CFHR5,F2RL3
hsa04662	B cell receptor signaling pathway	77	26	0.0530797	0.755855	AKT3,LILRB2,VAV3,LILRB1,LILRB5,LILRB4,LILRA1,LILRA2,AKT2,LILRA4,DAPP1,BLNK,LILRA5,INPP5D,NFATC2,NFKB1,PIK3CA,PIK3CD,PIK3R1,BANK1,MAPK3,PTPN6,BLK,SYK,CARD11,IFITM1,CD22
hsa04350	TGF-beta signaling pathway	107	33	0.0606528	0.830476	LEFTY1,HJV,DCN,FMOD,GREM1,ID3,INHBA,NRROS,SMAD1,SMAD2,SMAD3,SMAD4,SMAD5,SMAD6,SMAD9,PITX2,PPP2CA,MAPK3,RGMA,HAMP,TGIF2,GREM2,SKI,BMP2,SKP1,BMP4,BMPR1A,BMPR1B,TGIF1,THBS1,GDF5,ACVR1,ACVR1B,RBX1
hsa00604	Glycosphingolipid biosynthesis - ganglio series	15	7	0.0800162	1	B4GALNT1,ST8SIA5,ST6GALNAC6,ST3GAL1,ST3GAL2,ST8SIA1,ST6GALNAC5
hsa05145	Toxoplasmosis	104	32	0.0806823	1	AKT3,CCR5,PIK3R6,AKT2,PIK3R5,GNAI2,GNAO1,HLA-DMB,HLA-DOB,HLA-DPA1,HLA-DPB1,HLA-DRA,BIRC2,BIRC3,HSPA1A,HSPA1L,HSPA8,IL10,ITGB1,JAK1,LAMA3,LAMA4,LAMA5,LDLR,CIITA,NFKB1,PIK3CG,MAPK3,MAPK8,MAPK9,MAPK10,TLR2,CASP8
hsa04913	Ovarian steroidogenesis	50	17	0.083526	1	CGA,ADCY6,ADCY7,PLA2G4E,CYP1B1,CYP11A1,CYP19A1,ADCY4,FSHB,FSHR,GNAS,HSD3B1,HSD3B2,INS,LDLR,PLA2G4A,AKR1C3
hsa05133	Pertussis	73	21	0.0845055	1	NOD1,CFL2,TICAM1,GNAI2,IRF8,TICAM2,IL6,IL10,ITGB1,ITGB2,NFKB1,IL23A,MAPK3,MAPK8,MAPK9,MAPK10,SFTPA1,C1QC,C4BPB,CALM1,CD14
hsa05146	Amoebiasis	97	30	0.103295	1	COL1A1,COL4A1,COL4A2,COL4A4,CSF2,PLCB1,GNAL,GNAS,IL1R1,IL6,IL10,ITGB2,LAMA3,LAMA4,LAMA5,NFKB1,SERPINB6,PIK3CA,PIK3CD,PIK3R1,PLCB4,PTK2,RAB5A,TLR2,C8A,C8B,RAB7A,CD1D,CD1E,CD14
hsa00603	Glycosphingolipid biosynthesis - globo and isoglobo series	15	6	0.104156	1	FUT1,ABO,ST3GAL1,ST3GAL2,ST8SIA1,B3GALNT1
hsa00061	Fatty acid biosynthesis	16	7	0.11193	1	ACSL1,ACSL3,ACACA,ACACB,ACSL5,OXSM,OLAH,ACSBG2
hsa04960	Aldosterone-regulated sodium reabsorption	36	13	0.11225	1	NEDD4L,INS,IRS1,KCNJ1,ATP1A1,ATP1B2,FXYD2,PIK3CA,PIK3CD,PIK3R1,MAPK3,SCNN1A,SCNN1B
hsa04151	PI3K-Akt signaling pathway	340	96	0.112646	1	AKT3,BCL2L11,LPAR6,CHRM2,COL1A1,COL4A1,COL4A2,COL4A4,COL6A2,COL9A1,COMP,CSF1R,CSF3,CSF3R,PIK3R6,LPAR1,AKT2,FGF1,FGF7,FGF8,FGFR2,FGFR4,PHLPP2,PIK3R5,SGK3,EIF4E1B,COL6A5,FGF21,GDNF,GHR,GNB1,GNB2,GNG4,GNG5,GNG7,ANGPT2,HGF,HSP90AA1,TNC,IBSP,IFNA8,IL2RA,IL2RB,IL3,IL4R,IL6,IL7,INS,IRS1,ITGA2B,ITGA4,ITGAV,ITGB1,JAK1,JAK3,LAMA3,LAMA4,LAMA5,NFKB1,NGF,NTF3,NTRK2,PIK3CA,PIK3CD,PIK3CG,PIK3R1,GNG2,PPP2CA,PPP2…
hsa05416	Viral myocarditis	60	19	0.11524	1	CD55,DAG1,DTNA,EIF4G1,ABL1,FYN,ABL2,HLA-DMB,HLA-DOB,HLA-DPA1,HLA-DPB1,HLA-DRA,ITGB2,MYH7,NOS1,SNTB1,CASP8,EIF4G3,CD28
hsa04145	Phagosome	136	37	0.117484	1	TLR6,TUBA1B,COMP,FCAR,FCGR2A,ATP6V0A2,STX12,HLA-DMB,HLA-DOB,HLA-DPA1,HLA-DPB1,HLA-DRA,ITGAV,ITGB1,ITGB2,M6PR,MPO,MSR1,NOS1,OLR1,ATP6V1A,ATP6V1E1,RAB5A,CLEC7A,SFTPA1,THBS1,THBS4,TLR2,TUBA3C,RAB7A,COLEC11,DYNC2H1,CANX,STX7,MARCO,CD14,CD36
hsa04621	NOD-like receptor signaling pathway	169	44	0.118297	1	TANK,NOD1,NEK7,TICAM1,DEFA4,DEFA6,NLRP1,CARD8,PLCB1,TXN2,PYDC1,BIRC2,BIRC3,HSP90AA1,IFNA8,IL6,IRF7,JAK1,NFKB1,OAS2,P2RX7,TRPV2,PLCB4,PRKCD,PKN1,MAPK3,MAPK8,MAPK9,MAPK10,NLRC4,NOD2,TP53BP1,TRAF3,TRAF5,TRPM2,VDAC1,NLRX1,CAMP,CASP8,CASR,CARD6,RIPK1,MCU,NLRP12,AIM2
hsa05134	Legionellosis	56	16	0.130241	1	HBS1L,CLK1,BCL2L13,HSPA1A,HSPA1L,HSPA8,IL6,ITGB2,ARF1,NFKB1,CLK4,NLRC4,TLR2,TLR5,CASP8,CD14
hsa00010	Glycolysis / Gluconeogenesis	64	18	0.131044	1	ADH1C,ADH5,ENO1,ENO2,ALDH1B1,FBP1,ALDOA,ALDOB,HK2,LDHC,PDHA2,PFKL,PKLR,ACSS2,HKDC1,ACSS1,FBP2,G6PC3
hsa04920	Adipocytokine signaling pathway	66	21	0.133182	1	AKT3,PPARGC1A,CPT1A,AKT2,ACSL1,ACSL3,ACACB,IRS1,LEP,NFKB1,NPY,PRKAG2,ACSL5,POMC,PRKCQ,MAPK8,MAPK9,MAPK10,ADIPOR2,ACSBG2,G6PC3,CD36
hsa04024	cAMP signaling pathway	218	62	0.138096	1	AKT3,VAV3,CGA,RAPGEF4,ADCY6,CHRM2,ADCY7,GRIN3A,ADCYAP1R1,GPHB5,ADORA2A,CRH,DRD1,EDNRA,ADCY4,AKT2,FSHB,FSHR,GABBR1,GNAI2,GNAS,FFAR2,GRIA1,GRIA4,HTR1D,HTR1E,HTR4,KCNK2,AFDN,ATP1A1,NFKB1,ATP1B2,NPY,FXYD2,ATP2A1,ATP2A2,ATP2B2,PAK1,PDE4B,PDE4C,PDE4D,PIK3CA,PIK3CD,PIK3R1,PLD1,FXYD1,POMC,MAPK3,MAPK8,MAPK9,MAPK10,PTGER2,RAP1A,RYR2,BDNF,HHIP,BRAF,SSTR5,TIAM1,CALM1,CAMK4,PPP1R1B,CREB5
hsa04510	Focal adhesion	195	60	0.138164	1	AKT3,PAK4,MYL12B,VAV3,MYL12A,COL1A1,COL4A1,COL4A2,COL4A4,COL6A2,COL9A1,COMP,CTNNB1,EMP1,EMP2,AKT2,FYN,COL6A5,PARVB,HGF,BIRC2,BIRC3,TNC,IBSP,ITGA2B,ITGA4,ITGAV,ITGB1,LAMA3,LAMA4,LAMA5,ARHGAP5,MYLK,PAK1,PIK3CA,PIK3CD,PIK3R1,SHC3,MAPK3,MAPK8,MAPK9,MAPK10,PDGFC,PAK6,PAK5,PTEN,PTK2,PXN,RAP1A,TNN,PARVG,BRAF,THBS1,THBS4,TNR,TNXB,PIP5K1B,ITGA8,MYLK2,CCND3,BCAR1
hsa00140	Steroid hormone biosynthesis	57	15	0.139695	1	UGT2B11,COMT,CYP1B1,CYP11A1,CYP11B1,CYP11B2,CYP19A1,LRTOMT,HSD3B1,HSD3B2,HSD11B1,UGT1A8,UGT1A6,AKR1D1,SRD5A3,AKR1C3
hsa04664	Fc epsilon RI signaling pathway	66	21	0.143426	1	AKT3,VAV3,PLA2G4E,CSF2,AKT2,FCER1A,FYN,LAT,IL3,IL5,INPP5D,LCP2,PIK3CA,PIK3CD,PIK3R1,PLA2G4A,MAPK3,MAPK8,MAPK9,MAPK10,SYK,GAB2
hsa04392	Hippo signaling pathway - multiple species	29	11	0.144206	1	TPTEP2-CSNK1E,RASSF1,FRMD6,CSNK1E,RASSF6,PAK1,STK3,TEAD1,TEAD4,RASSF4,LIMD1,RASSF2
hsa04723	Retrograde endocannabinoid signaling	134	39	0.151352	1	ADCY6,ADCY7,CNR1,ADCY4,GABRR3,FAAH,DAGLB,NAPEPLD,RIMS1,PLCB1,SLC17A8,GABRA1,GABRB3,GABRG2,GNAI2,GNAO1,GNB1,GNB2,GNG4,GNG5,GNG7,GRIA1,GRIA4,GRM5,KCNJ5,KCNJ6,NDUFB4,NDUFS2,NDUFS4,PLCB4,GNG2,MAPK3,GNG12,MAPK8,MAPK9,MAPK10,ABHD6,GNB4,DAGLA,CACNA1B
hsa00515	Mannose type O-glycan biosynthesis	23	8	0.15313	1	LARGE2,FKTN,FUT4,B3GAT1,CRPPA,B4GALT3,LARGE1,CHST10
hsa00600	Sphingolipid metabolism	53	16	0.155832	1	ACER1,NEU4,SGMS2,CERS3,B4GALNT1,SGMS1,GM2A,CERS2,NEU1,SMPD3,PSAP,SMPD2,UGCG,UGT8,CERS4,PLPP2,PLPP3
hsa05032	Morphine addiction	88	29	0.155966	1	ADCY6,ADCY7,DRD1,ADCY4,GABRR3,GABBR1,GABRA1,GABRB3,GABRG2,GNAI2,GNAO1,GNAS,GNB1,GNB2,GNG4,GNG5,GNG7,KCNJ5,KCNJ6,OPRM1,PDE11A,PDE1A,PDE4B,PDE4C,PDE4D,PDE8A,GNG2,GNG12,GNB4,CACNA1B
hsa04216	Ferroptosis	38	12	0.157006	1	LPCAT3,ATG7,CP,ACSL1,ACSL3,SLC11A2,PCBP1,PCBP2,ACSL5,STEAP3,SLC3A2,TP53,NCOA4,FTMT
hsa05135	Yersinia infection	130	38	0.161476	1	AKT3,ARPC1B,ACTR3,WASF2,VAV3,BAIAP2,TICAM1,AKT2,PTK2B,FCGR2A,ARHGEF12,FYB1,LAT,IL6,IL10,ITGA4,ITGB1,LCK,LCP2,NFATC2,NFKB1,PIK3CA,PIK3CD,PIK3R1,PKN1,MAPK3,MAPK8,MAPK9,MAPK10,PTK2,PXN,NLRC4,RPS6KA2,ARHGEF28,WIPF1,PIP5K1B,CD4,BCAR1,ELMO1
hsa04728	Dopaminergic synapse	128	39	0.164032	1	AKT3,COMT,DRD1,DRD3,AKT2,LRTOMT,PLCB1,GNAI2,GNAL,GNAO1,GNAS,GNB1,GNB2,GNG4,GNG5,GNG7,GRIA1,GRIA4,KCNJ5,KCNJ6,BMAL1,PLCB4,GNG2,PPP2CA,PPP2R2C,PPP2R3A,PPP2R5C,PPP2R5E,GNG12,MAPK8,MAPK9,MAPK10,GNB4,SCN1A,SLC18A1,SLC18A2,CACNA1B,CALM1,PPP1R1B,CREB5
hsa05204	Chemical carcinogenesis - DNA adducts	58	14	0.167497	1	NAT2,UGT2B11,CYP1B1,EPHX1,HPGDS,GSTA2,GSTM3,GSTP1,HSD11B1,MGST1,UGT1A8,UGT1A6,CYP3A43,NAT1,GSTO1
hsa04666	Fc gamma R-mediated phagocytosis	90	28	0.168206	1	AKT3,ARPC1B,ACTR3,WASF2,VAV3,CFL2,WASF3,PLA2G4E,AKT2,FCGR2A,LAT,AMPH,GSN,HCK,INPP5D,PAK1,PIK3CA,PIK3CD,PIK3R1,PLA2G4A,PLD1,PRKCD,MAPK3,PTPRC,SYK,PIP5K1B,PLPP2,PLPP3,GAB2
hsa04926	Relaxin signaling pathway	125	37	0.17209	1	AKT3,ADCY6,ADCY7,COL1A1,COL4A1,COL4A2,COL4A4,EDNRB,ADCY4,AKT2,PLCB1,GNAI2,GNAO1,GNAS,GNB1,GNB2,GNG4,GNG5,GNG7,SMAD2,MMP13,NFKB1,NOS1,PIK3CA,PIK3CD,PIK3R1,PLCB4,SHC3,GNG2,PRKCZ,MAPK3,GNG12,MAPK8,MAPK9,MAPK10,GNB4,RXFP1,CREB5
hsa04630	JAK-STAT signaling pathway	149	39	0.173858	1	AKT3,CNTFR,IL31RA,CSF2,CSF2RB,CSF3,CSF3R,AKT2,IL27,GHR,IL19,IFNA8,IL2RA,IL2RB,IL3,IL4R,IL5,IL5RA,IL6,IL7,IL10,IL12RB1,IL15RA,JAK1,JAK3,LEP,IL21R,IL23A,PIK3CA,PIK3CD,PIK3R1,PRLR,PTPN6,IL22RA1,STAT5A,STAT5B,THPO,CCND3,SOCS6,SOCS5
hsa04724	Glutamatergic synapse	114	36	0.182254	1	SLC38A3,ADCY6,ADCY7,GRIN3A,PLA2G4E,ADCY4,SHANK2,PLCB1,SLC17A8,GLUL,GNAI2,GNAO1,GNAS,GNB1,GNB2,GNG4,GNG5,GNG7,GRIA1,GRIA4,GRIK2,GRIK4,GRIK5,GRM2,GRM4,GRM5,GRM8,SHANK1,PLA2G4A,PLCB4,PLD1,GNG2,MAPK3,GNG12,GNB4,DLGAP1,LZTS3
hsa00565	Ether lipid metabolism	50	14	0.182362	1	CEPT1,PLD4,PLA2G4E,PLB1,PAFAH1B1,PAFAH2,ENPP2,PLA2G4A,PLD1,PLAAT2,UGT8,PLA2G7,LPCAT1,PLPP2,PLPP3
hsa03320	PPAR signaling pathway	72	20	0.182741	1	SORBS1,ME3,APOA5,PLIN2,CPT1A,CYP27A1,FABP1,FABP2,FABP3,FABP6,ACSL1,ACSL3,HMGCS2,PLIN5,OLR1,ACSL5,PPARD,PPARG,ACSBG2,CD36
hsa00480	Glutathione metabolism	50	13	0.184702	1	LANCL1,GGT6,GGT1,HPGDS,GPX2,GPX5,GSTA2,GSTM3,GSTP1,IDH2,MGST1,RRM2B,TXNDC12,GSTO1,PRDX6
hsa04742	Taste transduction	82	22	0.188924	1	ADCY6,CHRM3,ADCY4,PLCB1,GABBR1,GABRA1,TAS2R40,GRM4,HTR1D,HTR1E,HTR3A,PKD1L3,P2RY1,TAS2R16,TAS2R1,PDE1A,PLCB4,SCN9A,SCNN1A,SCNN1B,KCNK5,HTR3B
hsa04620	Toll-like receptor signaling pathway	95	25	0.18971	1	AKT3,TLR6,TICAM1,AKT2,IFNA8,TICAM2,IL6,IRF7,JAK1,NFKB1,PIK3CA,PIK3CD,PIK3R1,TOLLIP,MAPK3,MAPK8,MAPK9,MAPK10,TLR1,TLR2,TLR3,TLR5,TRAF3,CASP8,RIPK1,CD14
hsa04071	Sphingolipid signaling pathway	120	35	0.192156	1	AKT3,ACER1,ADORA3,SPTSSB,SGMS2,S1PR3,CERS3,AKT2,FCER1A,PLCB1,FYN,SGMS1,GNAI2,CERS2,ABCC1,NFKB1,PIK3CA,PIK3CD,PIK3R1,PLCB4,PLD1,PPP2CA,PPP2R2C,PPP2R3A,PPP2R5C,PPP2R5E,PRKCZ,MAPK3,MAPK8,MAPK9,MAPK10,PTEN,SMPD2,TP53,CERS4,S1PR4,GAB2
hsa04152	AMPK signaling pathway	118	35	0.194742	1	AKT3,PPARGC1A,CPT1A,AKT2,FBP1,TBC1D1,EEF2K,ACACA,HNF4A,ACACB,INS,IRS1,LEP,PRKAG2,RAB14,CAB39,PFKL,PIK3CA,PIK3CD,PIK3R1,PPARG,PPP2CA,PPP2R2C,PPP2R3A,PPP2R5C,PPP2R5E,STRADB,RHEB,TSC1,ADIPOR2,CAB39L,FBP2,CCNA2,G6PC3,CD36,CREB5
hsa05034	Alcoholism	163	42	0.199908	1	GRIN3A,H4C16,ADORA2A,CRH,DRD1,GNAI2,GNAO1,GNAS,GNB1,GNB2,GNG4,GNG5,GNG7,H2BC5,H2BC3,SLC29A2,NPY,NTRK2,PDYN,SHC3,GNG2,PKIA,MAPK3,GNG12,GNB4,BDNF,SLC18A1,SLC18A2,BRAF,HDAC11,CALM1,CAMK4,H3C3,H3C11,H3C8,H4C3,H4C13,PPP1R1B,CAMKK1,HAT1,MACROH2A1,CREB5,HDAC4
hsa04973	Carbohydrate digestion and absorption	42	13	0.204923	1	AKT3,AKT2,PLCB1,HK2,ATP1A1,ATP1B2,FXYD2,PIK3CA,PIK3CD,PIK3R1,PLCB4,SLC2A5,HKDC1,G6PC3
hsa04917	Prolactin signaling pathway	70	21	0.214309	1	AKT3,CGA,CSN2,ELF5,AKT2,ESR1,INS,NFKB1,PIK3CA,PIK3CD,PIK3R1,SHC3,MAPK3,MAPK8,MAPK9,MAPK10,PRLR,STAT5A,STAT5B,TNFSF11,SOCS6,SOCS5
hsa01523	Antifolate resistance	29	9	0.216073	1	ABCC5,DHFR,FOLR1,IL6,ABCC1,MTHFR,NFKB1,SHMT1,SLC19A1,ABCG2
hsa04924	Renin secretion	68	20	0.216529	1	ADCY6,ADCYAP1R1,ADRB3,AGT,AGTR1,EDNRA,PLCB1,GNAI2,GNAS,GUCY1A1,GUCY1B1,AQP1,KCNJ2,KCNMA1,PDE1A,PLCB4,PRKG2,PTGER2,PTGER4,CALM1
hsa04930	Type II diabetes mellitus	45	15	0.217063	1	HK2,INS,IRS1,PIK3CA,PIK3CD,PIK3R1,PKLR,PRKCD,PRKCZ,MAPK3,MAPK8,MAPK9,MAPK10,CACNA1B,HKDC1
hsa05142	Chagas disease	97	27	0.218158	1	AKT3,TLR6,TICAM1,AKT2,PLCB1,GNAI2,GNAL,GNAO1,GNAS,IL6,IL10,SMAD2,NFKB1,PIK3CA,PIK3CD,PIK3R1,PLCB4,PPP2CA,PPP2R2C,MAPK3,MAPK8,MAPK9,MAPK10,TLR2,C1QC,CASP8,CFLAR,CD247
hsa00232	Caffeine metabolism	5	2	0.221335	1	NAT2,NAT1
hsa00290	Valine, leucine and isoleucine biosynthesis	4	2	0.22172	1	SDSL,BCAT1
hsa04725	Cholinergic synapse	111	34	0.231999	1	AKT3,ADCY6,CHRM2,ADCY7,CHRM3,PIK3R6,ADCY4,AKT2,PLCB1,PIK3R5,FYN,GNAI2,GNAO1,GNB1,GNB2,GNG4,GNG5,GNG7,KCNJ2,KCNJ6,KCNQ1,PIK3CA,PIK3CD,PIK3CG,PIK3R1,PLCB4,GNG2,MAPK3,GNG12,KCNQ5,GNB4,CACNA1B,CAMK4,CHRNA6,CREB5
hsa05235	PD-L1 expression and PD-1 checkpoint pathway in cancer	88	25	0.234765	1	AKT3,BATF,CSNK2B,TICAM1,AKT2,ALK,LAT,HIF1A,TICAM2,JAK1,LCK,MAP3K3,NFATC2,NFKB1,PDCD1,PIK3CA,PIK3CD,PIK3R1,PRKCQ,MAPK3,PTEN,PTPN6,TLR2,CD247,CD4,CD28
hsa04371	Apelin signaling pathway	138	39	0.234976	1	AKT3,PPARGC1A,ADCY6,ADCY7,PIK3R6,CCN2,AGTR1,APLNR,ADCY4,AKT2,PLCB1,PIK3R5,GNAI2,GNB1,GNB2,GNG4,GNG5,GNG7,SMAD2,SMAD3,SMAD4,MEF2C,MEF2D,MYLK,NOS1,NRF1,PRKAG2,PIK3CG,PLAT,PLCB4,GNG2,MAPK3,GNG12,GNB4,RYR2,SLC8A1,CALM1,CAMK4,MYLK2,HDAC4
hsa04722	Neurotrophin signaling pathway	114	33	0.240199	1	AKT3,SH2B3,SH2B2,ZNF274,FRS2,AKT2,ABL1,SH2B1,IRS1,ARHGDIB,MATK,MAP3K3,NFKB1,NGF,NTF3,NTRK2,PIK3CA,PIK3CD,PIK3R1,SHC3,PRKCD,MAPK3,MAPK8,MAPK9,MAPK10,MAP2K5,RAP1A,RPS6KA2,BDNF,SORT1,BRAF,TP53,TP73,CALM1,CAMK4
hsa05144	Malaria	48	13	0.24103	1	KLRC4-KLRK1,COMP,CSF3,GYPC,HGF,IL6,IL10,ITGB2,LRP1,THBS1,THBS4,TLR2,CD36
hsa04923	Regulation of lipolysis in adipocytes	56	17	0.242556	1	AKT3,CGA,ADCY6,ADCY7,ADRB3,ADCY4,AKT2,GNAI2,GNAS,INS,IRS1,NPY,PIK3CA,PIK3CD,PIK3R1,PLAAT2,PRKG2,CIDEC
hsa00533	Glycosaminoglycan biosynthesis - keratan sulfate	14	5	0.242796	1	CHST4,FUT8,ST3GAL1,ST3GAL2,B4GALT3
hsa04977	Vitamin digestion and absorption	23	7	0.245023	1	PLB1,CBLIF,ABCC1,PNLIP,SLC19A1,SLC19A3,SLC5A6
hsa04614	Renin-angiotensin system	20	6	0.245231	1	CMA1,AGT,AGTR1,ENPEP,LNPEP,MAS1
hsa04978	Mineral absorption	55	15	0.245804	1	SLC26A9,STEAP2,HMOX2,MT2A,ATP1A1,ATP1B2,FXYD2,SLC11A2,ATP2B2,TRPV6,SLC39A4,MT1HL1,SLC8A1,VDR,SLC30A1
hsa05332	Graft-versus-host disease	35	9	0.251276	1	KIR3DL3,HLA-DMB,HLA-DOB,HLA-DPA1,HLA-DPB1,HLA-DRA,IL6,KIR3DL1,CD28
hsa04726	Serotonergic synapse	108	30	0.253741	1	PLA2G4E,PLCB1,GABRB3,CYP4X1,GNAI2,GNAO1,GNAS,GNB1,GNB2,GNG4,GNG5,GNG7,HTR1D,HTR1E,HTR3A,HTR4,APP,KCNJ5,KCNJ6,PLA2G4A,PLCB4,GNG2,MAPK3,GNG12,GNB4,SLC6A4,SLC18A1,SLC18A2,BRAF,CACNA1B,HTR3B
hsa03260	Virion - Human immunodeficiency virus	5	2	0.255591	1	CCR5,CD4
hsa04730	Long-term depression	58	18	0.256268	1	PPP1R17,PLA2G4E,CRH,PLCB1,GNAI2,GNAO1,GNAS,GNAZ,GRIA1,GUCY1A1,GUCY1B1,NOS1,PLA2G4A,PLCB4,PPP2CA,PRKG2,MAPK3,BRAF
hsa05132	Salmonella infection	240	60	0.2629	1	AKT3,ABI1,ARPC1B,ACTR3,TLR6,TUBA1B,MYL12B,NOD1,DCTN2,MYL12A,WASF3,CTNNB1,DCTN1,MLKL,AKT2,SNX33,TXN2,ARHGEF26,CYFIP2,ANXA2,NCKAP1L,BIRC2,BIRC3,HSP90AA1,IL6,ARF1,PFN4,KPNA1,RHOB,RHOH,M6PR,NFKB1,PAK1,PIK3C2G,PIK3CA,PIK3CD,PIK3CG,PKN1,MAPK3,MAPK8,MAPK9,MAPK10,PTPRC,NLRC4,RAB5A,S100A10,SKP1,TLR2,TLR5,TUBA3C,RAB7A,AHNAK,FYCO1,DYNC2H1,DYNLRB1,CASP8,RIPK1,KLC4,CYTH1,CD14,ELMO1
hsa05168	Herpes simplex virus 1 infection	479	102	0.265836	1	AKT3,ZNF559-ZNF177,ZNF891,ZNF234,ZNF257,ZNF543,ZFP28,ZNF534,ZNF578,ZNF548,ZNF582,ZNF583,TICAM1,ZNF570,ZNF782,ZNF610,ZNF567,ZNF540,ZNF721,AKT2,ZNF549,ZNF285,ZNF311,ZNF547,ZIK1,ZFP82,HLA-DMB,HLA-DOB,HLA-DPA1,HLA-DPB1,HLA-DRA,BIRC2,BIRC3,ZNF181,ZFP69,ZNF404,ZNF284,IFNA8,ZNF860,ZNF530,ZNF233,IL6,IRF7,JAK1,ZNF829,ZNF568,ZNF773,ZNF728,ZNF790,ZNF470,ZNF662,ZNF793,ZNF880,ZNF772,ZNF716,NFKB1,OAS2,PIK3CA,P…
hsa04064	NF-kappa B signaling pathway	93	25	0.269998	1	EDAR,EDARADD,CSNK2B,TICAM1,CYLD,LAT,BLNK,BIRC2,BIRC3,TICAM2,IL1R1,LCK,NFKB1,PLAU,PRKCQ,BCL2A1,CXCL12,SYK,TRAF3,TRAF5,CARD11,TNFSF11,RIPK1,CFLAR,MAP3K14,CD14
hsa00620	Pyruvate metabolism	46	12	0.275384	1	ME3,ADH1C,ADH5,ALDH1B1,ACACA,ACACB,LDHC,PC,PDHA2,PKLR,ACSS2,ACSS1
hsa04650	Natural killer cell mediated cytotoxicity	113	29	0.279097	1	MICA,KLRC4-KLRK1,VAV3,KIR3DL3,CSF2,PTK2B,FYN,NCR3,LAT,ICAM2,IFNA8,ITGB2,KIR3DL1,LCK,LCP2,NFATC2,PAK1,CD244,PIK3CA,PIK3CD,PIK3R1,SHC3,MAPK3,PTPN6,SH3BP2,BRAF,SYK,CD247,CD48
hsa04810	Regulation of actin cytoskeleton	218	60	0.280178	1	AKT3,ARPC1B,ACTR3,ABI2,WASF2,PAK4,MYL12B,VAV3,BAIAP2,MYL12A,CFL2,CHRM2,CHRM3,LPAR1,AKT2,SPATA13,FGF1,FGF7,FGF8,FGFR2,FGFR4,ARHGEF12,FGF21,CYFIP2,GIT1,GSN,NCKAP1L,APC,INS,ITGA2B,ITGA4,ITGAV,ITGB1,ITGB2,PFN4,MYLK,PAK1,PIK3CA,PIK3CD,PIK3R1,MAPK3,GNG12,PDGFC,PAK6,PAK5,PTK2,PXN,RDX,BDKRB1,CXCL12,BRAF,TIAM1,C6,C8A,C8B,PIP5K1B,ITGA8,MYLK2,FGF17,FGD3,BCAR1
hsa04613	Neutrophil extracellular trap formation	157	38	0.280777	1	AKT3,ATG7,CLCN3,H4C16,ELANE,AKT2,FCGR2A,PLCB1,PADI4,FPR2,FPR3,SIGLEC9,H2BC5,H2BC3,ITGA2B,ITGB2,MPO,NFKB1,PIK3CA,PIK3CD,PIK3R1,PLCB4,MAPK3,SELPLG,CLEC7A,SYK,TLR2,C5AR1,VDAC1,HDAC11,CAMP,H3C3,H3C11,H3C8,H4C3,H4C13,HAT1,MACROH2A1,HDAC4
hsa04625	C-type lectin receptor signaling pathway	103	28	0.281001	1	AKT3,CYLD,AKT2,ARHGEF12,CLEC4D,IL6,IL10,LSP1,NFATC2,NFKB1,PAK1,CLEC1B,IL23A,PIK3CA,PIK3CD,PIK3R1,IL17D,PRKCD,MAPK3,MAPK8,MAPK9,MAPK10,CLEC7A,SYK,CALM1,CASP8,CBLB,KSR1,MAP3K14
hsa04910	Insulin signaling pathway	131	36	0.281322	1	AKT3,SORBS1,SH2B2,PPARGC1A,AKT2,FBP1,EIF4E1B,HK2,ACACA,ACACB,INS,IRS1,PRKAG2,PIK3CA,PIK3CD,PIK3R1,PKLR,SHC3,PRKAR1A,PRKAR1B,PRKAR2B,PRKCZ,MAPK3,MAPK8,MAPK9,MAPK10,PTPN1,PTPRF,RHEB,BRAF,TSC1,PPP1R3B,CALM1,HKDC1,CBLB,FBP2,G6PC3,EIF4E2
hsa05162	Measles	126	32	0.281525	1	AKT3,ADAR,CSNK2B,AKT2,RCHY1,HSPA1A,HSPA1L,HSPA8,IFNA8,IL2RA,IL2RB,IL6,IRF7,JAK1,JAK3,MX2,NFKB1,OAS2,PIK3CA,PIK3CD,PIK3R1,MAPK8,MAPK9,MAPK10,STAT5A,STAT5B,TLR2,TP53,TP73,TRAF3,CASP8,CBLB,CCND3,CD28
hsa05340	Primary immunodeficiency	32	9	0.285733	1	BLNK,ICOS,JAK3,LCK,CIITA,AICDA,PTPRC,DCLRE1C,CD4
hsa04612	Antigen processing and presentation	64	16	0.290161	1	KIR3DL3,HLA-DMB,HLA-DOB,HLA-DPA1,HLA-DPB1,HLA-DRA,HSPA1A,HSPA1L,HSPA8,HSP90AA1,KIR2DL4,KIR3DL1,CIITA,LGMN,CANX,CD4
hsa04670	Leukocyte transendothelial migration	108	29	0.30368	1	OCLN,MYL12B,VAV3,MYL12A,RAPGEF4,CLDN7,CTNNA2,CTNNB1,CTNND1,PTK2B,CLDN17,GNAI2,ITGA4,ITGB1,ITGB2,ITK,ARHGAP5,RHOH,AFDN,PIK3CA,PIK3CD,PIK3R1,PTK2,PXN,RAP1A,CXCL12,CLDN12,CLDN9,BCAR1
hsa04927	Cortisol synthesis and secretion	62	19	0.30625	1	ADCY6,ADCY7,CYP11A1,CYP11B1,AGT,AGTR1,ADCY4,PLCB1,GNAS,HSD3B1,HSD3B2,KCNA4,KCNK2,LDLR,PDE8A,PLCB4,POMC,NCEH1,CREB5
hsa04727	GABAergic synapse	84	25	0.307947	1	SLC38A3,ADCY6,ADCY7,ABAT,ADCY4,GABRR3,GABBR1,GABRA1,GABRB3,GABRG2,GLUL,GNAI2,GNAO1,GNB1,GNB2,GNG4,GNG5,GNG7,KCNJ6,GNG2,GNG12,SLC12A5,GNB4,SLC6A1,TRAK2,CACNA1B
hsa04710	Circadian rhythm	34	10	0.308101	1	TPTEP2-CSNK1E,CSNK1E,BMAL1,NFIL3,NPAS2,PRKAG2,RORA,SKP1,BHLHE40,PER2,RBX1
hsa00983	Drug metabolism - other enzymes	70	16	0.310924	1	NAT2,UGT2B11,DPYS,DUT,GSTA2,GSTM3,GSTP1,MGST1,MPO,RRM2B,UGT1A8,UGT1A6,TK1,TK2,UCK2,NAT1,GSTO1,CDA
hsa04976	Bile secretion	85	22	0.315762	1	UGT2B11,SLC22A7,ADCY6,ADCY7,ADCY4,EPHX1,GNAS,AQP8,AQP1,LDLR,ATP1A1,ATP1B2,FXYD2,ABCB1,UGT1A8,UGT1A6,NCEH1,SLC10A2,CA2,NR0B2,SLC4A4,ABCG2,NR1H4
hsa05330	Allograft rejection	32	8	0.322631	1	HLA-DMB,HLA-DOB,HLA-DPA1,HLA-DPB1,HLA-DRA,IL5,IL10,CD28
hsa04971	Gastric acid secretion	75	22	0.32841	1	ADCY6,ADCY7,CHRM3,SLC26A7,ADCY4,PLCB1,GAST,GNAI2,GNAS,KCNJ1,KCNJ2,KCNJ15,KCNJ16,KCNK2,KCNQ1,MYLK,ATP1A1,ATP1B2,ATP4A,PLCB4,CA2,CALM1,MYLK2
hsa04148	Efferocytosis	152	41	0.331105	1	ANO4,CPT1A,DNMT3A,DUSP5,STAB1,ATP11A,HAVCR1,XKR6,GPR132,HIF1A,IL10,ITGAV,LRP1,NFATC2,ATP2A1,ATP2A2,P2RY2,P2RY6,ANO7,GULP1,RAB14,PPARD,PPARG,SIRPG,MAPK3,PTGER2,PTGER4,PTK2,PTPN6,RAB5A,CX3CL1,P2RY12,BSG,THBS1,C1QC,RAB7A,MEGF11,MEGF10,HAVCR2,CD36,BCAR1,ELMO1
hsa04964	Proximal tubule bicarbonate reclamation	21	6	0.333406	1	SLC38A3,AQP1,ATP1A1,ATP1B2,FXYD2,CA2,SLC4A4
hsa04972	Pancreatic secretion	95	25	0.335181	1	ADCY6,ADCY7,CHRM3,CPA2,ADCY4,PLCB1,GNAS,KCNMA1,KCNQ1,CTRB2,ATP1A1,ATP1B2,FXYD2,ATP2A1,ATP2A2,ATP2B2,PLCB4,PNLIP,PNLIPRP1,PNLIPRP2,RAP1A,RYR2,CA2,SLC4A4,CCKAR,CD38
hsa00980	Metabolism of xenobiotics by cytochrome P450	67	14	0.345069	1	UGT2B11,ADH1C,ADH5,CYP1B1,CYP2F1,EPHX1,HPGDS,GSTA2,GSTM3,GSTP1,HSD11B1,MGST1,UGT1A8,UGT1A6,GSTO1
hsa04933	AGE-RAGE signaling pathway in diabetic complications	95	26	0.35003	1	AKT3,COL1A1,COL4A1,COL4A2,COL4A4,AGT,AGTR1,AKT2,PLCB1,IL6,SMAD2,SMAD3,SMAD4,NFKB1,NOX4,PIK3CA,PIK3CD,PIK3R1,PLCB4,PRKCD,PRKCZ,MAPK3,MAPK8,MAPK9,MAPK10,STAT5A,STAT5B
hsa00051	Fructose and mannose metabolism	33	9	0.352831	1	FBP1,ALDOA,ALDOB,AKR1B1,HK2,KHK,MPI,PFKL,HKDC1,FBP2
hsa04012	ErbB signaling pathway	80	24	0.354267	1	AKT3,PAK4,NRG4,AKT2,ABL1,ABL2,NRG1,NCK1,PAK1,PIK3CA,PIK3CD,PIK3R1,SHC3,MAPK3,MAPK8,MAPK9,MAPK10,PAK6,PAK5,PTK2,BRAF,STAT5A,STAT5B,NCK2,CBLB
hsa05320	Autoimmune thyroid disease	43	10	0.366123	1	CGA,HLA-DMB,HLA-DOB,HLA-DPA1,HLA-DPB1,HLA-DRA,IFNA8,IL5,IL10,CD28
hsa00770	Pantothenate and CoA biosynthesis	21	6	0.368537	1	DPYS,ALDH1B1,CSAD,ENPP3,BCAT1,VNN2,VNN1
hsa04950	Maturity onset diabetes of the young	26	7	0.370907	1	NR5A2,HNF4A,HNF4G,INS,NEUROG3,PKLR,HNF1A
hsa04713	Circadian entrainment	96	28	0.372464	1	ADCY6,ADCY7,ADCYAP1R1,ADCY4,PLCB1,GNAI2,GNAO1,GNAS,GNB1,GNB2,GNG4,GNG5,GNG7,GRIA1,GRIA4,GUCY1A1,GUCY1B1,KCNJ5,KCNJ6,NOS1,PLCB4,GNG2,PRKG2,MAPK3,GNG12,GNB4,RYR2,CALM1,PER2
hsa04657	IL-17 signaling pathway	90	21	0.37918	1	TRAF3IP2,CSF2,CSF3,HSP90AA1,S100A7A,IL5,IL6,MMP13,NFKB1,IL17D,MAPK3,MAPK4,MAPK8,MAPK9,MAPK10,S100A8,S100A9,TRAF3,TRAF5,FOSL1,CASP8
hsa04931	Insulin resistance	105	28	0.382861	1	AKT3,PPARGC1A,CPT1A,AGT,AKT2,ACACB,IL6,INS,IRS1,NFKB1,PRKAG2,PIK3CA,PIK3CD,PIK3R1,PTPA,PRKCD,PRKCQ,PRKCZ,MAPK8,MAPK9,MAPK10,PTEN,PTPN1,PTPRF,RPS6KA2,PPP1R3B,G6PC3,CD36,CREB5
hsa00520	Amino sugar and nucleotide sugar metabolism	48	12	0.385221	1	GNE,CHIT1,GNPDA2,CYB5R3,CHIA,HK2,MPI,PGM3,UAP1,UGDH,UXS1,HKDC1,NPL
hsa00020	Citrate cycle (TCA cycle)	28	7	0.389008	1	IDH2,IDH3A,ACLY,OGDH,PC,PDHA2,SUCLG1
hsa05100	Bacterial invasion of epithelial cells	76	21	0.395079	1	ARPC1B,ACTR3,WASF2,MAD2L2,SEPTIN9,SEPTIN12,CTNNA2,CTNNB1,SEPTIN8,CD2AP,ARHGEF26,ITGB1,SEPTIN2,PIK3CA,PIK3CD,PIK3R1,SHC3,SEPTIN11,PTK2,PXN,BCAR1,ELMO1
hsa05200	Pathways in cancer	507	130	0.400713	1	AKT3,BCL2L11,LPAR6,RASSF1,ADCY6,ADCY7,COL4A1,COL4A2,COL4A4,CSF1R,CSF2RB,CSF3R,CTBP2,CTNNA2,CTNNB1,AGT,AGTR1,LPAR1,EDNRA,EDNRB,ADCY4,AKT2,ESR1,ETS1,MECOM,FGF1,FGF7,FGF8,FGFR2,FGFR4,PLCB1,ARHGEF12,DAPK2,ALK,ABL1,FGF21,GNAI2,GNAS,GNB1,GNB2,GNG4,GNG5,GNG7,GSTA2,GSTM3,GSTP1,HGF,HIF1A,APC,BIRC2,BIRC3,HSP90AA1,IFNA8,KLK3,IL2RA,IL2RB,IL3,IL4R,IL5,IL5RA,IL6,IL7,IL12RB1,IL15RA,ITGA2B,ITGAV,ITGB1,JAK1,JAK3,…
hsa05222	Small cell lung cancer	88	24	0.422531	1	AKT3,COL4A1,COL4A2,COL4A4,AKT2,FHIT,BIRC2,BIRC3,ITGA2B,ITGAV,ITGB1,LAMA3,LAMA4,LAMA5,NFKB1,PIK3CA,PIK3CD,PIK3R1,PTEN,PTK2,RARB,TP53,TRAF3,TRAF5,ZBTB17
hsa00524	Neomycin, kanamycin and gentamicin biosynthesis	5	2	0.425197	1	HK2,HKDC1
hsa04750	Inflammatory mediator regulation of TRP channels	97	27	0.425836	1	ADCY6,ADCY7,PLA2G4E,ADCY4,PLCB1,GNAS,IL1R1,NGF,P2RY2,TRPV2,PIK3CA,PIK3CD,PIK3R1,PLA2G4A,PLCB4,PRKCD,PRKCQ,MAPK8,MAPK9,MAPK10,PTGER2,PTGER4,BDKRB1,TRPV1,TRPM8,CALM1,ASIC3
hsa04914	Progesterone-mediated oocyte maturation	88	23	0.426156	1	AKT3,MAD2L2,ADCY6,ADCY7,ANAPC16,ADCY4,AKT2,GNAI2,HSP90AA1,INS,SPDYE4,FZR1,PIK3CA,PIK3CD,PIK3R1,PLK1,MAPK3,MAPK8,MAPK9,MAPK10,RPS6KA2,CPEB1,BRAF,CCNA2,CDC25C
hsa05033	Nicotine addiction	36	10	0.433798	1	GRIN3A,GABRR3,SLC17A8,GABRA1,GABRB3,GABRG2,GRIA1,GRIA4,CACNA1B,CHRNA6
hsa04215	Apoptosis - multiple species	31	8	0.437333	1	BCL2L11,BIRC2,BIRC3,SEPTIN4,MAPK8,MAPK9,MAPK10,CASP8
hsa05166	Human T-cell leukemia virus 1 infection	212	53	0.444738	1	AKT3,ADCY6,ADCY7,ANAPC16,CSF2,ADCY4,AKT2,ETS1,ETS2,CRTC1,HLA-DMB,HLA-DOB,HLA-DPA1,HLA-DPB1,HLA-DRA,IL1R1,IL2RA,IL2RB,IL6,IL15RA,ITGB2,JAK1,JAK3,LCK,SMAD2,SMAD3,SMAD4,MAP3K3,MSX1,NFATC2,NFKB1,PIK3CA,PIK3CD,PIK3R1,MAPK3,MAPK8,MAPK9,MAPK10,PTEN,SPI1,STAT5A,STAT5B,TP53,VDAC1,FOSL1,CANX,RANBP3,KAT2B,CCNA2,CCND3,MAP3K14,BUB3,CD4,TBPL1,CREB5
hsa00561	Glycerolipid metabolism	58	15	0.448163	1	DGKG,ALDH1B1,AKR1B1,LCLAT1,LIPC,PNLIP,PNLIPRP1,PNLIPRP2,AGPAT5,AGPAT3,AGPAT4,LIPF,DGKZ,PLPP2,PLPP3,LPIN2
hsa05418	Fluid shear stress and atherosclerosis	131	32	0.450503	1	AKT3,CTNNB1,AKT2,TXN2,GSTA2,GSTM3,GSTP1,HSP90AA1,IL1R1,ITGA2B,ITGAV,MEF2C,MGST1,NFKB1,PIK3CA,PIK3CD,PIK3R1,PLAT,PRKCZ,MAPK8,MAPK9,MAPK10,MAP2K5,PTK2,SDC4,BMP4,BMPR1A,BMPR1B,TP53,CALM1,SQSTM1,ACVR1,GSTO1
hsa00430	Taurine and hypotaurine metabolism	16	4	0.453641	1	CDO1,GGT6,FMO1,GGT1,CSAD
hsa04919	Thyroid hormone signaling pathway	117	32	0.455831	1	AKT3,MED16,RCAN2,NCOA2,SLC16A10,CTNNB1,RCAN1,AKT2,ESR1,PLCB1,HIF1A,ITGAV,MYH7,ATP1A1,ATP1B2,NOTCH4,FXYD2,ATP2A1,ATP2A2,PFKL,PIK3CA,PIK3CD,PIK3R1,PLCB4,MAPK3,RHEB,BMP4,THRA,THRB,TP53,NCOA3,NCOA1,KAT2B,PLCZ1
hsa04217	Necroptosis	145	32	0.458912	1	PLA2G4E,TICAM1,CYLD,MLKL,GLUL,BIRC2,BIRC3,HSP90AA1,IFNA8,TICAM2,JAK1,JAK3,PLA2G4A,MAPK8,MAPK9,MAPK10,STAT5A,STAT5B,TLR3,TRAF5,VDAC1,ZBP1,CAPN1,CASP8,RIPK1,CFLAR,SQSTM1,IL33,CHMP7,CHMP4C,MACROH2A1,SPATA2
hsa05322	Systemic lupus erythematosus	107	22	0.465052	1	H4C16,ELANE,FCGR2A,H2BC5,H2BC3,HLA-DMB,HLA-DOB,HLA-DPA1,HLA-DPB1,HLA-DRA,IL10,C1QC,C6,C8A,C8B,H3C3,H3C11,H3C8,H4C3,H4C13,CD28,MACROH2A1
hsa01200	Carbon metabolism	105	24	0.467707	1	ME3,SDSL,ADH5,CPS1,ENO1,ENO2,FBP1,ALDOA,ALDOB,HK2,IDH2,IDH3A,OGDH,PC,PDHA2,PFKL,PKLR,ACSS2,PSPH,SHMT1,HKDC1,ACSS1,FBP2,SUCLG1,H6PD
hsa05140	Leishmaniasis	65	15	0.471322	1	FCGR2A,HLA-DMB,HLA-DOB,HLA-DPA1,HLA-DPB1,HLA-DRA,IL10,ITGA4,ITGB1,ITGB2,JAK1,NFKB1,MAPK3,PTPN6,TLR2
hsa01230	Biosynthesis of amino acids	66	15	0.471605	1	SDSL,CPS1,ENO1,ENO2,ALDOA,ALDOB,GLUL,IDH2,IDH3A,MAT1A,PC,PFKL,PKLR,PSPH,BCAT1,SHMT1
hsa00640	Propanoate metabolism	32	8	0.478169	1	ABAT,ACACA,ACACB,LDHC,ECHDC1,ACSS2,ACSS1,SUCLG1
hsa04014	Ras signaling pathway	227	59	0.480703	1	AKT3,PAK4,RASSF1,PLA2G4E,CSF1R,AKT2,ETS1,ETS2,FGF1,FGF7,FGF8,FGFR2,FGFR4,ABL1,FGF21,ABL2,LAT,GNB1,GNB2,GNG4,GNG5,GNG7,ANGPT2,HGF,INS,AFDN,NFKB1,NGF,NTF3,NTRK2,PAK1,PIK3CA,PIK3CD,PIK3R1,PLA2G4A,SHC3,PLD1,GNG2,PLAAT2,MAPK3,GNG12,MAPK8,MAPK9,MAPK10,PDGFC,PAK6,PAK5,RALGAPB,RALGAPA2,RAB5A,RAP1A,GNB4,BDNF,STK4,TIAM1,CALM1,SHOC2,BRAP,FGF17,KSR1,GAB2
hsa04015	Rap1 signaling pathway	207	55	0.489016	1	AKT3,VAV3,RAPGEF4,ADCY6,ADCY7,CNR1,ADORA2A,CSF1R,CTNNB1,CTNND1,LPAR1,ADCY4,AKT2,FGF1,FGF7,FGF8,FGFR2,FGFR4,SIPA1L3,PLCB1,FYB1,SIPA1L1,FGF21,LAT,GNAI2,GNAO1,GNAS,ANGPT2,HGF,INS,ITGA2B,ITGB1,ITGB2,PFN4,LCP2,AFDN,NGF,P2RY1,PIK3CA,PIK3CD,PIK3R1,PLCB4,APBB1IP,PRKCZ,MAPK3,PDGFC,RAP1A,RAP1GAP,BRAF,THBS1,TIAM1,CALM1,FGF17,F2RL3,BCAR1,FARP2
hsa04360	Axon guidance	175	49	0.48938	1	PAK4,MYL12B,SEMA6B,SEMA4D,MYL12A,CFL2,EPHA4,EPHB3,EPHB6,FES,ARHGEF12,ABL1,FYN,NGEF,GNAI2,ITGB1,ABLIM1,NCK1,NFATC2,PAK1,PIK3CA,PIK3CD,PIK3R1,PLXNA2,PLXNB1,PRKCZ,MAPK3,DPYSL5,PAK6,RGMA,PAK5,PTK2,SEMA6A,LRRC4C,SEMA4G,ROBO2,RYK,CXCL12,SEMA3F,BMPR1B,SLIT3,TRPC4,SEMA3B,SEMA6D,WNT5B,NCK2,SEMA5A,PLXNA4,SLIT2
hsa00650	Butanoate metabolism	25	6	0.504915	1	ABAT,HADH,HMGCS2,ACSM4,OXCT1,HMGCLL1,L2HGDH
hsa00230	Purine metabolism	123	30	0.506781	1	ADCY6,ADCY7,ADSS1,CANT1,LACC1,DGUOK,ADCY4,AK1,FHIT,NT5C2,AMPD1,AMPD3,GUCY1A1,GUCY1B1,GUCY2C,GUK1,NUDT2,RRM2B,PDE11A,PDE1A,PDE4B,PDE4C,PDE4D,PDE6A,PDE8A,PDE9A,ENPP3,NT5M,PRUNE1,URAD,GDA
hsa04623	Cytosolic DNA-sensing pathway	68	14	0.507636	1	ADAR,GSDME,MLKL,IFNA8,IL6,IRF7,NFKB1,POLR2H,POLR2L,POLR3B,ZBP1,CASP8,RIPK1,IL33,AIM2
hsa00982	Drug metabolism - cytochrome P450	59	11	0.511739	1	UGT2B11,ADH1C,ADH5,FMO1,HPGDS,GSTA2,GSTM3,GSTP1,MGST1,UGT1A8,UGT1A6,GSTO1
hsa04310	Wnt signaling pathway	168	44	0.517173	1	TPTEP2-CSNK1E,WIF1,CSNK1A1L,PRICKLE1,CSNK1E,CSNK2B,APCDD1,CTBP2,CTNNB1,PRICKLE2,DAAM1,PLCB1,DAAM2,INVS,PRICKLE4,APC,RSPO2,RSPO4,SMAD3,SMAD4,NFATC2,PLCB4,PPARD,RNF43,MAPK8,MAPK9,MAPK10,CTNNBIP1,RYK,SFRP1,SFRP2,SIAH1,SKP1,TLE3,TP53,TBL1XR1,TLE6,WNT10A,FOSL1,WNT5B,VANGL1,FZD1,ZNRF3,CCND3,CER1,RBX1
hsa00534	Glycosaminoglycan biosynthesis - heparan sulfate / heparin	23	6	0.523007	1	EXT1,EXTL3,GLCE,NDST1,HS3ST3A1,HS3ST2
hsa00760	Nicotinate and nicotinamide metabolism	36	8	0.525204	1	NADK2,NT5C2,QPRT,NMNAT3,ENPP3,NT5M,NADK,CD38
hsa04022	cGMP-PKG signaling pathway	161	41	0.527587	1	AKT3,KCNMB2,ADCY6,ADCY7,ADORA3,PIK3R6,ADRB3,AGTR1,EDNRA,EDNRB,ADCY4,AKT2,PLCB1,PIK3R5,GNAI2,GTF2I,GUCY1A1,GUCY1B1,INS,IRS1,KCNMA1,KCNMB1,MEF2C,MEF2D,MYH7,MYLK,ATP1A1,NFATC2,ATP1B2,FXYD2,ATP2A1,ATP2A2,ATP2B2,PIK3CG,PLCB4,PRKG2,MAPK3,SLC8A1,VDAC1,CALM1,MYLK2,GTF2IRD1,CREB5
hsa05231	Choline metabolism in cancer	95	25	0.532212	1	AKT3,WASF2,WASF3,PLA2G4E,DGKG,SLC44A5,AKT2,HIF1A,PCYT1A,PIK3CA,PIK3CD,PIK3R1,PLA2G4A,PLD1,MAPK3,MAPK8,MAPK9,MAPK10,PDGFC,RHEB,TSC1,SLC44A4,PIP5K1B,DGKZ,PLPP2,PLPP3
hsa02010	ABC transporters	43	11	0.539393	1	ABCC5,ABCC9,ABCA8,ABCB9,ABCA6,ABCA12,ABCB5,ABCC1,ABCB1,ABCC11,ABCG2
hsa00030	Pentose phosphate pathway	26	6	0.54542	1	FBP1,ALDOA,ALDOB,PFKL,FBP2,H6PD
hsa05131	Shigellosis	236	56	0.553575	1	AKT3,ARPC1B,ACTR3,WASF2,MYL12B,NOD1,MYL12A,RRAGA,SEPTIN9,SEPTIN12,CSF2,AKT2,SEPTIN8,PLCB1,HK2,IL1R1,ITGB1,ARF1,PFN4,SEPTIN2,NFKB1,PIK3CA,PIK3CD,PIK3R1,PLCB4,WIPI1,SEPTIN11,PRKCD,PRKCQ,MAPK3,MAPK8,MAPK9,MAPK10,PTK2,PXN,NLRC4,SKP1,TLR5,TP53,TRAF5,UBE2D1,UBE2D2,UBE2D3,VDAC1,HKDC1,CAPN1,CAST,H3C3,H3C11,H3C8,RIPK1,SQSTM1,PLCZ1,CYTH1,CD14,BCAR1,ELMO1,RBX1
hsa03264	Virion - Flavivirus	4	1	0.557865	1	HAVCR1
hsa00071	Fatty acid degradation	42	9	0.558165	1	ADH1C,ADH5,CPT1A,ACSL1,ACSL3,ALDH1B1,HADH,ACSL5,ACSBG2
hsa04925	Aldosterone synthesis and secretion	94	25	0.563514	1	ADCY6,ADCY7,CYP11A1,CYP11B2,AGT,AGTR1,ADCY4,DAGLB,PLCB1,GNAS,HSD3B1,HSD3B2,KCNJ5,LDLR,ATF1,ATP1A1,ATP1B2,ATP2B2,PLCB4,POMC,CAMK1D,DAGLA,CALM1,CAMK4,CREB5
hsa04975	Fat digestion and absorption	43	9	0.563542	1	FABP1,FABP2,PNLIP,PNLIPRP1,PNLIPRP2,LIPF,PLPP2,PLPP3,CD36
hsa05130	Pathogenic Escherichia coli infection	190	44	0.564713	1	ABI1,OCLN,ABCF2,ARPC1B,ACTR3,WASF2,TUBA1B,SEC24B,BAIAP2,WASF3,CLDN7,NLRP4,LPAR1,FCGR2A,ARHGEF12,ABL1,FYN,CLDN17,CYFIP2,MYO1H,NCKAP1L,IL1R1,IL6,ITGB1,ARF1,MYO1B,MYO1A,NCK1,NFKB1,PAK1,MAPK3,MAPK8,MAPK9,MAPK10,PTPN6,MYO1G,TLR5,TUBA3C,WIPF1,CASP8,NCK2,RIPK1,CLDN12,CLDN9,CYTH1
hsa05164	Influenza A	153	33	0.566571	1	AKT3,ADAR,CPSF4,TICAM1,AKT2,NXT1,HLA-DMB,HLA-DOB,HLA-DPA1,HLA-DPB1,HLA-DRA,IFNA8,IL6,IRF7,JAK1,KPNA1,KPNA5,CIITA,MX2,NFKB1,OAS2,PIK3CA,PIK3CD,PIK3R1,MAPK3,TMPRSS4,CPSF4L,TLR3,TRAF3,VDAC1,NLRX1,PABPN1,CASP8,CCND3,IL33
hsa05202	Transcriptional misregulation in cancer	178	44	0.572545	1	CEBPE,CSF1R,CSF2,DEFA4,DEFA6,ELANE,FLI1,FUT8,NUPR1,TLX1,HOXA10,HOXA11,BIRC2,BIRC3,IL2RB,IL3,IL6,LMO2,SMAD1,MEF2C,AFF1,MPO,MYCN,ATF1,NFKB1,PLAT,PLAU,PPARG,PTK2,RARA,BCL2A1,BCL6,SPI1,TP53,ZBTB16,ZBTB17,H3C3,H3C11,H3C8,SUPT3H,RUNX2,RUNX1T1,PER2,CCNA2,CD14
hsa00780	Biotin metabolism	3	1	0.577319	1	HLCS,OXSM
hsa04962	Vasopressin-regulated water reabsorption	43	10	0.582137	1	DCTN2,ADCY6,DCTN1,GNAS,ARHGDIB,AVP,RAB5A,VAMP2,DYNC2H1,CREB5
hsa05030	Cocaine addiction	47	12	0.582577	1	GRIN3A,DRD1,GNAI2,GNAS,GRM2,NFKB1,PDYN,BDNF,SLC18A1,SLC18A2,PPP1R1B,CREB5
hsa00240	Pyrimidine metabolism	55	12	0.583602	1	CANT1,CTPS1,DPYS,DUT,NT5C2,NUDT2,RRM2B,ENPP3,NT5M,TK1,TK2,UCK2,CDA
hsa04520	Adherens junction	92	24	0.584372	1	WASF2,MYL12B,BAIAP2,SORBS1,MYL12A,WASF3,CSNK2B,CTNNA2,CTNNB1,CTNND1,FYN,LMO7,SMAD3,SMAD4,AFDN,RADIL,MAPK3,HEG1,PTPN1,PTPN6,PTPRB,PTPRF,RAP1A,YES1,FARP2
hsa04270	Vascular smooth muscle contraction	132	32	0.58836	1	CALCRL,KCNMB2,RAMP1,RAMP3,ADCY6,ADCY7,PLA2G4E,ADORA2A,AGT,AGTR1,EDNRA,ADCY4,PLCB1,ARHGEF12,GNAS,GUCY1A1,GUCY1B1,KCNMA1,KCNMB1,MYLK,PLA2G4A,PLCB4,AVP,PRKCD,PRKCQ,MAPK3,BRAF,ACTG2,CALCA,CALD1,CALM1,MYLK2,PPP1R14A
hsa05152	Tuberculosis	163	36	0.59753	1	AKT3,TLR6,AKT2,FCGR2A,ARHGEF12,ATP6V0A2,HLA-DMB,HLA-DOB,HLA-DPA1,HLA-DPB1,HLA-DRA,IFNA8,IL6,IL10,ITGB2,JAK1,LSP1,CIITA,NFKB1,IL23A,MAPK3,MAPK8,MAPK9,MAPK10,RAB5A,NOD2,CLEC7A,SYK,TLR1,TLR2,VDR,RAB7A,CALM1,CAMP,CASP8,KSR1,CD14
hsa00532	Glycosaminoglycan biosynthesis - chondroitin sulfate / dermatan sulfate	20	5	0.60441	1	DSE,CHST15,CHST12,CSGALNACT1,CHST3
hsa03083	Polycomb repressive complex	76	18	0.62831	1	EPOP,WDR5,CSNK2B,ASXL1,PHC2,EZH2,SCMH1,KDM2A,PHF19,SFMBT1,MBD5,SFMBT2,SKP1,UBE2D1,UBE2D2,UBE2D3,PCGF5,AURKB
hsa00562	Inositol phosphate metabolism	69	17	0.635578	1	PLCH1,PLCB1,INPP1,INPP5D,ITPKB,PIK3C2G,PIK3CA,PIK3CD,PIK3CG,PLCB4,PTEN,PIP5K1B,INPP4B,SYNJ2,MTMR3,MTMR2,PLCZ1
hsa04261	Adrenergic signaling in cardiomyocytes	148	37	0.638925	1	AKT3,RAPGEF4,ADCY6,ADCY7,PIK3R6,AGT,AGTR1,ADCY4,AKT2,PLCB1,PIK3R5,CACNG5,GNAI2,GNAS,KCNK2,KCNQ1,MYH7,ATP1A1,ATP1B2,FXYD2,ATP2A1,ATP2A2,ATP2B2,PIK3CG,PLCB4,PPP2CA,PPP2R2C,PPP2R3A,PPP2R5C,PPP2R5E,MAPK3,RYR2,SCN5A,SLC8A1,TPM3,CACNB2,CALM1,CREB5
hsa00910	Nitrogen metabolism	15	3	0.642429	1	CPS1,GLUL,CA1,CA2
hsa04211	Longevity regulating pathway	88	22	0.643778	1	AKT3,PPARGC1A,ADCY6,ADCY7,ADCY4,AKT2,EIF4E1B,SESN1,INS,IRS1,NFKB1,PRKAG2,PIK3CA,PIK3CD,PIK3R1,PPARG,RHEB,TP53,TSC1,ADIPOR2,CAMK4,EIF4E2,CREB5,RB1CC1
hsa04936	Alcoholic liver disease	133	29	0.644733	1	AKT3,PPARGC1A,ADH1C,ADH5,CPT1A,TICAM1,CTNNB1,AKT2,FABP1,ALDH1B1,ACACA,ACACB,IFNA8,IL6,NFKB1,NOX4,PRKAG2,MAPK8,MAPK9,MAPK10,C1QC,TRAF3,C3AR1,C5AR1,ADIPOR2,CASP8,RIPK1,MAP3K14,CD14,LPIN2
hsa04940	Type I diabetes mellitus	39	8	0.647199	1	CPE,HLA-DMB,HLA-DOB,HLA-DPA1,HLA-DPB1,HLA-DRA,INS,CD28
hsa04911	Insulin secretion	83	21	0.651605	1	KCNMB2,RAPGEF4,ADCY6,ADCY7,CHRM3,ADCYAP1R1,ADCY4,PLCB1,GNAS,FFAR1,INS,KCNMA1,KCNMB1,ATP1A1,ATP1B2,FXYD2,PLCB4,RYR2,VAMP2,CCKAR,CREB5,RIMS2
hsa00513	Various types of N-glycan biosynthesis	40	9	0.653683	1	MGAT4A,FUT8,MGAT4C,MGAT1,MGAT2,RPN1,RPN2,CHST8,CHST9,B4GALT3
hsa00040	Pentose and glucuronate interconversions	33	6	0.663546	1	UGT2B11,AKR1B1,CRYL1,UGT1A8,UGT1A6,FGGY,CRPPA,UGDH
hsa05412	Arrhythmogenic right ventricular cardiomyopathy	81	21	0.668373	1	CDH2,CTNNA2,CTNNB1,DAG1,DSC2,DSP,DTNA,CACNG5,ITGA2B,ITGA4,ITGAV,ITGB1,LMNA,NOS1,ATP2A1,ATP2A2,RYR2,SLC8A1,SNTB1,CACNB2,ITGA8,ACTN2
hsa01232	Nucleotide metabolism	81	17	0.668791	1	ADSS1,CANT1,LACC1,CTPS1,DGUOK,DUT,AK1,NT5C2,AMPD1,AMPD3,GUK1,RRM2B,ENPP3,NT5M,TK1,TK2,UCK2,GDA,CDA
hsa04390	Hippo signaling pathway	154	38	0.668962	1	PATJ,TPTEP2-CSNK1E,RASSF1,FRMD6,CSNK1E,CCN2,CTNNA2,CTNNB1,RASSF6,DLG2,FGF1,CRB1,APC,BIRC2,BIRC3,ITGB2,LLGL2,SMAD1,SMAD2,SMAD3,SMAD4,PPP2CA,PPP2R2C,PRKCZ,BMP2,BMP4,BMPR1A,BMPR1B,STK3,TEAD1,TEAD4,TP73,YWHAZ,WNT10A,WNT5B,GDF5,FZD1,CCND3,LIMD1
hsa03015	mRNA surveillance pathway	85	18	0.675955	1	HBS1L,CPSF4,PAPOLA,CLP1,ACIN1,UPF2,DAZAP1,PABPC1,NXT1,PELO,PPP2CA,PPP2R2C,PPP2R3A,PPP2R5C,PPP2R5E,CPSF4L,DDX39B,PABPN1,RNMT,SMG7
hsa04210	Apoptosis	132	29	0.68503	1	AKT3,BCL2L11,TUBA1B,CSF2RB,CTSW,ENDOG,AKT2,BIRC2,BIRC3,IL3,LMNA,NFKB1,NGF,PIK3CA,PIK3CD,PIK3R1,SEPTIN4,MAPK3,MAPK8,MAPK9,MAPK10,BCL2A1,SPTA1,TP53,TUBA3C,CAPN1,CASP8,RIPK1,CFLAR,MAP3K14
hsa05208	Chemical carcinogenesis - reactive oxygen species	196	41	0.686925	1	AKT3,SLC26A9,CYP1B1,CYP2F1,COX7B2,EPHX1,EPHX2,AKT2,ABL1,ABL2,GSTA2,GSTM3,HGF,HIF1A,COX8C,MGST1,NDUFB4,NDUFS2,NDUFS4,NFKB1,ATP5F1A,NOX4,ATP5PB,PIK3CA,PIK3CD,PIK3R1,PLD1,PRKCD,MAPK3,MAPK8,MAPK9,MAPK10,PTEN,PTK2,PTPN1,SOD1,BRAF,VDAC1,COX4I2,AKR1C3,MAP3K14,GSTO1
hsa04918	Thyroid hormone synthesis	73	17	0.691206	1	CGA,ADCY6,ADCY7,ADCY4,PLCB1,GNAS,GPX2,GPX5,IYD,ATP1A1,ATP1B2,FXYD2,PLCB4,TTR,CANX,CREB5,PDIA4
hsa04068	FoxO signaling pathway	127	29	0.693904	1	AKT3,BCL2L11,TPTEP2-CSNK1E,AGAP2,CSNK1E,AKT2,FOXG1,SGK3,IL6,IL10,INS,IRS1,SMAD3,SMAD4,PRKAG2,PIK3CA,PIK3CD,PIK3R1,PLK1,MAPK3,MAPK8,MAPK9,MAPK10,PTEN,RBL2,BCL6,BRAF,STK4,S1PR4,CCNG2,G6PC3
hsa05230	Central carbon metabolism in cancer	67	16	0.696015	1	AKT3,AKT2,FGFR2,HIF1A,HK2,IDH2,LDHC,PDHA2,PFKL,PIK3CA,PIK3CD,PIK3R1,MAPK3,PTEN,SLC1A5,TP53,HKDC1
hsa01524	Platinum drug resistance	66	14	0.69726	1	AKT3,AKT2,GSTA2,GSTM3,GSTP1,BIRC2,BIRC3,MGST1,PIK3CA,PIK3CD,PIK3R1,MAPK3,REV3L,TP53,CASP8,GSTO1
hsa00564	Glycerophospholipid metabolism	94	21	0.704044	1	LPCAT3,CEPT1,PLD4,PLA2G4E,PLB1,DGKG,GPD1L,LCLAT1,LCAT,PCYT1A,PLA2G4A,PLD1,PLAAT2,AGPAT5,AGPAT3,AGPAT4,LPCAT1,DGKZ,PLPP2,PLPP3,LPIN2,LPGAT1
hsa00440	Phosphonate and phosphinate metabolism	5	1	0.706165	1	CEPT1,PCYT1A
hsa00120	Primary bile acid biosynthesis	17	3	0.707368	1	CYP27A1,CYP39A1,AKR1D1
hsa04668	TNF signaling pathway	110	24	0.710382	1	AKT3,CSF2,CYLD,MLKL,AKT2,BIRC2,BIRC3,IL6,NFKB1,PIK3CA,PIK3CD,PIK3R1,MAPK3,MAPK8,MAPK9,MAPK10,CX3CL1,NOD2,TRAF3,TRAF5,CASP8,RIPK1,CFLAR,MAP3K14,CREB5
hsa04622	RIG-I-like receptor signaling pathway	64	12	0.718483	1	TANK,ADAR,CYLD,IFNA8,IRF7,NFKB1,MAPK8,MAPK9,MAPK10,TRAF3,NLRX1,CASP8,RIPK1
hsa04213	Longevity regulating pathway - multiple species	60	14	0.71871	1	AKT3,ADCY6,ADCY7,ADCY4,AKT2,HSPA1A,HSPA1L,HSPA8,INS,IRS1,PRKAG2,PIK3CA,PIK3CD,PIK3R1,SOD1
hsa05212	Pancreatic cancer	73	17	0.720271	1	AKT3,AKT2,JAK1,SMAD2,SMAD3,SMAD4,NFKB1,PIK3CA,PIK3CD,PIK3R1,PLD1,MAPK3,MAPK8,MAPK9,MAPK10,BRAF,BRCA2,TP53
hsa05017	Spinocerebellar ataxia	139	32	0.722311	1	AKT3,GRIN3A,PSMA8,DAB1,AKT2,FGF14,CIC,PLCB1,GRIA1,KCND3,ATP2A1,ATP2A2,PDYN,PIK3CA,PIK3CD,PIK3R1,PLCB4,WIPI1,AMBRA1,MAPK8,MAPK9,MAPK10,PSMA1,PSMA6,PSMB4,PSMD12,RORA,ATXN1,VDAC1,XBP1,MCU,TBPL1,PUM1,RB1CC1
hsa00860	Porphyrin metabolism	37	6	0.724264	1	UGT2B11,CP,ALAD,FECH,HMOX2,UGT1A8,UGT1A6
hsa05211	Renal cell carcinoma	65	15	0.731652	1	AKT3,PAK4,AKT2,ETS1,HGF,HIF1A,PAK1,PIK3CA,PIK3CD,PIK3R1,MAPK3,PAK6,PAK5,RAP1A,BRAF,RBX1
hsa00500	Starch and sucrose metabolism	31	6	0.734429	1	GAA,GBE1,HK2,ENPP3,GBA3,HKDC1,G6PC3
hsa04020	Calcium signaling pathway	240	58	0.737034	1	TRDN,CHRM2,ADCY7,CHRM3,GRIN3A,ADORA2A,ADRB3,DRD1,AGTR1,EDNRA,EDNRB,ADCY4,PTK2B,FGF1,FGF7,FGF8,FGFR2,FGFR4,PLCB1,FGF21,GDNF,GNAL,GNAS,GRM5,HGF,HTR4,ITPKB,MYLK,NFATC2,NGF,NOS1,ATP2A1,ATP2A2,ATP2B2,NTRK2,P2RX7,PDE1A,PLCB4,TPCN1,PDGFC,CYSLTR2,CAMK1D,PTAFR,PTGFR,STIM2,BDKRB1,RYR2,SLC8A1,SLN,VDAC1,CACNA1B,CALM1,CAMK4,MYLK2,FGF17,CCKAR,PLCZ1,MCU,CD38
hsa00280	Valine, leucine and isoleucine degradation	46	9	0.745315	1	HIBADH,ABAT,ALDH1B1,HADH,HMGCS2,OXCT1,HMGCLL1,BCAT1,MCCC2
hsa00250	Alanine, aspartate and glutamate metabolism	36	7	0.748134	1	ADSS1,CPS1,ABAT,GLUL,NAT8L,ASPA,NIT2,RIMKLB
hsa04966	Collecting duct acid secretion	27	5	0.752808	1	CLCNKB,ATP6V0A2,ATP4A,ATP6V1A,ATP6V1E1,CA2
hsa00350	Tyrosine metabolism	34	6	0.756168	1	ADH1C,ADH5,COMT,DBH,LRTOMT,TYR
hsa05220	Chronic myeloid leukemia	74	17	0.761745	1	AKT3,CTBP2,AKT2,MECOM,ABL1,SMAD3,SMAD4,NFKB1,PIK3CA,PIK3CD,PIK3R1,SHC3,MAPK3,BRAF,STAT5A,STAT5B,TP53,GAB2
hsa04979	Cholesterol metabolism	51	10	0.763403	1	STARD3,OSBPL5,CYP27A1,APOC2,LCAT,LDLR,LIPC,LRP1,NCEH1,SORT1,VDAC1,CD36
hsa05207	Chemical carcinogenesis - receptor activation	197	43	0.763517	1	AKT3,UGT2B11,ADCY6,ADCY7,CYP1B1,ADRB3,PAQR7,ADCY4,EPHX1,EPHX2,AKT2,ESR1,FGF7,FGF8,GNAI2,GNAS,GSTA2,GSTM3,HSP90AA1,KPNA1,KPNA5,MIRLET7F1,MGST1,NFKB1,PIK3CA,PIK3CD,PIK3R1,UGT1A8,UGT1A6,PAQR5,MAPK3,BCL6,RPS6KA2,STAT5A,STAT5B,KLF5,VDR,CACNA1B,PAQR8,TNFSF11,FGF17,CCND3,GSTO1,CREB5
hsa00510	N-Glycan biosynthesis	51	10	0.766391	1	MGAT4A,FUT8,MGAT4C,MGAT1,MGAT2,MGAT3,RPN1,RPN2,SRD5A3,ST6GAL2,B4GALT3
hsa01250	Biosynthesis of nucleotide sugars	37	7	0.767889	1	GNE,HK2,MPI,PGM3,UAP1,UGDH,UXS1,HKDC1
hsa03018	RNA degradation	76	15	0.770095	1	TOB1,LSM6,DIS3L,EXOSC6,DDX6,ENO1,ENO2,PATL1,MTREX,PAN3,LSM4,PABPC1,DCPS,PFKL,BTG4,CNOT6,SKIC2,SKIC3
hsa05167	Kaposi sarcoma-associated herpesvirus infection	188	41	0.77049	1	AKT3,MICA,CCR4,CCR5,CSF2,PIK3R6,TICAM1,CTNNB1,RCAN1,AKT2,PIK3R5,GNB1,GNB2,GNG4,GNG5,GNG7,ANGPT2,HCK,HIF1A,IFNA8,IL6,IRF7,JAK1,NFATC2,NFKB1,PIK3CA,PIK3CD,PIK3CG,PIK3R1,GNG2,MAPK3,GNG12,MAPK8,MAPK9,MAPK10,GNB4,SYK,TLR3,TP53,TRAF3,CALM1,CASP8,CLEC2B
hsa05323	Rheumatoid arthritis	85	16	0.774121	1	CSF2,ATP6V0A2,HLA-DMB,HLA-DOB,HLA-DPA1,HLA-DPB1,HLA-DRA,IL6,ITGB2,IL23A,ATP6V1A,ATP6V1E1,CXCL12,TLR2,TNFSF11,CD28
hsa04814	Motor proteins	191	42	0.77633	1	TUBA1B,MYL12B,DCTN2,MYL12A,DNAI3,DNAH14,DCTN1,DNAH5,DNAH6,DNAH9,MYH15,MYO16,KIF1B,DNAH1,DNAI1,MYO1H,KIFC3,KIF25,MYO18A,MYO1B,MYH1,MYH2,MYH4,MYH7,MYH8,MYL1,MYO1A,MYO7A,MYO9A,DNAH3,STARD9,MYO1G,TNNT3,TPM3,ACTG2,TUBA3C,DYNC2H1,DNAI4,DYNLRB1,HOOK3,KIF2B,DNAH17,MYH13,KLC4,CAPZA3
hsa00450	Selenocompound metabolism	17	3	0.777274	1	INMT,SEPHS1,TXNRD1,MARS2
hsa00750	Vitamin B6 metabolism	6	1	0.782437	1	PHOSPHO2,PDXK
hsa04530	Tight junction	163	36	0.783772	1	OCLN,ARPC1B,ACTR3,PATJ,TUBA1B,MYL12B,MYL12A,SYNPO,CLDN7,DLG2,NEDD4L,ARHGEF18,CLDN17,TJP3,ITGB1,LLGL2,AFDN,PRKAG2,PPP2CA,PPP2R2C,PRKCZ,MAPK8,MAPK9,MAPK10,CGN,RAP1A,RDX,TIAM1,TUBA3C,CGNL1,MPDZ,CLDN12,CLDN9,CD1D,CD1E,TJP2
hsa04550	Signaling pathways regulating pluripotency of stem cells	139	31	0.790213	1	AKT3,LEFTY1,CTNNB1,AKT2,ESRRB,FGFR2,FGFR4,APC,ID3,INHBA,JAK1,JAK3,SMAD1,SMAD2,SMAD3,SMAD4,SMAD5,SMAD9,ZFHX3,PIK3CA,PIK3CD,PIK3R1,MAPK3,BMP4,BMPR1A,BMPR1B,WNT10A,WNT5B,FZD1,PCGF5,ACVR1,ACVR1B
hsa00470	D-Amino acid metabolism	6	1	0.790337	1	DGLUCY
hsa04928	Parathyroid hormone synthesis, secretion and action	105	25	0.791739	1	ADCY6,AKAP13,ADCY7,ADCY4,PLCB1,GATA3,GNAI2,GNAS,MEF2C,MEF2D,MMP13,PDE4B,PDE4C,PDE4D,PLCB4,PLD1,MAPK3,BGLAP,BRAF,VDR,CASR,RUNX2,TNFSF11,CREB5,MAFB
hsa04070	Phosphatidylinositol signaling system	92	21	0.799789	1	IP6K3,DGKG,PLCB1,INPP1,INPP5D,ITPKB,PIK3C2G,PIK3CA,PIK3CD,PIK3R1,PLCB4,PTEN,CALM1,PIP5K1B,DGKZ,INPP4B,SYNJ2,MTMR3,MTMR2,PLCZ1,IP6K1
hsa05163	Human cytomegalovirus infection	213	48	0.80312	1	AKT3,ADCY6,AKAP13,ADCY7,CCR5,CTNNB1,ADCY4,AKT2,PTK2B,PLCB1,ARHGEF12,GNAI2,GNAO1,GNAS,GNB1,GNB2,GNG4,GNG5,GNG7,IFNA8,IL1R1,IL6,CXCR2,ITGAV,JAK1,NFATC2,NFKB1,PIK3CA,PIK3CD,PIK3R1,PLCB4,GNG2,MAPK3,GNG12,PTGER2,PTGER4,PTK2,PXN,GNB4,RHEB,CX3CL1,CXCL12,TP53,TRAF5,TSC1,CALM1,CASP8,RIPK1,BCAR1,CREB5
hsa04122	Sulfur relay system	8	1	0.810453	1	MOCS2,NFS1
hsa05218	Melanoma	70	15	0.814751	1	AKT3,AKT2,FGF1,FGF7,FGF8,FGF21,HGF,PIK3CA,PIK3CD,PIK3R1,MAPK3,PDGFC,PTEN,BRAF,TP53,FGF17
hsa01210	2-Oxocarboxylic acid metabolism	31	5	0.819004	1	IDH2,IDH3A,OGDH,PDHA2,BCAT1
hsa05415	Diabetic cardiomyopathy	179	36	0.820102	1	AKT3,CMA1,COL1A1,COX7B2,AGT,AGTR1,AKT2,PLCB1,COX8C,INS,IRS1,SMAD2,SMAD3,NDUFB4,NDUFS2,NDUFS4,NFKB1,ATP2A1,ATP2A2,ATP5F1A,ATP5PB,PDHA2,MPC1,PIK3CA,PIK3CD,PIK3R1,PLCB4,PTPA,PRKCD,PRKCZ,MAPK8,MAPK9,MAPK10,PTEN,RYR2,VDAC1,COX4I2,CD36
hsa04929	GnRH secretion	62	14	0.82052	1	AKT3,CGA,AKT2,PLCB1,GABBR1,GNRH2,GPER1,KCNJ5,KCNJ6,PIK3CA,PIK3CD,PIK3R1,PLCB4,MAPK3,TRPC4
hsa00512	Mucin type O-glycan biosynthesis	35	7	0.821854	1	GALNT6,B3GNT6,GALNT3,GCNT1,ST3GAL1,ST3GAL2,GCNT3
hsa00740	Riboflavin metabolism	8	1	0.826596	1	ENPP3
hsa00340	Histidine metabolism	20	3	0.827121	1	ALDH1B1,ASPA,CNDP2
hsa04921	Oxytocin signaling pathway	151	35	0.828591	1	ADCY6,ADCY7,PLA2G4E,PIK3R6,RCAN1,ADCY4,PLCB1,PIK3R5,CACNG5,GNAI2,GNAO1,GNAS,GUCY1A1,GUCY1B1,EEF2K,KCNJ2,KCNJ5,KCNJ6,MEF2C,MYLK,NFATC2,PRKAG2,PIK3CG,PLA2G4A,PLCB4,MAPK3,MAP2K5,CAMK1D,RYR2,TRPM2,CACNB2,CALM1,CAMK4,MYLK2,CD38
hsa04961	Endocrine and other factor-regulated calcium reabsorption	51	11	0.831142	1	ADCY6,ESR1,PLCB1,GNAS,ATP1A1,ATP1B2,FXYD2,ATP2B2,PLCB4,SLC8A1,VDR
hsa05143	African trypanosomiasis	36	6	0.832806	1	PLCB1,IL6,IL10,IDO1,LAMA4,PLCB4
hsa03450	Non-homologous end-joining	13	2	0.833596	1	DCLRE1C,NHEJ1
hsa04912	GnRH signaling pathway	91	20	0.836426	1	CGA,ADCY6,ADCY7,PLA2G4E,ADCY4,PTK2B,PLCB1,FSHB,GNAS,GNRH2,MAP3K3,PLA2G4A,PLCB4,PLD1,PRKCD,MAPK3,MAPK8,MAPK9,MAPK10,CALM1
hsa05170	Human immunodeficiency virus 1 infection	200	42	0.840571	1	AKT3,PAK4,CFL2,CCR5,AP1B1,AKT2,PTK2B,GNAI2,GNAO1,GNB1,GNB2,GNG4,GNG5,GNG7,IFNA8,NFATC2,NFKB1,PAK1,PIK3CA,PIK3CD,PIK3R1,GNG2,MAPK3,GNG12,MAPK8,MAPK9,MAPK10,PAK6,PAK5,PTK2,PXN,GNB4,SKP1,BST2,TLR2,TRAF5,CALM1,CASP8,RIPK1,CD247,CD4,APOBEC3B,CDC25C,RBX1
hsa03265	Virion - Ebolavirus and Lyssavirus	6	1	0.841155	1	CHRNA1
hsa00790	Folate biosynthesis	27	4	0.842754	1	DHFR,AKR1B1,ALPL,MOCS2,AKR1C3
hsa00260	Glycine, serine and threonine metabolism	34	5	0.844983	1	SDSL,GAMT,CHDH,PSPH,SHMT1
hsa00592	alpha-Linolenic acid metabolism	26	4	0.848492	1	PLA2G4E,PLB1,PLA2G4A,PLAAT2
hsa04146	Peroxisome	81	14	0.851493	1	CRAT,EPHX2,ACSL1,ACSL3,DECR2,IDH2,PEX5L,ACSL5,HMGCLL1,CROT,FAR2,PEX19,SOD1,FAR1,PEX3,PEX11A
hsa05120	Epithelial cell signaling in Helicobacter pylori infection	68	13	0.858604	1	NOD1,ATP6V0A2,GIT1,CXCR1,CXCR2,NFKB1,PAK1,ATP6V1A,ATP6V1E1,MAPK8,MAPK9,MAPK10,MAP3K14
hsa04721	Synaptic vesicle cycle	78	16	0.859874	1	CPLX2,CPLX1,STX2,RIMS1,UNC13A,ATP6V0A2,SLC17A8,ATP6V1A,ATP6V1E1,SLC6A1,SLC6A4,SLC6A9,SLC18A1,SLC18A2,VAMP2,SYT1,CACNA1B
hsa01100	Metabolic pathways	1458	312	0.860579	1	NAT2,GNE,ST20-MTHFS,AASS,DHRS9,LANCL1,CDO1,CEPT1,ST3GAL6,UGT2B11,AHCYL1,ME3,LIAS,HIBADH,CHIT1,INMT,ADCY6,GALNT6,ADCY7,MGAT4A,SDSL,LARGE2,PLD4,ADSS1,PLA2G4E,CANT1,B4GALNT2,GGT6,ACER1,ADH1C,ADH5,NEU4,ACMSD,COMT,GNPDA2,NADK2,CPS1,LACC1,CTPS1,PLB1,CYP11A1,CYP11B1,CYP11B2,CYP19A1,CYP27A1,DGKG,DBH,SGMS2,COX7B2,DGUOK,DHFR,DNMT3A,DNMT3B,ABAT,DPYS,DUT,B3GNT6,ADCY4,ENO1,ENO2,AK1,CERS3,EPHX2,ALAD,MECOM,EXT1…
hsa04115	p53 signaling pathway	74	14	0.86197	1	RCHY1,SESN1,CD82,RRM2B,SHISA5,STEAP3,RPRM,PTEN,SIAH1,THBS1,TP53,TP73,CASP8,CCND3,CCNG1,CCNG2
hsa05171	Coronavirus disease - COVID-19	211	38	0.862868	1	ADAR,CSF2,CSF3,AGTR1,F13A1,FCGR2A,RPL13A,IFNA8,IL6,JAK1,MAS1,MX2,NFKB1,OAS2,PIK3CA,PIK3CD,PIK3R1,MAPK3,MAPK8,MAPK9,MAPK10,MASP1,RPL21,RPL26,RPL36AL,RPL37,RPLP1,RPS8,RPS15A,RPS26,CFB,SYK,TLR2,TLR3,C1QC,TRAF3,C3AR1,C5AR1,C6,C8A,C8B
hsa04744	Phototransduction	27	4	0.863566	1	GNB1,GUCA1A,PDE6A,CALM1
hsa00052	Galactose metabolism	30	5	0.866068	1	AKR1B1,GAA,HK2,PFKL,HKDC1,G6PC3
hsa05414	Dilated cardiomyopathy	99	22	0.868712	1	ADCY6,ADCY7,DAG1,AGT,DTNA,ADCY4,CACNG5,GNAS,ITGA2B,ITGA4,ITGAV,ITGB1,LMNA,MYH7,NOS1,ATP2A1,ATP2A2,RYR2,SLC8A1,SNTB1,TPM3,CACNB2,ITGA8
hsa04340	Hedgehog signaling pathway	56	12	0.868858	1	TPTEP2-CSNK1E,CSNK1A1L,EVC2,CSNK1E,CSNK1G2,IQCE,SPOPL,IHH,CDON,HHAT,HHATL,HHIP,DISP1
hsa00270	Cysteine and methionine metabolism	49	8	0.871905	1	CDO1,AHCYL1,SDSL,LACC1,DNMT3A,DNMT3B,LDHC,MAT1A,BCAT1
hsa04330	Notch signaling pathway	60	12	0.871909	1	CTBP2,DTX1,LFNG,NOTCH4,MAML3,ATXN1,TLE3,TLE6,MAML2,NUMB,KAT2B,NCOR2
hsa04140	Autophagy - animal	157	33	0.872554	1	AKT3,TANK,ATG7,RRAGA,PRAP1,AKT2,WDFY3,DAPK2,HIF1A,INS,IRS1,PIK3CA,PIK3CD,PIK3R1,WIPI1,PPP2CA,AMBRA1,PRKCD,PRKCQ,MAPK3,MAPK8,MAPK9,MAPK10,PTEN,RHEB,TSC1,RAB7A,STX7,ATG4C,CFLAR,SQSTM1,TAX1BP1,MTMR3,RB1CC1
hsa00380	Tryptophan metabolism	39	6	0.872818	1	INMT,ACMSD,CYP1B1,ALDH1B1,HADH,IDO1,ALDH8A1
hsa05410	Hypertrophic cardiomyopathy	94	20	0.873489	1	DAG1,AGT,DTNA,CACNG5,IL6,ITGA2B,ITGA4,ITGAV,ITGB1,LMNA,MYH7,NOS1,ATP2A1,ATP2A2,PRKAG2,RYR2,SLC8A1,SNTB1,TPM3,CACNB2,ITGA8
hsa00330	Arginine and proline metabolism	45	7	0.874043	1	ALDH1B1,GAMT,NOS1,OAT,SMOX,CNDP2,P4HA2
hsa03060	Protein export	23	3	0.874211	1	SEC11A,IMMP2L,SEC11C
hsa00591	Linoleic acid metabolism	30	4	0.881446	1	PLA2G4E,PLB1,PLA2G4A,PLAAT2
hsa00410	beta-Alanine metabolism	31	5	0.88344	1	ABAT,DPYS,ALDH1B1,CSAD,SMOX,CNDP2
hsa00053	Ascorbate and aldarate metabolism	26	3	0.884209	1	UGT2B11,ALDH1B1,UGT1A8,UGT1A6,UGDH
hsa04540	Gap junction	87	18	0.886151	1	TUBA1B,ADCY6,ADCY7,DRD1,LPAR1,ADCY4,PLCB1,GNAI2,GNAS,GRM5,GUCY1A1,GUCY1B1,PLCB4,PRKG2,MAPK3,PDGFC,MAP2K5,TUBA3C
hsa01212	Fatty acid metabolism	55	10	0.892232	1	CPT1A,ACSL1,ACSL3,HADH,ACACA,ACSL5,OXSM,ELOVL5,ELOVL7,ACSBG2,PPT2
hsa05223	Non-small cell lung cancer	71	15	0.898486	1	AKT3,RASSF1,AKT2,FHIT,ALK,HGF,JAK3,PIK3CA,PIK3CD,PIK3R1,MAPK3,RARB,BRAF,STAT5A,STAT5B,STK4,TP53
hsa05165	Human papillomavirus infection	319	71	0.899378	1	AKT3,PATJ,CSNK1A1L,COL1A1,COL4A1,COL4A2,COL4A4,COL6A2,COL9A1,COMP,TICAM1,CTNNB1,DLG2,AKT2,ATP6V0A2,COL6A5,GNAS,APC,TNC,IBSP,IFNA8,ITGA2B,ITGA4,ITGAV,ITGB1,JAK1,LAMA3,LAMA4,LAMA5,LFNG,LLGL2,MX2,NFKB1,NOTCH4,ATP6V1A,ATP6V1E1,PIK3CA,PIK3CD,PIK3R1,PPP2CA,PPP2R2C,PPP2R3A,PPP2R5C,PPP2R5E,MAML3,PRKCZ,MAPK3,PTEN,PTGER4,PTK2,PXN,RBL2,RHEB,TNN,THBS1,THBS4,TLR3,TNR,TNXB,TP53,TRAF3,TSC1,WNT10A,WNT5B,FZD1,CAS…
hsa05160	Hepatitis C	150	29	0.899839	1	AKT3,OCLN,CLDN7,TICAM1,CTNNB1,AKT2,CLDN17,IFIT1,IFNA8,IRF7,JAK1,LDLR,MX2,NFKB1,OAS2,PIK3CA,PIK3CD,PIK3R1,PPP2CA,PPP2R2C,MAPK3,BRAF,TLR3,TP53,TRAF3,YWHAZ,CASP8,RIPK1,CFLAR,CLDN12,CLDN9
hsa04935	Growth hormone synthesis, secretion and action	115	25	0.902984	1	AKT3,ADCY6,ADCY7,ADCY4,AKT2,PLCB1,GHR,GNAI2,GNAS,IGFALS,IRS1,PIK3CA,PIK3CD,PIK3R1,PLCB4,SHC3,MAPK3,MAPK8,MAPK9,MAPK10,PTK2,SSTR5,STAT5A,STAT5B,BCAR1,CREB5
hsa00590	Arachidonic acid metabolism	61	9	0.903316	1	PLA2G4E,PLB1,EPHX2,GGT1,HPGDS,PLA2G4A,PLAAT2,TBXAS1,AKR1C3
hsa04260	Cardiac muscle contraction	78	14	0.904015	1	TRDN,COX7B2,CACNG5,COX8C,MYH7,ATP1A1,ATP1B2,FXYD2,ATP2A1,ATP2A2,RYR2,SLC8A1,TPM3,CACNB2,COX4I2
hsa00920	Sulfur metabolism	10	1	0.905616	1	SELENBP1
hsa01522	Endocrine resistance	95	20	0.907501	1	AKT3,ADCY6,ADCY7,ADCY4,AKT2,ESR1,GNAS,GPER1,NOTCH4,PIK3CA,PIK3CD,PIK3R1,SHC3,MAPK3,MAPK8,MAPK9,MAPK10,PTK2,BRAF,TP53,NCOA3
hsa00630	Glyoxylate and dicarboxylate metabolism	30	4	0.908336	1	GLUL,ACSS2,SHMT1,ACSS1
hsa04066	HIF-1 signaling pathway	105	21	0.909324	1	AKT3,ENO1,ENO2,AKT2,ALDOA,ALDOB,EIF4E1B,ANGPT2,HIF1A,HK2,IL6,INS,LDHC,NFKB1,PDHA2,PFKL,PIK3CA,PIK3CD,PIK3R1,MAPK3,HKDC1,EIF4E2,RBX1
hsa05161	Hepatitis B	152	30	0.913453	1	AKT3,TICAM1,AKT2,PTK2B,IFNA8,TICAM2,IL6,IRF7,JAK1,JAK3,SMAD3,SMAD4,NFATC2,NFKB1,PIK3CA,PIK3CD,PIK3R1,MAPK3,MAPK8,MAPK9,MAPK10,BRAF,STAT5A,STAT5B,TLR2,TLR3,TP53,TRAF3,YWHAZ,CASP8,CCNA2,CREB5
hsa04150	mTOR signaling pathway	151	31	0.91477	1	AKT3,RRAGA,SLC38A9,AKT2,RNF152,EIF4E1B,GRB10,INS,IRS1,CAB39,ATP6V1A,ATP6V1E1,PIK3CA,PIK3CD,PIK3R1,STRADB,PRR5,MAPK3,PTEN,RHEB,RPS6KA2,CLIP1,SLC3A2,BRAF,TSC1,WDR59,PRR5L,WNT10A,WNT5B,CAB39L,FZD1,EIF4E2,LPIN2,DEPDC5
hsa00130	Ubiquinone and other terpenoid-quinone biosynthesis	11	1	0.915843	1	VKORC1
hsa00730	Thiamine metabolism	15	2	0.917053	1	AK1,ALPL,NFS1
hsa04370	VEGF signaling pathway	59	11	0.917421	1	AKT3,PLA2G4E,AKT2,NFATC2,PIK3CA,PIK3CD,PIK3R1,PLA2G4A,MAPK3,PTK2,PXN,SH2D2A
hsa00785	Lipoic acid metabolism	18	2	0.919779	1	LIAS,OGDH,PDHA2
hsa04110	Cell cycle	152	28	0.923376	1	MAD2L2,ANAPC16,PDS5B,WAPL,ORC3,ABL1,SMAD2,SMAD3,SMAD4,MCM7,ORC2,ORC5,FZR1,PLK1,PPP2CA,PPP2R5C,PPP2R5E,RAD21,RBL2,SKP1,TFDP2,TP53,YWHAZ,ZBTB17,CCNA2,CCND3,BUB3,AURKB,MAD2L1BP,CDC25C,RBX1
hsa00310	Lysine degradation	61	11	0.924248	1	AASS,MECOM,EZH2,ALDH1B1,HADH,KMT5B,ASH1L,KMT2E,PRDM16,NSD1,PRDM2
hsa01240	Biosynthesis of cofactors	147	25	0.924571	1	UGT2B11,LIAS,ADSS1,NADK2,CTPS1,DHFR,AK1,ALAD,ALDH1B1,FECH,QPRT,ALPL,NMNAT3,IDO1,MAT1A,MOCS2,MPI,PHOSPHO2,BCO1,UGT1A8,UGT1A6,OXSM,BCAT1,SHMT1,NADK,UGDH,VKORC1,PDXK,NFS1
hsa04144	Endocytosis	238	50	0.925117	1	ARPC1B,ACTR3,RAB35,WWP1,ARAP1,AGAP2,CCR5,DAB2,FGFR2,FGFR4,RAB11FIP2,EPN2,SPART,NEDD4L,FOLR1,PSD4,ARFGAP3,SNX5,AMPH,GIT1,EPN1,EHD3,HSPA1A,HSPA1L,HSPA8,IL2RA,IL2RB,CXCR1,CXCR2,ARF1,LDLR,SMAD2,SMAD3,IQSEC3,PLD1,VPS37C,PRKCZ,RAB22A,RAB5A,SNX2,WIPF1,RAB7A,PIP5K1B,CBLB,GBF1,CHMP7,CHMP4C,CYTH1,CAPZA3,VPS26A,IST1,DNAJC6
hsa00830	Retinol metabolism	62	8	0.925426	1	DHRS9,UGT2B11,ADH1C,ADH5,ALDH1A1,BCO1,UGT1A8,UGT1A6,CYP2W1
hsa05213	Endometrial cancer	56	11	0.925874	1	AKT3,CTNNA2,CTNNB1,AKT2,APC,PIK3CA,PIK3CD,PIK3R1,MAPK3,PTEN,BRAF,TP53
hsa05110	Vibrio cholerae infection	49	8	0.927105	1	ATP6V0A2,GNAS,ARF1,KCNQ1,ATP6V1A,ATP6V1E1,TJP2,PDIA4
hsa00100	Steroid biosynthesis	18	2	0.931687	1	FDFT1,LSS,SQLE
hsa05210	Colorectal cancer	84	16	0.934713	1	AKT3,BCL2L11,CTNNB1,AKT2,APC,SMAD2,SMAD3,SMAD4,PIK3CA,PIK3CD,PIK3R1,MAPK3,MAPK8,MAPK9,MAPK10,BRAF,TP53
hsa01521	EGFR tyrosine kinase inhibitor resistance	77	16	0.935065	1	AKT3,BCL2L11,AKT2,FGFR2,EIF4E1B,HGF,NRG1,IL6,JAK1,PIK3CA,PIK3CD,PIK3R1,SHC3,MAPK3,PDGFC,PTEN,BRAF,EIF4E2
hsa04934	Cushing syndrome	153	32	0.935562	1	WDR5,ADCY6,ADCY7,CRH,CTNNB1,CYP11A1,CYP11B1,AGT,AGTR1,ADCY4,PLCB1,GNAI2,GNAS,APC,HSD3B1,HSD3B2,KCNA4,KCNK2,LDLR,PDE11A,PDE8A,PLCB4,POMC,MAPK3,NCEH1,RAP1A,BRAF,ARMC5,WNT10A,WNT5B,FZD1,CREB5
hsa03050	Proteasome	46	6	0.941576	1	PSMA8,PSMA1,PSMA6,PSMB4,PSMB8,PSMD12
hsa05216	Thyroid cancer	37	6	0.942632	1	CTNNB1,PPARG,MAPK3,BRAF,TP53,TPM3,NCOA4
hsa04922	Glucagon signaling pathway	98	18	0.943577	1	AKT3,PPARGC1A,CPT1A,AKT2,FBP1,PLCB1,GNAS,ACACA,ACACB,LDHC,PRKAG2,PDHA2,PFKL,PLCB4,PPP4C,CALM1,FBP2,G6PC3,CREB5
hsa04130	SNARE interactions in vesicular transport	32	4	0.943784	1	STX2,STX19,STX5,VAMP2,STX7
hsa05031	Amphetamine addiction	66	12	0.944292	1	GRIN3A,DRD1,GNAS,GRIA1,GRIA4,PDYN,SLC18A1,SLC18A2,CALM1,CAMK4,PPP1R1B,CREB5
hsa03460	Fanconi anemia pathway	49	7	0.94908	1	CENPS-CORT,FANCC,FANCF,CENPS,REV1,RAD51C,REV3L,BRCA2,MUS81
hsa00511	Other glycan degradation	18	2	0.950444	1	NEU4,NEU1
hsa00531	Glycosaminoglycan degradation	18	2	0.953288	1	HYAL4,ARSB
hsa03030	DNA replication	34	4	0.953947	1	POLD3,MCM7,PRIM2,RFC2
hsa04137	Mitophagy - animal	98	16	0.955882	1	CSNK2B,BCL2L13,HIF1A,RHOT1,AMBRA1,MAPK8,MAPK9,MAPK10,RAB5A,SIAH1,TBC1D15,TP53,RAB7A,NLRX1,MON1A,SQSTM1,TAX1BP1
hsa05215	Prostate cancer	94	18	0.956869	1	AKT3,CTNNB1,AKT2,FGFR2,GSTP1,HSP90AA1,KLK3,INS,NFKB1,PIK3CA,PIK3CD,PIK3R1,PLAT,PLAU,MAPK3,PDGFC,PTEN,BRAF,TP53,CREB5
hsa05226	Gastric cancer	147	29	0.957306	1	AKT3,CDH17,CSNK1A1L,CTNNA2,CTNNB1,AKT2,FGF1,FGF7,FGF8,FGFR2,FGF21,HGF,APC,SMAD2,SMAD3,SMAD4,ABCB1,PIK3CA,PIK3CD,PIK3R1,SHC3,MAPK3,RARB,BRAF,TP53,WNT10A,WNT5B,FZD1,REG4,FGF17
hsa04142	Lysosome	127	22	0.958743	1	AP4S1,TPP1,CTSW,AP1B1,ABCB9,ATP6V0A2,HYAL4,GAA,MFSD8,AP3M1,GM2A,M6PR,ARSB,NEU1,SLC11A2,NAGPA,LGMN,PSAP,SORT1,GNPTAB,PPT2,NAPSA,LITAF,LAPTM4A
hsa00670	One carbon pool by folate	20	2	0.959782	1	ST20-MTHFS,DHFR,MTHFR,SHMT1
hsa00220	Arginine biosynthesis	20	2	0.960601	1	CPS1,GLUL,NOS1
hsa04932	Non-alcoholic fatty liver disease	148	25	0.961443	1	AKT3,BCL2L11,COX7B2,AKT2,COX8C,IL6,INS,IRS1,LEP,NDUFB4,NDUFS2,NDUFS4,NFKB1,PRKAG2,PIK3CA,PIK3CD,PIK3R1,PKLR,PPARG,MAPK8,MAPK9,MAPK10,XBP1,ADIPOR2,CASP8,COX4I2
hsa04141	Protein processing in endoplasmic reticulum	161	27	0.96405	1	PDIA6,SEC24B,UBE2J2,SEC31A,HSPA1A,HSPA1L,HSPA8,HSP90AA1,UBQLN3,MAPK8,MAPK9,MAPK10,UGGT1,RPN1,RPN2,RRBP1,DNAJC1,SIL1,SKP1,UBE2D1,UBE2D2,UBE2D3,WFS1,XBP1,CANX,CAPN1,PDIA4,RBX1
hsa00062	Fatty acid elongation	27	3	0.965516	1	HADH,ELOVL5,ELOVL7,PPT2
hsa00900	Terpenoid backbone biosynthesis	23	2	0.966848	1	HMGCS2,IDI1
hsa05417	Lipid and atherosclerosis	201	37	0.967571	1	AKT3,TANK,TLR6,VAV3,TICAM1,AKT2,PLCB1,HSPA1A,HSPA1L,HSPA8,HSP90AA1,IFNA8,TICAM2,IL6,IRF7,LDLR,NFATC2,NFKB1,OLR1,PIK3CA,PIK3CD,PIK3R1,PLCB4,POU2F1,PPARG,MAPK3,MAPK8,MAPK9,MAPK10,PTK2,RAP1A,TLR2,TP53,TRAF3,XBP1,CALM1,CASP8,CD14,CD36
hsa03430	Mismatch repair	22	2	0.969779	1	POLD3,RFC2
hsa05169	Epstein-Barr virus infection	190	34	0.970716	1	AKT3,BCL2L11,AKT2,BLNK,HLA-DMB,HLA-DOB,HLA-DPA1,HLA-DPB1,HLA-DRA,IFNA8,IL6,IRF7,JAK1,JAK3,NFKB1,OAS2,PIK3CA,PIK3CD,PIK3R1,MAPK8,MAPK9,MAPK10,PSMD12,SYK,TLR2,TP53,TRAF3,TRAF5,CASP8,RUNX3,RIPK1,CCNA2,CCND3,MAP3K14,CD247,NCOR2
hsa03020	RNA polymerase	32	3	0.976396	1	POLR2H,POLR2L,POLR3B,POLR1B
hsa00563	Glycosylphosphatidylinositol (GPI)-anchor biosynthesis	25	2	0.976445	1	PGAP1,PIGB
hsa04114	Oocyte meiosis	117	19	0.979788	1	MAD2L2,ADCY6,ADCY7,ANAPC16,ADCY4,INS,SPDYE4,PLK1,PPP2CA,PPP2R5C,PPP2R5E,MAPK3,RPS6KA2,CPEB1,SKP1,YWHAZ,CALM1,PLCZ1,CDC25C,RBX1
hsa05016	Huntington disease	285	50	0.984851	1	TUBA1B,DCTN2,PPARGC1A,DNAH14,PSMA8,DCTN1,COX7B2,DNAH5,DNAH6,DNAH9,PLCB1,DNAH1,DNAI1,GPX2,GPX5,GRIA1,GRIA4,GRM5,COX8C,NDUFB4,NDUFS2,NDUFS4,NRF1,ATP5F1A,ATP5PB,PLCB4,POLR2H,POLR2L,PPARG,WIPI1,DNAH3,AMBRA1,MAPK8,MAPK9,MAPK10,PSMA1,PSMA6,PSMB4,PSMD12,BDNF,SOD1,TGM2,TP53,TUBA3C,VDAC1,CACNA1B,CASP8,COX4I2,DNAH17,KLC4,TBPL1,CREB5,RB1CC1
hsa04136	Autophagy - other	30	3	0.985027	1	ATG7,WIPI1,PPP2CA,ATG4C
hsa03440	Homologous recombination	39	4	0.985152	1	POLD3,NBN,RAD51C,BRCA2,MUS81
hsa05224	Breast cancer	145	26	0.985584	1	AKT3,CSNK1A1L,CTNNB1,AKT2,ESR1,FGF1,FGF7,FGF8,FGF21,APC,NOTCH4,PIK3CA,PIK3CD,PIK3R1,SHC3,MAPK3,PTEN,BRAF,BRCA2,TP53,WNT10A,WNT5B,NCOA3,FZD1,TNFSF11,NCOA1,FGF17
hsa04916	Melanogenesis	101	17	0.986489	1	ADCY6,ADCY7,CTNNB1,EDNRB,ADCY4,PLCB1,GNAI2,GNAO1,GNAS,PLCB4,POMC,MAPK3,TYR,CALM1,WNT10A,WNT5B,FZD1
hsa05203	Viral carcinogenesis	183	32	0.987076	1	H4C16,CCR4,CCR5,GSN,H2BC5,H2BC3,IRF7,JAK1,JAK3,NFKB1,PIK3CA,PIK3CD,PIK3R1,MAPK3,PXN,RBL2,STAT5A,STAT5B,SYK,TP53,TRAF3,TRAF5,YWHAZ,HDAC11,H4C3,H4C13,CASP8,KAT2B,CCNA2,CCND3,TBPL1,CREB5,HDAC4
hsa05214	Glioma	74	12	0.987345	1	AKT3,AKT2,PIK3CA,PIK3CD,PIK3R1,SHC3,MAPK3,CAMK1D,PTEN,BRAF,TP53,CALM1,CAMK4
hsa04720	Long-term potentiation	64	10	0.987759	1	PLCB1,GRIA1,GRM5,PLCB4,MAPK3,RAP1A,RPS6KA2,BRAF,CALM1,CAMK4
hsa05219	Bladder cancer	40	5	0.988202	1	RASSF1,DAPK2,MAPK3,BRAF,THBS1,TP53
hsa05012	Parkinson disease	245	40	0.989157	1	TUBA1B,UBE2J2,ADORA2A,PSMA8,COX7B2,DRD1,SLC39A12,TXN2,SLC39A1,GNAI2,GNAL,GNAS,SLC39A2,COX8C,NDUFB4,NDUFS2,NDUFS4,SLC11A2,ATP5F1A,ATP5PB,SLC39A9,SLC39A4,MAPK8,MAPK9,MAPK10,PSMA1,PSMA6,PSMB4,PSMD12,SLC18A1,SLC18A2,SNCA,SOD1,TP53,TUBA3C,VDAC1,XBP1,CALM1,COX4I2,KLC4,MCU,SNCAIP
hsa05020	Prion disease	251	41	0.989366	1	TUBA1B,STIP1,GRIN3A,PSMA8,CSNK2B,COX7B2,FYN,HSPA1A,HSPA1L,HSPA8,COX8C,IL6,NDUFB4,NDUFS2,NDUFS4,ATP5F1A,ATP5PB,PIK3CA,PIK3CD,PIK3R1,PRKCD,MAPK3,MAPK8,MAPK9,MAPK10,PSMA1,PSMA6,PSMB4,PSMD12,RYR2,SOD1,C1QC,TUBA3C,C6,C8A,C8B,VDAC1,CACNA1B,COX4I2,KLC4,MCU,CREB5
hsa04218	Cellular senescence	152	26	0.991168	1	AKT3,TRAF3IP2,AKT2,ETS1,IL6,KIR2DL4,SMAD2,SMAD3,NBN,NFATC2,NFKB1,PIK3CA,PIK3CD,PIK3R1,MAPK3,PTEN,RBL2,RHEB,TP53,TSC1,VDAC1,CALM1,CAPN1,SQSTM1,CCNA2,CCND3,MCU
hsa05205	Proteoglycans in cancer	199	37	0.993449	1	AKT3,VAV3,FRS2,COL1A1,CTNNB1,DCN,AKT2,ESR1,ARHGEF12,ANK1,ANK2,HGF,HIF1A,IHH,ITGAV,ITGB1,LUM,MIR10B,SMAD2,PAK1,PIK3CA,PIK3CD,PIK3R1,PLAU,MAPK3,PTK2,PTPN6,PXN,RDX,SDC4,BRAF,THBS1,TIAM1,TIMP3,TLR2,TP53,WNT10A,WNT5B,FZD1
hsa05010	Alzheimer disease	359	64	0.993652	1	AKT3,TPTEP2-CSNK1E,TUBA1B,CHRM3,CSNK1A1L,PSMA8,CSNK1E,CSNK2B,CTNNB1,COX7B2,AKT2,SLC39A12,PLCB1,BACE1,SLC39A1,GRM5,SLC39A2,APBB1,APC,COX8C,APP,IL6,INS,IRS1,LRP1,NDUFB4,NDUFS2,NDUFS4,NFKB1,NOS1,ATP2A1,ATP2A2,SLC11A2,ATP5F1A,NOX4,ATP5PB,PIK3CA,PIK3CD,PIK3R1,PLCB4,WIPI1,SLC39A9,AMBRA1,SLC39A4,MAPK3,MAPK8,MAPK9,MAPK10,PSMA1,PSMA6,PSMB4,PSMD12,SNCA,BRAF,TUBA3C,VDAC1,XBP1,CALM1,WNT10A,WNT5B,CAPN1,FZD1,C…
hsa03250	Viral life cycle - HIV-1	63	7	0.993894	1	CCR5,MX2,FURIN,BST2,KAT2B,CD4,APOBEC3B,FEZ1
hsa03082	ATP-dependent chromatin remodeling	108	15	0.993903	1	MORF4L1,CHD3,BAZ1A,CECR2,BAZ2B,BICRA,ACTL6B,ING3,GATAD2A,PBRM1,MTA3,EP400,CDK2AP1,DPF3,BCL7C,MACROH2A1
hsa03040	Spliceosome	127	16	0.994508	1	SRSF10,LSM6,ACIN1,PRPF6,LSM4,HSPA1A,HSPA1L,HSPA8,PCBP1,CRNKL1,CTNNBL1,SRSF7,SNRPE,DDX39B,DHX16,DHX38,THOC1
hsa05217	Basal cell carcinoma	63	8	0.994524	1	CTNNB1,APC,HHIP,BMP2,BMP4,TP53,WNT10A,WNT5B,FZD1
hsa01040	Biosynthesis of unsaturated fatty acids	27	2	0.994656	1	ELOVL5,ELOVL7
hsa00970	Aminoacyl-tRNA biosynthesis	43	4	0.994918	1	FARS2,HARS2,HARS1,YARS2,VARS2,MARS2
hsa03022	Basal transcription factors	39	3	0.995102	1	GTF2I,TBPL1,GTF2IRD1
hsa00514	Other types of O-glycan biosynthesis	45	5	0.995109	1	GALNT6,GALNT3,LFNG,ST6GAL2,B4GALT3
hsa05225	Hepatocellular carcinoma	161	27	0.996487	1	AKT3,CSNK1A1L,CTNNB1,AKT2,GSTA2,GSTM3,GSTP1,HGF,APC,SMAD2,SMAD3,SMAD4,MGST1,ACTL6B,PIK3CA,PIK3CD,PIK3R1,SHC3,PBRM1,MAPK3,PTEN,BRAF,TP53,TXNRD1,WNT10A,WNT5B,DPF3,FZD1,GSTO1
hsa03410	Base excision repair	44	3	0.997557	1	POLD3,NEIL2,MUTYH,RFC2
hsa04714	Thermogenesis	213	32	0.997923	1	FRS2,PPARGC1A,ADCY6,ADCY7,CNR1,CPT1A,KLB,ADRB3,COX7B2,ADCY4,ACSL1,ACSL3,NDUFAF3,FGF21,GNAS,COX8C,NDUFB4,NDUFS2,NDUFS4,ATP5F1A,ACTL6B,PRKAG2,ATP5PB,ACSL5,PPARG,PRKG2,RHEB,RPS6KA2,PRDM16,TSC1,DPF3,COX4I2,CREB5,ZNF516
hsa04120	Ubiquitin mediated proteolysis	134	18	0.998769	1	WWP1,WWP2,UBE2J2,ANAPC16,UBE2F,TRIM32,RHOBTB2,NEDD4L,RCHY1,BIRC2,BIRC3,FZR1,SIAH1,SKP1,UBE2D1,UBE2D2,UBE2D3,UBE2E1,CBLB,TRIP12,RBX1
hsa03420	Nucleotide excision repair	55	4	0.999127	1	POLD3,POLR2H,POLR2L,RFC2,RBX1
hsa03008	Ribosome biogenesis in eukaryotes	68	5	0.999329	1	RCL1,EMG1,CSNK2B,RRP7A,NXT1,FCF1,RIOK1
hsa03013	Nucleocytoplasmic transport	100	10	0.999402	1	ACIN1,NUP210,UPF2,NXT1,KPNA1,KPNA5,IPO5,TMEM33,DDX39B,THOC1
hsa04010	MAPK signaling pathway	288	52	0.999436	1	AKT3,DUSP10,PLA2G4E,CSF1R,DUSP5,AKT2,MECOM,FGF1,FGF7,FGF8,FGFR2,FGFR4,FGF21,GDNF,CACNG5,ANGPT2,HGF,HSPA1A,HSPA1L,HSPA8,IL1R1,INS,MEF2C,MAP3K3,MAP3K9,NFKB1,NGF,NTF3,NTRK2,PAK1,TAOK3,PLA2G4A,MAPK3,GNG12,MAPK8,MAPK9,MAPK10,PDGFC,MAP2K5,PTPN7,PTPRR,RAP1A,RPS6KA2,BDNF,BRAF,STK3,STK4,TP53,CACNA1B,CACNB2,FGF17,MAP3K14,MAP3K13,CD14
hsa03010	Ribosome	126	11	0.99952	1	RPL13A,MRPL15,MRPS18C,MRPS17,RPL21,RPL26,RPL36AL,RPL37,RPLP1,RPS8,RPS15A,RPS26,MRPL14,MRPL34,MRPL24
hsa00190	Oxidative phosphorylation	117	11	0.999565	1	COX7B2,ATP6V0A2,COX8C,NDUFB4,NDUFS2,NDUFS4,ATP4A,ATP5F1A,ATP5PB,ATP6V1A,ATP6V1E1,COX4I2
hsa05022	Pathways of neurodegeneration - multiple diseases	449	74	0.99985	1	TANK,TPTEP2-CSNK1E,TUBA1B,DCTN2,CHRM3,UBE2J2,CSNK1A1L,DNAH14,PSMA8,CSNK1E,CSNK2B,CTNNB1,DCTN1,COX7B2,DNAH5,DNAH6,DNAH9,PLCB1,DNAH1,DNAI1,GPX2,GPX5,GRIA1,GRIA4,GRM5,APC,COX8C,APP,IL6,NDUFB4,NDUFS2,NDUFS4,NFKB1,NOS1,ATP2A1,ATP2A2,ATP5F1A,NOX4,ATP5PB,PDYN,PLCB4,WIPI1,DNAH3,AMBRA1,MAPK3,MAPK8,MAPK9,MAPK10,PRPH,PSMA1,PSMA6,PSMB4,PSMD12,RAB5A,RYR2,BDNF,ATXN1,SNCA,SOD1,BRAF,TUBA3C,VDAC1,XBP1,CACNA1B,CAL…
hsa05206	MicroRNAs in cancer	298	42	0.999859	1	BCL2L11,PAK4,RASSF1,CYP1B1,DNMT3A,DNMT3B,EZH2,DICER1,ABL1,FOXP1,APC,TNC,IRS1,MIRLET7F1,MIR101-2,MIR10B,MIR125B1,MIR143,MIR155,MIR18A,MIR19A,MIR19B1,MIR20A,MIR205,MIR34B,MIR34C,MIR92A1,ABCC1,NFKB1,NOTCH4,ABCB1,PIK3CA,PIK3CD,PIK3R1,PLAU,MAPK3,PTEN,MIR520E,MIR520G,RDX,TNN,SLC7A1,THBS1,TIMP3,TNR,TNXB,TP53,CCNG1,HDAC4,ZEB2,CDC25C
hsa05014	Amyotrophic lateral sclerosis	341	48	0.999937	1	TANK,TUBA1B,DCTN2,DNAH14,PSMA8,NRG4,DCTN1,COX7B2,DNAH5,DNAH6,DNAH9,NUP210,DNAH1,DNAI1,ANG,GPX2,GPX5,GRIA1,NXT1,NRG1,COX8C,PFN4,NDUFB4,NDUFS2,NDUFS4,NOS1,ATP5F1A,UBQLN3,ATP5PB,WIPI1,DNAH3,AMBRA1,PRPH,PSMA1,PSMA6,PSMB4,PSMD12,RAB5A,SRSF7,SOD1,TP53,TUBA3C,VDAC1,XBP1,COX4I2,DNAH17,SQSTM1,KLC4,MCU,MATR3,RB1CC1

## Sheet: LSn_LSca_hypoDMP_promoter
ID	Description	N	DE	P.DE	FDR	SigGenesInSet
hsa04740	Olfactory transduction	364	114	7.33585e-26	2.61156e-23	OR5I1,OR51F2,OR4B1,OR52M1,OR5P2,OR56A1,OR2M5,OR2M3,OR14C36,OR10J5,OR10T2,OR6P1,OR13F1,OR52B4,OR7D2,OR56B4,OR8U1,OR4C16,OR4C6,OR5L1,OR5D18,OR5AS1,OR8K5,OR8K3,OR8J1,OR8U3,OR5M3,OR5AR1,OR8B12,OR10G9,OR6T1,OR5A2,OR4D6,OR4D11,OR52A1,OR6C74,OR6C3,OR2T6,OR2M4,OR10J1,OR8B8,OR12D2,OR11A1,OR2W1,OR1L3,GNG7,OR51B5,OR10AG1,OR5J2,OR8D2,OR8B4,OR9G4,OR2Z1,OR10H5,OR2L13,OR14A16,OR2V2,OR13C9,OR13D1,OR52B6,OR6C4,OR…
hsa05150	Staphylococcus aureus infection	76	26	2.04339e-08	3.63723e-06	DEFA4,DEFA6,KRT24,FCAR,FCGR2A,FPR2,FPR3,CFH,HLA-DMB,HLA-DPA1,HLA-DPB1,HLA-DRA,KRT26,IL10,ITGB2,KRT32,KRT33A,KRT20,PTAFR,SELPLG,C1QC,C3AR1,C5AR1,CAMP,KRT38,KRT37
hsa04080	Neuroactive ligand-receptor interaction	340	64	7.8163e-07	9.27535e-05	PATE3,CALCRL,NMUR1,CHRM2,CHRM3,CHRNA1,CHRNB3,GRIN3A,GPHB5,CNR1,CNR2,NMS,ADORA2A,CRH,ADORA3,DRD3,APLNR,S1PR3,EDNRB,GABRR3,F2RL2,FPR2,FPR3,FSHB,FSHR,GABRA1,GABRB3,GABRG2,UTS2B,GHR,GLRA1,NPBWR2,GRIA1,GRIK2,GRIK4,GRIK5,NR3C1,GRM2,GRM4,GRM5,GRM8,GZMA,HTR1E,HTR4,LEP,MAS1,OPRM1,P2RY6,PDYN,PNOC,POMC,AVP,PRLR,CYSLTR2,PTAFR,PTGFR,NPS,NPFFR1,C3AR1,TRH,C5AR1,TRPV1,S1PR4,CHRNA6,F2RL3
hsa04640	Hematopoietic cell lineage	89	24	6.98853e-06	0.000621979	CSF1R,CSF2,CSF3R,CD55,GP5,HLA-DMB,HLA-DPA1,HLA-DPB1,HLA-DRA,IL1R1,IL2RA,IL3,IL4R,IL5,IL6,ITGA2B,THPO,CD1D,CD1E,CD4,CD22,CD33,CD34,CD36
hsa04060	Cytokine-cytokine receptor interaction	269	49	4.19906e-05	0.00298973	CCR4,CCR5,CCR6,CCR7,IL31RA,CSF1R,CSF2,CSF2RB,CSF3R,IL27,GHR,BMP10,IL19,IFNA8,IL1R1,IL2RA,IL2RB,IL3,IL4R,IL5,IL6,CXCR1,CXCR2,IL10,IL12RB1,IL16,TNFRSF9,LEP,NGF,IL21R,IL23A,TNFRSF19,PRLR,CCL1,CCL15,CCL23,CCL24,CCL25,CXCR5,BMPR1B,THPO,TNFSF4,CCR2,TNFSF11,IL18RAP,IL1RL1,CD4,TNFSF8,GDF3
hsa04659	Th17 cell differentiation	102	25	9.19303e-05	0.00545453	IL27,LAT,HLA-DMB,HLA-DPA1,HLA-DPB1,HLA-DRA,HSP90AA1,IL1R1,IL2RA,IL2RB,IL4R,IL6,IL12RB1,JAK3,LCK,NFATC2,IL21R,IL23A,PRKCQ,MAPK10,RARA,RORA,STAT5A,CD247,CD4
hsa05310	Asthma	26	10	0.000142786	0.00726168	FCER1A,HLA-DMB,HLA-DPA1,HLA-DPB1,HLA-DRA,IL3,IL5,IL10,PRG2,RNASE3
hsa04061	Viral protein interaction with cytokine and cytokine receptor	91	20	0.000773039	0.0344002	CCR4,CCR5,CCR6,CCR7,CSF1R,IL19,IL2RA,IL2RB,IL6,CXCR1,CXCR2,IL10,CCL1,CCL15,CCL23,CCL24,CCL25,CXCR5,CCR2,IL18RAP
hsa04380	Osteoclast differentiation	123	26	0.000901656	0.03453	AKT3,LILRB2,LILRB1,LILRB5,LILRB4,LILRA1,LILRA2,CSF1R,FCGR2A,FHL2,LILRA4,FYN,LILRA5,IL1R1,LCK,LCP2,NFATC2,PIK3CD,TREM2,PPARG,SIRPG,MAPK10,SPI1,SYK,TEC,TNFSF11,GAB2
hsa04662	B cell receptor signaling pathway	77	19	0.000969944	0.03453	AKT3,LILRB2,LILRB1,LILRB5,LILRB4,LILRA1,LILRA2,LILRA4,DAPP1,LILRA5,INPP5D,NFATC2,PIK3CD,BANK1,PTPN6,BLK,SYK,CARD11,IFITM1,CD22
hsa04672	Intestinal immune network for IgA production	42	11	0.00205004	0.0663468	ICOS,HLA-DMB,HLA-DPA1,HLA-DPB1,HLA-DRA,IL5,IL6,IL10,AICDA,CCL25,CD28
hsa04611	Platelet activation	123	25	0.00277395	0.0766881	AKT3,MYL12B,MYL12A,ADCY7,PIK3R6,FCGR2A,PIK3R5,FYN,GNAI2,GNAS,GP5,GUCY1A1,GUCY1B1,ITGA2B,LCP2,GP6,PIK3CD,PIK3CG,PLCB4,APBB1IP,PRKCZ,PRKG2,P2RY12,SYK,TBXAS1,F2RL3
hsa04514	Cell adhesion molecules	140	27	0.00296411	0.0766881	CDH4,CNTN1,TIGIT,NFASC,CLDN17,ICOS,HLA-DMB,HLA-DPA1,HLA-DPB1,HLA-DRA,ICAM2,ICAM3,ITGB2,NRCAM,LRRC4C,CADM3,PTPRC,PTPRS,SELPLG,SPN,CNTN2,CD4,CD6,CD22,NRXN1,CD28,CD34
hsa05321	Inflammatory bowel disease	60	14	0.00301582	0.0766881	HLA-DMB,HLA-DPA1,HLA-DPB1,HLA-DRA,IL4R,IL5,IL6,IL10,IL12RB1,IL21R,IL23A,RORA,NOD2,IL18RAP
hsa04630	JAK-STAT signaling pathway	149	27	0.00358255	0.0850258	AKT3,IL31RA,CSF2,CSF2RB,CSF3R,IL27,GHR,IL19,IFNA8,IL2RA,IL2RB,IL3,IL4R,IL5,IL6,IL10,IL12RB1,JAK3,LEP,IL21R,IL23A,PIK3CD,PRLR,PTPN6,STAT5A,THPO,CCND3,SOCS5
hsa04660	T cell receptor signaling pathway	115	23	0.00470932	0.104782	AKT3,CSF2,FYN,LAT,ICOS,IL5,IL10,ITK,LCK,LCP2,NFATC2,PIK3CD,PPP2R2C,PRKCQ,MAPK10,PAK5,PTPN6,PTPRC,TEC,CARD11,CD247,CD4,CD28,GRAP2
hsa04658	Th1 and Th2 cell differentiation	87	18	0.00620329	0.126618	LAT,HLA-DMB,HLA-DPA1,HLA-DPB1,HLA-DRA,IL2RA,IL2RB,IL4R,IL5,IL12RB1,JAK3,LCK,NFATC2,PRKCQ,MAPK10,STAT5A,CD247,CD4
hsa04062	Chemokine signaling pathway	182	33	0.00661738	0.126618	AKT3,ADCY7,CCR4,CCR5,CCR6,CCR7,PIK3R6,PTK2B,FGR,PIK3R5,GNAI2,GNG4,GNG7,HCK,CXCR1,CXCR2,ITK,JAK3,PIK3CD,PIK3CG,PLCB4,GNG2,PRKCD,PRKCZ,PXN,CCL1,CCL15,CCL23,CCL24,CCL25,CXCR5,TIAM1,CCR2,ELMO1
hsa04970	Salivary secretion	86	18	0.00675768	0.126618	ADCY7,CHRM3,CST1,CST5,DMBT1,GNAS,GUCY1A1,GUCY1B1,HTN3,MUC7,NOS1,FXYD2,ATP2B2,PLCB4,PRKG2,PRB2,VAMP2,CAMP
hsa04145	Phagosome	136	23	0.0123202	0.213926	TLR6,COMP,FCAR,FCGR2A,STX12,HLA-DMB,HLA-DPA1,HLA-DPB1,HLA-DRA,ITGB2,MPO,MSR1,NOS1,OLR1,ATP6V1E1,CLEC7A,SFTPA1,THBS1,TUBA3C,COLEC11,CANX,MARCO,CD36
hsa04915	Estrogen signaling pathway	135	25	0.0126192	0.213926	AKT3,NCOA2,ADCY7,KRT24,ESR1,GNAI2,GNAS,HSPA8,HSP90AA1,KRT26,KCNJ5,KCNJ6,KRT32,KRT33A,OPRM1,PIK3CD,PLCB4,POMC,KRT20,PRKCD,RARA,NCOA3,NCOA1,KRT38,KRT37,CREB5
hsa05332	Graft-versus-host disease	35	8	0.0199371	0.322619	KIR3DL3,HLA-DMB,HLA-DPA1,HLA-DPB1,HLA-DRA,IL6,KIR3DL1,CD28
hsa04621	NOD-like receptor signaling pathway	169	26	0.0216566	0.335207	NEK7,DEFA4,DEFA6,NLRP1,CARD8,TXN2,BIRC2,HSP90AA1,IFNA8,IL6,IRF7,OAS2,TRPV2,PLCB4,PRKCD,PKN1,MAPK10,NLRC4,NOD2,TRAF3,TRPM2,CAMP,CASP8,CASR,CARD6,NLRP12,AIM2
hsa04650	Natural killer cell mediated cytotoxicity	113	20	0.023674	0.343311	KLRC4-KLRK1,KIR3DL3,CSF2,PTK2B,FYN,NCR3,LAT,ICAM2,IFNA8,ITGB2,KIR3DL1,LCK,LCP2,NFATC2,CD244,PIK3CD,PTPN6,SH3BP2,SYK,CD247,CD48
hsa04072	Phospholipase D signaling pathway	144	26	0.0241089	0.343311	AKT3,ADCY7,PIK3R6,DGKG,PTK2B,FCER1A,PIK3R5,FYN,GNAS,GRM2,GRM4,GRM5,GRM8,CXCR1,CXCR2,INS,ARF1,PIK3CD,PIK3CG,PLCB4,AVP,AGPAT4,PTGFR,SYK,DGKZ,PLPP2,GAB2
hsa05416	Viral myocarditis	60	12	0.0265483	0.363508	CD55,DTNA,FYN,HLA-DMB,HLA-DPA1,HLA-DPB1,HLA-DRA,ITGB2,NOS1,SNTB1,CASP8,CD28
hsa04612	Antigen processing and presentation	64	12	0.0276607	0.364711	KIR3DL3,HLA-DMB,HLA-DPA1,HLA-DPB1,HLA-DRA,HSPA8,HSP90AA1,KIR2DL4,KIR3DL1,CIITA,CANX,CD4
hsa05221	Acute myeloid leukemia	63	13	0.0297807	0.37508	AKT3,CEBPE,CSF1R,CSF2,IL3,MPO,PIK3CD,PPARD,RARA,BCL2A1,SPI1,STAT5A,ZBTB16,RUNX1T1
hsa04512	ECM-receptor interaction	87	17	0.0305543	0.37508	COL6A2,COL9A1,COMP,SV2C,COL6A5,GP5,TNC,FREM2,ITGA2B,GP6,MEPE,TNN,THBS1,TNR,TNXB,CD36,SV2B
hsa05330	Allograft rejection	32	7	0.0350172	0.415538	HLA-DMB,HLA-DPA1,HLA-DPB1,HLA-DRA,IL5,IL10,CD28
hsa05033	Nicotine addiction	36	8	0.0396602	0.455452	GRIN3A,GABRR3,GABRA1,GABRB3,GABRG2,GRIA1,CACNA1B,CHRNA6
hsa00600	Sphingolipid metabolism	53	10	0.046044	0.51224	ACER1,NEU4,CERS3,SGMS1,GM2A,CERS2,NEU1,PSAP,CERS4,PLPP2
hsa05340	Primary immunodeficiency	32	7	0.0487917	0.526359	ICOS,JAK3,LCK,CIITA,AICDA,PTPRC,CD4
hsa04610	Complement and coagulation cascades	80	13	0.0519731	0.536485	CD55,F2RL2,F10,F13A1,CFH,ITGB2,TFPI,C1QC,C3AR1,C4BPB,C5AR1,C6,C8B,F2RL3
hsa00290	Valine, leucine and isoleucine biosynthesis	4	2	0.0527444	0.536485	SDSL,BCAT1
hsa05144	Malaria	48	9	0.0652061	0.644816	KLRC4-KLRK1,COMP,GYPC,HGF,IL6,IL10,ITGB2,THBS1,CD36
hsa04664	Fc epsilon RI signaling pathway	66	12	0.0699842	0.673362	AKT3,CSF2,FCER1A,FYN,LAT,IL3,IL5,INPP5D,LCP2,PIK3CD,MAPK10,SYK,GAB2
hsa05320	Autoimmune thyroid disease	43	8	0.0770114	0.721475	HLA-DMB,HLA-DPA1,HLA-DPB1,HLA-DRA,IFNA8,IL5,IL10,CD28
hsa03260	Virion - Human immunodeficiency virus	5	2	0.0843636	0.770088	CCR5,CD4
hsa05032	Morphine addiction	88	16	0.0868906	0.773326	ADCY7,GABRR3,GABRA1,GABRB3,GABRG2,GNAI2,GNAS,GNG4,GNG7,KCNJ5,KCNJ6,OPRM1,PDE4C,PDE4D,GNG2,CACNA1B
hsa05145	Toxoplasmosis	104	16	0.0914137	0.793738	AKT3,CCR5,PIK3R6,PIK3R5,GNAI2,HLA-DMB,HLA-DPA1,HLA-DPB1,HLA-DRA,BIRC2,HSPA8,IL10,CIITA,PIK3CG,MAPK10,CASP8
hsa04920	Adipocytokine signaling pathway	66	11	0.109286	0.926327	AKT3,CPT1A,ACACB,LEP,PRKAG2,POMC,PRKCQ,MAPK10,ACSBG2,G6PC3,CD36
hsa00524	Neomycin, kanamycin and gentamicin biosynthesis	5	2	0.11193	0.92668	HK2,HKDC1
hsa05152	Tuberculosis	163	22	0.11891	0.962089	AKT3,TLR6,FCGR2A,HLA-DMB,HLA-DPA1,HLA-DPB1,HLA-DRA,IFNA8,IL6,IL10,ITGB2,LSP1,CIITA,IL23A,MAPK10,NOD2,CLEC7A,SYK,TLR1,CAMP,CASP8,KSR1
hsa00061	Fatty acid biosynthesis	16	4	0.124958	0.98856	ACACA,ACACB,OLAH,ACSBG2
hsa04730	Long-term depression	58	10	0.135165	1	PPP1R17,CRH,GNAI2,GNAS,GNAZ,GRIA1,GUCY1A1,GUCY1B1,NOS1,PLCB4,PRKG2
hsa04666	Fc gamma R-mediated phagocytosis	90	14	0.159922	1	AKT3,ARPC1B,WASF3,FCGR2A,LAT,AMPH,GSN,HCK,INPP5D,PIK3CD,PRKCD,PTPRC,SYK,PLPP2,GAB2
hsa04724	Glutamatergic synapse	114	18	0.171209	1	ADCY7,GRIN3A,GNAI2,GNAS,GNG4,GNG7,GRIA1,GRIK2,GRIK4,GRIK5,GRM2,GRM4,GRM5,GRM8,SHANK1,PLCB4,GNG2,DLGAP1
hsa04742	Taste transduction	82	12	0.172723	1	CHRM3,GABRA1,TAS2R40,GRM4,HTR1E,HTR3A,TAS2R16,TAS2R1,PLCB4,SCN9A,SCNN1A,HTR3B
hsa00533	Glycosaminoglycan biosynthesis - keratan sulfate	14	3	0.177533	1	CHST4,FUT8,ST3GAL1
hsa04723	Retrograde endocannabinoid signaling	134	19	0.178498	1	ADCY7,CNR1,GABRR3,RIMS1,GABRA1,GABRB3,GABRG2,GNAI2,GNG4,GNG7,GRIA1,GRM5,KCNJ5,KCNJ6,NDUFS2,PLCB4,GNG2,MAPK10,CACNA1B
hsa04071	Sphingolipid signaling pathway	120	17	0.190175	1	AKT3,ACER1,ADORA3,S1PR3,CERS3,FCER1A,FYN,SGMS1,GNAI2,CERS2,PIK3CD,PLCB4,PPP2R2C,PRKCZ,MAPK10,CERS4,S1PR4,GAB2
hsa00532	Glycosaminoglycan biosynthesis - chondroitin sulfate / dermatan sulfate	20	4	0.1908	1	DSE,CHST15,CHST12,CSGALNACT1
hsa04613	Neutrophil extracellular trap formation	157	21	0.197526	1	AKT3,ATG7,H4C16,ELANE,FCGR2A,PADI4,FPR2,FPR3,SIGLEC9,ITGA2B,ITGB2,MPO,PIK3CD,PLCB4,SELPLG,CLEC7A,SYK,C5AR1,CAMP,HAT1,MACROH2A1,HDAC4
hsa05135	Yersinia infection	130	18	0.202494	1	AKT3,ARPC1B,PTK2B,FCGR2A,FYB1,LAT,IL6,IL10,LCK,LCP2,NFATC2,PIK3CD,PKN1,MAPK10,PXN,NLRC4,WIPF1,CD4,ELMO1
hsa04978	Mineral absorption	55	8	0.209241	1	SLC26A9,STEAP2,HMOX2,MT2A,FXYD2,ATP2B2,MT1HL1,SLC8A1
hsa04657	IL-17 signaling pathway	90	12	0.211026	1	CSF2,HSP90AA1,S100A7A,IL5,IL6,MMP13,MAPK4,MAPK10,S100A8,S100A9,TRAF3,CASP8
hsa03320	PPAR signaling pathway	72	10	0.213909	1	SORBS1,PLIN2,CPT1A,FABP3,FABP6,OLR1,PPARD,PPARG,ACSBG2,CD36
hsa04151	PI3K-Akt signaling pathway	340	44	0.214734	1	AKT3,CHRM2,COL6A2,COL9A1,COMP,CSF1R,CSF3R,PIK3R6,PIK3R5,COL6A5,GDNF,GHR,GNG4,GNG7,HGF,HSP90AA1,TNC,IFNA8,IL2RA,IL2RB,IL3,IL4R,IL6,INS,ITGA2B,JAK3,NGF,NTF3,PIK3CD,PIK3CG,GNG2,PPP2R2C,PKN1,PRLR,RBL2,TNN,SYK,THBS1,TNR,TNXB,FGF17,CCND3,G6PC3,EIF4E2,CREB5
hsa04725	Cholinergic synapse	111	17	0.21486	1	AKT3,CHRM2,ADCY7,CHRM3,PIK3R6,PIK3R5,FYN,GNAI2,GNG4,GNG7,KCNJ6,PIK3CD,PIK3CG,PLCB4,GNG2,CACNA1B,CHRNA6,CREB5
hsa04940	Type I diabetes mellitus	39	6	0.215648	1	HLA-DMB,HLA-DPA1,HLA-DPB1,HLA-DRA,INS,CD28
hsa04727	GABAergic synapse	84	13	0.222297	1	ADCY7,ABAT,GABRR3,GABRA1,GABRB3,GABRG2,GNAI2,GNG4,GNG7,KCNJ6,GNG2,SLC12A5,SLC6A1,CACNA1B
hsa04913	Ovarian steroidogenesis	50	8	0.229562	1	ADCY7,CYP19A1,FSHB,FSHR,GNAS,HSD3B1,HSD3B2,INS
hsa05202	Transcriptional misregulation in cancer	178	24	0.231238	1	CEBPE,CSF1R,CSF2,DEFA4,DEFA6,ELANE,FLI1,FUT8,BIRC2,IL2RB,IL3,IL6,LMO2,MEF2C,MPO,PPARG,RARA,BCL2A1,SPI1,ZBTB16,ZBTB17,SUPT3H,RUNX2,RUNX1T1
hsa05162	Measles	126	16	0.241765	1	AKT3,ADAR,HSPA8,IFNA8,IL2RA,IL2RB,IL6,IRF7,JAK3,OAS2,PIK3CD,MAPK10,STAT5A,TRAF3,CASP8,CCND3,CD28
hsa04927	Cortisol synthesis and secretion	62	10	0.244261	1	ADCY7,CYP11B1,GNAS,HSD3B1,HSD3B2,KCNA4,KCNK2,PLCB4,POMC,CREB5
hsa00513	Various types of N-glycan biosynthesis	40	6	0.244397	1	MGAT4A,FUT8,MGAT4C,RPN1,CHST8,CHST9
hsa04625	C-type lectin receptor signaling pathway	103	14	0.247932	1	AKT3,CLEC4D,IL6,IL10,LSP1,NFATC2,CLEC1B,IL23A,PIK3CD,PRKCD,MAPK10,CLEC7A,SYK,CASP8,KSR1
hsa05323	Rheumatoid arthritis	85	11	0.249283	1	CSF2,HLA-DMB,HLA-DPA1,HLA-DPB1,HLA-DRA,IL6,ITGB2,IL23A,ATP6V1E1,TNFSF11,CD28
hsa05142	Chagas disease	97	13	0.249795	1	AKT3,TLR6,GNAI2,GNAS,IL6,IL10,PIK3CD,PLCB4,PPP2R2C,MAPK10,C1QC,CASP8,CFLAR,CD247
hsa04917	Prolactin signaling pathway	70	10	0.256202	1	AKT3,CSN2,ELF5,ESR1,INS,PIK3CD,MAPK10,PRLR,STAT5A,TNFSF11,SOCS5
hsa04971	Gastric acid secretion	75	11	0.270359	1	ADCY7,CHRM3,SLC26A7,GAST,GNAI2,GNAS,KCNJ1,KCNJ15,KCNK2,ATP4A,PLCB4
hsa00051	Fructose and mannose metabolism	33	5	0.27078	1	ALDOB,HK2,MPI,HKDC1,FBP2
hsa05133	Pertussis	73	9	0.281458	1	GNAI2,IL6,IL10,ITGB2,IL23A,MAPK10,SFTPA1,C1QC,C4BPB
hsa04710	Circadian rhythm	34	5	0.282775	1	BMAL1,PRKAG2,RORA,BHLHE40,RBX1
hsa04931	Insulin resistance	105	14	0.28326	1	AKT3,CPT1A,ACACB,IL6,INS,PRKAG2,PIK3CD,PRKCD,PRKCQ,PRKCZ,MAPK10,PTPN1,G6PC3,CD36,CREB5
hsa04974	Protein digestion and absorption	95	13	0.285204	1	COL6A2,COL8A1,COL9A1,COL22A1,ELN,COL6A5,SLC36A3,CTRB2,FXYD2,COL20A1,SLC1A5,SLC8A1,COL21A1,SLC7A7
hsa04022	cGMP-PKG signaling pathway	161	21	0.285639	1	AKT3,KCNMB2,ADCY7,ADORA3,PIK3R6,EDNRB,PIK3R5,GNAI2,GTF2I,GUCY1A1,GUCY1B1,INS,KCNMB1,MEF2C,NFATC2,FXYD2,ATP2B2,PIK3CG,PLCB4,PRKG2,SLC8A1,CREB5
hsa05140	Leishmaniasis	65	8	0.296477	1	FCGR2A,HLA-DMB,HLA-DPA1,HLA-DPB1,HLA-DRA,IL10,ITGB2,PTPN6
hsa04962	Vasopressin-regulated water reabsorption	43	6	0.298235	1	DCTN2,GNAS,ARHGDIB,AVP,VAMP2,CREB5
hsa00601	Glycosphingolipid biosynthesis - lacto and neolacto series	28	4	0.30358	1	ST3GAL6,GCNT2,ST8SIA1,B3GALT1
hsa04064	NF-kappa B signaling pathway	93	12	0.304274	1	EDARADD,LAT,BIRC2,IL1R1,LCK,PRKCQ,BCL2A1,SYK,TRAF3,CARD11,TNFSF11,CFLAR
hsa04930	Type II diabetes mellitus	45	7	0.304507	1	HK2,INS,PIK3CD,PRKCD,PRKCZ,MAPK10,CACNA1B,HKDC1
hsa04973	Carbohydrate digestion and absorption	42	6	0.305952	1	AKT3,HK2,FXYD2,PIK3CD,PLCB4,HKDC1,G6PC3
hsa05134	Legionellosis	56	7	0.307709	1	HBS1L,HSPA8,IL6,ITGB2,ARF1,NLRC4,CASP8
hsa04713	Circadian entrainment	96	14	0.308982	1	ADCY7,GNAI2,GNAS,GNG4,GNG7,GRIA1,GUCY1A1,GUCY1B1,KCNJ5,KCNJ6,NOS1,PLCB4,GNG2,PRKG2
hsa00010	Glycolysis / Gluconeogenesis	64	8	0.309508	1	ENO1,ALDOB,HK2,LDHC,PDHA2,HKDC1,FBP2,G6PC3
hsa04922	Glucagon signaling pathway	98	13	0.314853	1	AKT3,CPT1A,GNAS,ACACA,ACACB,LDHC,PRKAG2,PDHA2,PLCB4,PPP4C,FBP2,G6PC3,CREB5
hsa00780	Biotin metabolism	3	1	0.317623	1	HLCS
hsa03264	Virion - Flavivirus	4	1	0.339237	1	HAVCR1
hsa05322	Systemic lupus erythematosus	107	13	0.343353	1	H4C16,ELANE,FCGR2A,HLA-DMB,HLA-DPA1,HLA-DPB1,HLA-DRA,IL10,C1QC,C6,C8B,CD28,MACROH2A1
hsa04726	Serotonergic synapse	108	14	0.344762	1	GABRB3,GNAI2,GNAS,GNG4,GNG7,HTR1E,HTR3A,HTR4,KCNJ5,KCNJ6,PLCB4,GNG2,CACNA1B,HTR3B
hsa04936	Alcoholic liver disease	133	16	0.348548	1	AKT3,CPT1A,CTNNB1,ACACA,ACACB,IFNA8,IL6,NOX4,PRKAG2,MAPK10,C1QC,TRAF3,C3AR1,C5AR1,CASP8,LPIN2
hsa04728	Dopaminergic synapse	128	17	0.360527	1	AKT3,DRD3,GNAI2,GNAS,GNG4,GNG7,GRIA1,KCNJ5,KCNJ6,BMAL1,PLCB4,GNG2,PPP2R2C,MAPK10,SCN1A,CACNA1B,CREB5
hsa00440	Phosphonate and phosphinate metabolism	5	1	0.371972	1	PCYT1A
hsa04910	Insulin signaling pathway	131	16	0.38292	1	AKT3,SORBS1,SH2B2,HK2,ACACA,ACACB,INS,PRKAG2,PIK3CD,PRKAR1A,PRKCZ,MAPK10,PTPN1,HKDC1,FBP2,G6PC3,EIF4E2
hsa00500	Starch and sucrose metabolism	31	4	0.38911	1	GAA,HK2,GBA3,HKDC1,G6PC3
hsa00140	Steroid hormone biosynthesis	57	7	0.390023	1	CYP11B1,CYP11B2,CYP19A1,HSD3B1,HSD3B2,HSD11B1,AKR1D1
hsa04928	Parathyroid hormone synthesis, secretion and action	105	14	0.398383	1	AKAP13,ADCY7,GNAI2,GNAS,MEF2C,MMP13,PDE4C,PDE4D,PLCB4,BGLAP,CASR,RUNX2,TNFSF11,CREB5
hsa04215	Apoptosis - multiple species	31	4	0.400371	1	BIRC2,SEPTIN4,MAPK10,CASP8
hsa05132	Salmonella infection	240	26	0.411769	1	AKT3,ARPC1B,TLR6,MYL12B,DCTN2,MYL12A,WASF3,CTNNB1,TXN2,CYFIP2,NCKAP1L,BIRC2,HSP90AA1,IL6,ARF1,KPNA1,RHOH,PIK3C2G,PIK3CD,PIK3CG,PKN1,MAPK10,PTPRC,NLRC4,TUBA3C,CASP8,ELMO1
hsa04148	Efferocytosis	152	18	0.42506	1	CPT1A,STAB1,ATP11A,HAVCR1,GPR132,IL10,NFATC2,P2RY6,PPARD,PPARG,SIRPG,PTPN6,P2RY12,THBS1,C1QC,MEGF10,HAVCR2,CD36,ELMO1
hsa00640	Propanoate metabolism	32	4	0.428314	1	ABAT,ACACA,ACACB,LDHC
hsa05171	Coronavirus disease - COVID-19	211	22	0.451089	1	ADAR,CSF2,F13A1,FCGR2A,IFNA8,IL6,MAS1,OAS2,PIK3CD,MAPK10,RPL26,RPL37,RPLP1,RPS8,RPS15A,RPS26,SYK,C1QC,TRAF3,C3AR1,C5AR1,C6,C8B
hsa00603	Glycosphingolipid biosynthesis - globo and isoglobo series	15	2	0.454991	1	ST3GAL1,ST8SIA1
hsa00561	Glycerolipid metabolism	58	7	0.455387	1	DGKG,LIPC,PNLIP,AGPAT4,DGKZ,PLPP2,LPIN2
hsa05030	Cocaine addiction	47	6	0.461402	1	GRIN3A,GNAI2,GNAS,GRM2,PDYN,CREB5
hsa00280	Valine, leucine and isoleucine degradation	46	5	0.47161	1	HIBADH,ABAT,HMGCLL1,BCAT1,MCCC2
hsa04923	Regulation of lipolysis in adipocytes	56	7	0.483206	1	AKT3,ADCY7,GNAI2,GNAS,INS,PIK3CD,PRKG2,CIDEC
hsa00650	Butanoate metabolism	25	3	0.483326	1	ABAT,ACSM4,HMGCLL1
hsa00480	Glutathione metabolism	50	5	0.488014	1	HPGDS,GPX2,GPX5,GSTP1,GSTO1
hsa04152	AMPK signaling pathway	118	14	0.488735	1	AKT3,CPT1A,ACACA,ACACB,INS,LEP,PRKAG2,CAB39,PIK3CD,PPARG,PPP2R2C,FBP2,G6PC3,CD36,CREB5
hsa04750	Inflammatory mediator regulation of TRP channels	97	12	0.489975	1	ADCY7,GNAS,IL1R1,NGF,TRPV2,PIK3CD,PLCB4,PRKCD,PRKCQ,MAPK10,TRPV1,TRPM8,ASIC3
hsa00020	Citrate cycle (TCA cycle)	28	3	0.492087	1	OGDH,PC,PDHA2
hsa04510	Focal adhesion	195	24	0.494161	1	AKT3,MYL12B,MYL12A,COL6A2,COL9A1,COMP,CTNNB1,EMP2,FYN,COL6A5,PARVB,HGF,BIRC2,TNC,ITGA2B,PIK3CD,MAPK10,PAK5,PXN,TNN,PARVG,THBS1,TNR,TNXB,CCND3
hsa00620	Pyruvate metabolism	46	5	0.494303	1	ACACA,ACACB,LDHC,PC,PDHA2
hsa05235	PD-L1 expression and PD-1 checkpoint pathway in cancer	88	10	0.500944	1	AKT3,BATF,LAT,LCK,NFATC2,PIK3CD,PRKCQ,PTPN6,CD247,CD4,CD28
hsa00030	Pentose phosphate pathway	26	3	0.505485	1	ALDOB,FBP2,H6PD
hsa04620	Toll-like receptor signaling pathway	95	10	0.511882	1	AKT3,TLR6,IFNA8,IL6,IRF7,PIK3CD,TOLLIP,MAPK10,TLR1,TRAF3,CASP8
hsa04210	Apoptosis	132	14	0.51564	1	AKT3,CSF2RB,CTSW,ENDOG,BIRC2,IL3,NGF,PIK3CD,SEPTIN4,MAPK10,BCL2A1,SPTA1,TUBA3C,CASP8,CFLAR
hsa05167	Kaposi sarcoma-associated herpesvirus infection	188	21	0.517279	1	AKT3,CCR4,CCR5,CSF2,PIK3R6,CTNNB1,PIK3R5,GNG4,GNG7,HCK,IFNA8,IL6,IRF7,NFATC2,PIK3CD,PIK3CG,GNG2,MAPK10,SYK,TRAF3,CASP8,CLEC2B
hsa04814	Motor proteins	191	21	0.519045	1	MYL12B,DCTN2,MYL12A,DNAH5,DNAH9,MYH15,MYO16,KIF1B,MYO1H,MYH1,MYH2,MYH4,MYH8,MYL1,MYO1G,TNNT3,TPM3,TUBA3C,KIF2B,DNAH17,MYH13,CAPZA3
hsa05200	Pathways in cancer	507	57	0.519139	1	AKT3,RASSF1,ADCY7,CSF1R,CSF2RB,CSF3R,CTNNA2,CTNNB1,EDNRB,ESR1,ETS1,MECOM,GNAI2,GNAS,GNG4,GNG7,GSTP1,HGF,BIRC2,HSP90AA1,IFNA8,KLK3,IL2RA,IL2RB,IL3,IL4R,IL5,IL6,IL12RB1,ITGA2B,JAK3,NOTCH4,IL23A,PIK3CD,PLCB4,GNG2,PPARD,PPARG,MAPK10,RARA,RARB,SPI1,BRCA2,STAT5A,TPM3,TRAF3,ZBTB16,ZBTB17,WNT5B,NCOA3,CASP8,RUNX1T1,NCOA1,FGF17,CCND3,F2RL3,GSTO1,RBX1
hsa03265	Virion - Ebolavirus and Lyssavirus	6	1	0.526266	1	CHRNA1
hsa00562	Inositol phosphate metabolism	69	8	0.527543	1	INPP1,INPP5D,PIK3C2G,PIK3CD,PIK3CG,PLCB4,INPP4B,SYNJ2,PLCZ1
hsa00785	Lipoic acid metabolism	18	2	0.52942	1	OGDH,PDHA2
hsa00604	Glycosphingolipid biosynthesis - ganglio series	15	2	0.535242	1	ST3GAL1,ST8SIA1
hsa05166	Human T-cell leukemia virus 1 infection	212	23	0.536817	1	AKT3,ADCY7,CSF2,ETS1,HLA-DMB,HLA-DPA1,HLA-DPB1,HLA-DRA,IL1R1,IL2RA,IL2RB,IL6,ITGB2,JAK3,LCK,NFATC2,PIK3CD,MAPK10,SPI1,STAT5A,CANX,CCND3,CD4,CREB5
hsa04371	Apelin signaling pathway	138	16	0.541126	1	AKT3,ADCY7,PIK3R6,APLNR,PIK3R5,GNAI2,GNG4,GNG7,MEF2C,NOS1,PRKAG2,PIK3CG,PLCB4,GNG2,SLC8A1,HDAC4
hsa05143	African trypanosomiasis	36	4	0.542302	1	IL6,IL10,IDO1,PLCB4
hsa04015	Rap1 signaling pathway	207	24	0.546033	1	AKT3,ADCY7,CNR1,ADORA2A,CSF1R,CTNNB1,FYB1,SIPA1L1,LAT,GNAI2,GNAS,HGF,INS,ITGA2B,ITGB2,LCP2,NGF,PIK3CD,PLCB4,APBB1IP,PRKCZ,THBS1,TIAM1,FGF17,F2RL3
hsa01210	2-Oxocarboxylic acid metabolism	31	3	0.549301	1	OGDH,PDHA2,BCAT1
hsa05412	Arrhythmogenic right ventricular cardiomyopathy	81	10	0.550338	1	CTNNA2,CTNNB1,DSP,DTNA,CACNG5,ITGA2B,NOS1,SLC8A1,SNTB1,ACTN2
hsa00565	Ether lipid metabolism	50	5	0.554209	1	PLD4,PAFAH2,ENPP2,PLA2G7,PLPP2
hsa04911	Insulin secretion	83	10	0.563037	1	KCNMB2,ADCY7,CHRM3,GNAS,FFAR1,INS,KCNMB1,FXYD2,PLCB4,VAMP2,CREB5
hsa00511	Other glycan degradation	18	2	0.568895	1	NEU4,NEU1
hsa04261	Adrenergic signaling in cardiomyocytes	148	17	0.576324	1	AKT3,ADCY7,PIK3R6,PIK3R5,CACNG5,GNAI2,GNAS,KCNK2,FXYD2,ATP2B2,PIK3CG,PLCB4,PPP2R2C,SCN5A,SLC8A1,TPM3,CREB5
hsa04024	cAMP signaling pathway	218	24	0.578653	1	AKT3,CHRM2,ADCY7,GRIN3A,GPHB5,ADORA2A,CRH,FSHB,FSHR,GNAI2,GNAS,FFAR2,GRIA1,HTR1E,HTR4,KCNK2,FXYD2,ATP2B2,PDE4C,PDE4D,PIK3CD,POMC,MAPK10,TIAM1,CREB5
hsa05164	Influenza A	153	15	0.580782	1	AKT3,ADAR,HLA-DMB,HLA-DPA1,HLA-DPB1,HLA-DRA,IFNA8,IL6,IRF7,KPNA1,CIITA,OAS2,PIK3CD,TRAF3,PABPN1,CASP8,CCND3
hsa04961	Endocrine and other factor-regulated calcium reabsorption	51	6	0.586957	1	ESR1,GNAS,FXYD2,ATP2B2,PLCB4,SLC8A1
hsa00512	Mucin type O-glycan biosynthesis	35	4	0.593013	1	B3GNT6,GCNT1,ST3GAL1,GCNT3
hsa04960	Aldosterone-regulated sodium reabsorption	36	4	0.593162	1	INS,KCNJ1,FXYD2,PIK3CD,SCNN1A
hsa01200	Carbon metabolism	105	10	0.601175	1	SDSL,ENO1,ALDOB,HK2,OGDH,PC,PDHA2,HKDC1,FBP2,H6PD
hsa04926	Relaxin signaling pathway	125	14	0.604971	1	AKT3,ADCY7,EDNRB,GNAI2,GNAS,GNG4,GNG7,MMP13,NOS1,PIK3CD,PLCB4,GNG2,PRKCZ,MAPK10,CREB5
hsa04918	Thyroid hormone synthesis	73	8	0.610445	1	ADCY7,GNAS,GPX2,GPX5,FXYD2,PLCB4,CANX,CREB5
hsa00510	N-Glycan biosynthesis	51	5	0.614228	1	MGAT4A,FUT8,MGAT4C,RPN1,ST6GAL2
hsa04614	Renin-angiotensin system	20	2	0.621995	1	CMA1,MAS1
hsa00130	Ubiquinone and other terpenoid-quinone biosynthesis	11	1	0.631271	1	VKORC1
hsa00052	Galactose metabolism	30	3	0.635565	1	GAA,HK2,HKDC1,G6PC3
hsa04070	Phosphatidylinositol signaling system	92	10	0.637769	1	IP6K3,DGKG,INPP1,INPP5D,PIK3C2G,PIK3CD,PLCB4,DGKZ,INPP4B,SYNJ2,PLCZ1
hsa04670	Leukocyte transendothelial migration	108	11	0.637932	1	MYL12B,MYL12A,CTNNA2,CTNNB1,PTK2B,CLDN17,GNAI2,ITGB2,ITK,RHOH,PIK3CD,PXN
hsa00770	Pantothenate and CoA biosynthesis	21	2	0.638267	1	BCAT1,VNN2
hsa05168	Herpes simplex virus 1 infection	479	45	0.645797	1	AKT3,ZNF559-ZNF177,ZNF257,ZNF534,ZNF578,ZNF548,ZNF782,ZNF610,ZNF540,ZNF549,HLA-DMB,HLA-DPA1,HLA-DPB1,HLA-DRA,BIRC2,ZNF404,IFNA8,ZNF530,ZNF233,IL6,IRF7,ZNF728,ZNF470,ZNF793,ZNF716,OAS2,PIK3CD,POU2F1,ZNF334,ZNF415,ZNF398,SRSF7,BST2,SYK,TRAF3,ZFP37,ZNF221,ZNF99,ZNF135,ZNF177,ZNF229,ZNF556,CASP8,ZNF382,ZNF616,ZNF479,ZNF585B
hsa04066	HIF-1 signaling pathway	105	11	0.654169	1	AKT3,ENO1,ALDOB,HK2,IL6,INS,LDHC,PDHA2,PIK3CD,HKDC1,EIF4E2,RBX1
hsa04623	Cytosolic DNA-sensing pathway	68	6	0.661213	1	ADAR,IFNA8,IL6,IRF7,ZBP1,CASP8,AIM2
hsa04340	Hedgehog signaling pathway	56	6	0.675734	1	CSNK1A1L,EVC2,CSNK1G2,HHAT,HHATL,DISP1
hsa04520	Adherens junction	92	10	0.680072	1	MYL12B,SORBS1,MYL12A,WASF3,CTNNA2,CTNNB1,FYN,PTPN1,PTPN6,YES1
hsa04392	Hippo signaling pathway - multiple species	29	3	0.689637	1	RASSF1,FRMD6,RASSF2
hsa00520	Amino sugar and nucleotide sugar metabolism	48	4	0.691749	1	CHIT1,HK2,MPI,HKDC1
hsa00515	Mannose type O-glycan biosynthesis	23	2	0.692886	1	B3GAT1,LARGE1
hsa00230	Purine metabolism	123	12	0.695129	1	ADCY7,ADSS1,FHIT,NT5C2,GUCY1A1,GUCY1B1,GUK1,PDE4C,PDE4D,PDE9A,URAD,GDA
hsa00250	Alanine, aspartate and glutamate metabolism	36	3	0.700873	1	ADSS1,ABAT,RIMKLB
hsa05146	Amoebiasis	97	10	0.701031	1	CSF2,GNAS,IL1R1,IL6,IL10,ITGB2,PIK3CD,PLCB4,C8B,CD1D,CD1E
hsa04921	Oxytocin signaling pathway	151	16	0.701582	1	ADCY7,PIK3R6,PIK3R5,CACNG5,GNAI2,GNAS,GUCY1A1,GUCY1B1,KCNJ5,KCNJ6,MEF2C,NFATC2,PRKAG2,PIK3CG,PLCB4,TRPM2
hsa04540	Gap junction	87	9	0.711068	1	ADCY7,GNAI2,GNAS,GRM5,GUCY1A1,GUCY1B1,PLCB4,PRKG2,TUBA3C
hsa02010	ABC transporters	43	4	0.722559	1	ABCC9,ABCA8,ABCA12,ABCB1,ABCG2
hsa05130	Pathogenic Escherichia coli infection	190	18	0.722764	1	ARPC1B,WASF3,NLRP4,FCGR2A,FYN,CLDN17,CYFIP2,MYO1H,NCKAP1L,IL1R1,IL6,ARF1,MAPK10,PTPN6,MYO1G,TUBA3C,WIPF1,CASP8
hsa01250	Biosynthesis of nucleotide sugars	37	3	0.724304	1	HK2,MPI,HKDC1
hsa05418	Fluid shear stress and atherosclerosis	131	12	0.733846	1	AKT3,CTNNB1,TXN2,GSTP1,HSP90AA1,IL1R1,ITGA2B,MEF2C,PIK3CD,PRKCZ,MAPK10,BMPR1B,GSTO1
hsa04925	Aldosterone synthesis and secretion	94	10	0.734188	1	ADCY7,CYP11B2,GNAS,HSD3B1,HSD3B2,KCNJ5,ATP2B2,PLCB4,POMC,CREB5
hsa04020	Calcium signaling pathway	240	25	0.737771	1	TRDN,CHRM2,ADCY7,CHRM3,GRIN3A,ADORA2A,EDNRB,PTK2B,GDNF,GNAS,GRM5,HGF,HTR4,NFATC2,NGF,NOS1,ATP2B2,PLCB4,CYSLTR2,PTAFR,PTGFR,SLC8A1,CACNA1B,FGF17,PLCZ1
hsa03440	Homologous recombination	39	3	0.739922	1	POLD3,RAD51C,BRCA2,MUS81
hsa04668	TNF signaling pathway	110	10	0.746543	1	AKT3,CSF2,BIRC2,IL6,PIK3CD,MAPK10,NOD2,TRAF3,CASP8,CFLAR,CREB5
hsa04260	Cardiac muscle contraction	78	7	0.751565	1	TRDN,COX7B2,CACNG5,COX8C,FXYD2,SLC8A1,TPM3,COX4I2
hsa04722	Neurotrophin signaling pathway	114	11	0.751585	1	AKT3,SH2B3,SH2B2,ZNF274,SH2B1,ARHGDIB,MATK,NGF,NTF3,PIK3CD,PRKCD,MAPK10
hsa04622	RIG-I-like receptor signaling pathway	64	5	0.754196	1	ADAR,IFNA8,IRF7,MAPK10,TRAF3,CASP8
hsa04216	Ferroptosis	38	3	0.755818	1	ATG7,PCBP1,FTMT
hsa04914	Progesterone-mediated oocyte maturation	88	8	0.760529	1	AKT3,ADCY7,GNAI2,HSP90AA1,INS,SPDYE4,FZR1,PIK3CD,MAPK10
hsa05017	Spinocerebellar ataxia	139	13	0.763018	1	AKT3,GRIN3A,PSMA8,DAB1,FGF14,GRIA1,PDYN,PIK3CD,PLCB4,AMBRA1,MAPK10,PSMA6,RORA,ATXN1
hsa04966	Collecting duct acid secretion	27	2	0.763103	1	ATP4A,ATP6V1E1
hsa05223	Non-small cell lung cancer	71	7	0.765252	1	AKT3,RASSF1,FHIT,HGF,JAK3,PIK3CD,RARB,STAT5A
hsa05410	Hypertrophic cardiomyopathy	94	9	0.770177	1	DTNA,CACNG5,IL6,ITGA2B,NOS1,PRKAG2,SLC8A1,SNTB1,TPM3
hsa04721	Synaptic vesicle cycle	78	7	0.771639	1	CPLX2,RIMS1,UNC13A,ATP6V1E1,SLC6A1,VAMP2,SYT1,CACNA1B
hsa04924	Renin secretion	68	6	0.781204	1	GNAI2,GNAS,GUCY1A1,GUCY1B1,PLCB4,PRKG2
hsa01230	Biosynthesis of amino acids	66	5	0.782846	1	SDSL,ENO1,ALDOB,PC,BCAT1
hsa04979	Cholesterol metabolism	51	4	0.802997	1	STARD3,OSBPL5,APOC2,LIPC,CD36
hsa05230	Central carbon metabolism in cancer	67	6	0.805598	1	AKT3,HK2,LDHC,PDHA2,PIK3CD,SLC1A5,HKDC1
hsa03050	Proteasome	46	3	0.809943	1	PSMA8,PSMA6,PSMB8
hsa04270	Vascular smooth muscle contraction	132	12	0.817233	1	CALCRL,KCNMB2,RAMP3,ADCY7,ADORA2A,GNAS,GUCY1A1,GUCY1B1,KCNMB1,PLCB4,AVP,PRKCD,PRKCQ
hsa04975	Fat digestion and absorption	43	3	0.817452	1	PNLIP,PLPP2,CD36
hsa05216	Thyroid cancer	37	3	0.817487	1	CTNNB1,PPARG,TPM3
hsa00310	Lysine degradation	61	5	0.81965	1	AASS,MECOM,EZH2,NSD1,PRDM2
hsa01523	Antifolate resistance	29	2	0.819809	1	IL6,ABCG2
hsa00120	Primary bile acid biosynthesis	17	1	0.82168	1	AKR1D1
hsa00980	Metabolism of xenobiotics by cytochrome P450	67	5	0.824182	1	CYP2F1,HPGDS,GSTP1,HSD11B1,GSTO1
hsa01524	Platinum drug resistance	66	5	0.826274	1	AKT3,GSTP1,BIRC2,PIK3CD,CASP8,GSTO1
hsa04136	Autophagy - other	30	2	0.829793	1	ATG7,ATG4C
hsa00730	Thiamine metabolism	15	1	0.83315	1	ALPL
hsa04916	Melanogenesis	101	9	0.834971	1	ADCY7,CTNNB1,EDNRB,GNAI2,GNAS,PLCB4,POMC,TYR,WNT5B
hsa00410	beta-Alanine metabolism	31	2	0.836991	1	ABAT,CNDP2
hsa04932	Non-alcoholic fatty liver disease	148	12	0.840789	1	AKT3,COX7B2,COX8C,IL6,INS,LEP,NDUFS2,PRKAG2,PIK3CD,PPARG,MAPK10,CASP8,COX4I2
hsa00340	Histidine metabolism	20	1	0.840921	1	CNDP2
hsa04933	AGE-RAGE signaling pathway in diabetic complications	95	8	0.842813	1	AKT3,IL6,NOX4,PIK3CD,PLCB4,PRKCD,PRKCZ,MAPK10,STAT5A
hsa03083	Polycomb repressive complex	76	6	0.844977	1	EZH2,KDM2A,SFMBT1,MBD5,SFMBT2,UBE2D1
hsa04213	Longevity regulating pathway - multiple species	60	5	0.845776	1	AKT3,ADCY7,HSPA8,INS,PRKAG2,PIK3CD
hsa05170	Human immunodeficiency virus 1 infection	200	18	0.846211	1	AKT3,CCR5,AP1B1,PTK2B,GNAI2,GNG4,GNG7,IFNA8,NFATC2,PIK3CD,GNG2,MAPK10,PAK5,PXN,BST2,CASP8,CD247,CD4,RBX1
hsa05414	Dilated cardiomyopathy	99	9	0.853406	1	ADCY7,DTNA,CACNG5,GNAS,ITGA2B,NOS1,SLC8A1,SNTB1,TPM3
hsa05169	Epstein-Barr virus infection	190	16	0.853779	1	AKT3,HLA-DMB,HLA-DPA1,HLA-DPB1,HLA-DRA,IFNA8,IL6,IRF7,JAK3,OAS2,PIK3CD,MAPK10,SYK,TRAF3,CASP8,CCND3,CD247
hsa05163	Human cytomegalovirus infection	213	20	0.856965	1	AKT3,AKAP13,ADCY7,CCR5,CTNNB1,PTK2B,GNAI2,GNAS,GNG4,GNG7,IFNA8,IL1R1,IL6,CXCR2,NFATC2,PIK3CD,PLCB4,GNG2,PXN,CASP8,CREB5
hsa04934	Cushing syndrome	153	14	0.857945	1	ADCY7,CRH,CTNNB1,CYP11B1,GNAI2,GNAS,HSD3B1,HSD3B2,KCNA4,KCNK2,PLCB4,POMC,WNT5B,CREB5
hsa05204	Chemical carcinogenesis - DNA adducts	58	4	0.858389	1	HPGDS,GSTP1,HSD11B1,GSTO1
hsa04150	mTOR signaling pathway	151	13	0.859696	1	AKT3,RNF152,GRB10,INS,CAB39,ATP6V1E1,PIK3CD,PRR5,CLIP1,WDR59,PRR5L,WNT5B,EIF4E2,LPIN2
hsa05211	Renal cell carcinoma	65	5	0.861213	1	AKT3,ETS1,HGF,PIK3CD,PAK5,RBX1
hsa04972	Pancreatic secretion	95	8	0.864649	1	ADCY7,CHRM3,GNAS,CTRB2,FXYD2,ATP2B2,PLCB4,PNLIP
hsa00270	Cysteine and methionine metabolism	49	3	0.864906	1	SDSL,LDHC,BCAT1
hsa05120	Epithelial cell signaling in Helicobacter pylori infection	68	5	0.867631	1	GIT1,CXCR1,CXCR2,ATP6V1E1,MAPK10
hsa04217	Necroptosis	145	11	0.868515	1	BIRC2,HSP90AA1,IFNA8,JAK3,MAPK10,STAT5A,ZBP1,CASP8,CFLAR,CHMP7,MACROH2A1
hsa00350	Tyrosine metabolism	34	2	0.873162	1	DBH,TYR
hsa05231	Choline metabolism in cancer	95	8	0.873836	1	AKT3,WASF3,DGKG,SLC44A5,PCYT1A,PIK3CD,MAPK10,DGKZ,PLPP2
hsa00760	Nicotinate and nicotinamide metabolism	36	2	0.874327	1	NT5C2,NADK
hsa03460	Fanconi anemia pathway	49	3	0.874611	1	REV1,RAD51C,BRCA2,MUS81
hsa04530	Tight junction	163	14	0.875299	1	ARPC1B,MYL12B,MYL12A,DLG2,CLDN17,PRKAG2,PPP2R2C,PRKCZ,MAPK10,TIAM1,TUBA3C,MPDZ,CD1D,CD1E
hsa04964	Proximal tubule bicarbonate reclamation	21	1	0.880113	1	FXYD2
hsa00220	Arginine biosynthesis	20	1	0.882071	1	NOS1
hsa03430	Mismatch repair	22	1	0.882828	1	POLD3
hsa05034	Alcoholism	163	14	0.883707	1	GRIN3A,H4C16,ADORA2A,CRH,GNAI2,GNAS,GNG4,GNG7,PDYN,GNG2,HAT1,MACROH2A1,CREB5,HDAC4
hsa04810	Regulation of actin cytoskeleton	218	20	0.88419	1	AKT3,ARPC1B,MYL12B,MYL12A,CHRM2,CHRM3,CYFIP2,GIT1,GSN,NCKAP1L,INS,ITGA2B,ITGB2,PIK3CD,PAK5,PXN,TIAM1,C6,C8B,FGF17,FGD3
hsa03060	Protein export	23	1	0.887323	1	SEC11C
hsa04350	TGF-beta signaling pathway	107	8	0.889998	1	DCN,GREM1,SMAD9,HAMP,TGIF2,GREM2,BMPR1B,THBS1,RBX1
hsa04929	GnRH secretion	62	5	0.891238	1	AKT3,KCNJ5,KCNJ6,PIK3CD,PLCB4,TRPC4
hsa05031	Amphetamine addiction	66	5	0.891336	1	GRIN3A,GNAS,GRIA1,PDYN,CREB5
hsa05222	Small cell lung cancer	88	7	0.891751	1	AKT3,FHIT,BIRC2,ITGA2B,PIK3CD,RARB,TRAF3,ZBTB17
hsa04919	Thyroid hormone signaling pathway	117	10	0.891939	1	AKT3,NCOA2,CTNNB1,ESR1,NOTCH4,FXYD2,PIK3CD,PLCB4,NCOA3,NCOA1,PLCZ1
hsa00564	Glycerophospholipid metabolism	94	7	0.893688	1	PLD4,DGKG,PCYT1A,AGPAT4,DGKZ,PLPP2,LPIN2
hsa00380	Tryptophan metabolism	39	2	0.894416	1	ACMSD,IDO1
hsa03250	Viral life cycle - HIV-1	63	4	0.89632	1	CCR5,FURIN,BST2,CD4
hsa03010	Ribosome	126	8	0.905071	1	MRPL15,MRPS17,RPL26,RPL37,RPLP1,RPS8,RPS15A,RPS26,MRPL24
hsa04211	Longevity regulating pathway	88	7	0.907049	1	AKT3,ADCY7,INS,PRKAG2,PIK3CD,PPARG,EIF4E2,CREB5
hsa05161	Hepatitis B	152	12	0.907085	1	AKT3,PTK2B,IFNA8,IL6,IRF7,JAK3,NFATC2,PIK3CD,MAPK10,STAT5A,TRAF3,CASP8,CREB5
hsa05110	Vibrio cholerae infection	49	3	0.907931	1	GNAS,ARF1,ATP6V1E1
hsa04370	VEGF signaling pathway	59	4	0.909758	1	AKT3,NFATC2,PIK3CD,PXN,SH2D2A
hsa00563	Glycosylphosphatidylinositol (GPI)-anchor biosynthesis	25	1	0.91341	1	PIGB
hsa04977	Vitamin digestion and absorption	23	1	0.916326	1	PNLIP
hsa04141	Protein processing in endoplasmic reticulum	161	11	0.919809	1	PDIA6,HSPA8,HSP90AA1,UBQLN3,MAPK10,RPN1,DNAJC1,UBE2D1,WFS1,CANX,RBX1
hsa05203	Viral carcinogenesis	183	15	0.920107	1	H4C16,CCR4,CCR5,GSN,IRF7,JAK3,PIK3CD,PXN,RBL2,STAT5A,SYK,TRAF3,CASP8,CCND3,CREB5,HDAC4
hsa04912	GnRH signaling pathway	91	7	0.923902	1	ADCY7,PTK2B,FSHB,GNAS,PLCB4,PRKCD,MAPK10
hsa05417	Lipid and atherosclerosis	201	16	0.926255	1	AKT3,TLR6,HSPA8,HSP90AA1,IFNA8,IL6,IRF7,NFATC2,OLR1,PIK3CD,PLCB4,POU2F1,PPARG,MAPK10,TRAF3,CASP8,CD36
hsa04976	Bile secretion	85	6	0.926924	1	ADCY7,GNAS,FXYD2,ABCB1,SLC10A2,ABCG2,NR1H4
hsa00071	Fatty acid degradation	42	2	0.927218	1	CPT1A,ACSBG2
hsa04014	Ras signaling pathway	227	20	0.92821	1	AKT3,RASSF1,CSF1R,ETS1,LAT,GNG4,GNG7,HGF,INS,NGF,NTF3,PIK3CD,GNG2,MAPK10,PAK5,RALGAPB,RALGAPA2,TIAM1,FGF17,KSR1,GAB2
hsa04360	Axon guidance	175	16	0.929287	1	MYL12B,SEMA6B,MYL12A,EPHB6,FYN,GNAI2,NFATC2,PIK3CD,PRKCZ,PAK5,LRRC4C,ROBO2,BMPR1B,TRPC4,SEMA6D,WNT5B,PLXNA4
hsa04310	Wnt signaling pathway	168	14	0.931099	1	CSNK1A1L,CTNNB1,PRICKLE2,DAAM2,NFATC2,PLCB4,PPARD,MAPK10,CTNNBIP1,TBL1XR1,WNT5B,CCND3,CER1,RBX1
hsa00330	Arginine and proline metabolism	45	2	0.932446	1	NOS1,CNDP2
hsa05160	Hepatitis C	150	11	0.933743	1	AKT3,CTNNB1,CLDN17,IFIT1,IFNA8,IRF7,OAS2,PIK3CD,PPP2R2C,TRAF3,CASP8,CFLAR
hsa05215	Prostate cancer	94	7	0.934697	1	AKT3,CTNNB1,GSTP1,HSP90AA1,KLK3,INS,PIK3CD,CREB5
hsa05415	Diabetic cardiomyopathy	179	13	0.936633	1	AKT3,CMA1,COX7B2,COX8C,INS,NDUFS2,PDHA2,PIK3CD,PLCB4,PRKCD,PRKCZ,MAPK10,COX4I2,CD36
hsa05131	Shigellosis	236	19	0.938161	1	AKT3,ARPC1B,MYL12B,MYL12A,CSF2,HK2,IL1R1,ARF1,PIK3CD,PLCB4,PRKCD,PRKCQ,MAPK10,PXN,NLRC4,UBE2D1,HKDC1,PLCZ1,ELMO1,RBX1
hsa00790	Folate biosynthesis	27	1	0.938438	1	ALPL
hsa05224	Breast cancer	145	11	0.93918	1	AKT3,CSNK1A1L,CTNNB1,ESR1,NOTCH4,PIK3CD,BRCA2,WNT5B,NCOA3,TNFSF11,NCOA1,FGF17
hsa04012	ErbB signaling pathway	80	6	0.939397	1	AKT3,NRG4,NRG1,PIK3CD,MAPK10,PAK5,STAT5A
hsa04935	Growth hormone synthesis, secretion and action	115	9	0.939985	1	AKT3,ADCY7,GHR,GNAI2,GNAS,PIK3CD,PLCB4,MAPK10,STAT5A,CREB5
hsa01522	Endocrine resistance	95	7	0.94008	1	AKT3,ADCY7,ESR1,GNAS,NOTCH4,PIK3CD,MAPK10,NCOA3
hsa04950	Maturity onset diabetes of the young	26	1	0.940482	1	INS
hsa04068	FoxO signaling pathway	127	9	0.941653	1	AKT3,IL6,IL10,INS,PRKAG2,PIK3CD,MAPK10,RBL2,S1PR4,G6PC3
hsa01212	Fatty acid metabolism	55	3	0.941776	1	CPT1A,ACACA,ACSBG2
hsa05100	Bacterial invasion of epithelial cells	76	5	0.942261	1	ARPC1B,CTNNA2,CTNNB1,PIK3CD,PXN,ELMO1
hsa04390	Hippo signaling pathway	154	12	0.946272	1	RASSF1,FRMD6,CTNNA2,CTNNB1,DLG2,BIRC2,ITGB2,PPP2R2C,PRKCZ,BMPR1B,WNT5B,CCND3
hsa00982	Drug metabolism - cytochrome P450	59	3	0.948544	1	HPGDS,GSTP1,GSTO1
hsa04115	p53 signaling pathway	74	4	0.951137	1	CD82,THBS1,CASP8,CCND3
hsa05219	Bladder cancer	40	2	0.954216	1	RASSF1,THBS1
hsa05020	Prion disease	251	18	0.954312	1	GRIN3A,PSMA8,COX7B2,FYN,HSPA8,COX8C,IL6,NDUFS2,PIK3CD,PRKCD,MAPK10,PSMA6,C1QC,TUBA3C,C6,C8B,CACNA1B,COX4I2,CREB5
hsa05016	Huntington disease	285	21	0.959461	1	DCTN2,PSMA8,COX7B2,DNAH5,DNAH9,GPX2,GPX5,GRIA1,GRM5,COX8C,NDUFS2,PLCB4,PPARG,AMBRA1,MAPK10,PSMA6,TUBA3C,CACNA1B,CASP8,COX4I2,DNAH17,CREB5
hsa05207	Chemical carcinogenesis - receptor activation	197	15	0.96004	1	AKT3,ADCY7,ESR1,GNAI2,GNAS,HSP90AA1,KPNA1,PIK3CD,STAT5A,CACNA1B,PAQR8,TNFSF11,FGF17,CCND3,GSTO1,CREB5
hsa00260	Glycine, serine and threonine metabolism	34	1	0.960488	1	SDSL
hsa04130	SNARE interactions in vesicular transport	32	1	0.960617	1	VAMP2
hsa05165	Human papillomavirus infection	319	27	0.960627	1	AKT3,CSNK1A1L,COL6A2,COL9A1,COMP,CTNNB1,DLG2,COL6A5,GNAS,TNC,IFNA8,ITGA2B,NOTCH4,ATP6V1E1,PIK3CD,PPP2R2C,PRKCZ,PXN,RBL2,TNN,THBS1,TNR,TNXB,TRAF3,WNT5B,CASP8,CCND3,CREB5
hsa05208	Chemical carcinogenesis - reactive oxygen species	196	13	0.962768	1	AKT3,SLC26A9,CYP2F1,COX7B2,HGF,COX8C,NDUFS2,NOX4,PIK3CD,PRKCD,MAPK10,PTPN1,COX4I2,GSTO1
hsa03030	DNA replication	34	1	0.96285	1	POLD3
hsa03013	Nucleocytoplasmic transport	100	5	0.964322	1	NUP210,UPF2,KPNA1,IPO5,TMEM33
hsa04144	Endocytosis	238	18	0.965221	1	ARPC1B,CCR5,EPN2,SPART,PSD4,AMPH,GIT1,HSPA8,IL2RA,IL2RB,CXCR1,CXCR2,ARF1,PRKCZ,RAB22A,WIPF1,CHMP7,CAPZA3,DNAJC6
hsa01232	Nucleotide metabolism	81	4	0.96566	1	ADSS1,NT5C2,GUK1,TK2,GDA
hsa03020	RNA polymerase	32	1	0.966623	1	POLR1B
hsa01521	EGFR tyrosine kinase inhibitor resistance	77	5	0.96842	1	AKT3,HGF,NRG1,IL6,PIK3CD,EIF4E2
hsa05213	Endometrial cancer	56	3	0.972598	1	AKT3,CTNNA2,CTNNB1,PIK3CD
hsa03420	Nucleotide excision repair	55	2	0.974767	1	POLD3,RBX1
hsa00983	Drug metabolism - other enzymes	70	3	0.974827	1	GSTP1,MPO,TK2,GSTO1
hsa00860	Porphyrin metabolism	37	1	0.975179	1	HMOX2
hsa05220	Chronic myeloid leukemia	74	4	0.975374	1	AKT3,MECOM,PIK3CD,STAT5A,GAB2
hsa03082	ATP-dependent chromatin remodeling	108	6	0.97605	1	CECR2,ACTL6B,ING3,GATAD2A,DPF3,MACROH2A1
hsa03015	mRNA surveillance pathway	85	4	0.976754	1	HBS1L,UPF2,PPP2R2C,PABPN1,RNMT
hsa04140	Autophagy - animal	157	10	0.978131	1	AKT3,ATG7,PRAP1,INS,PIK3CD,AMBRA1,PRKCD,PRKCQ,MAPK10,ATG4C,CFLAR
hsa04142	Lysosome	127	7	0.978732	1	AP4S1,CTSW,AP1B1,GAA,GM2A,NEU1,PSAP,NAPSA
hsa03022	Basal transcription factors	39	1	0.980063	1	GTF2I
hsa03410	Base excision repair	44	1	0.984742	1	POLD3
hsa00590	Arachidonic acid metabolism	61	2	0.986436	1	HPGDS,TBXAS1
hsa04146	Peroxisome	81	3	0.986568	1	PEX5L,HMGCLL1,PEX19
hsa04720	Long-term potentiation	64	3	0.986885	1	GRIA1,GRM5,PLCB4
hsa00190	Oxidative phosphorylation	117	5	0.988783	1	COX7B2,COX8C,NDUFS2,ATP4A,ATP6V1E1,COX4I2
hsa05218	Melanoma	70	3	0.988981	1	AKT3,HGF,PIK3CD,FGF17
hsa05226	Gastric cancer	147	9	0.989014	1	AKT3,CSNK1A1L,CTNNA2,CTNNB1,HGF,ABCB1,PIK3CD,RARB,WNT5B,FGF17
hsa04714	Thermogenesis	213	13	0.990127	1	ADCY7,CNR1,CPT1A,COX7B2,GNAS,COX8C,NDUFS2,ACTL6B,PRKAG2,PPARG,PRKG2,DPF3,COX4I2,CREB5
hsa05212	Pancreatic cancer	73	3	0.990978	1	AKT3,PIK3CD,MAPK10,BRCA2
hsa01100	Metabolic pathways	1458	123	0.991397	1	AASS,DHRS9,ST3GAL6,HIBADH,CHIT1,ADCY7,MGAT4A,SDSL,PLD4,ADSS1,ACER1,NEU4,ACMSD,CYP11B1,CYP11B2,CYP19A1,DGKG,DBH,COX7B2,ABAT,B3GNT6,ENO1,CERS3,MECOM,EZH2,FHIT,ALDOB,NT5C2,ALPL,FUT8,GAA,MGAT4C,SGMS1,GCNT1,GCNT2,B3GAT1,HPGDS,GPX2,GPX5,GSTP1,GUCY1A1,GUCY1B1,GUK1,DSE,CERS2,HK2,ACACA,HLCS,HMOX2,ACACB,HSD3B1,HSD3B2,HSD11B1,ACSM4,COX8C,IDO1,INPP1,INPP5D,LDHC,LIPC,MPI,NDUFS2,NEU1,NOS1,ATP4A,OGDH,PAFAH2,PC,…
hsa01240	Biosynthesis of cofactors	147	7	0.992484	1	ADSS1,ALPL,IDO1,MPI,BCAT1,NADK,VKORC1
hsa03040	Spliceosome	127	5	0.993166	1	SRSF10,PRPF6,HSPA8,PCBP1,CRNKL1,SRSF7
hsa05205	Proteoglycans in cancer	199	13	0.993375	1	AKT3,CTNNB1,DCN,ESR1,ANK2,HGF,MIR10B,PIK3CD,PTPN6,PXN,THBS1,TIAM1,TIMP3,WNT5B
hsa04330	Notch signaling pathway	60	2	0.993464	1	NOTCH4,ATXN1
hsa05217	Basal cell carcinoma	63	2	0.993892	1	CTNNB1,WNT5B
hsa05225	Hepatocellular carcinoma	161	9	0.995561	1	AKT3,CSNK1A1L,CTNNB1,GSTP1,HGF,ACTL6B,PIK3CD,WNT5B,DPF3,GSTO1
hsa04114	Oocyte meiosis	117	5	0.99564	1	ADCY7,INS,SPDYE4,PLCZ1,RBX1
hsa04550	Signaling pathways regulating pluripotency of stem cells	139	7	0.995733	1	AKT3,CTNNB1,ESRRB,JAK3,SMAD9,PIK3CD,BMPR1B,WNT5B
hsa00514	Other types of O-glycan biosynthesis	45	1	0.99581	1	ST6GAL2
hsa05010	Alzheimer disease	359	23	0.996566	1	AKT3,CHRM3,CSNK1A1L,PSMA8,CTNNB1,COX7B2,SLC39A12,GRM5,APBB1,COX8C,IL6,INS,NDUFS2,NOS1,NOX4,PIK3CD,PLCB4,AMBRA1,MAPK10,PSMA6,TUBA3C,WNT5B,CASP8,COX4I2
hsa00240	Pyrimidine metabolism	55	1	0.996596	1	NT5C2,TK2
hsa05210	Colorectal cancer	84	3	0.996935	1	AKT3,CTNNB1,PIK3CD,MAPK10
hsa03018	RNA degradation	76	2	0.997198	1	EXOSC6,ENO1,DCPS
hsa05014	Amyotrophic lateral sclerosis	341	20	0.997546	1	DCTN2,PSMA8,NRG4,COX7B2,DNAH5,DNAH9,NUP210,GPX2,GPX5,GRIA1,NRG1,COX8C,NDUFS2,NOS1,UBQLN3,AMBRA1,PSMA6,SRSF7,TUBA3C,COX4I2,DNAH17
hsa04137	Mitophagy - animal	98	3	0.997734	1	AMBRA1,MAPK10,TBC1D15
hsa04110	Cell cycle	152	6	0.998083	1	PDS5B,FZR1,RAD21,RBL2,ZBTB17,CCND3,RBX1
hsa04010	MAPK signaling pathway	288	19	0.998307	1	AKT3,CSF1R,MECOM,GDNF,CACNG5,HGF,HSPA8,IL1R1,INS,MEF2C,NGF,NTF3,TAOK3,MAPK10,PTPN7,PTPRR,CACNA1B,FGF17,MAP3K13
hsa04218	Cellular senescence	152	7	0.998418	1	AKT3,ETS1,IL6,KIR2DL4,NFATC2,PIK3CD,RBL2,CCND3
hsa05206	MicroRNAs in cancer	298	19	0.99872	1	RASSF1,EZH2,FOXP1,TNC,MIR10B,MIR125B1,MIR143,MIR155,MIR205,NOTCH4,ABCB1,PIK3CD,MIR520E,MIR520G,TNN,SLC7A1,THBS1,TIMP3,TNR,TNXB,HDAC4
hsa05012	Parkinson disease	245	12	0.998844	1	ADORA2A,PSMA8,COX7B2,SLC39A12,TXN2,GNAI2,GNAS,COX8C,NDUFS2,MAPK10,PSMA6,TUBA3C,COX4I2
hsa00830	Retinol metabolism	62	1	0.998866	1	DHRS9
hsa05022	Pathways of neurodegeneration - multiple diseases	449	28	0.999314	1	DCTN2,CHRM3,CSNK1A1L,PSMA8,CTNNB1,COX7B2,DNAH5,DNAH9,GPX2,GPX5,GRIA1,GRM5,COX8C,IL6,NDUFS2,NOS1,NOX4,PDYN,PLCB4,AMBRA1,MAPK10,PSMA6,ATXN1,TUBA3C,CACNA1B,WNT5B,CASP8,COX4I2,DNAH17
hsa04120	Ubiquitin mediated proteolysis	134	4	0.99965	1	BIRC2,FZR1,UBE2D1,RBX1
hsa05214	Glioma	74	1	0.999915	1	AKT3,PIK3CD

## Sheet: LSn_LSca_hyperDMP_promoter
ID	Description	N	DE	P.DE	FDR	SigGenesInSet
hsa04350	TGF-beta signaling pathway	107	28	0.00334551	1	LEFTY1,HJV,DCN,FMOD,ID3,INHBA,NRROS,SMAD1,SMAD2,SMAD3,SMAD4,SMAD5,SMAD6,SMAD9,PITX2,PPP2CA,MAPK3,RGMA,SKI,BMP2,SKP1,BMP4,BMPR1A,BMPR1B,TGIF1,GDF5,ACVR1,ACVR1B
hsa00601	Glycosphingolipid biosynthesis - lacto and neolacto series	28	9	0.0107938	1	B4GALNT2,FUT1,FUT4,GCNT2,ABO,ST8SIA1,B3GNT5,B4GALT3,B3GALNT1,B3GALT2
hsa05168	Herpes simplex virus 1 infection	479	70	0.0127079	1	ZNF891,ZNF234,ZNF543,ZFP28,ZNF582,ZNF583,TICAM1,ZNF570,ZNF782,ZNF610,ZNF567,ZNF721,AKT2,ZNF285,ZNF311,ZNF547,ZIK1,ZFP82,HLA-DOB,BIRC3,ZNF181,ZFP69,ZNF284,ZNF860,ZNF233,JAK1,ZNF829,ZNF568,ZNF773,ZNF790,ZNF470,ZNF662,ZNF793,ZNF880,ZNF772,NFKB1,PIK3CA,PIK3CD,PIK3R1,ZNF334,ZNF83,ZNF415,ZNF248,ZNF304,ZNF490,ZNF471,ZNF529,RHEB,ZNF667,SRPK1,TLR2,TLR3,TP53,TRAF3,TRAF5,TSC1,ZNF7,ZNF10,ZNF43,ZNF45,ZNF135,Z…
hsa04924	Renin secretion	68	18	0.019338	1	ADCY6,ADCYAP1R1,ADRB3,AGT,AGTR1,EDNRA,PLCB1,GUCY1A1,GUCY1B1,AQP1,KCNJ2,KCNMA1,PDE1A,PLCB4,PRKG2,PTGER2,PTGER4,CALM1
hsa00515	Mannose type O-glycan biosynthesis	23	8	0.0193487	1	LARGE2,FKTN,FUT4,B3GAT1,CRPPA,B4GALT3,LARGE1,CHST10
hsa05204	Chemical carcinogenesis - DNA adducts	58	10	0.0250959	1	NAT2,UGT2B11,CYP1B1,EPHX1,GSTA2,GSTM3,MGST1,UGT1A8,UGT1A6,CYP3A43,NAT1
hsa05034	Alcoholism	163	31	0.0272708	1	ADORA2A,DRD1,GNAO1,GNB1,GNB2,GNG5,GNG7,H2BC5,H2BC3,SLC29A2,NPY,NTRK2,SHC3,GNG2,PKIA,MAPK3,GNG12,GNB4,BDNF,SLC18A1,SLC18A2,BRAF,HDAC11,CALM1,CAMK4,H3C3,H3C11,H3C8,H4C3,H4C13,PPP1R1B,CAMKK1
hsa05146	Amoebiasis	97	23	0.0283667	1	COL1A1,COL4A1,COL4A2,COL4A4,PLCB1,GNAL,IL1R1,ITGB2,LAMA3,LAMA4,LAMA5,NFKB1,SERPINB6,PIK3CA,PIK3CD,PIK3R1,PLCB4,PTK2,RAB5A,TLR2,C8A,RAB7A,CD1D,CD14
hsa00983	Drug metabolism - other enzymes	70	13	0.0388393	1	NAT2,UGT2B11,DPYS,DUT,GSTA2,GSTM3,MGST1,RRM2B,UGT1A8,UGT1A6,TK1,TK2,UCK2,NAT1,CDA
hsa00604	Glycosphingolipid biosynthesis - ganglio series	15	6	0.0445773	1	B4GALNT1,ST8SIA5,ST6GALNAC6,ST3GAL2,ST8SIA1,ST6GALNAC5
hsa04976	Bile secretion	85	18	0.0455576	1	UGT2B11,SLC22A7,ADCY6,ADCY4,EPHX1,AQP8,AQP1,LDLR,ATP1A1,ATP1B2,ABCB1,UGT1A8,UGT1A6,NCEH1,CA2,NR0B2,SLC4A4,ABCG2,NR1H4
hsa00603	Glycosphingolipid biosynthesis - globo and isoglobo series	15	5	0.056413	1	FUT1,ABO,ST3GAL2,ST8SIA1,B3GALNT1
hsa01523	Antifolate resistance	29	8	0.0565183	1	ABCC5,DHFR,FOLR1,ABCC1,MTHFR,NFKB1,SHMT1,SLC19A1,ABCG2
hsa04310	Wnt signaling pathway	168	38	0.0569844	1	TPTEP2-CSNK1E,WIF1,CSNK1A1L,PRICKLE1,CSNK1E,CSNK2B,APCDD1,CTBP2,CTNNB1,DAAM1,PLCB1,DAAM2,INVS,PRICKLE4,APC,RSPO2,RSPO4,SMAD3,SMAD4,NFATC2,PLCB4,RNF43,MAPK8,MAPK9,RYK,SFRP1,SFRP2,SIAH1,SKP1,TLE3,TP53,TBL1XR1,TLE6,WNT10A,FOSL1,WNT5B,VANGL1,FZD1,ZNRF3,CCND3
hsa00232	Caffeine metabolism	5	2	0.0682662	1	NAT2,NAT1
hsa04392	Hippo signaling pathway - multiple species	29	9	0.0847153	1	TPTEP2-CSNK1E,FRMD6,CSNK1E,RASSF6,PAK1,STK3,TEAD1,TEAD4,RASSF4,LIMD1
hsa04620	Toll-like receptor signaling pathway	95	18	0.0867614	1	TICAM1,AKT2,TICAM2,JAK1,NFKB1,PIK3CA,PIK3CD,PIK3R1,MAPK3,MAPK8,MAPK9,TLR1,TLR2,TLR3,TLR5,TRAF3,CASP8,RIPK1,CD14
hsa04390	Hippo signaling pathway	154	34	0.0873825	1	PATJ,TPTEP2-CSNK1E,FRMD6,CSNK1E,CCN2,CTNNB1,RASSF6,DLG2,FGF1,CRB1,APC,BIRC3,ITGB2,LLGL2,SMAD1,SMAD2,SMAD3,SMAD4,PPP2CA,PRKCZ,BMP2,BMP4,BMPR1A,BMPR1B,STK3,TEAD1,TEAD4,TP73,YWHAZ,WNT10A,WNT5B,GDF5,FZD1,CCND3,LIMD1
hsa04977	Vitamin digestion and absorption	23	6	0.093034	1	PLB1,CBLIF,ABCC1,SLC19A1,SLC19A3,SLC5A6
hsa04926	Relaxin signaling pathway	125	27	0.0956786	1	ADCY6,COL1A1,COL4A1,COL4A2,COL4A4,ADCY4,AKT2,PLCB1,GNAO1,GNB1,GNB2,GNG5,GNG7,SMAD2,NFKB1,NOS1,PIK3CA,PIK3CD,PIK3R1,PLCB4,SHC3,GNG2,PRKCZ,MAPK3,GNG12,MAPK8,MAPK9,GNB4,RXFP1
hsa05100	Bacterial invasion of epithelial cells	76	18	0.0995138	1	ACTR3,WASF2,MAD2L2,SEPTIN9,SEPTIN12,CTNNB1,SEPTIN8,CD2AP,ARHGEF26,ITGB1,SEPTIN2,PIK3CA,PIK3CD,PIK3R1,SHC3,SEPTIN11,PTK2,BCAR1,ELMO1
hsa04970	Salivary secretion	86	18	0.101	1	ADCY6,ADRB3,ADCY4,PLCB1,GUCY1A1,GUCY1B1,AQP5,KCNMA1,ATP1A1,ATP1B2,NOS1,ATP2B2,PLCB4,TRPV6,PRKG2,VAMP2,CALM1,CD38
hsa05134	Legionellosis	56	11	0.10797	1	CLK1,BCL2L13,HSPA1A,HSPA1L,ITGB2,NFKB1,CLK4,TLR2,TLR5,CASP8,CD14
hsa04972	Pancreatic secretion	95	19	0.109291	1	ADCY6,CPA2,ADCY4,PLCB1,KCNMA1,KCNQ1,ATP1A1,ATP1B2,ATP2A1,ATP2A2,ATP2B2,PLCB4,PNLIPRP1,PNLIPRP2,RAP1A,RYR2,CA2,SLC4A4,CCKAR,CD38
hsa00040	Pentose and glucuronate interconversions	33	6	0.111423	1	UGT2B11,AKR1B1,CRYL1,UGT1A8,UGT1A6,FGGY,CRPPA,UGDH
hsa00982	Drug metabolism - cytochrome P450	59	8	0.11165	1	UGT2B11,ADH1C,ADH5,FMO1,GSTA2,GSTM3,MGST1,UGT1A8,UGT1A6
hsa04216	Ferroptosis	38	9	0.115569	1	LPCAT3,CP,ACSL1,ACSL3,SLC11A2,PCBP2,ACSL5,STEAP3,SLC3A2,TP53,NCOA4
hsa04024	cAMP signaling pathway	218	43	0.116225	1	VAV3,CGA,RAPGEF4,ADCY6,ADCYAP1R1,ADORA2A,DRD1,EDNRA,ADCY4,AKT2,GABBR1,FFAR2,GRIA4,HTR1D,HTR4,AFDN,ATP1A1,NFKB1,ATP1B2,NPY,ATP2A1,ATP2A2,ATP2B2,PAK1,PDE4B,PDE4D,PIK3CA,PIK3CD,PIK3R1,PLD1,FXYD1,POMC,MAPK3,MAPK8,MAPK9,PTGER2,RAP1A,RYR2,BDNF,HHIP,BRAF,SSTR5,CALM1,CAMK4,PPP1R1B
hsa00010	Glycolysis / Gluconeogenesis	64	12	0.119983	1	ADH1C,ADH5,ENO2,ALDH1B1,FBP1,ALDOA,ALDOB,PFKL,PKLR,ACSS2,ACSS1,FBP2
hsa04974	Protein digestion and absorption	95	20	0.1232	1	KCNE3,SLC16A10,COL1A1,COL4A1,COL4A2,COL4A4,COL8A1,COL15A1,COL17A1,CPA2,COL26A1,DPP4,COL28A1,KCNQ1,MEP1A,ATP1A1,ATP1B2,SLC3A2,COL18A1,COL25A1,KCNK5
hsa00980	Metabolism of xenobiotics by cytochrome P450	67	9	0.125003	1	UGT2B11,ADH1C,ADH5,CYP1B1,EPHX1,GSTA2,GSTM3,MGST1,UGT1A8,UGT1A6
hsa00480	Glutathione metabolism	50	9	0.128458	1	LANCL1,GGT6,GGT1,GPX5,GSTA2,GSTM3,IDH2,MGST1,RRM2B,TXNDC12,PRDX6
hsa00430	Taurine and hypotaurine metabolism	16	4	0.129146	1	CDO1,GGT6,FMO1,GGT1,CSAD
hsa04371	Apelin signaling pathway	138	28	0.136518	1	PPARGC1A,ADCY6,CCN2,AGTR1,ADCY4,AKT2,PLCB1,GNB1,GNB2,GNG5,GNG7,SMAD2,SMAD3,SMAD4,MEF2C,MEF2D,MYLK,NOS1,NRF1,PRKAG2,PLAT,PLCB4,GNG2,MAPK3,GNG12,GNB4,RYR2,CALM1,CAMK4,MYLK2
hsa04610	Complement and coagulation cascades	80	13	0.141307	1	F7,F10,F11,ITGB2,KLKB1,PLAT,PLAU,SERPINF2,MASP1,BDKRB1,CFB,C6,C8A,CFHR5
hsa05418	Fluid shear stress and atherosclerosis	131	25	0.141981	1	CTNNB1,AKT2,GSTA2,GSTM3,HSP90AA1,IL1R1,ITGAV,MEF2C,MGST1,NFKB1,PIK3CA,PIK3CD,PIK3R1,PLAT,PRKCZ,MAPK8,MAPK9,MAP2K5,PTK2,SDC4,BMP4,BMPR1A,BMPR1B,TP53,CALM1,SQSTM1,ACVR1
hsa00240	Pyrimidine metabolism	55	11	0.145156	1	CANT1,CTPS1,DPYS,DUT,NUDT2,RRM2B,ENPP3,NT5M,TK1,TK2,UCK2,CDA
hsa04512	ECM-receptor interaction	87	20	0.146294	1	COL1A1,COL4A1,COL4A2,COL4A4,DAG1,SV2C,IBSP,FREM2,ITGA4,ITGAV,ITGB1,LAMA3,LAMA4,LAMA5,SDC4,THBS4,TNR,TNXB,FRAS1,ITGA8
hsa05133	Pertussis	73	13	0.147533	1	NOD1,CFL2,TICAM1,IRF8,TICAM2,ITGB1,ITGB2,NFKB1,MAPK3,MAPK8,MAPK9,CALM1,CD14
hsa04713	Circadian entrainment	96	22	0.151987	1	ADCY6,ADCYAP1R1,ADCY4,PLCB1,GNAO1,GNB1,GNB2,GNG5,GNG7,GRIA4,GUCY1A1,GUCY1B1,KCNJ6,NOS1,PLCB4,GNG2,PRKG2,MAPK3,GNG12,GNB4,RYR2,CALM1,PER2
hsa04950	Maturity onset diabetes of the young	26	6	0.152563	1	NR5A2,HNF4A,HNF4G,NEUROG3,PKLR,HNF1A
hsa04550	Signaling pathways regulating pluripotency of stem cells	139	28	0.152794	1	LEFTY1,CTNNB1,AKT2,FGFR2,FGFR4,APC,ID3,INHBA,JAK1,SMAD1,SMAD2,SMAD3,SMAD4,SMAD5,SMAD9,ZFHX3,PIK3CA,PIK3CD,PIK3R1,MAPK3,BMP4,BMPR1A,BMPR1B,WNT10A,WNT5B,FZD1,PCGF5,ACVR1,ACVR1B
hsa04510	Focal adhesion	195	42	0.153022	1	PAK4,VAV3,COL1A1,COL4A1,COL4A2,COL4A4,CTNNB1,EMP1,EMP2,AKT2,FYN,BIRC3,IBSP,ITGA4,ITGAV,ITGB1,LAMA3,LAMA4,LAMA5,ARHGAP5,MYLK,PAK1,PIK3CA,PIK3CD,PIK3R1,SHC3,MAPK3,MAPK8,MAPK9,PDGFC,PAK6,PTEN,PTK2,RAP1A,BRAF,THBS4,TNR,TNXB,PIP5K1B,ITGA8,MYLK2,CCND3,BCAR1
hsa04360	Axon guidance	175	39	0.153556	1	PAK4,SEMA4D,CFL2,EPHA4,EPHB3,FES,ARHGEF12,ABL1,FYN,NGEF,ITGB1,ABLIM1,NCK1,NFATC2,PAK1,PIK3CA,PIK3CD,PIK3R1,PLXNA2,PLXNB1,PRKCZ,MAPK3,DPYSL5,PAK6,RGMA,PTK2,SEMA6A,SEMA4G,ROBO2,RYK,CXCL12,SEMA3F,BMPR1B,SLIT3,TRPC4,SEMA3B,WNT5B,NCK2,SEMA5A,SLIT2
hsa00534	Glycosaminoglycan biosynthesis - heparan sulfate / heparin	23	6	0.15472	1	EXT1,EXTL3,GLCE,NDST1,HS3ST3A1,HS3ST2
hsa00860	Porphyrin metabolism	37	6	0.160107	1	UGT2B11,CP,ALAD,FECH,HMOX2,UGT1A8,UGT1A6
hsa04152	AMPK signaling pathway	118	25	0.161647	1	PPARGC1A,CPT1A,AKT2,FBP1,TBC1D1,EEF2K,HNF4A,IRS1,PRKAG2,RAB14,CAB39,PFKL,PIK3CA,PIK3CD,PIK3R1,PPARG,PPP2CA,PPP2R3A,PPP2R5C,PPP2R5E,STRADB,RHEB,TSC1,ADIPOR2,CAB39L,FBP2,CCNA2
hsa04960	Aldosterone-regulated sodium reabsorption	36	9	0.163524	1	NEDD4L,IRS1,KCNJ1,ATP1A1,ATP1B2,PIK3CA,PIK3CD,PIK3R1,MAPK3,SCNN1B
hsa04810	Regulation of actin cytoskeleton	218	43	0.165609	1	ACTR3,ABI2,WASF2,PAK4,VAV3,BAIAP2,CFL2,LPAR1,AKT2,SPATA13,FGF1,FGF7,FGF8,FGFR2,FGFR4,ARHGEF12,FGF21,GSN,APC,ITGA4,ITGAV,ITGB1,ITGB2,PFN4,MYLK,PAK1,PIK3CA,PIK3CD,PIK3R1,MAPK3,GNG12,PDGFC,PAK6,PTK2,RDX,BDKRB1,CXCL12,BRAF,C6,C8A,PIP5K1B,ITGA8,MYLK2,FGD3,BCAR1
hsa04933	AGE-RAGE signaling pathway in diabetic complications	95	20	0.168172	1	COL1A1,COL4A1,COL4A2,COL4A4,AGT,AGTR1,AKT2,PLCB1,SMAD2,SMAD3,SMAD4,NFKB1,PIK3CA,PIK3CD,PIK3R1,PLCB4,PRKCZ,MAPK3,MAPK8,MAPK9,STAT5B
hsa05235	PD-L1 expression and PD-1 checkpoint pathway in cancer	88	18	0.168976	1	BATF,CSNK2B,TICAM1,AKT2,ALK,HIF1A,TICAM2,JAK1,MAP3K3,NFATC2,NFKB1,PDCD1,PIK3CA,PIK3CD,PIK3R1,MAPK3,PTEN,TLR2,CD4
hsa04217	Necroptosis	145	23	0.1696	1	PLA2G4E,TICAM1,CYLD,MLKL,GLUL,BIRC3,HSP90AA1,TICAM2,JAK1,PLA2G4A,MAPK8,MAPK9,STAT5B,TLR3,TRAF5,VDAC1,CAPN1,CASP8,RIPK1,CFLAR,SQSTM1,IL33,CHMP4C,SPATA2
hsa00071	Fatty acid degradation	42	8	0.173867	1	ADH1C,ADH5,CPT1A,ACSL1,ACSL3,ALDH1B1,HADH,ACSL5
hsa01230	Biosynthesis of amino acids	66	12	0.17475	1	CPS1,ENO2,ALDOA,ALDOB,GLUL,IDH2,IDH3A,MAT1A,PFKL,PKLR,PSPH,BCAT1,SHMT1
hsa04910	Insulin signaling pathway	131	26	0.179825	1	SORBS1,PPARGC1A,AKT2,FBP1,EIF4E1B,IRS1,PRKAG2,PIK3CA,PIK3CD,PIK3R1,PKLR,SHC3,PRKAR1A,PRKAR1B,PRKAR2B,PRKCZ,MAPK3,MAPK8,MAPK9,PTPN1,PTPRF,RHEB,BRAF,TSC1,PPP1R3B,CALM1,CBLB,FBP2
hsa01100	Metabolic pathways	1458	218	0.180475	1	NAT2,GNE,ST20-MTHFS,LANCL1,CDO1,CEPT1,UGT2B11,AHCYL1,ME3,LIAS,INMT,ADCY6,GALNT6,MGAT4A,LARGE2,PLA2G4E,CANT1,B4GALNT2,GGT6,ADH1C,ADH5,NEU4,COMT,GNPDA2,NADK2,CPS1,LACC1,CTPS1,PLB1,CYP11A1,CYP27A1,SGMS2,DGUOK,DHFR,DNMT3A,DNMT3B,ABAT,DPYS,DUT,ADCY4,ENO2,AK1,EPHX2,ALAD,MECOM,EXT1,EXTL3,ALDH1A1,ACSL1,ACSL3,ALDH1B1,LRTOMT,FBP1,FKTN,FDFT1,FECH,ALDOA,FHIT,ALDOB,SEPHS1,PLCH1,AKR1B1,PLCB1,FMO1,QPRT,ATP6V0A2…
hsa04726	Serotonergic synapse	108	21	0.181226	1	PLA2G4E,PLCB1,CYP4X1,GNAO1,GNB1,GNB2,GNG5,GNG7,HTR1D,HTR4,APP,KCNJ6,PLA2G4A,PLCB4,GNG2,MAPK3,GNG12,GNB4,SLC6A4,SLC18A1,SLC18A2,BRAF
hsa04670	Leukocyte transendothelial migration	108	21	0.18824	1	OCLN,VAV3,RAPGEF4,CLDN7,CTNNB1,CTNND1,PTK2B,ITGA4,ITGB1,ITGB2,ARHGAP5,RHOH,AFDN,PIK3CA,PIK3CD,PIK3R1,PTK2,RAP1A,CXCL12,CLDN12,CLDN9,BCAR1
hsa04964	Proximal tubule bicarbonate reclamation	21	5	0.191992	1	SLC38A3,AQP1,ATP1A1,ATP1B2,CA2,SLC4A4
hsa03320	PPAR signaling pathway	72	13	0.207809	1	SORBS1,ME3,APOA5,CPT1A,CYP27A1,FABP1,FABP2,ACSL1,ACSL3,HMGCS2,PLIN5,ACSL5,PPARG
hsa04919	Thyroid hormone signaling pathway	117	25	0.208171	1	MED16,RCAN2,NCOA2,SLC16A10,CTNNB1,RCAN1,AKT2,PLCB1,HIF1A,ITGAV,MYH7,ATP1A1,ATP1B2,ATP2A1,ATP2A2,PFKL,PIK3CA,PIK3CD,PIK3R1,PLCB4,MAPK3,RHEB,BMP4,THRA,THRB,TP53,KAT2B
hsa00140	Steroid hormone biosynthesis	57	8	0.214673	1	UGT2B11,COMT,CYP1B1,CYP11A1,LRTOMT,UGT1A8,UGT1A6,SRD5A3,AKR1C3
hsa00770	Pantothenate and CoA biosynthesis	21	5	0.216898	1	DPYS,ALDH1B1,CSAD,ENPP3,BCAT1,VNN1
hsa04660	T cell receptor signaling pathway	115	23	0.220715	1	PAK4,VAV3,AKT2,FYN,NCK1,NFATC2,NFKB1,PAK1,PDCD1,PIK3CA,PIK3CD,PIK3R1,PPP2CA,PPP2R3A,PPP2R5C,PPP2R5E,MAPK3,MAPK8,MAPK9,PAK6,NCK2,CBLB,MAP3K14,CD4
hsa05416	Viral myocarditis	60	12	0.22273	1	DAG1,DTNA,EIF4G1,ABL1,FYN,ABL2,HLA-DOB,ITGB2,MYH7,NOS1,CASP8,EIF4G3
hsa00565	Ether lipid metabolism	50	9	0.223277	1	CEPT1,PLA2G4E,PLB1,PAFAH1B1,PLA2G4A,PLD1,PLAAT2,UGT8,LPCAT1,PLPP3
hsa04064	NF-kappa B signaling pathway	93	17	0.232654	1	EDAR,CSNK2B,TICAM1,CYLD,BLNK,BIRC3,TICAM2,IL1R1,NFKB1,PLAU,CXCL12,TRAF3,TRAF5,TNFSF11,RIPK1,CFLAR,MAP3K14,CD14
hsa04978	Mineral absorption	55	10	0.233035	1	STEAP2,HMOX2,ATP1A1,ATP1B2,SLC11A2,ATP2B2,TRPV6,SLC39A4,VDR,SLC30A1
hsa04614	Renin-angiotensin system	20	4	0.234788	1	AGT,AGTR1,ENPEP,LNPEP
hsa04730	Long-term depression	58	13	0.236515	1	PLA2G4E,PLCB1,GNAO1,GNAZ,GUCY1A1,GUCY1B1,NOS1,PLA2G4A,PLCB4,PPP2CA,PRKG2,MAPK3,BRAF
hsa04728	Dopaminergic synapse	128	26	0.237034	1	COMT,DRD1,AKT2,LRTOMT,PLCB1,GNAL,GNAO1,GNB1,GNB2,GNG5,GNG7,GRIA4,KCNJ6,PLCB4,GNG2,PPP2CA,PPP2R3A,PPP2R5C,PPP2R5E,GNG12,MAPK8,MAPK9,GNB4,SLC18A1,SLC18A2,CALM1,PPP1R1B
hsa04672	Intestinal immune network for IgA production	42	7	0.237639	1	HLA-DOB,IL15RA,ITGA4,PIGR,CCL28,CXCL12,MAP3K14
hsa00532	Glycosaminoglycan biosynthesis - chondroitin sulfate / dermatan sulfate	20	5	0.241086	1	DSE,CHST15,CHST12,CSGALNACT1,CHST3
hsa04722	Neurotrophin signaling pathway	114	23	0.242891	1	SH2B3,FRS2,AKT2,ABL1,IRS1,MAP3K3,NFKB1,NTRK2,PIK3CA,PIK3CD,PIK3R1,SHC3,MAPK3,MAPK8,MAPK9,MAP2K5,RAP1A,RPS6KA2,BDNF,SORT1,BRAF,TP53,TP73,CALM1,CAMK4
hsa05135	Yersinia infection	130	25	0.244568	1	ACTR3,WASF2,VAV3,BAIAP2,TICAM1,AKT2,PTK2B,ARHGEF12,ITGA4,ITGB1,NFATC2,NFKB1,PIK3CA,PIK3CD,PIK3R1,PKN1,MAPK3,MAPK8,MAPK9,PTK2,RPS6KA2,ARHGEF28,WIPF1,PIP5K1B,CD4,BCAR1,ELMO1
hsa04012	ErbB signaling pathway	80	18	0.24807	1	PAK4,AKT2,ABL1,ABL2,NCK1,PAK1,PIK3CA,PIK3CD,PIK3R1,SHC3,MAPK3,MAPK8,MAPK9,PAK6,PTK2,BRAF,STAT5B,NCK2,CBLB
hsa03015	mRNA surveillance pathway	85	15	0.248468	1	CPSF4,PAPOLA,CLP1,ACIN1,DAZAP1,PABPC1,NXT1,PELO,PPP2CA,PPP2R3A,PPP2R5C,PPP2R5E,CPSF4L,DDX39B,RNMT,SMG7
hsa04080	Neuroactive ligand-receptor interaction	340	49	0.254506	1	LPAR6,PGRMC2,CGA,CHRNA2,UCN3,CHRNE,ADCYAP1R1,ADORA2A,ADRB3,DRD1,AGT,AGTR1,LPAR1,S1PR3,EDNRA,GABBR1,UTS2B,GALR1,GHR,GLRB,GNRH2,NPBWR1,MLNR,GRIA4,HCRTR2,HTR1D,HTR4,NPY,OPRL1,P2RX7,P2RY1,P2RY2,GAL,POMC,PRLR,PTAFR,PTGDR,PTGER2,PTGER4,RXFP1,BDKRB1,SSTR5,THRA,THRB,TRH,VIPR1,CALCA,PAQR6,GALR3,CCKAR
hsa04723	Retrograde endocannabinoid signaling	134	25	0.255214	1	ADCY6,ADCY4,FAAH,DAGLB,NAPEPLD,RIMS1,PLCB1,SLC17A8,GNAO1,GNB1,GNB2,GNG5,GNG7,GRIA4,KCNJ6,NDUFB4,NDUFS4,PLCB4,GNG2,MAPK3,GNG12,MAPK8,MAPK9,ABHD6,GNB4,DAGLA
hsa05222	Small cell lung cancer	88	18	0.265513	1	COL4A1,COL4A2,COL4A4,AKT2,FHIT,BIRC3,ITGAV,ITGB1,LAMA3,LAMA4,LAMA5,NFKB1,PIK3CA,PIK3CD,PIK3R1,PTEN,PTK2,TP53,TRAF3,TRAF5
hsa04151	PI3K-Akt signaling pathway	340	61	0.270294	1	BCL2L11,LPAR6,COL1A1,COL4A1,COL4A2,COL4A4,CSF3,LPAR1,AKT2,FGF1,FGF7,FGF8,FGFR2,FGFR4,PHLPP2,SGK3,EIF4E1B,FGF21,GHR,GNB1,GNB2,GNG5,GNG7,ANGPT2,HSP90AA1,IBSP,IL7,IRS1,ITGA4,ITGAV,ITGB1,JAK1,LAMA3,LAMA4,LAMA5,NFKB1,NTRK2,PIK3CA,PIK3CD,PIK3R1,GNG2,PPP2CA,PPP2R3A,PPP2R5C,PPP2R5E,PKN1,MAPK3,GNG12,PDGFC,PRLR,PTEN,PTK2,GNB4,RHEB,BDNF,THBS4,TLR2,TNR,TNXB,TP53,TSC1,YWHAZ,ITGA8,CCND3
hsa00230	Purine metabolism	123	22	0.281661	1	ADCY6,CANT1,LACC1,DGUOK,ADCY4,AK1,FHIT,AMPD1,AMPD3,GUCY1A1,GUCY1B1,GUCY2C,NUDT2,RRM2B,PDE11A,PDE1A,PDE4B,PDE4D,PDE6A,PDE8A,ENPP3,NT5M,PRUNE1
hsa01200	Carbon metabolism	105	17	0.284889	1	ME3,ADH5,CPS1,ENO2,FBP1,ALDOA,ALDOB,IDH2,IDH3A,OGDH,PFKL,PKLR,ACSS2,PSPH,SHMT1,ACSS1,FBP2,SUCLG1
hsa04520	Adherens junction	92	19	0.285063	1	WASF2,BAIAP2,SORBS1,CSNK2B,CTNNB1,CTNND1,FYN,LMO7,SMAD3,SMAD4,AFDN,RADIL,MAPK3,HEG1,PTPN1,PTPRB,PTPRF,RAP1A,YES1,FARP2
hsa04071	Sphingolipid signaling pathway	120	23	0.286065	1	SPTSSB,SGMS2,S1PR3,AKT2,PLCB1,FYN,SGMS1,ABCC1,NFKB1,PIK3CA,PIK3CD,PIK3R1,PLCB4,PLD1,PPP2CA,PPP2R3A,PPP2R5C,PPP2R5E,PRKCZ,MAPK3,MAPK8,MAPK9,PTEN,SMPD2,TP53
hsa00030	Pentose phosphate pathway	26	5	0.293995	1	FBP1,ALDOA,ALDOB,PFKL,FBP2
hsa05132	Salmonella infection	240	39	0.296186	1	ABI1,ACTR3,TUBA1B,NOD1,CTNNB1,DCTN1,MLKL,AKT2,SNX33,ARHGEF26,ANXA2,BIRC3,HSP90AA1,PFN4,RHOB,RHOH,M6PR,NFKB1,PAK1,PIK3CA,PIK3CD,PKN1,MAPK3,MAPK8,MAPK9,RAB5A,S100A10,SKP1,TLR2,TLR5,RAB7A,AHNAK,FYCO1,DYNC2H1,DYNLRB1,CASP8,RIPK1,KLC4,CYTH1,CD14,ELMO1
hsa04270	Vascular smooth muscle contraction	132	24	0.298407	1	KCNMB2,RAMP1,ADCY6,PLA2G4E,ADORA2A,AGT,AGTR1,EDNRA,ADCY4,PLCB1,ARHGEF12,GUCY1A1,GUCY1B1,KCNMA1,MYLK,PLA2G4A,PLCB4,MAPK3,BRAF,ACTG2,CALCA,CALD1,CALM1,MYLK2,PPP1R14A
hsa04915	Estrogen signaling pathway	135	24	0.303668	1	NCOA2,ADCY6,ADCY4,AKT2,FKBP5,PLCB1,GABBR1,GNAO1,GPER1,HSPA1A,HSPA1L,HSP90AA1,KCNJ6,KRT15,PIK3CA,PIK3CD,PIK3R1,PLCB4,SHC3,POMC,KRT20,MAPK3,RARA,TFF1,CALM1,EBAG9
hsa04920	Adipocytokine signaling pathway	66	13	0.307208	1	PPARGC1A,CPT1A,AKT2,ACSL1,ACSL3,IRS1,NFKB1,NPY,PRKAG2,ACSL5,POMC,MAPK8,MAPK9,ADIPOR2
hsa00020	Citrate cycle (TCA cycle)	28	5	0.320985	1	IDH2,IDH3A,ACLY,OGDH,SUCLG1
hsa04710	Circadian rhythm	34	7	0.32148	1	TPTEP2-CSNK1E,CSNK1E,NFIL3,NPAS2,PRKAG2,SKP1,BHLHE40,PER2
hsa05163	Human cytomegalovirus infection	213	37	0.324543	1	ADCY6,AKAP13,CTNNB1,ADCY4,AKT2,PTK2B,PLCB1,ARHGEF12,GNAO1,GNB1,GNB2,GNG5,GNG7,IL1R1,ITGAV,JAK1,NFATC2,NFKB1,PIK3CA,PIK3CD,PIK3R1,PLCB4,GNG2,MAPK3,GNG12,PTGER2,PTGER4,PTK2,GNB4,RHEB,CX3CL1,CXCL12,TP53,TRAF5,TSC1,CALM1,CASP8,RIPK1,BCAR1
hsa05142	Chagas disease	97	17	0.328086	1	TICAM1,AKT2,PLCB1,GNAL,GNAO1,SMAD2,NFKB1,PIK3CA,PIK3CD,PIK3R1,PLCB4,PPP2CA,MAPK3,MAPK8,MAPK9,TLR2,CASP8,CFLAR
hsa04923	Regulation of lipolysis in adipocytes	56	11	0.329147	1	CGA,ADCY6,ADRB3,ADCY4,AKT2,IRS1,NPY,PIK3CA,PIK3CD,PIK3R1,PLAAT2,PRKG2
hsa04380	Osteoclast differentiation	123	22	0.331926	1	CYLD,AKT2,FHL2,FYN,BLNK,IL1R1,JAK1,NFATC2,NFKB1,ATP2A1,ATP2A2,TNFRSF11B,PIK3CA,PIK3CD,PIK3R1,PPARG,MAPK3,MAPK8,MAPK9,FOSL1,CAMK4,TNFSF11,SQSTM1,MAP3K14
hsa00910	Nitrogen metabolism	15	3	0.331938	1	CPS1,GLUL,CA1,CA2
hsa05131	Shigellosis	236	39	0.33683	1	ACTR3,WASF2,NOD1,RRAGA,SEPTIN9,SEPTIN12,AKT2,SEPTIN8,PLCB1,IL1R1,ITGB1,PFN4,SEPTIN2,NFKB1,PIK3CA,PIK3CD,PIK3R1,PLCB4,WIPI1,SEPTIN11,MAPK3,MAPK8,MAPK9,PTK2,SKP1,TLR5,TP53,TRAF5,UBE2D2,UBE2D3,VDAC1,CAPN1,CAST,H3C3,H3C11,H3C8,RIPK1,SQSTM1,CYTH1,CD14,BCAR1,ELMO1
hsa00760	Nicotinate and nicotinamide metabolism	36	6	0.347044	1	NADK2,QPRT,NMNAT3,ENPP3,NT5M,CD38
hsa00051	Fructose and mannose metabolism	33	6	0.349233	1	FBP1,ALDOA,ALDOB,AKR1B1,KHK,PFKL,FBP2
hsa04913	Ovarian steroidogenesis	50	9	0.349396	1	CGA,ADCY6,PLA2G4E,CYP1B1,CYP11A1,ADCY4,LDLR,PLA2G4A,AKR1C3
hsa04973	Carbohydrate digestion and absorption	42	8	0.352419	1	AKT2,PLCB1,ATP1A1,ATP1B2,PIK3CA,PIK3CD,PIK3R1,PLCB4,SLC2A5
hsa04611	Platelet activation	123	23	0.35437	1	ADCY6,PLA2G4E,COL1A1,ADCY4,AKT2,PLCB1,ARHGEF12,FYN,GUCY1A1,GUCY1B1,ITGB1,MYLK,P2RY1,PIK3CA,PIK3CD,PIK3R1,PLA2G4A,PLCB4,APBB1IP,PRKCZ,PRKG2,MAPK3,RAP1A,MYLK2
hsa04014	Ras signaling pathway	227	41	0.361583	1	PAK4,PLA2G4E,AKT2,ETS2,FGF1,FGF7,FGF8,FGFR2,FGFR4,ABL1,FGF21,ABL2,GNB1,GNB2,GNG5,GNG7,ANGPT2,AFDN,NFKB1,NTRK2,PAK1,PIK3CA,PIK3CD,PIK3R1,PLA2G4A,SHC3,PLD1,GNG2,PLAAT2,MAPK3,GNG12,MAPK8,MAPK9,PDGFC,PAK6,RAB5A,RAP1A,GNB4,BDNF,STK4,CALM1,SHOC2,BRAP,KSR1
hsa00830	Retinol metabolism	62	7	0.364823	1	UGT2B11,ADH1C,ADH5,ALDH1A1,BCO1,UGT1A8,UGT1A6,CYP2W1
hsa05208	Chemical carcinogenesis - reactive oxygen species	196	29	0.367957	1	CYP1B1,EPHX1,EPHX2,AKT2,ABL1,ABL2,GSTA2,GSTM3,HIF1A,MGST1,NDUFB4,NDUFS4,NFKB1,ATP5F1A,ATP5PB,PIK3CA,PIK3CD,PIK3R1,PLD1,MAPK3,MAPK8,MAPK9,PTEN,PTK2,PTPN1,SOD1,BRAF,VDAC1,AKR1C3,MAP3K14
hsa01232	Nucleotide metabolism	81	13	0.376738	1	CANT1,LACC1,CTPS1,DGUOK,DUT,AK1,AMPD1,AMPD3,RRM2B,ENPP3,NT5M,TK1,TK2,UCK2,CDA
hsa00620	Pyruvate metabolism	46	7	0.390095	1	ME3,ADH1C,ADH5,ALDH1B1,PKLR,ACSS2,ACSS1
hsa04917	Prolactin signaling pathway	70	13	0.391661	1	CGA,AKT2,NFKB1,PIK3CA,PIK3CD,PIK3R1,SHC3,MAPK3,MAPK8,MAPK9,PRLR,STAT5B,TNFSF11,SOCS6
hsa00520	Amino sugar and nucleotide sugar metabolism	48	8	0.395373	1	GNE,GNPDA2,CYB5R3,CHIA,PGM3,UAP1,UGDH,UXS1,NPL
hsa00780	Biotin metabolism	3	1	0.399841	1	HLCS,OXSM
hsa00053	Ascorbate and aldarate metabolism	26	3	0.403613	1	UGT2B11,ALDH1B1,UGT1A8,UGT1A6,UGDH
hsa04148	Efferocytosis	152	27	0.407443	1	ANO4,CPT1A,DNMT3A,DUSP5,XKR6,HIF1A,ITGAV,LRP1,NFATC2,ATP2A1,ATP2A2,P2RY2,ANO7,GULP1,RAB14,PPARG,MAPK3,PTGER2,PTGER4,PTK2,RAB5A,CX3CL1,BSG,RAB7A,MEGF11,MEGF10,BCAR1,ELMO1
hsa03018	RNA degradation	76	12	0.407668	1	TOB1,LSM6,DIS3L,DDX6,ENO2,PATL1,MTREX,PAN3,LSM4,PABPC1,PFKL,BTG4,CNOT6,SKIC2,SKIC3
hsa05130	Pathogenic Escherichia coli infection	190	30	0.411599	1	ABI1,OCLN,ABCF2,ACTR3,WASF2,TUBA1B,SEC24B,BAIAP2,CLDN7,LPAR1,ARHGEF12,ABL1,FYN,IL1R1,ITGB1,MYO1B,MYO1A,NCK1,NFKB1,PAK1,MAPK3,MAPK8,MAPK9,TLR5,WIPF1,CASP8,NCK2,RIPK1,CLDN12,CLDN9,CYTH1
hsa03260	Virion - Human immunodeficiency virus	5	1	0.412453	1	CD4
hsa00790	Folate biosynthesis	27	4	0.4187	1	DHFR,AKR1B1,ALPL,MOCS2,AKR1C3
hsa04110	Cell cycle	152	24	0.419162	1	MAD2L2,ANAPC16,PDS5B,WAPL,ORC3,ABL1,SMAD2,SMAD3,SMAD4,MCM7,ORC2,ORC5,PLK1,PPP2CA,PPP2R5C,PPP2R5E,SKP1,TFDP2,TP53,YWHAZ,CCNA2,CCND3,BUB3,AURKB,MAD2L1BP,CDC25C
hsa00591	Linoleic acid metabolism	30	4	0.422403	1	PLA2G4E,PLB1,PLA2G4A,PLAAT2
hsa04060	Cytokine-cytokine receptor interaction	269	32	0.426954	1	GDF11,EDAR,CNTFR,CSF3,IL34,MSTN,GHR,RELL2,IL1R1,IL5RA,IL7,IL15RA,INHBA,TNFRSF11B,IL17D,PRLR,CCL28,ACKR3,IL22RA1,CX3CL1,CXCL12,BMP2,BMP4,BMPR1A,BMPR1B,TNFSF4,GDF5,TNFSF11,IL1RL2,ACVR1,IL33,ACVR1B,CD4
hsa05221	Acute myeloid leukemia	63	12	0.427958	1	AKT2,NFKB1,PIK3CA,PIK3CD,PIK3R1,MAPK3,RARA,BRAF,STAT5B,RUNX1T1,PER2,CCNA2,CD14
hsa04925	Aldosterone synthesis and secretion	94	18	0.42888	1	ADCY6,CYP11A1,AGT,AGTR1,ADCY4,DAGLB,PLCB1,LDLR,ATF1,ATP1A1,ATP1B2,ATP2B2,PLCB4,POMC,CAMK1D,DAGLA,CALM1,CAMK4
hsa04622	RIG-I-like receptor signaling pathway	64	9	0.429461	1	TANK,CYLD,NFKB1,MAPK8,MAPK9,TRAF3,NLRX1,CASP8,RIPK1
hsa00592	alpha-Linolenic acid metabolism	26	4	0.432098	1	PLA2G4E,PLB1,PLA2G4A,PLAAT2
hsa04975	Fat digestion and absorption	43	6	0.432507	1	FABP1,FABP2,PNLIPRP1,PNLIPRP2,LIPF,PLPP3
hsa04062	Chemokine signaling pathway	182	29	0.440743	1	VAV3,ADCY6,ADCY4,AKT2,PTK2B,PLCB1,GNB1,GNB2,GNG5,GNG7,NFKB1,PAK1,PIK3CA,PIK3CD,PIK3R1,PLCB4,SHC3,GNG2,PRKCZ,MAPK3,GNG12,CCL28,PTK2,RAP1A,GNB4,CX3CL1,CXCL12,BRAF,STAT5B,BCAR1,ELMO1
hsa02010	ABC transporters	43	8	0.443309	1	ABCC5,ABCB9,ABCA6,ABCB5,ABCC1,ABCB1,ABCC11,ABCG2
hsa01240	Biosynthesis of cofactors	147	20	0.446543	1	UGT2B11,LIAS,NADK2,CTPS1,DHFR,AK1,ALAD,ALDH1B1,FECH,QPRT,ALPL,NMNAT3,MAT1A,MOCS2,PHOSPHO2,BCO1,UGT1A8,UGT1A6,OXSM,BCAT1,SHMT1,UGDH,PDXK,NFS1
hsa05166	Human T-cell leukemia virus 1 infection	212	35	0.448771	1	ADCY6,ANAPC16,ADCY4,AKT2,ETS2,CRTC1,HLA-DOB,IL1R1,IL15RA,ITGB2,JAK1,SMAD2,SMAD3,SMAD4,MAP3K3,MSX1,NFATC2,NFKB1,PIK3CA,PIK3CD,PIK3R1,MAPK3,MAPK8,MAPK9,PTEN,STAT5B,TP53,VDAC1,FOSL1,RANBP3,KAT2B,CCNA2,CCND3,MAP3K14,BUB3,CD4,TBPL1
hsa04625	C-type lectin receptor signaling pathway	103	17	0.449161	1	CYLD,AKT2,ARHGEF12,NFATC2,NFKB1,PAK1,PIK3CA,PIK3CD,PIK3R1,IL17D,MAPK3,MAPK8,MAPK9,CALM1,CASP8,CBLB,KSR1,MAP3K14
hsa05162	Measles	126	19	0.453693	1	CSNK2B,AKT2,RCHY1,HSPA1A,HSPA1L,JAK1,MX2,NFKB1,PIK3CA,PIK3CD,PIK3R1,MAPK8,MAPK9,STAT5B,TLR2,TP53,TP73,TRAF3,CASP8,CBLB,CCND3
hsa04330	Notch signaling pathway	60	11	0.454304	1	CTBP2,DTX1,LFNG,MAML3,ATXN1,TLE3,TLE6,MAML2,NUMB,KAT2B,NCOR2
hsa04929	GnRH secretion	62	12	0.454404	1	CGA,AKT2,PLCB1,GABBR1,GNRH2,GPER1,KCNJ6,PIK3CA,PIK3CD,PIK3R1,PLCB4,MAPK3,TRPC4
hsa04659	Th17 cell differentiation	102	17	0.455039	1	GATA3,HIF1A,HLA-DOB,HSP90AA1,IL1R1,IRF4,JAK1,SMAD2,SMAD3,SMAD4,NFATC2,NFKB1,MAPK3,MAPK8,MAPK9,RARA,STAT5B,CD4
hsa04724	Glutamatergic synapse	114	22	0.456972	1	SLC38A3,ADCY6,PLA2G4E,ADCY4,SHANK2,PLCB1,SLC17A8,GLUL,GNAO1,GNB1,GNB2,GNG5,GNG7,GRIA4,PLA2G4A,PLCB4,PLD1,GNG2,MAPK3,GNG12,GNB4,DLGAP1,LZTS3
hsa04725	Cholinergic synapse	111	21	0.462917	1	ADCY6,ADCY4,AKT2,PLCB1,FYN,GNAO1,GNB1,GNB2,GNG5,GNG7,KCNJ2,KCNJ6,KCNQ1,PIK3CA,PIK3CD,PIK3R1,PLCB4,GNG2,MAPK3,GNG12,KCNQ5,GNB4,CAMK4
hsa00290	Valine, leucine and isoleucine biosynthesis	4	1	0.464249	1	BCAT1
hsa00450	Selenocompound metabolism	17	3	0.466724	1	INMT,SEPHS1,TXNRD1,MARS2
hsa00650	Butanoate metabolism	25	4	0.469889	1	ABAT,HADH,HMGCS2,OXCT1,L2HGDH
hsa04072	Phospholipase D signaling pathway	144	27	0.473109	1	LPAR6,RAPGEF4,ADCY6,PLA2G4E,AGT,AGTR1,LPAR1,ADCY4,AKT2,PTK2B,PLCB1,FYN,PIK3CA,PIK3CD,PIK3R1,PLA2G4A,PLCB4,SHC3,PLD1,AGPAT5,MAPK3,PDGFC,AGPAT3,AGPAT4,RHEB,TSC1,PIP5K1B,PLPP3,CYTH1
hsa04657	IL-17 signaling pathway	90	12	0.47395	1	TRAF3IP2,CSF3,HSP90AA1,NFKB1,IL17D,MAPK3,MAPK4,MAPK8,MAPK9,TRAF3,TRAF5,FOSL1,CASP8
hsa05200	Pathways in cancer	507	85	0.474005	1	BCL2L11,LPAR6,ADCY6,COL4A1,COL4A2,COL4A4,CTBP2,CTNNB1,AGT,AGTR1,LPAR1,EDNRA,ADCY4,AKT2,MECOM,FGF1,FGF7,FGF8,FGFR2,FGFR4,PLCB1,ARHGEF12,DAPK2,ALK,ABL1,FGF21,GNB1,GNB2,GNG5,GNG7,GSTA2,GSTM3,HIF1A,APC,BIRC3,HSP90AA1,IL5RA,IL7,IL15RA,ITGAV,ITGB1,JAK1,LAMA3,LAMA4,LAMA5,SMAD2,SMAD3,SMAD4,MGST1,NFKB1,PIK3CA,PIK3CD,PIK3R1,PLCB4,PLD1,GNG2,PPARG,MAPK3,GNG12,MAPK8,MAPK9,PTEN,PTGER2,PTGER4,PTK2,RARA,GNB4,BDK…
hsa04744	Phototransduction	27	4	0.475027	1	GNB1,GUCA1A,PDE6A,CALM1
hsa05032	Morphine addiction	88	17	0.47577	1	ADCY6,DRD1,ADCY4,GABBR1,GNAO1,GNB1,GNB2,GNG5,GNG7,KCNJ6,PDE11A,PDE1A,PDE4B,PDE4D,PDE8A,GNG2,GNG12,GNB4
hsa04971	Gastric acid secretion	75	14	0.480004	1	ADCY6,ADCY4,PLCB1,KCNJ1,KCNJ2,KCNJ15,KCNJ16,KCNQ1,MYLK,ATP1A1,ATP1B2,PLCB4,CA2,CALM1,MYLK2
hsa05207	Chemical carcinogenesis - receptor activation	197	30	0.485106	1	UGT2B11,ADCY6,CYP1B1,ADRB3,PAQR7,ADCY4,EPHX1,EPHX2,AKT2,FGF7,FGF8,GSTA2,GSTM3,HSP90AA1,KPNA5,MIRLET7F1,MGST1,NFKB1,PIK3CA,PIK3CD,PIK3R1,UGT1A8,UGT1A6,PAQR5,MAPK3,BCL6,RPS6KA2,STAT5B,KLF5,VDR,TNFSF11,CCND3
hsa04211	Longevity regulating pathway	88	16	0.487683	1	PPARGC1A,ADCY6,ADCY4,AKT2,EIF4E1B,SESN1,IRS1,NFKB1,PRKAG2,PIK3CA,PIK3CD,PIK3R1,PPARG,RHEB,TP53,TSC1,ADIPOR2,CAMK4,RB1CC1
hsa04914	Progesterone-mediated oocyte maturation	88	15	0.488995	1	MAD2L2,ADCY6,ANAPC16,ADCY4,AKT2,HSP90AA1,PIK3CA,PIK3CD,PIK3R1,PLK1,MAPK3,MAPK8,MAPK9,RPS6KA2,CPEB1,BRAF,CCNA2,CDC25C
hsa04115	p53 signaling pathway	74	12	0.491081	1	RCHY1,SESN1,RRM2B,SHISA5,STEAP3,RPRM,PTEN,SIAH1,TP53,TP73,CASP8,CCND3,CCNG1,CCNG2
hsa03083	Polycomb repressive complex	76	13	0.494948	1	EPOP,WDR5,CSNK2B,ASXL1,PHC2,SCMH1,PHF19,SFMBT2,SKP1,UBE2D2,UBE2D3,PCGF5,AURKB
hsa04621	NOD-like receptor signaling pathway	169	23	0.502921	1	TANK,NOD1,TICAM1,PLCB1,PYDC1,BIRC3,HSP90AA1,JAK1,NFKB1,P2RX7,PLCB4,PKN1,MAPK3,MAPK8,MAPK9,TP53BP1,TRAF3,TRAF5,VDAC1,NLRX1,CASP8,CASR,RIPK1,MCU
hsa05145	Toxoplasmosis	104	17	0.504898	1	AKT2,GNAO1,HLA-DOB,BIRC3,HSPA1A,HSPA1L,ITGB1,JAK1,LAMA3,LAMA4,LAMA5,LDLR,NFKB1,MAPK3,MAPK8,MAPK9,TLR2,CASP8
hsa04215	Apoptosis - multiple species	31	5	0.505866	1	BCL2L11,BIRC3,SEPTIN4,MAPK8,MAPK9,CASP8
hsa05212	Pancreatic cancer	73	13	0.510534	1	AKT2,JAK1,SMAD2,SMAD3,SMAD4,NFKB1,PIK3CA,PIK3CD,PIK3R1,PLD1,MAPK3,MAPK8,MAPK9,BRAF,TP53
hsa04668	TNF signaling pathway	110	17	0.5124	1	CYLD,MLKL,AKT2,BIRC3,NFKB1,PIK3CA,PIK3CD,PIK3R1,MAPK3,MAPK8,MAPK9,CX3CL1,TRAF3,TRAF5,CASP8,RIPK1,CFLAR,MAP3K14
hsa04146	Peroxisome	81	11	0.515339	1	CRAT,EPHX2,ACSL1,ACSL3,DECR2,IDH2,ACSL5,CROT,FAR2,SOD1,FAR1,PEX3,PEX11A
hsa04623	Cytosolic DNA-sensing pathway	68	8	0.516037	1	GSDME,MLKL,NFKB1,POLR2H,POLR2L,POLR3B,CASP8,RIPK1,IL33
hsa04742	Taste transduction	82	11	0.524115	1	ADCY6,ADCY4,PLCB1,GABBR1,HTR1D,PKD1L3,P2RY1,PDE1A,PLCB4,SCNN1B,KCNK5
hsa05165	Human papillomavirus infection	319	53	0.526404	1	PATJ,CSNK1A1L,COL1A1,COL4A1,COL4A2,COL4A4,TICAM1,CTNNB1,DLG2,AKT2,ATP6V0A2,APC,IBSP,ITGA4,ITGAV,ITGB1,JAK1,LAMA3,LAMA4,LAMA5,LFNG,LLGL2,MX2,NFKB1,ATP6V1A,PIK3CA,PIK3CD,PIK3R1,PPP2CA,PPP2R3A,PPP2R5C,PPP2R5E,MAML3,PRKCZ,MAPK3,PTEN,PTGER4,PTK2,RHEB,THBS4,TLR3,TNR,TNXB,TP53,TRAF3,TSC1,WNT10A,WNT5B,FZD1,CASP8,MAML2,ITGA8,CCNA2,CCND3,TBPL1
hsa00564	Glycerophospholipid metabolism	94	15	0.533021	1	LPCAT3,CEPT1,PLA2G4E,PLB1,GPD1L,LCLAT1,LCAT,PLA2G4A,PLD1,PLAAT2,AGPAT5,AGPAT3,AGPAT4,LPCAT1,PLPP3,LPGAT1
hsa01524	Platinum drug resistance	66	10	0.533436	1	AKT2,GSTA2,GSTM3,BIRC3,MGST1,PIK3CA,PIK3CD,PIK3R1,MAPK3,REV3L,TP53,CASP8
hsa05170	Human immunodeficiency virus 1 infection	200	30	0.534445	1	PAK4,CFL2,AP1B1,AKT2,PTK2B,GNAO1,GNB1,GNB2,GNG5,GNG7,NFATC2,NFKB1,PAK1,PIK3CA,PIK3CD,PIK3R1,GNG2,MAPK3,GNG12,MAPK8,MAPK9,PAK6,PTK2,GNB4,SKP1,TLR2,TRAF5,CALM1,CASP8,RIPK1,CD4,APOBEC3B,CDC25C
hsa00640	Propanoate metabolism	32	5	0.53758	1	ABAT,ECHDC1,ACSS2,ACSS1,SUCLG1
hsa00600	Sphingolipid metabolism	53	8	0.549324	1	NEU4,SGMS2,B4GALNT1,SGMS1,SMPD3,SMPD2,UGCG,UGT8,PLPP3
hsa04020	Calcium signaling pathway	240	41	0.549776	1	ADORA2A,ADRB3,DRD1,AGTR1,EDNRA,ADCY4,PTK2B,FGF1,FGF7,FGF8,FGFR2,FGFR4,PLCB1,FGF21,GNAL,HTR4,ITPKB,MYLK,NFATC2,NOS1,ATP2A1,ATP2A2,ATP2B2,NTRK2,P2RX7,PDE1A,PLCB4,TPCN1,PDGFC,CAMK1D,PTAFR,STIM2,BDKRB1,RYR2,SLN,VDAC1,CALM1,CAMK4,MYLK2,CCKAR,MCU,CD38
hsa05220	Chronic myeloid leukemia	74	13	0.552963	1	CTBP2,AKT2,MECOM,ABL1,SMAD3,SMAD4,NFKB1,PIK3CA,PIK3CD,PIK3R1,SHC3,MAPK3,BRAF,STAT5B,TP53
hsa04022	cGMP-PKG signaling pathway	161	27	0.557595	1	KCNMB2,ADCY6,ADRB3,AGTR1,EDNRA,ADCY4,AKT2,PLCB1,GUCY1A1,GUCY1B1,IRS1,KCNMA1,MEF2C,MEF2D,MYH7,MYLK,ATP1A1,NFATC2,ATP1B2,ATP2A1,ATP2A2,ATP2B2,PLCB4,PRKG2,MAPK3,VDAC1,CALM1,MYLK2,GTF2IRD1
hsa04727	GABAergic synapse	84	15	0.559286	1	SLC38A3,ADCY6,ABAT,ADCY4,GABBR1,GLUL,GNAO1,GNB1,GNB2,GNG5,GNG7,KCNJ6,GNG2,GNG12,GNB4,TRAK2
hsa05160	Hepatitis C	150	22	0.560865	1	OCLN,CLDN7,TICAM1,CTNNB1,AKT2,JAK1,LDLR,MX2,NFKB1,PIK3CA,PIK3CD,PIK3R1,PPP2CA,MAPK3,BRAF,TLR3,TP53,TRAF3,YWHAZ,CASP8,RIPK1,CFLAR,CLDN12,CLDN9
hsa00330	Arginine and proline metabolism	45	6	0.569065	1	ALDH1B1,GAMT,NOS1,OAT,SMOX,P4HA2
hsa05415	Diabetic cardiomyopathy	179	25	0.570751	1	COL1A1,AGT,AGTR1,AKT2,PLCB1,IRS1,SMAD2,SMAD3,NDUFB4,NDUFS4,NFKB1,ATP2A1,ATP2A2,ATP5F1A,ATP5PB,MPC1,PIK3CA,PIK3CD,PIK3R1,PLCB4,PTPA,PRKCZ,MAPK8,MAPK9,PTEN,RYR2,VDAC1
hsa04068	FoxO signaling pathway	127	20	0.572634	1	BCL2L11,TPTEP2-CSNK1E,AGAP2,CSNK1E,AKT2,FOXG1,SGK3,IRS1,SMAD3,SMAD4,PRKAG2,PIK3CA,PIK3CD,PIK3R1,PLK1,MAPK3,MAPK8,MAPK9,PTEN,BCL6,BRAF,STK4,CCNG2
hsa00061	Fatty acid biosynthesis	16	3	0.573699	1	ACSL1,ACSL3,ACSL5,OXSM
hsa04931	Insulin resistance	105	17	0.57796	1	PPARGC1A,CPT1A,AGT,AKT2,IRS1,NFKB1,PRKAG2,PIK3CA,PIK3CD,PIK3R1,PTPA,PRKCZ,MAPK8,MAPK9,PTEN,PTPN1,PTPRF,RPS6KA2,PPP1R3B
hsa04927	Cortisol synthesis and secretion	62	11	0.579024	1	ADCY6,CYP11A1,AGT,AGTR1,ADCY4,PLCB1,LDLR,PDE8A,PLCB4,POMC,NCEH1
hsa00590	Arachidonic acid metabolism	61	7	0.584702	1	PLA2G4E,PLB1,EPHX2,GGT1,PLA2G4A,PLAAT2,AKR1C3
hsa00750	Vitamin B6 metabolism	6	1	0.585277	1	PHOSPHO2,PDXK
hsa05164	Influenza A	153	20	0.586055	1	CPSF4,TICAM1,AKT2,NXT1,HLA-DOB,JAK1,KPNA5,MX2,NFKB1,PIK3CA,PIK3CD,PIK3R1,MAPK3,TMPRSS4,CPSF4L,TLR3,TRAF3,VDAC1,NLRX1,CASP8,CCND3,IL33
hsa00630	Glyoxylate and dicarboxylate metabolism	30	4	0.587493	1	GLUL,ACSS2,SHMT1,ACSS1
hsa00561	Glycerolipid metabolism	58	9	0.588383	1	ALDH1B1,AKR1B1,LCLAT1,PNLIPRP1,PNLIPRP2,AGPAT5,AGPAT3,AGPAT4,LIPF,PLPP3
hsa04015	Rap1 signaling pathway	207	36	0.589689	1	VAV3,RAPGEF4,ADCY6,ADORA2A,CTNNB1,CTNND1,LPAR1,ADCY4,AKT2,FGF1,FGF7,FGF8,FGFR2,FGFR4,SIPA1L3,PLCB1,FGF21,GNAO1,ANGPT2,ITGB1,ITGB2,PFN4,AFDN,P2RY1,PIK3CA,PIK3CD,PIK3R1,PLCB4,APBB1IP,PRKCZ,MAPK3,PDGFC,RAP1A,RAP1GAP,BRAF,CALM1,BCAR1,FARP2
hsa04122	Sulfur relay system	8	1	0.593487	1	MOCS2,NFS1
hsa05144	Malaria	48	6	0.593805	1	CSF3,GYPC,ITGB2,LRP1,THBS4,TLR2
hsa03450	Non-homologous end-joining	13	2	0.597084	1	DCLRE1C,NHEJ1
hsa00260	Glycine, serine and threonine metabolism	34	4	0.603454	1	GAMT,CHDH,PSPH,SHMT1
hsa04979	Cholesterol metabolism	51	7	0.604087	1	OSBPL5,CYP27A1,LCAT,LDLR,LRP1,NCEH1,SORT1,VDAC1
hsa00470	D-Amino acid metabolism	6	1	0.605035	1	DGLUCY
hsa04930	Type II diabetes mellitus	45	8	0.606324	1	IRS1,PIK3CA,PIK3CD,PIK3R1,PKLR,PRKCZ,MAPK3,MAPK8,MAPK9
hsa04530	Tight junction	163	25	0.606749	1	OCLN,ACTR3,PATJ,TUBA1B,SYNPO,CLDN7,DLG2,NEDD4L,ARHGEF18,TJP3,ITGB1,LLGL2,AFDN,PRKAG2,PPP2CA,PRKCZ,MAPK8,MAPK9,CGN,RAP1A,RDX,CGNL1,CLDN12,CLDN9,CD1D,TJP2
hsa04912	GnRH signaling pathway	91	15	0.610666	1	CGA,ADCY6,PLA2G4E,ADCY4,PTK2B,PLCB1,GNRH2,MAP3K3,PLA2G4A,PLCB4,PLD1,MAPK3,MAPK8,MAPK9,CALM1
hsa04936	Alcoholic liver disease	133	18	0.613365	1	PPARGC1A,ADH1C,ADH5,CPT1A,TICAM1,CTNNB1,AKT2,FABP1,ALDH1B1,NFKB1,PRKAG2,MAPK8,MAPK9,TRAF3,ADIPOR2,CASP8,RIPK1,MAP3K14,CD14
hsa01210	2-Oxocarboxylic acid metabolism	31	4	0.615804	1	IDH2,IDH3A,OGDH,BCAT1
hsa04613	Neutrophil extracellular trap formation	157	19	0.616387	1	CLCN3,AKT2,PLCB1,H2BC5,H2BC3,ITGB2,NFKB1,PIK3CA,PIK3CD,PIK3R1,PLCB4,MAPK3,TLR2,VDAC1,HDAC11,H3C3,H3C11,H3C8,H4C3,H4C13
hsa00120	Primary bile acid biosynthesis	17	2	0.617138	1	CYP27A1,CYP39A1
hsa00350	Tyrosine metabolism	34	4	0.621802	1	ADH1C,ADH5,COMT,LRTOMT
hsa04640	Hematopoietic cell lineage	89	11	0.62533	1	CSF3,HLA-DOB,IL1R1,IL5RA,IL7,ITGA4,CD1D,CD4,CD14,CD34,CD38
hsa04514	Cell adhesion molecules	140	21	0.625741	1	CDH2,CDH3,OCLN,CNTN1,CLDN7,HLA-DOB,ITGA4,ITGAV,ITGB1,ITGB2,NRCAM,PDCD1,PTPRD,PTPRF,SDC4,CD276,CNTNAP1,ITGA8,CLDN12,CLDN9,CD4,CD34
hsa04150	mTOR signaling pathway	151	24	0.631939	1	RRAGA,SLC38A9,AKT2,RNF152,EIF4E1B,IRS1,CAB39,ATP6V1A,PIK3CA,PIK3CD,PIK3R1,STRADB,PRR5,MAPK3,PTEN,RHEB,RPS6KA2,CLIP1,SLC3A2,BRAF,TSC1,PRR5L,WNT10A,WNT5B,CAB39L,FZD1,DEPDC5
hsa05017	Spinocerebellar ataxia	139	22	0.632706	1	DAB1,AKT2,CIC,PLCB1,KCND3,ATP2A1,ATP2A2,PIK3CA,PIK3CD,PIK3R1,PLCB4,WIPI1,MAPK8,MAPK9,PSMA1,PSMB4,PSMD12,ATXN1,VDAC1,XBP1,MCU,TBPL1,PUM1,RB1CC1
hsa00510	N-Glycan biosynthesis	51	7	0.634036	1	MGAT4A,MGAT1,MGAT2,MGAT3,RPN2,SRD5A3,ST6GAL2,B4GALT3
hsa04666	Fc gamma R-mediated phagocytosis	90	15	0.635657	1	ACTR3,WASF2,VAV3,CFL2,PLA2G4E,AKT2,GSN,PAK1,PIK3CA,PIK3CD,PIK3R1,PLA2G4A,PLD1,MAPK3,PIP5K1B,PLPP3
hsa05231	Choline metabolism in cancer	95	16	0.63698	1	WASF2,PLA2G4E,AKT2,HIF1A,PIK3CA,PIK3CD,PIK3R1,PLA2G4A,PLD1,MAPK3,MAPK8,MAPK9,PDGFC,RHEB,TSC1,SLC44A4,PIP5K1B,PLPP3
hsa00250	Alanine, aspartate and glutamate metabolism	36	5	0.642159	1	CPS1,ABAT,GLUL,NAT8L,ASPA,NIT2
hsa05322	Systemic lupus erythematosus	107	10	0.645337	1	H2BC5,H2BC3,HLA-DOB,C6,C8A,H3C3,H3C11,H3C8,H4C3,H4C13
hsa00740	Riboflavin metabolism	8	1	0.647634	1	ENPP3
hsa04658	Th1 and Th2 cell differentiation	87	13	0.654253	1	GATA3,HLA-DOB,JAK1,NFATC2,NFKB1,MAML3,MAPK3,MAPK8,MAPK9,STAT5B,MAML2,RUNX3,CD4
hsa05218	Melanoma	70	11	0.654818	1	AKT2,FGF1,FGF7,FGF8,FGF21,PIK3CA,PIK3CD,PIK3R1,MAPK3,PDGFC,PTEN,BRAF,TP53
hsa04130	SNARE interactions in vesicular transport	32	4	0.675933	1	STX2,STX19,STX5,VAMP2,STX7
hsa04921	Oxytocin signaling pathway	151	25	0.678633	1	ADCY6,PLA2G4E,RCAN1,ADCY4,PLCB1,GNAO1,GUCY1A1,GUCY1B1,EEF2K,KCNJ2,KCNJ6,MEF2C,MYLK,NFATC2,PRKAG2,PLA2G4A,PLCB4,MAPK3,MAP2K5,CAMK1D,RYR2,CACNB2,CALM1,CAMK4,MYLK2,CD38
hsa04721	Synaptic vesicle cycle	78	12	0.679914	1	CPLX1,STX2,RIMS1,ATP6V0A2,SLC17A8,ATP6V1A,SLC6A4,SLC6A9,SLC18A1,SLC18A2,VAMP2,SYT1
hsa01212	Fatty acid metabolism	55	8	0.680943	1	CPT1A,ACSL1,ACSL3,HADH,ACSL5,OXSM,ELOVL5,ELOVL7,PPT2
hsa04918	Thyroid hormone synthesis	73	11	0.681857	1	CGA,ADCY6,ADCY4,PLCB1,GPX5,IYD,ATP1A1,ATP1B2,PLCB4,TTR,PDIA4
hsa04664	Fc epsilon RI signaling pathway	66	10	0.68304	1	VAV3,PLA2G4E,AKT2,FYN,PIK3CA,PIK3CD,PIK3R1,PLA2G4A,MAPK3,MAPK8,MAPK9
hsa04750	Inflammatory mediator regulation of TRP channels	97	16	0.685601	1	ADCY6,PLA2G4E,ADCY4,PLCB1,IL1R1,P2RY2,PIK3CA,PIK3CD,PIK3R1,PLA2G4A,PLCB4,MAPK8,MAPK9,PTGER2,PTGER4,BDKRB1,CALM1
hsa05412	Arrhythmogenic right ventricular cardiomyopathy	81	14	0.686674	1	CDH2,CTNNB1,DAG1,DSC2,DTNA,ITGA4,ITGAV,ITGB1,LMNA,NOS1,ATP2A1,ATP2A2,RYR2,CACNB2,ITGA8
hsa05161	Hepatitis B	152	22	0.687899	1	TICAM1,AKT2,PTK2B,TICAM2,JAK1,SMAD3,SMAD4,NFATC2,NFKB1,PIK3CA,PIK3CD,PIK3R1,MAPK3,MAPK8,MAPK9,BRAF,STAT5B,TLR2,TLR3,TP53,TRAF3,YWHAZ,CASP8,CCNA2
hsa00270	Cysteine and methionine metabolism	49	6	0.689919	1	CDO1,AHCYL1,LACC1,DNMT3A,DNMT3B,MAT1A,BCAT1
hsa00280	Valine, leucine and isoleucine degradation	46	6	0.690403	1	ABAT,ALDH1B1,HADH,HMGCS2,OXCT1,BCAT1
hsa05226	Gastric cancer	147	23	0.695971	1	CDH17,CSNK1A1L,CTNNB1,AKT2,FGF1,FGF7,FGF8,FGFR2,FGF21,APC,SMAD2,SMAD3,SMAD4,ABCB1,PIK3CA,PIK3CD,PIK3R1,SHC3,MAPK3,BRAF,TP53,WNT10A,WNT5B,FZD1,REG4
hsa00533	Glycosaminoglycan biosynthesis - keratan sulfate	14	2	0.696245	1	ST3GAL2,B4GALT3
hsa04137	Mitophagy - animal	98	13	0.700423	1	CSNK2B,BCL2L13,HIF1A,RHOT1,MAPK8,MAPK9,RAB5A,SIAH1,TP53,RAB7A,NLRX1,MON1A,SQSTM1,TAX1BP1
hsa05210	Colorectal cancer	84	13	0.700431	1	BCL2L11,CTNNB1,AKT2,APC,SMAD2,SMAD3,SMAD4,PIK3CA,PIK3CD,PIK3R1,MAPK3,MAPK8,MAPK9,BRAF,TP53
hsa05140	Leishmaniasis	65	8	0.703798	1	HLA-DOB,ITGA4,ITGB1,ITGB2,JAK1,NFKB1,MAPK3,TLR2
hsa05167	Kaposi sarcoma-associated herpesvirus infection	188	26	0.715013	1	MICA,TICAM1,CTNNB1,RCAN1,AKT2,GNB1,GNB2,GNG5,GNG7,ANGPT2,HIF1A,JAK1,NFATC2,NFKB1,PIK3CA,PIK3CD,PIK3R1,GNG2,MAPK3,GNG12,MAPK8,MAPK9,GNB4,TLR3,TP53,TRAF3,CALM1,CASP8
hsa00730	Thiamine metabolism	15	2	0.722255	1	AK1,ALPL,NFS1
hsa00410	beta-Alanine metabolism	31	4	0.722692	1	ABAT,DPYS,ALDH1B1,CSAD,SMOX
hsa04213	Longevity regulating pathway - multiple species	60	9	0.725705	1	ADCY6,ADCY4,AKT2,HSPA1A,HSPA1L,IRS1,PRKAG2,PIK3CA,PIK3CD,PIK3R1,SOD1
hsa05211	Renal cell carcinoma	65	10	0.727042	1	PAK4,AKT2,HIF1A,PAK1,PIK3CA,PIK3CD,PIK3R1,MAPK3,PAK6,RAP1A,BRAF
hsa04540	Gap junction	87	13	0.731479	1	TUBA1B,ADCY6,DRD1,LPAR1,ADCY4,PLCB1,GUCY1A1,GUCY1B1,PLCB4,PRKG2,MAPK3,PDGFC,MAP2K5
hsa04928	Parathyroid hormone synthesis, secretion and action	105	17	0.735986	1	ADCY6,AKAP13,ADCY4,PLCB1,GATA3,MEF2C,MEF2D,PDE4B,PDE4D,PLCB4,PLD1,MAPK3,BRAF,VDR,CASR,TNFSF11,MAFB
hsa04340	Hedgehog signaling pathway	56	9	0.741071	1	TPTEP2-CSNK1E,CSNK1A1L,CSNK1E,IQCE,SPOPL,IHH,CDON,HHAT,HHIP,DISP1
hsa04911	Insulin secretion	83	13	0.741421	1	KCNMB2,RAPGEF4,ADCY6,ADCYAP1R1,ADCY4,PLCB1,KCNMA1,ATP1A1,ATP1B2,PLCB4,RYR2,VAMP2,CCKAR,RIMS2
hsa05321	Inflammatory bowel disease	60	7	0.742013	1	GATA3,HLA-DOB,SMAD2,SMAD3,NFKB1,TLR2,TLR5
hsa00100	Steroid biosynthesis	18	2	0.74887	1	FDFT1,LSS,SQLE
hsa04140	Autophagy - animal	157	23	0.750947	1	TANK,RRAGA,AKT2,WDFY3,DAPK2,HIF1A,IRS1,PIK3CA,PIK3CD,PIK3R1,WIPI1,PPP2CA,MAPK3,MAPK8,MAPK9,PTEN,RHEB,TSC1,RAB7A,STX7,CFLAR,SQSTM1,TAX1BP1,MTMR3,RB1CC1
hsa04966	Collecting duct acid secretion	27	3	0.753936	1	CLCNKB,ATP6V0A2,ATP6V1A,CA2
hsa05417	Lipid and atherosclerosis	201	27	0.755908	1	TANK,VAV3,TICAM1,AKT2,PLCB1,HSPA1A,HSPA1L,HSP90AA1,TICAM2,LDLR,NFATC2,NFKB1,PIK3CA,PIK3CD,PIK3R1,PLCB4,PPARG,MAPK3,MAPK8,MAPK9,PTK2,RAP1A,TLR2,TP53,TRAF3,XBP1,CALM1,CASP8,CD14
hsa00920	Sulfur metabolism	10	1	0.759065	1	SELENBP1
hsa00062	Fatty acid elongation	27	3	0.773214	1	HADH,ELOVL5,ELOVL7,PPT2
hsa05410	Hypertrophic cardiomyopathy	94	14	0.774488	1	DAG1,AGT,DTNA,ITGA4,ITGAV,ITGB1,LMNA,MYH7,NOS1,ATP2A1,ATP2A2,PRKAG2,RYR2,CACNB2,ITGA8
hsa00340	Histidine metabolism	20	2	0.778453	1	ALDH1B1,ASPA
hsa04935	Growth hormone synthesis, secretion and action	115	18	0.779615	1	ADCY6,ADCY4,AKT2,PLCB1,GHR,IGFALS,IRS1,PIK3CA,PIK3CD,PIK3R1,PLCB4,SHC3,MAPK3,MAPK8,MAPK9,PTK2,SSTR5,STAT5B,BCAR1
hsa05216	Thyroid cancer	37	5	0.787861	1	CTNNB1,PPARG,MAPK3,BRAF,TP53,NCOA4
hsa00380	Tryptophan metabolism	39	4	0.788725	1	INMT,CYP1B1,ALDH1B1,HADH,ALDH8A1
hsa00562	Inositol phosphate metabolism	69	10	0.790794	1	PLCH1,PLCB1,ITPKB,PIK3CA,PIK3CD,PLCB4,PTEN,PIP5K1B,INPP4B,MTMR3,MTMR2
hsa03060	Protein export	23	2	0.793378	1	SEC11A,IMMP2L
[truncated: 101 more rows]

[truncated: 6 more sheets: FAPn_FAPad_allDMP_promoter, FAPn_FAPad_hypoDMP_promoter, FAPn_FAPad_hyperDMP_promoter, FAPn_LSn_allDMP_promoter, FAPn_LSn_hypoDMP_promoter, FAPn_LSn_hyperDMP_promoter]
