# Supplementary material for: Genome-wide DNA methylation profiles of colorectal tumors in Lynch syndrome and familial adenomatous polyposis
Source: Clin Epigenetics. 2025 Aug 2;17:137. doi: 10.1186/s13148-025-01940-x (PMC12317532; doi:10.1186/s13148-025-01940-x)
Supplement: Supplementary file 7 — Additional file 7. [file 13148_2025_1940_MOESM7_ESM.xlsx]

## Sheet: READ_ME
Additional Table 5C.
This table presents all the resulted GSA gene set hallmarks for each comparison, when either all, hypo- or hypermethylated DMPs (Supplementary Table 2) were used as an input.
DMPs on plausible promoter region were included in the analysis (see details in Methods).
Abbreviations used:
LSn	LS normal
LSadl	LS adenoma with low-grade dysplasia
LSadh	LS adenoma with high-grade dysplasia
LSca	LS carcinoma
FAPn	FAP normal
FAPad	FAP adenoma
hypo	hypomethylated probes in tumor group (compared to normal counterparts) or in LS normal (compared FAP normal)
hyper	hypermethylated probes in tumor group (compared to normal counterparts) or in LS normal (compared FAP normal)

## Sheet: LSn_LSadl_allDMP_promoter
HALLMARK	N	DE	P.DE	FDR	SigGenesInSet
HALLMARK_INFLAMMATORY_RESPONSE	195	41	0.000476416	0.0238208	CALCRL,KCNMB2,PDPN,NPFFR2,CMKLR1,CSF3R,SGMS2,LPAR1,PIK3R5,CLEC5A,ATP2C1,FFAR2,HAS2,HPN,ICAM4,IL1R1,IL15,TNFRSF9,IL18,INHBA,CD82,KCNA3,LCP2,MSR1,OLR1,PDE4B,RGS1,CCL5,CCL7,SELE,NOD2,SLC7A1,SLC7A2,BST2,TLR1,TLR2,C3AR1,VIP,IFITM1,SLC4A4,IL18RAP,CD48
HALLMARK_EPITHELIAL_MESENCHYMAL_TRANSITION	191	42	0.00146431	0.0366077	CDH2,CDH6,EDIL3,CDH11,BASP1,COL4A1,COL4A2,COL6A2,COL6A3,COL11A1,VCAN,FAP,FBN1,FBN2,FGF2,GJA1,LAMA1,GPX7,TNC,IL15,INHBA,ITGB1,LUM,MCM7,MEST,MMP1,MSX1,NTM,PMEPA1,BDNF,SGCG,SPARC,SPOCK1,SPP1,TGFBR3,THBS1,TIMP3,TPM4,VEGFC,WIPF1,SCG2,CALD1,MFAP5,SLIT2
HALLMARK_MYOGENESIS	195	41	0.00618322	0.103054	CDH13,SPEG,SORBS1,LDB3,CHRNA1,ADCY9,COL4A2,COL6A2,COL6A3,COX6A2,DES,DTNA,FGF2,LPIN1,WWTR1,GPX3,SCHIP1,ITGB1,KIFC3,ABLIM1,LSP1,MEF2C,MEF2D,MYF6,MYH1,MYH2,MYH4,MYH8,MYL1,NOS1,PC,PKIA,SGCG,SPARC,SPTAN1,SVIL,TNNT2,VIPR1,PPFIA4,BHLHE40,ACTN2,NAV2,CD36
HALLMARK_ALLOGRAFT_REJECTION	187	35	0.011936	0.1492	TLR6,CCR5,GCNT1,GZMA,HLA-DMB,APBB1,IFNG,IL2RA,IL12A,IL12RB1,IL15,IL16,IL18,INHBA,IRF4,ITK,KLRD1,LCP2,MBL2,TRAT1,PRF1,PTPRC,BCAT1,CCL5,CCL7,CCL13,SPI1,TAP1,TLR1,TLR2,CCR2,IL18RAP,CD1D,CD8A,LY86,HDAC9
HALLMARK_UV_RESPONSE_DN	142	31	0.0429052	0.420281	DLC1,ADD3,COL11A1,NEK7,LPAR1,FHL2,TOGARAM1,ADGRL2,SYNE1,FYN,GCNT1,GJA1,ATP2C1,AMPH,NR3C1,SCHIP1,ANXA2,HAS2,ANXA4,SLC22A18,PLCB4,PPARG,PTGFR,BDNF,ATXN1,SDC2,SLC7A1,TFPI,TGFBR3,BHLHE40,INPP4B,KALRN,MAGI2
HALLMARK_COAGULATION	131	24	0.0504337	0.420281	CPQ,A2M,F10,FBN1,FGG,FYN,GNB2,HMGCS2,HPN,HRG,APOC2,ITIH1,MBL2,MMP1,MMP7,OLR1,FURIN,SERPINA1,GNG12,SPARC,THBS1,TIMP3,C8A,C8B,VWF,GDA
HALLMARK_IL6_JAK_STAT3_SIGNALING	81	15	0.0730478	0.499388	CNTFR,CSF2,CSF2RB,CSF3R,A2M,PIK3R5,IL1R1,IL2RA,IL12RB1,ITGA4,PTPN1,CCL7,TLR2,TYK2,CD36
HALLMARK_KRAS_SIGNALING_DN	187	32	0.0887346	0.499388	ARPP21,CNTFR,DCC,EPHA5,GDNF,CCDC106,TLX1,IFNG,IL5,KCNMB1,KRT5,NOS1,CD207,PDE6B,ATP6V1B1,PLAG1,MFSD6,TENT5C,CDKAL1,TEX15,CAMK1D,PTGFR,TENM2,NGB,SLC6A3,BMPR1B,SSTR4,THRB,VPREB1,ZBTB16,TCL1A,RGS11,SLC16A7
HALLMARK_KRAS_SIGNALING_UP	192	32	0.0898898	0.499388	IKZF1,GPNMB,SERPINA3,CMKLR1,CSF2,DNMBP,TMEM158,GLRX,TMEM176B,GUCY1A1,GYPC,H2BC3,HSD11B1,INHBA,KIF5C,NGF,PCP4,PEG3,TMEM100,TMEM176A,PTPRR,SATB1,SNAP25,SPP1,TFPI,TNNT2,C3AR1,LAT2,EVI5,HKDC1,ITGBL1,HDAC9,SNAP91
HALLMARK_ANGIOGENESIS	35	7	0.232346	0.999999	VCAN,FGFR1,LUM,MSX1,OLR1,PRG2,SPP1
HALLMARK_REACTIVE_OXYGEN_SPECIES_PATHWAY	47	8	0.235539	0.999999	SRXN1,IPCEF1,GLRX,GPX3,HMOX2,LSP1,MBP,MPO
HALLMARK_SPERMATOGENESIS	131	19	0.252506	0.999999	CST8,CLGN,ZPBP,RPL39L,ADAD1,CLVS1,DCC,DNAJB8,LPIN1,IL12RB2,NOS1,PDHA2,PGK2,SEPTIN4,POMC,SLC2A5,BRAF,TNP1,JAM3,SNAP91
HALLMARK_COMPLEMENT	194	28	0.314729	0.999999	CDH13,CPQ,COL4A2,DGKG,F10,FCN1,PIK3R5,FYN,GNB2,GZMA,ITIH1,LCP2,LGALS3,MMP12,MMP13,OLR1,SERPINA1,PIK3CG,GNG2,S100A9,CCL5,TIMP2,C1QC,C4BPB,PLA2G7,ACTN2,L3MBTL4,CD36
HALLMARK_XENOBIOTIC_METABOLISM	196	27	0.333083	0.999999	CDO1,CRP,CYP1A2,DHPS,ESR1,F10,G6PC1,GCNT2,TMEM176B,HRG,HSD11B1,IL1R1,ITIH1,LCAT,MBL2,PC,SAR1B,CNDP2,NDRG2,BCAT1,CCL25,SLC12A4,TTPA,TYR,UPP1,ATOH8,CD36
HALLMARK_APICAL_JUNCTION	193	28	0.410108	0.999999	CDH3,CDH4,CDH6,CDH11,SPEG,ADAMTS5,CNTN1,COL9A1,LAYN,VCAN,FBN1,NFASC,CLDN15,CADM2,CD209,ICAM4,ITGB1,MYH10,PPP2R2C,PTPRC,SYK,TSPAN4,VWF,JAM3,ACTN2,CLDN9,SLIT2,NRXN2,CD34
HALLMARK_ESTROGEN_RESPONSE_EARLY	193	29	0.434577	0.999999	DLC1,ADCY1,ADCY9,ADD3,CANT1,ABAT,FDFT1,FHL2,RHOBTB3,KAZN,GFRA1,GJA1,SNX24,MAST4,ABLIM1,MSMB,SYBU,RARA,TMPRSS3,SLC7A2,SVIL,TIAM1,CALCR,NRIP1,BHLHE40,CBFA2T3,NAV2,FCMR,GREB1
HALLMARK_APOPTOSIS	155	20	0.531745	0.999999	ADD1,AIFM3,GPX3,GUCY2D,IFNB1,IL18,ISG20,LGALS3,LUM,ATF3,PRF1,RARA,SATB1,SPTAN1,TAP1,TGFBR3,TIMP2,TIMP3,DAP3,MADD,CFLAR,FEZ1
HALLMARK_HEME_METABOLISM	187	23	0.648307	0.999999	ADD1,ADD2,NEK7,ALAD,DAAM1,ANK1,NR3C1,GYPC,HBBP1,ICAM4,LMO2,PC,AHSP,TENT5C,FBXO34,SLC30A10,FOXJ2,SEC14L1,SLC4A1,TRAK2,SPTA1,TYR,CA1,ABCG2
HALLMARK_BILE_ACID_METABOLISM	110	12	0.673885	0.999999	CYP7A1,SLC29A1,GC,SLC22A18,ACSL5,HAO1,RXRG,ATXN1,SLCO1A2,AKR1D1,BCAR3,SLC23A2
HALLMARK_TGF_BETA_SIGNALING	53	7	0.682369	0.999999	WWTR1,APC,FURIN,PMEPA1,SPTBN1,THBS1,BCAR3
HALLMARK_PANCREAS_BETA_CELLS	38	4	0.714334	0.999999	GCG,GCK,INS,LMO2,NKX2-2
HALLMARK_PI3K_AKT_MTOR_SIGNALING	103	12	0.732757	0.999999	ACTR3,NOD1,VAV3,CSNK2B,FGF6,DAPP1,SMAD2,NGF,PITX2,MAPK10,SLA,TIAM1,FGF17
HALLMARK_CHOLESTEROL_HOMEOSTASIS	70	7	0.753884	0.999999	STARD4,FDFT1,GSTM2,LGALS3,ATF3,NFIL3,PPARG
HALLMARK_HEDGEHOG_SIGNALING	33	4	0.772618	0.999999	CNTFR,NRCAM,SCG2,UNC5C
HALLMARK_IL2_STAT5_SIGNALING	194	23	0.773722	0.999999	CSF2,CTLA4,GUCY1B1,ICOS,ANXA4,HK2,IL2RA,TNFRSF9,IRF4,NFIL3,ODC1,FURIN,RNH1,RORA,SCN9A,SPP1,TIAM1,AHNAK,CST7,BHLHE40,TNFSF11,TNFRSF8,CD48
HALLMARK_HYPOXIA	190	22	0.777443	0.999999	DTNA,ENO1,ALDOB,GCK,GCNT2,GLRX,NR3C1,ANXA2,HK2,ISG20,ATF3,NFIL3,PCK1,PLAC8,PFKL,PGM1,TMEM45A,RORA,SDC2,SLC2A5,PPFIA4,BHLHE40
HALLMARK_ANDROGEN_RESPONSE	97	11	0.803235	0.999999	IQGAP2,PTK2B,TNFAIP8,GUCY1A1,LIFR,CENPN,AZGP1,PMEPA1,BMPR1B,INPP4B,TSC22D1,ADAMTS1
HALLMARK_INTERFERON_GAMMA_RESPONSE	196	21	0.80793	0.999999	NOD1,CMKLR1,CSF2RB,GBP6,GZMA,SP110,IL15,IDO1,IRF4,ISG20,LCP2,CIITA,PDE4B,MARCHF1,PTPN1,SLAMF7,CCL5,CCL7,BST2,TAP1,UPP1,P2RY14
HALLMARK_TNFA_SIGNALING_VIA_NFKB	196	21	0.815374	0.999999	CSF2,FUT4,TNFAIP8,TNC,TNFRSF9,IL18,INHBA,ATF3,NFIL3,OLR1,PDE4B,IL23A,PMEPA1,BCL2A1,CCL5,TAP1,TLR2,SPSB1,BHLHE40,CFLAR,TSC22D1,MSC
HALLMARK_APICAL_SURFACE	41	4	0.840769	0.999999	NTNG1,MAL,ATP6V0A4,SCUBE1
HALLMARK_MITOTIC_SPINDLE	189	21	0.920627	0.999999	SEPTIN9,AKAP13,PALLD,CD2AP,RABGAP1,ABL1,APC,MYH10,NUMA1,ARHGEF3,CCDC88A,PREX1,PXN,CLIP1,SPTAN1,SPTBN1,TIAM1,PCGF5,NCK2,SORBS2,KIF23,RAPGEF5
HALLMARK_ESTROGEN_RESPONSE_LATE	192	19	0.932729	0.999999	SERPINA3,ADD3,SLC29A1,FDFT1,HMGCS2,ISG20,MEST,MOCS2,ASS1,GAL,PCP4,SERPINA1,PRLR,S100A9,CHST8,TMPRSS3,TIAM1,CALCR,NRIP1
HALLMARK_GLYCOLYSIS	188	17	0.933291	0.999999	CHST4,VCAN,ENO1,ALDOB,SLC35A3,B3GAT1,GLRX,HK2,ISG20,CHST6,PC,GPR87,CHST12,SDC2,PPFIA4,FBP2,CLDN9
HALLMARK_NOTCH_SIGNALING	31	2	0.951965	0.999999	ST3GAL6,DTX1
HALLMARK_UV_RESPONSE_UP	155	13	0.953375	0.999999	CDO1,GPX3,ONECUT1,DNAJB1,MSX1,ATF3,FURIN,GAL,PTPRD,RAB27A,TAP1,TCHH,C4BPB,NAT1
HALLMARK_MYC_TARGETS_V2	57	3	0.96306	0.999999	HK2,SLC19A1,GRWD1
HALLMARK_PEROXISOME	100	7	0.96975	0.999999	SEMA3C,CTPS1,ACSL5,RXRG,ATXN1,CNBP,SLC23A2
HALLMARK_WNT_BETA_CATENIN_SIGNALING	42	2	0.987081	0.999999	HDAC11,NUMB
HALLMARK_INTERFERON_ALPHA_RESPONSE	97	5	0.992959	0.999999	SP110,IL15,ISG20,BST2,TAP1,IFITM1
HALLMARK_P53_PATHWAY	195	14	0.994945	0.999999	CDH13,BLCAP,ABAT,ZNF365,SESN1,CD82,IRAG2,ATF3,WRAP73,TAP1,TCHH,UPP1,ZBTB16,TP63,TSC22D1
HALLMARK_PROTEIN_SECRETION	88	4	0.997085	0.999999	DOP1A,SGMS1,ATP6V1B1,SNX2
HALLMARK_MTORC1_SIGNALING	194	12	0.997462	0.999999	ACTR3,ADD3,STARD4,ENO1,DAPP1,GLRX,HK2,NFIL3,PFKL,PGM1,BCAT1,SLA,BHLHE40
HALLMARK_ADIPOGENESIS	196	12	0.99841	0.999999	SORBS1,ADCY6,COL4A1,GPX3,LIFR,NDUFA5,PFKL,PGM1,PPARG,AGPAT3,RREB1,SLC19A1,CD36
HALLMARK_FATTY_ACID_METABOLISM	149	7	0.999026	0.999999	ALAD,HMGCS2,ODC1,ACSL5,BMPR1B,CD1D,CD36
HALLMARK_G2M_CHECKPOINT	192	10	0.999544	0.999999	STAG1,NUP50,FANCC,ABL1,TNPO2,MEIS2,NUMA1,ODC1,JPT1,SLC7A1,KIF23
HALLMARK_DNA_REPAIR	143	5	0.999765	0.999999	POLD3,ADCY6,CANT1,RRM2B,PDE4B,REV3L
HALLMARK_E2F_TARGETS	193	8	0.999869	0.999999	STAG1,POLD3,KIF18B,CTPS1,MCM7,ORC2,JPT1,ING3,RAD1
HALLMARK_UNFOLDED_PROTEIN_RESPONSE	111	3	0.999911	0.999999	DCTN1,ATF3,CNOT6
HALLMARK_MYC_TARGETS_V1	192	5	0.999997	0.999999	CTPS1,MCM7,ODC1,ORC2,CNBP
HALLMARK_OXIDATIVE_PHOSPHORYLATION	188	4	0.999999	0.999999	CYB5R3,NDUFA5,OAT,ATP6V1E1

## Sheet: LSn_LSadl_hypoDMP_promoter
HALLMARK	N	DE	P.DE	FDR	SigGenesInSet
HALLMARK_INFLAMMATORY_RESPONSE	195	35	0.000154368	0.00771839	CALCRL,KCNMB2,PDPN,NPFFR2,CMKLR1,CSF3R,SGMS2,PIK3R5,CLEC5A,ATP2C1,FFAR2,IL15,TNFRSF9,IL18,INHBA,CD82,LCP2,MSR1,OLR1,PDE4B,RGS1,CCL5,CCL7,SELE,NOD2,SLC7A1,SLC7A2,BST2,TLR1,TLR2,C3AR1,VIP,IFITM1,IL18RAP,CD48
HALLMARK_ALLOGRAFT_REJECTION	187	33	0.000464575	0.0116144	TLR6,CCR5,GCNT1,GZMA,HLA-DMB,APBB1,IFNG,IL2RA,IL12A,IL12RB1,IL15,IL16,IL18,INHBA,ITK,KLRD1,LCP2,MBL2,TRAT1,PRF1,PTPRC,BCAT1,CCL5,CCL7,CCL13,SPI1,TAP1,TLR1,TLR2,CCR2,IL18RAP,CD1D,LY86,HDAC9
HALLMARK_UV_RESPONSE_DN	142	26	0.0118729	0.197881	DLC1,COL11A1,NEK7,FHL2,ADGRL2,SYNE1,FYN,GCNT1,GJA1,ATP2C1,AMPH,NR3C1,SCHIP1,ANXA2,ANXA4,SLC22A18,PLCB4,PPARG,PTGFR,BDNF,ATXN1,SDC2,SLC7A1,TFPI,TGFBR3,BHLHE40,KALRN
HALLMARK_MYOGENESIS	195	30	0.0220565	0.275706	CDH13,LDB3,CHRNA1,COL6A2,COL6A3,COX6A2,DTNA,LPIN1,WWTR1,SCHIP1,ABLIM1,LSP1,MEF2C,MYF6,MYH1,MYH2,MYH4,MYH8,MYL1,NOS1,PC,PKIA,SGCG,SPARC,SPTAN1,SVIL,TNNT2,PPFIA4,BHLHE40,ACTN2,NAV2,CD36
HALLMARK_EPITHELIAL_MESENCHYMAL_TRANSITION	191	28	0.029889	0.293563	CDH2,CDH6,CDH11,BASP1,COL6A2,COL6A3,COL11A1,FAP,GJA1,TNC,IL15,INHBA,LUM,MEST,MMP1,NTM,BDNF,SGCG,SPARC,SPOCK1,SPP1,TGFBR3,THBS1,TIMP3,TPM4,WIPF1,SCG2,CALD1,MFAP5
HALLMARK_COAGULATION	131	20	0.0352275	0.293563	CPQ,A2M,F10,FGG,FYN,GNB2,HRG,APOC2,ITIH1,MBL2,MMP1,MMP7,OLR1,FURIN,SERPINA1,SPARC,THBS1,TIMP3,C8A,C8B,VWF,GDA
HALLMARK_KRAS_SIGNALING_UP	192	26	0.0526899	0.376357	IKZF1,GPNMB,SERPINA3,CMKLR1,CSF2,DNMBP,GLRX,GUCY1A1,GYPC,HSD11B1,INHBA,KIF5C,NGF,PCP4,PEG3,TMEM100,PTPRR,SNAP25,SPP1,TFPI,TNNT2,C3AR1,LAT2,EVI5,HKDC1,ITGBL1,HDAC9
HALLMARK_COMPLEMENT	194	25	0.090252	0.564075	CDH13,CPQ,DGKG,F10,FCN1,PIK3R5,FYN,GNB2,GZMA,ITIH1,LCP2,MMP12,MMP13,OLR1,SERPINA1,PIK3CG,GNG2,S100A9,CCL5,C1QC,C4BPB,PLA2G7,ACTN2,L3MBTL4,CD36
HALLMARK_IL6_JAK_STAT3_SIGNALING	81	11	0.135082	0.750453	CSF2,CSF2RB,CSF3R,A2M,PIK3R5,IL2RA,IL12RB1,PTPN1,CCL7,TLR2,CD36
HALLMARK_REACTIVE_OXYGEN_SPECIES_PATHWAY	47	6	0.256012	1	IPCEF1,GLRX,HMOX2,LSP1,MBP,MPO
HALLMARK_KRAS_SIGNALING_DN	187	22	0.286509	1	ARPP21,DCC,IFNG,IL5,KCNMB1,KRT5,NOS1,CD207,PDE6B,ATP6V1B1,PLAG1,MFSD6,CDKAL1,TEX15,PTGFR,TENM2,NGB,BMPR1B,SSTR4,THRB,VPREB1,TCL1A,SLC16A7
HALLMARK_SPERMATOGENESIS	131	14	0.314451	1	CST8,ZPBP,RPL39L,ADAD1,CLVS1,DCC,DNAJB8,LPIN1,IL12RB2,NOS1,PDHA2,PGK2,SEPTIN4,POMC,TNP1
HALLMARK_ANGIOGENESIS	35	5	0.331881	1	FGFR1,LUM,OLR1,PRG2,SPP1
HALLMARK_ESTROGEN_RESPONSE_EARLY	193	21	0.454946	1	DLC1,ADCY1,CANT1,FDFT1,FHL2,KAZN,GJA1,ABLIM1,MSMB,SYBU,RARA,TMPRSS3,SLC7A2,SVIL,TIAM1,CALCR,BHLHE40,CBFA2T3,NAV2,FCMR,GREB1
HALLMARK_XENOBIOTIC_METABOLISM	196	19	0.482522	1	CRP,CYP1A2,DHPS,ESR1,F10,G6PC1,GCNT2,HRG,HSD11B1,ITIH1,MBL2,PC,SAR1B,CNDP2,BCAT1,CCL25,TYR,UPP1,CD36
HALLMARK_INTERFERON_GAMMA_RESPONSE	196	19	0.492944	1	CMKLR1,CSF2RB,GBP6,GZMA,SP110,IL15,IDO1,ISG20,LCP2,CIITA,PDE4B,MARCHF1,PTPN1,SLAMF7,CCL5,CCL7,BST2,TAP1,UPP1,P2RY14
HALLMARK_IL2_STAT5_SIGNALING	194	19	0.547572	1	CSF2,CTLA4,ICOS,ANXA4,HK2,IL2RA,TNFRSF9,ODC1,FURIN,RORA,SCN9A,SPP1,TIAM1,AHNAK,CST7,BHLHE40,TNFSF11,TNFRSF8,CD48
HALLMARK_HYPOXIA	190	18	0.563483	1	DTNA,ENO1,ALDOB,GCK,GCNT2,GLRX,NR3C1,ANXA2,HK2,ISG20,ATF3,PCK1,PLAC8,TMEM45A,RORA,SDC2,PPFIA4,BHLHE40
HALLMARK_TNFA_SIGNALING_VIA_NFKB	196	18	0.581079	1	CSF2,FUT4,TNFAIP8,TNC,TNFRSF9,IL18,INHBA,ATF3,OLR1,PDE4B,IL23A,BCL2A1,CCL5,TAP1,TLR2,SPSB1,BHLHE40,CFLAR,TSC22D1
HALLMARK_BILE_ACID_METABOLISM	110	9	0.649897	1	CYP7A1,GC,SLC22A18,ACSL5,HAO1,ATXN1,SLCO1A2,AKR1D1,BCAR3
HALLMARK_TGF_BETA_SIGNALING	53	5	0.682277	1	WWTR1,FURIN,SPTBN1,THBS1,BCAR3
HALLMARK_PANCREAS_BETA_CELLS	38	3	0.696398	1	GCG,GCK,INS,LMO2
HALLMARK_ANDROGEN_RESPONSE	97	8	0.763787	1	IQGAP2,PTK2B,TNFAIP8,GUCY1A1,LIFR,CENPN,AZGP1,BMPR1B,TSC22D1
HALLMARK_HEME_METABOLISM	188	15	0.802454	1	ADD2,NEK7,ANK1,NR3C1,GYPC,HBBP1,LMO2,PC,AHSP,FBXO34,SEC14L1,SLC4A1,SPTA1,TYR,ABCG2
HALLMARK_APOPTOSIS	155	12	0.809285	1	GUCY2D,IFNB1,IL18,ISG20,LUM,ATF3,PRF1,RARA,SPTAN1,TAP1,TGFBR3,TIMP3,DAP3,CFLAR
HALLMARK_APICAL_JUNCTION	193	16	0.810358	1	CDH4,CDH6,CDH11,CNTN1,COL9A1,LAYN,NFASC,CADM2,CD209,PPP2R2C,PTPRC,SYK,VWF,ACTN2,NRXN2,CD34
HALLMARK_GLYCOLYSIS	188	13	0.865758	1	CHST4,ENO1,ALDOB,SLC35A3,B3GAT1,GLRX,HK2,ISG20,CHST6,PC,GPR87,SDC2,PPFIA4
HALLMARK_CHOLESTEROL_HOMEOSTASIS	70	4	0.869797	1	STARD4,FDFT1,ATF3,PPARG
HALLMARK_PI3K_AKT_MTOR_SIGNALING	103	7	0.87333	1	FGF6,DAPP1,SMAD2,NGF,MAPK10,SLA,TIAM1,FGF17
HALLMARK_HEDGEHOG_SIGNALING	33	2	0.895898	1	NRCAM,SCG2
HALLMARK_APICAL_SURFACE	41	2	0.925934	1	ATP6V0A4,SCUBE1
HALLMARK_ESTROGEN_RESPONSE_LATE	192	13	0.930915	1	SERPINA3,FDFT1,ISG20,MEST,ASS1,PCP4,SERPINA1,PRLR,S100A9,CHST8,TMPRSS3,TIAM1,CALCR
HALLMARK_INTERFERON_ALPHA_RESPONSE	97	5	0.946685	1	SP110,IL15,ISG20,BST2,TAP1,IFITM1
HALLMARK_PEROXISOME	100	5	0.954182	1	SEMA3C,CTPS1,ACSL5,ATXN1,CNBP
HALLMARK_NOTCH_SIGNALING	31	1	0.967827	1	ST3GAL6
HALLMARK_UV_RESPONSE_UP	155	7	0.98822	1	DNAJB1,ATF3,FURIN,PTPRD,RAB27A,TAP1,TCHH,C4BPB
HALLMARK_MITOTIC_SPINDLE	189	11	0.988472	1	SEPTIN9,AKAP13,NUMA1,ARHGEF3,PXN,CLIP1,SPTAN1,SPTBN1,TIAM1,SORBS2,KIF23,RAPGEF5
HALLMARK_P53_PATHWAY	195	10	0.98891	1	CDH13,BLCAP,ZNF365,CD82,IRAG2,ATF3,TAP1,TCHH,UPP1,TP63,TSC22D1
HALLMARK_MYC_TARGETS_V2	57	1	0.993645	1	HK2
HALLMARK_PROTEIN_SECRETION	88	2	0.99743	1	SGMS1,ATP6V1B1
HALLMARK_FATTY_ACID_METABOLISM	149	5	0.997541	1	ODC1,ACSL5,BMPR1B,CD1D,CD36
HALLMARK_MTORC1_SIGNALING	194	7	0.998314	1	STARD4,ENO1,DAPP1,GLRX,HK2,BCAT1,SLA,BHLHE40
HALLMARK_E2F_TARGETS	193	6	0.99886	1	STAG1,POLD3,KIF18B,CTPS1,JPT1,ING3,RAD1
HALLMARK_G2M_CHECKPOINT	192	6	0.999318	1	STAG1,NUP50,NUMA1,ODC1,JPT1,SLC7A1,KIF23
HALLMARK_DNA_REPAIR	143	3	0.999623	1	POLD3,CANT1,PDE4B
HALLMARK_ADIPOGENESIS	196	5	0.999929	1	LIFR,NDUFA5,PPARG,RREB1,CD36
HALLMARK_UNFOLDED_PROTEIN_RESPONSE	111	1	0.999967	1	ATF3
HALLMARK_MYC_TARGETS_V1	192	3	0.999986	1	CTPS1,ODC1,CNBP
HALLMARK_OXIDATIVE_PHOSPHORYLATION	188	2	0.999999	1	NDUFA5,ATP6V1E1
HALLMARK_WNT_BETA_CATENIN_SIGNALING	42	0	1	1

## Sheet: LSn_LSadl_hyperDMP_promoter
HALLMARK	N	DE	P.DE	FDR	SigGenesInSet
HALLMARK_EPITHELIAL_MESENCHYMAL_TRANSITION	191	17	0.00925817	0.462908	EDIL3,BASP1,COL4A1,COL4A2,VCAN,FBN1,FBN2,FGF2,LAMA1,GPX7,ITGB1,MCM7,MSX1,PMEPA1,SPOCK1,VEGFC,WIPF1,SLIT2
HALLMARK_KRAS_SIGNALING_DN	187	12	0.0628154	1	CNTFR,EPHA5,GDNF,CCDC106,TLX1,NOS1,MFSD6,TENT5C,CAMK1D,SLC6A3,ZBTB16,RGS11
HALLMARK_APICAL_JUNCTION	193	14	0.0837421	1	CDH3,SPEG,ADAMTS5,CNTN1,LAYN,VCAN,FBN1,CLDN15,ICAM4,ITGB1,MYH10,TSPAN4,JAM3,CLDN9,SLIT2
HALLMARK_MITOTIC_SPINDLE	189	14	0.131625	1	SEPTIN9,AKAP13,PALLD,CD2AP,RABGAP1,ABL1,APC,MYH10,CCDC88A,PREX1,CLIP1,PCGF5,NCK2,SORBS2
HALLMARK_MYOGENESIS	195	13	0.13591	1	SPEG,SORBS1,ADCY9,COL4A2,DES,FGF2,GPX3,ITGB1,KIFC3,MEF2C,MEF2D,NOS1,VIPR1
HALLMARK_HEME_METABOLISM	188	11	0.182188	1	ADD1,ADD2,ALAD,DAAM1,ANK1,GYPC,ICAM4,TENT5C,SLC30A10,FOXJ2,TRAK2,CA1
HALLMARK_ANGIOGENESIS	35	3	0.200256	1	VCAN,FGFR1,MSX1
HALLMARK_SPERMATOGENESIS	131	7	0.208445	1	CLGN,IL12RB2,NOS1,SLC2A5,BRAF,JAM3,SNAP91
HALLMARK_HEDGEHOG_SIGNALING	33	3	0.287697	1	CNTFR,NRCAM,UNC5C
HALLMARK_CHOLESTEROL_HOMEOSTASIS	70	4	0.311421	1	GSTM2,LGALS3,NFIL3,PPARG
HALLMARK_APOPTOSIS	155	8	0.318158	1	ADD1,AIFM3,GPX3,LGALS3,SATB1,TIMP2,MADD,FEZ1
HALLMARK_IL6_JAK_STAT3_SIGNALING	81	4	0.341605	1	CNTFR,IL1R1,ITGA4,TYK2
HALLMARK_ADIPOGENESIS	196	9	0.358843	1	SORBS1,ADCY6,COL4A1,GPX3,LIFR,PFKL,PGM1,PPARG,AGPAT3,SLC19A1
HALLMARK_INFLAMMATORY_RESPONSE	195	8	0.401671	1	PDPN,LPAR1,HAS2,HPN,ICAM4,IL1R1,KCNA3,TLR1,SLC4A4
HALLMARK_KRAS_SIGNALING_UP	192	9	0.405734	1	IKZF1,TMEM158,TMEM176B,GUCY1A1,GYPC,H2BC3,TMEM176A,PTPRR,SATB1,SNAP91
HALLMARK_XENOBIOTIC_METABOLISM	196	8	0.457963	1	CDO1,TMEM176B,IL1R1,LCAT,NDRG2,SLC12A4,TTPA,ATOH8
HALLMARK_ANDROGEN_RESPONSE	97	5	0.51271	1	GUCY1A1,LIFR,PMEPA1,INPP4B,ADAMTS1
HALLMARK_MYC_TARGETS_V2	57	2	0.552519	1	SLC19A1,GRWD1
HALLMARK_PEROXISOME	100	4	0.557737	1	CTPS1,ACSL5,RXRG,SLC23A2
HALLMARK_BILE_ACID_METABOLISM	110	4	0.571601	1	SLC29A1,ACSL5,RXRG,SLC23A2
HALLMARK_REACTIVE_OXYGEN_SPECIES_PATHWAY	47	2	0.595534	1	SRXN1,GPX3
HALLMARK_UV_RESPONSE_UP	155	6	0.597982	1	CDO1,GPX3,ONECUT1,MSX1,GAL,NAT1
HALLMARK_APICAL_SURFACE	41	2	0.613213	1	NTNG1,MAL
HALLMARK_UV_RESPONSE_DN	142	8	0.627254	1	ADD3,LPAR1,TOGARAM1,SYNE1,HAS2,PPARG,SDC2,INPP4B,MAGI2
HALLMARK_WNT_BETA_CATENIN_SIGNALING	42	2	0.657249	1	HDAC11,NUMB
HALLMARK_PI3K_AKT_MTOR_SIGNALING	103	4	0.717191	1	ACTR3,NOD1,VAV3,CSNK2B,PITX2
HALLMARK_TGF_BETA_SIGNALING	53	2	0.772812	1	APC,PMEPA1
HALLMARK_ESTROGEN_RESPONSE_EARLY	193	8	0.776521	1	ADCY9,ADD3,ABAT,RHOBTB3,GFRA1,SNX24,MAST4,NRIP1
HALLMARK_PANCREAS_BETA_CELLS	38	1	0.781005	1	NKX2-2
HALLMARK_NOTCH_SIGNALING	31	1	0.808267	1	DTX1
HALLMARK_COAGULATION	131	3	0.868803	1	FBN1,HMGCS2,HPN,GNG12
HALLMARK_FATTY_ACID_METABOLISM	149	3	0.872408	1	ALAD,HMGCS2,ACSL5
HALLMARK_ESTROGEN_RESPONSE_LATE	192	6	0.873379	1	ADD3,SLC29A1,HMGCS2,MOCS2,GAL,NRIP1
HALLMARK_GLYCOLYSIS	188	5	0.878797	1	VCAN,CHST12,SDC2,FBP2,CLDN9
HALLMARK_MTORC1_SIGNALING	194	5	0.881929	1	ACTR3,ADD3,NFIL3,PFKL,PGM1
HALLMARK_PROTEIN_SECRETION	88	2	0.915534	1	DOP1A,SNX2
HALLMARK_UNFOLDED_PROTEIN_RESPONSE	111	2	0.920238	1	DCTN1,CNOT6
HALLMARK_ALLOGRAFT_REJECTION	187	4	0.924253	1	APBB1,IRF4,TLR1,CD8A
HALLMARK_HYPOXIA	190	5	0.928922	1	NFIL3,PFKL,PGM1,SDC2,SLC2A5
HALLMARK_DNA_REPAIR	143	2	0.944744	1	ADCY6,RRM2B,REV3L
HALLMARK_MYC_TARGETS_V1	192	3	0.948176	1	CTPS1,MCM7,ORC2
HALLMARK_G2M_CHECKPOINT	192	4	0.955208	1	FANCC,ABL1,TNPO2,MEIS2
HALLMARK_P53_PATHWAY	195	4	0.958534	1	ABAT,SESN1,WRAP73,ZBTB16
HALLMARK_COMPLEMENT	194	4	0.959803	1	COL4A2,DGKG,LGALS3,TIMP2
HALLMARK_E2F_TARGETS	193	3	0.969157	1	CTPS1,MCM7,ORC2
HALLMARK_OXIDATIVE_PHOSPHORYLATION	188	2	0.976602	1	CYB5R3,OAT
HALLMARK_IL2_STAT5_SIGNALING	194	4	0.977953	1	GUCY1B1,IRF4,NFIL3,RNH1
HALLMARK_TNFA_SIGNALING_VIA_NFKB	196	3	0.981485	1	NFIL3,PMEPA1,MSC
HALLMARK_INTERFERON_GAMMA_RESPONSE	196	2	0.994534	1	NOD1,IRF4
HALLMARK_INTERFERON_ALPHA_RESPONSE	97	0	1	1

## Sheet: LSn_LSadh_allDMP_promoter
HALLMARK	N	DE	P.DE	FDR	SigGenesInSet
HALLMARK_INFLAMMATORY_RESPONSE	195	73	1.20954e-05	0.000604771	CALCRL,KCNMB2,PDPN,NPFFR2,CMKLR1,KLF6,CSF3R,SGMS2,ADGRE1,PIK3R5,CLEC5A,RNF144B,ATP2C1,FFAR2,HAS2,HIF1A,HPN,HRH1,ICAM4,IL1R1,IL7R,IL10,IL12B,IL15,TNFRSF9,IL18,INHBA,ITGA5,KCNA3,KCNJ2,LCP2,LTA,LY6E,MEFV,MEP1A,MET,MSR1,SLC11A2,OLR1,OPRK1,P2RX7,PCDH7,PDE4B,PTAFR,PTPRE,RAF1,RGS1,CCL2,CCL5,CCL7,CCL17,CCL20,SELE,NOD2,SLC7A1,SLC7A2,BST2,TACR1,TACR3,TLR1,TLR2,TPBG,C3AR1,C5AR1,VIP,BEST1,SLC4A4,IL18RAP,CCRL…
HALLMARK_EPITHELIAL_MESENCHYMAL_TRANSITION	191	75	2.51236e-05	0.000628091	CDH2,CDH6,EDIL3,CDH11,BASP1,POSTN,COL1A2,COL4A1,COL4A2,COL5A1,COL6A2,COL6A3,COL8A2,COL11A1,COL12A1,COMP,LRRC15,VCAN,DCN,DPYSL3,FAP,FBLN2,FBN1,FBN2,NID2,GAS1,GREM1,GJA1,LAMA1,ANPEP,TNC,IGFBP3,IL15,INHBA,ITGA5,RHOB,LAMA2,LAMA3,LOXL2,LUM,MEST,MMP1,MMP2,MSX1,MYLK,NT5E,NTM,PMEPA1,RGS4,BDNF,SFRP1,SFRP4,SGCD,SGCG,SLIT3,DST,SPARC,SPOCK1,SPP1,TGFBR3,THBS1,THBS2,THY1,TIMP3,TPM4,VCAM1,VIM,WIPF1,SCG2,TFPI2,C…
HALLMARK_ALLOGRAFT_REJECTION	187	62	0.00312849	0.0472179	CDKN2A,TLR6,CXCL13,CCR1,CCR5,ETS1,FGR,GCNT1,SIT1,GZMA,HIF1A,HLA-DMB,HLA-DOA,HLA-DRA,APBB1,IFNG,IL2RA,IL4,IL10,IL12B,IL15,IL16,IL18,INHBA,INHBB,IRF4,ITK,KLRD1,KRT1,LCP2,NCK1,NME1,PRF1,PTPRC,BCAT1,RPS3A,CCL2,CCL5,CCL7,CCL11,CCL13,SPI1,BRCA1,TGFB2,THY1,TLR1,TLR2,C2,TRAF2,CCR2,ST8SIA4,CAPG,DYRK3,EIF4G3,IL18RAP,BCL10,CCND3,CD1D,ACVR2A,LY86,CARTPT,SOCS5,HDAC9
HALLMARK_MYOGENESIS	195	68	0.00377743	0.0472179	CDH13,EFS,SPEG,SORBS1,LDB3,CHRNA1,ADCY9,CKMT2,COL4A2,COL6A2,COL6A3,COL15A1,COX6A2,DES,DTNA,ACSL1,MRAS,MAPRE3,FLII,LPIN1,WWTR1,HSPB8,GJA5,GNAO1,GPX3,GSN,SCHIP1,IFRD1,IGF1,IGFBP3,KIFC3,LAMA2,ABLIM1,LSP1,MEF2C,MYF6,MYH1,MYH2,MYH3,MYH4,MYH8,MYH11,MYL1,MYL2,MYLK,MYOG,NOS1,PC,PKIA,ACTA1,PVALB,SGCD,SGCG,SH3BGR,SPARC,SPTAN1,DENND2B,SVIL,TNNC2,TNNT2,TNNT3,TPM3,CASQ2,PPFIA4,BHLHE40,ACTN2,NAV2,MYOM2,CD36
HALLMARK_PANCREAS_BETA_CELLS	38	16	0.0100262	0.0895881	SCGN,CHGA,GCG,GCK,IAPP,INS,PDX1,ISL1,LMO2,NEUROD1,NKX2-2,NEUROG3,PAX4,PAX6,G6PC2,SST,MAFB
HALLMARK_COAGULATION	131	44	0.0107506	0.0895881	CPQ,MASP2,KLK8,COMP,CPB2,DCT,A2M,F10,F13B,FBN1,FGG,MAFF,FYN,GNB2,ANG,GSN,HPN,HRG,APOC2,ITIH1,MEP1A,MMP1,MMP2,MMP7,OLR1,FURIN,SERPINB2,PECAM1,SERPINA1,PLAT,PLEK,GNG12,PROC,SPARC,THBD,THBS1,TIMP3,C1QA,C1S,C2,C8A,C8B,VWF,TFPI2,GDA
HALLMARK_KRAS_SIGNALING_DN	187	60	0.0152719	0.109085	STAG3,CAPN9,ARPP21,SLC38A3,KLK8,SYNPO,CNTFR,ADRA2C,CYP11B2,DCC,EGF,EPHA5,FSHB,AMBN,GDNF,GPR19,YPEL1,CCDC106,PCDHB1,TLX1,HTR1B,IFNG,IL5,IL12B,KCNMB1,KCNN1,KRT1,KRT5,KRT13,MEFV,NOS1,ATP4A,CD207,SERPINB2,PAX4,WNT16,PDE6B,PKP1,PLAG1,MFSD6,CDKAL1,KLHDC8A,THNSL2,PROP1,PTGFR,TENM2,RYR2,SELENOP,SLC6A3,BMPR1B,SSTR4,TFAP2B,TG,TGFB2,THRB,VPREB1,ZBTB16,EFHD1,TCL1A,CCNA1,SLC16A7,MYOT
HALLMARK_UV_RESPONSE_DN	142	51	0.0303051	0.189407	DLC1,PDLIM5,ADD3,COL1A2,COL11A1,NEK7,EFEMP1,FHL2,ADGRL2,SYNE1,DDAH1,FYN,NIPBL,GCNT1,GJA1,ATP2C1,AMPH,NR3C1,SCHIP1,ANXA2,HAS2,ANXA4,APBB2,ICA1,IGFBP5,IRS1,KIT,SMAD7,MET,MMP16,NFIB,ATP2B4,SLC22A18,PIK3CD,PLCB4,PPARG,PTGFR,RGS4,BDNF,ATXN1,SDC2,SLC7A1,BMPR1A,TFPI,TGFBR3,VLDLR,CACNA1A,CDC42BPA,BHLHE40,INPP4B,ACVR2A,MAGI2
HALLMARK_SPERMATOGENESIS	131	39	0.0623901	0.346612	CST8,CLGN,CCT6B,DMC1,ADCYAP1,RPL39L,SHE,ADAD1,CLVS1,DCC,DMRT1,LPIN1,ALOX15,ADAM2,GAD1,GAPDHS,TEKT2,SCG3,DDX25,HOXB1,HSPA1L,HSPA2,HTR5A,IL12RB2,NOS1,NPHP1,NPY5R,PDHA2,PGK2,SEPTIN4,POMC,DDX4,CHFR,BRAF,AURKA,SYCP1,TNP1,CAMK4,CCNA1,SNAP91
HALLMARK_KRAS_SIGNALING_UP	192	56	0.0863005	0.431502	IKZF1,GPNMB,ANXA10,CIDEA,SERPINA3,CMKLR1,CSF2,DOCK2,ETS1,ALDH1A3,BTBD3,DNMBP,GLRX,TRIB2,TMEM176B,SCG3,GUCY1A1,GYPC,H2BC3,HSD11B1,IGF2,IGFBP3,IL7R,INHBA,KIF5C,NGF,GPRC5B,PECAM1,PEG3,ABCB1,PLAT,TMEM100,TMEM176A,PRKG2,RETN,PTPRR,CCL20,BMP2,SNAP25,SOX9,SPP1,TFPI,TNNT2,TPH1,C3AR1,CA2,EVI5,HKDC1,PDCD1LG2,ATG10,SPARCL1,ALDH1A2,ITGBL1,HDAC9,SNAP91,MAFB,NR1H4
HALLMARK_ANGIOGENESIS	35	11	0.2905	1	POSTN,VCAN,FGFR1,LUM,MSX1,OLR1,SERPINA5,PRG2,SPP1,THBD,PGLYRP1
HALLMARK_COMPLEMENT	194	50	0.378919	1	SH2B3,CDH13,CPQ,COL4A2,CR2,CTSL,DGKG,F10,FCN1,PIK3R5,MAFF,FYN,GMFB,GNB2,ANG,SCG3,GZMA,GZMK,HSPA1A,ITIH1,LCP2,MMP12,MMP13,NOTCH4,OLR1,SERPINB2,HPCAL4,SERPINA1,PIK3CG,PLAT,PLEK,GNG2,PPP2CB,RAF1,GNB4,CCL5,TIMP2,C1QA,C1QC,C1S,C2,C4BPB,CA2,PLA2G7,TFPI2,ACTN2,KYNU,L3MBTL4,CD36,CDA,SPOCK2
HALLMARK_IL2_STAT5_SIGNALING	194	51	0.387691	1	NDRG1,GPR83,SHE,KLF6,CSF2,CTLA4,AGER,SPRED2,MAFF,ETFBKMT,GUCY1B1,ICOS,ANXA4,HK2,IL2RA,IL10,TNFRSF9,IRF4,RHOB,NFIL3,NT5E,ODC1,FURIN,PENK,ABCB1,POU2F1,CDC42SE2,RNH1,RORA,SCN9A,SELP,ST3GAL4,BMP2,SPP1,TIAM1,UCK2,CA2,AHNAK,ITIH5,CAPG,CAPN3,EOMES,CST7,BHLHE40,TNFSF11,CCND3,IL1RL1,CD83,TNFRSF8,CD44,CD48,CDC6
HALLMARK_REACTIVE_OXYGEN_SPECIES_PATHWAY	47	12	0.469605	1	FES,SBNO2,IPCEF1,GLRX,GPX3,HHEX,HMOX2,LSP1,MBP,MPO,NDUFS2,TXNRD1,OXSR1
HALLMARK_BILE_ACID_METABOLISM	110	26	0.498184	1	ABCA9,ABCA8,CYP7A1,DHCR24,DIO2,SLC29A1,ABCA3,ACSL1,ABCA6,ABCA5,ABCA4,GC,SULT1B1,SLC22A18,ACSL5,PEX6,HAO1,RBP1,RXRG,ATXN1,SLCO1A2,AKR1D1,BCAR3,CYP7B1,SLC23A2,NR1H4
HALLMARK_IL6_JAK_STAT3_SIGNALING	81	19	0.57102	1	CXCL13,CCR1,CNTFR,CSF2,CSF2RB,CSF3R,A2M,PIK3R5,HMOX1,IL1R1,IL2RA,IL6ST,ITGA4,LEPR,PTPN1,CCL7,STAT2,TLR2,CD36,CD44
HALLMARK_TGF_BETA_SIGNALING	53	14	0.573795	1	RAB31,WWTR1,HDAC1,LTBP2,SMAD7,FURIN,PPM1A,PMEPA1,BMP2,BMPR1A,SPTBN1,TGIF1,THBS1,BCAR3
HALLMARK_HEDGEHOG_SIGNALING	33	9	0.583188	1	CDK6,CNTFR,CRMP1,NRCAM,SLIT1,THY1,VLDLR,SCG2,UNC5C,NRP2
HALLMARK_ESTROGEN_RESPONSE_EARLY	193	49	0.651523	1	DLC1,ADCY1,RAB31,ABHD2,ADCY9,ADD3,CANT1,ABAT,ABCA3,FDFT1,FHL2,RHOBTB3,KAZN,TBC1D30,HSPB8,AMFR,GFRA1,GJA1,SFN,IL6ST,INHBB,MAST4,KRT13,ABLIM1,MAPT,MSMB,SLC37A1,RETREG1,ELOVL2,SYBU,MINDY1,RARA,ELOVL5,SCNN1A,TMPRSS3,SLC7A2,SVIL,TFAP2C,TIAM1,TPBG,MPPED2,CALCR,BHLHE40,CBFA2T3,NAV2,SYNGR1,FCMR,CD44,GREB1,GAB2
HALLMARK_XENOBIOTIC_METABOLISM	196	45	0.652185	1	SLC35B1,CDO1,PDLIM5,DHRS1,CYP1A2,CYP2E1,DHPS,EPHA2,ESR1,F10,FMO1,G6PC1,GAD1,TKFC,GCNT2,TMEM176B,GSTA3,AOX1,HMOX1,HRG,HSD11B1,IGF1,IL1R1,ITIH1,LCAT,MPP2,PC,SAR1B,POR,CNDP2,NDRG2,BCAT1,ELOVL5,CCL25,SLC6A6,SLC12A4,TAT,TGFB2,TYR,UPP1,CA2,ATOH8,VNN1,KYNU,CD36,CDA
HALLMARK_APOPTOSIS	155	36	0.667635	1	CYLD,DCN,GPX1,GPX3,GSN,GUCY2D,HGF,HMOX1,IFNB1,IL18,ISG20,RHOB,LUM,SMAD7,MMP2,ATF3,PLAT,PLCB2,AVPR1A,PRF1,RARA,BIK,BMP2,BNIP3L,SPTAN1,BRCA1,TGFB2,TGFBR3,TIMP2,TIMP3,DAP3,CASP8,MADD,CCNA1,BCL10,CD44,FEZ1,PLPPR4
HALLMARK_PI3K_AKT_MTOR_SIGNALING	103	24	0.701218	1	ACTR3,NOD1,VAV3,ADCY2,CSNK2B,FGF6,DAPP1,SFN,ACACA,IL4,ARF1,SMAD2,NCK1,NGF,IRAK4,PITX2,MAPK8,MAPK10,RPTOR,RAF1,SLA,STAT2,TIAM1,TRAF2,CAMK4
HALLMARK_APICAL_SURFACE	41	9	0.769426	1	SLC22A12,NTNG1,GAS1,MAL,ATP6V0A4,ATP8B1,SULF2,BRCA1,THY1,SCUBE1
HALLMARK_HEME_METABOLISM	187	42	0.783228	1	RCL1,FTCD,ERMAP,CLCN3,ADD2,NEK7,EPB42,ELL2,DAAM1,ACKR1,TRIM58,RNF19A,NARF,ANK1,NR3C1,GYPA,GYPC,HBB,HBBP1,ICAM4,LMO2,NFE2,SLC11A2,HEBP1,PC,ADIPOR1,AHSP,FBXO34,RHAG,SEC14L1,SLC4A1,SNCA,BNIP3L,SPTA1,TAL1,TFDP2,TNS1,TYR,CA1,CA2,NCOA4,KAT2B,CCND3,ABCG2,TMCC2
HALLMARK_ANDROGEN_RESPONSE	97	22	0.786386	1	CDK6,NDRG1,PDLIM5,ABHD2,DHCR24,ACSL3,PTK2B,ALDH1A3,ELL2,TNFAIP8,GUCY1A1,HMGCR,CENPN,AZGP1,PMEPA1,ELOVL5,SELENOP,BMPR1B,NCOA4,INPP4B,TSC22D1,CCND3,ADAMTS1
HALLMARK_APICAL_JUNCTION	193	45	0.791374	1	CDH3,CDH4,CDH6,CDH8,CDH11,SPEG,ADAMTS5,CNTN1,COL9A1,LAYN,VCAN,CTNND1,EPB41L2,FBN1,CLDN14,CLDN15,CADM2,CD274,GTF2F1,CD209,ICAM2,ICAM4,IRS1,KRT31,LAMA3,MMP2,NRTN,CLDN11,PECAM1,PPP2R2C,CADM3,PTPRC,ACTA1,ACTB,SYK,THY1,TSPAN4,CLDN5,VCAM1,VWF,MADCAM1,ACTN2,NEXN,SLIT2,NRXN2,CD34
HALLMARK_TNFA_SIGNALING_VIA_NFKB	196	42	0.824122	1	PDLIM5,KLF6,CSF2,EGR2,CLCF1,MAFF,FUT4,TNFAIP8,TNC,IL6ST,IL7R,IL12B,TNFRSF9,IL18,INHBA,RHOB,ATF3,NFIL3,OLR1,SERPINB2,PDE4B,PER1,PLEK,PMEPA1,PTPRE,BCL2A1,CCL2,CCL5,CCL20,BMP2,STAT5A,BTG1,TGIF1,TLR2,ZFP36,SPSB1,BHLHE40,TSC22D1,KYNU,CCRL2,MSC,CD83,CD44
HALLMARK_HYPOXIA	190	42	0.838094	1	NDRG1,DPYSL4,COL5A1,KLF6,NCAN,DCN,DTNA,ENO1,ETS1,ALDOB,NEDD4L,MAFF,WSB1,GAPDHS,GCK,GCNT2,GLRX,NR3C1,ANXA2,HK1,HK2,HMOX1,IGFBP3,ISG20,KIF5A,ATF3,NFIL3,PCK1,PLAC8,PFKL,PGM1,PKP1,TMEM45A,RORA,SDC2,SLC6A6,BNIP3L,BTG1,TPBG,VLDLR,ZFP36,PPFIA4,BHLHE40
HALLMARK_UV_RESPONSE_UP	155	32	0.849871	1	CDO1,NKX2-5,FMO1,AMD1,GPX3,H2AX,HMOX1,ONECUT1,HSPA2,DNAJB1,IL6ST,RHOB,MSX1,ATF3,NTRK3,FURIN,GAL,CYB5R1,ABCB1,PTPRD,RAB27A,RPN1,RXRB,BMP2,TACR3,BTG1,TCHH,C4BPB,CA2,CCK,CCND3,NAT1,NUP58
HALLMARK_GLYCOLYSIS	188	38	0.893745	1	CHST4,DPYSL4,COL5A1,VCAN,DCN,DLD,ENO1,ALDOB,SLC35A3,FUT8,GAPDHS,B3GAT1,GLRX,ANG,GYS2,HK2,IGFBP3,ISG20,CHST6,MET,MPI,NT5E,PC,GPR87,CLN6,PPP2CB,CHST12,MIOX,BIK,SDC2,XYLT2,SOX9,AURKA,TPBG,VLDLR,PPFIA4,NOL3,NDST3,GAL3ST1,CD44
HALLMARK_ESTROGEN_RESPONSE_LATE	192	39	0.944306	1	ST6GALNAC2,RAB31,ABHD2,SERPINA3,ADD3,SLC29A1,ABCA3,FDFT1,HSPB8,AMFR,SFN,IL6ST,ISG20,KRT13,MAPT,MEST,ASS1,ATP2B4,SERPINA5,GAL,SERPINA1,PRLR,DNAJC12,ELOVL5,SCNN1A,CHST8,TMPRSS3,TFAP2C,TH,TIAM1,TPBG,ZFP36,CA2,TFPI2,CALCR,CCNA1,DLG5,CXCL14,CD44,CDC6
HALLMARK_PEROXISOME	100	16	0.977975	1	SEMA3C,CTPS1,DHCR24,ESR2,ALB,ACSL1,ACSL5,PEX6,ABCB1,CLN6,ELOVL5,RXRG,ATXN1,CNBP,CACNA1B,BCL10,SLC23A2
HALLMARK_NOTCH_SIGNALING	31	4	0.979952	1	ST3GAL6,DTX1,FZD7,CUL1
HALLMARK_CHOLESTEROL_HOMEOSTASIS	70	10	0.980529	1	STARD4,FDFT1,GLDC,GSTM2,HMGCR,ATF3,NFIL3,PPARG,AVPR1A,ATXN2
HALLMARK_ADIPOGENESIS	196	34	0.987051	1	SORBS1,IMMT,CIDEA,COL4A1,COL15A1,ADIG,DBT,DLD,STOM,FABP4,PHLDB1,HSPB8,ANGPT1,GPX3,ACADL,MYLK,NDUFA5,ENPP2,PFKL,PGM1,POR,PPARG,RETN,AGPAT3,SQOR,QDPR,RREB1,ITSN1,NABP1,STAT5A,ITIH5,RAB34,SPARCL1,CD36,CD302
HALLMARK_INTERFERON_GAMMA_RESPONSE	196	34	0.989147	1	NOD1,VAMP5,CMKLR1,CSF2RB,GBP6,LYSMD2,AUTS2,CD274,GZMA,HIF1A,EIF4E3,SP110,IL15,IDO1,IRF4,ISG20,LCP2,LY6E,CIITA,PDE4B,MARCHF1,PTPN1,SLAMF7,CCL2,CCL5,CCL7,SELP,STAT2,BST2,BTG1,C1S,UPP1,VCAM1,ST8SIA4,CASP8,P2RY14
HALLMARK_WNT_BETA_CATENIN_SIGNALING	42	5	0.993248	1	CSNK1E,NOTCH4,TCF7,WNT6,HDAC11,CUL1
HALLMARK_MTORC1_SIGNALING	194	30	0.997656	1	ACTR3,COPS5,IMMT,ADD3,STARD4,DHCR24,ENO1,ACSL3,DAPP1,SERP1,GLRX,PSAT1,HK2,ACACA,HMGCR,IFRD1,IGFBP5,NFIL3,PFKL,PGM1,BCAT1,QDPR,ELOVL5,RPN1,SLA,SLC6A6,SRD5A1,AURKA,TXNRD1,VLDLR,BHLHE40,CDC25A
HALLMARK_MITOTIC_SPINDLE	189	34	0.997668	1	KATNB1,PDLIM5,SEPTIN9,TUBGCP2,AKAP13,SYNPO,FGD4,SHROOM1,DOCK2,EPB41L2,PALLD,RABGAP1,ARFIP2,GSN,NCK1,NUMA1,ARHGEF3,ANLN,CCDC88A,PXN,CLIP1,ITSN1,DST,SPTAN1,SPTBN1,AURKA,TIAM1,PIF1,PCGF5,NCK2,SORBS2,CDC42BPA,SSH2,WASF1,KIF23,RAPGEF5,TLK1
HALLMARK_MYC_TARGETS_V2	57	4	0.999565	1	RCL1,HK2,GRWD1,NOLC1
HALLMARK_FATTY_ACID_METABOLISM	149	18	0.999703	1	CIDEA,CPT1A,DHCR24,DLD,ACSL1,FMO1,GAD2,GAPDHS,ACADL,ODC1,ACSL5,PPARA,OSTC,ELOVL5,BMPR1B,CA2,VNN1,CD1D,CD36
HALLMARK_UNFOLDED_PROTEIN_RESPONSE	111	12	0.99978	1	DCTN1,SEC31A,SERP1,PSAT1,H2AX,ATF3,DNAJA4,CNOT6,CCL2,NABP1,YWHAZ,ZBTB17,NOLC1
HALLMARK_INTERFERON_ALPHA_RESPONSE	97	8	0.999969	1	SP110,IL15,ISG20,LY6E,STAT2,BST2,C1S,CASP8,CCRL2
HALLMARK_P53_PATHWAY	195	25	0.999974	1	CDH13,CDKN2A,NDRG1,BLCAP,KLK8,ABAT,EPHA2,STOM,ZNF365,PHLDA3,SESN1,SFN,OSGIN1,HMOX1,INHBB,ATF3,NHLH2,WRAP73,PTPRE,BMP2,BTG1,TCHH,UPP1,ZBTB16,TSC22D1,CCND3
HALLMARK_G2M_CHECKPOINT	192	23	0.999983	1	STAG1,TACC3,NUP50,FOXN3,E2F4,EGF,AMD1,TNPO2,H2AX,HIF1A,HOXC10,MEIS2,NUMA1,ODC1,JPT1,RAD21,SLC7A1,AURKA,TFDP1,UCK2,NSD2,SLC38A1,CUL1,NOLC1,KIF23,CDC6,CDC25A
HALLMARK_PROTEIN_SECRETION	88	7	0.999985	1	CLCN3,SEC31A,SGMS1,GNAS,ICA1,ARF1,SNX2,DST
HALLMARK_OXIDATIVE_PHOSPHORYLATION	188	16	1	1	MRPS30,IMMT,COX7C,CPT1A,DLD,ETFA,MTRR,NDUFA5,NDUFS2,OAT,OGDH,SLC25A3,ATP6V1E1,CYCS,POR,MRPL11,MFN2
HALLMARK_DNA_REPAIR	143	9	1	1	POLD3,CANT1,DDB1,POLL,GTF2F1,SMAD5,NME1,PDE4B,RAD52,RPA3,CDA
HALLMARK_E2F_TARGETS	193	14	1	1	STAG1,CDKN2A,TACC3,POLD3,KIF18B,CTPS1,H2AX,HELLS,NME1,JPT1,ING3,NUP107,RAD1,RAD21,RPA3,BRCA1,AURKA,NOLC1,CDC25A
HALLMARK_MYC_TARGETS_V1	192	13	1	1	TXNL4A,COPS5,CTPS1,RSL1D1,IFRD1,NME1,ODC1,SLC25A3,PSMA1,SNRPB2,TFDP1,CNBP,CUL1,NOLC1

## Sheet: LSn_LSadh_hypoDMP_promoter
HALLMARK	N	DE	P.DE	FDR	SigGenesInSet
HALLMARK_INFLAMMATORY_RESPONSE	195	57	1.69855e-05	0.000849275	CALCRL,KCNMB2,PDPN,NPFFR2,CMKLR1,KLF6,CSF3R,SGMS2,ADGRE1,PIK3R5,CLEC5A,RNF144B,ATP2C1,FFAR2,HRH1,IL7R,IL10,IL12B,IL15,TNFRSF9,IL18,INHBA,LCP2,LTA,LY6E,MEFV,MEP1A,MET,MSR1,SLC11A2,OLR1,PCDH7,PDE4B,PTAFR,PTPRE,RAF1,RGS1,CCL2,CCL5,CCL7,CCL17,CCL20,SELE,NOD2,SLC7A1,SLC7A2,BST2,TLR2,TPBG,C3AR1,C5AR1,VIP,BEST1,IL18RAP,CCRL2,SLC28A2,CD48
HALLMARK_MYOGENESIS	195	56	0.000339381	0.00840938	CDH13,SPEG,LDB3,CHRNA1,CKMT2,COL6A2,COL6A3,COL15A1,COX6A2,DTNA,ACSL1,MAPRE3,FLII,LPIN1,WWTR1,HSPB8,GJA5,GSN,SCHIP1,IFRD1,KIFC3,LAMA2,ABLIM1,LSP1,MEF2C,MYF6,MYH1,MYH2,MYH3,MYH4,MYH8,MYH11,MYL1,MYL2,MYLK,MYOG,NOS1,PC,PKIA,PVALB,SGCD,SGCG,SH3BGR,SPARC,SPTAN1,DENND2B,SVIL,TNNC2,TNNT2,TNNT3,TPM3,CASQ2,PPFIA4,BHLHE40,ACTN2,NAV2,MYOM2,CD36
HALLMARK_COAGULATION	131	39	0.000504563	0.00840938	CPQ,MASP2,KLK8,COMP,CPB2,DCT,A2M,F10,F13B,FGG,MAFF,FYN,GNB2,ANG,GSN,HRG,APOC2,ITIH1,MEP1A,MMP1,MMP7,OLR1,FURIN,SERPINB2,PECAM1,SERPINA1,PLAT,PLEK,GNG12,PROC,SPARC,THBS1,TIMP3,C1QA,C1S,C2,C8A,C8B,VWF,GDA
HALLMARK_ALLOGRAFT_REJECTION	187	50	0.00084164	0.0105205	TLR6,CXCL13,CCR1,CCR5,ETS1,FGR,GCNT1,SIT1,GZMA,HLA-DMB,HLA-DOA,HLA-DRA,APBB1,IFNG,IL2RA,IL4,IL10,IL12B,IL15,IL16,IL18,INHBA,ITK,KLRD1,KRT1,LCP2,NCK1,NME1,PRF1,PTPRC,BCAT1,RPS3A,CCL2,CCL5,CCL7,CCL11,CCL13,SPI1,TLR2,C2,TRAF2,CCR2,CAPG,EIF4G3,IL18RAP,BCL10,CCND3,CD1D,LY86,SOCS5,HDAC9
HALLMARK_EPITHELIAL_MESENCHYMAL_TRANSITION	191	48	0.00929078	0.0929078	CDH2,CDH6,CDH11,BASP1,POSTN,COL6A2,COL6A3,COL8A2,COL11A1,COMP,LRRC15,DCN,DPYSL3,FAP,FBLN2,GREM1,GJA1,LAMA1,TNC,IL15,INHBA,RHOB,LAMA2,LAMA3,LOXL2,LUM,MEST,MMP1,MYLK,NTM,PMEPA1,RGS4,SGCD,SGCG,DST,SPARC,SPOCK1,SPP1,TGFBR3,THBS1,TIMP3,TPM4,VCAM1,WIPF1,SCG2,CALD1,MFAP5,CAPG,CD44
HALLMARK_UV_RESPONSE_DN	142	37	0.0465816	0.38818	DLC1,PDLIM5,ADD3,COL11A1,NEK7,FHL2,ADGRL2,SYNE1,DDAH1,FYN,NIPBL,GCNT1,GJA1,ATP2C1,AMPH,NR3C1,SCHIP1,ANXA2,ANXA4,ICA1,SMAD7,MET,NFIB,ATP2B4,SLC22A18,PIK3CD,PLCB4,PPARG,PTGFR,RGS4,ATXN1,SDC2,SLC7A1,BMPR1A,TFPI,TGFBR3,BHLHE40,INPP4B
HALLMARK_COMPLEMENT	194	43	0.0572797	0.409141	SH2B3,CDH13,CPQ,CR2,DGKG,F10,FCN1,PIK3R5,MAFF,FYN,GMFB,GNB2,ANG,SCG3,GZMA,GZMK,ITIH1,LCP2,MMP12,MMP13,NOTCH4,OLR1,SERPINB2,HPCAL4,SERPINA1,PIK3CG,PLAT,PLEK,GNG2,PPP2CB,RAF1,GNB4,CCL5,C1QA,C1QC,C1S,C2,C4BPB,PLA2G7,ACTN2,KYNU,L3MBTL4,CD36,CDA
HALLMARK_KRAS_SIGNALING_DN	187	41	0.105951	0.662197	CAPN9,ARPP21,SLC38A3,KLK8,SYNPO,CYP11B2,DCC,EGF,FSHB,AMBN,GPR19,IFNG,IL5,IL12B,KCNMB1,KCNN1,KRT1,KRT5,KRT13,MEFV,NOS1,ATP4A,CD207,SERPINB2,PAX4,PDE6B,PLAG1,CDKAL1,KLHDC8A,THNSL2,PROP1,PTGFR,TENM2,SELENOP,BMPR1B,SSTR4,TG,THRB,VPREB1,TCL1A,SLC16A7,MYOT
HALLMARK_KRAS_SIGNALING_UP	192	40	0.130314	0.723965	IKZF1,GPNMB,ANXA10,SERPINA3,CMKLR1,CSF2,ETS1,DNMBP,GLRX,SCG3,GUCY1A1,GYPC,HSD11B1,IGF2,IL7R,INHBA,KIF5C,NGF,PECAM1,PEG3,ABCB1,PLAT,TMEM100,PRKG2,RETN,PTPRR,CCL20,SNAP25,SPP1,TFPI,TNNT2,TPH1,C3AR1,EVI5,HKDC1,PDCD1LG2,ATG10,SPARCL1,ITGBL1,HDAC9,NR1H4
HALLMARK_TGF_BETA_SIGNALING	53	12	0.28556	0.999994	RAB31,WWTR1,HDAC1,SMAD7,FURIN,PPM1A,PMEPA1,BMPR1A,SPTBN1,TGIF1,THBS1,BCAR3
HALLMARK_PANCREAS_BETA_CELLS	38	8	0.307888	0.999994	SCGN,CHGA,GCG,GCK,IAPP,INS,LMO2,PAX4,G6PC2
HALLMARK_BILE_ACID_METABOLISM	110	20	0.339788	0.999994	ABCA9,ABCA8,CYP7A1,DHCR24,DIO2,ABCA3,ACSL1,ABCA6,ABCA5,ABCA4,GC,SULT1B1,SLC22A18,ACSL5,HAO1,ATXN1,SLCO1A2,AKR1D1,BCAR3,NR1H4
HALLMARK_IL2_STAT5_SIGNALING	194	37	0.340717	0.999994	KLF6,CSF2,CTLA4,AGER,SPRED2,MAFF,ETFBKMT,ICOS,ANXA4,HK2,IL2RA,IL10,TNFRSF9,RHOB,ODC1,FURIN,ABCB1,POU2F1,CDC42SE2,RORA,SCN9A,SELP,SPP1,TIAM1,AHNAK,CAPG,CAPN3,CST7,BHLHE40,TNFSF11,CCND3,IL1RL1,CD83,TNFRSF8,CD44,CD48,CDC6
HALLMARK_TNFA_SIGNALING_VIA_NFKB	196	36	0.345562	0.999994	PDLIM5,KLF6,CSF2,CLCF1,MAFF,FUT4,TNFAIP8,TNC,IL6ST,IL7R,IL12B,TNFRSF9,IL18,INHBA,RHOB,ATF3,OLR1,SERPINB2,PDE4B,PLEK,PMEPA1,PTPRE,BCL2A1,CCL2,CCL5,CCL20,STAT5A,TGIF1,TLR2,ZFP36,SPSB1,BHLHE40,TSC22D1,KYNU,CCRL2,CD83,CD44
HALLMARK_HEME_METABOLISM	188	35	0.352954	0.999994	FTCD,ERMAP,CLCN3,ADD2,NEK7,EPB42,ELL2,ACKR1,TRIM58,RNF19A,NARF,ANK1,NR3C1,GYPA,GYPC,HBB,HBBP1,LMO2,NFE2,SLC11A2,PC,ADIPOR1,AHSP,FBXO34,RHAG,SEC14L1,SLC4A1,BNIP3L,SPTA1,TAL1,TFDP2,TNS1,TYR,NCOA4,CCND3,ABCG2,TMCC2
HALLMARK_REACTIVE_OXYGEN_SPECIES_PATHWAY	47	9	0.387675	0.999994	SBNO2,IPCEF1,GLRX,HMOX2,LSP1,MBP,MPO,NDUFS2,TXNRD1,OXSR1
HALLMARK_IL6_JAK_STAT3_SIGNALING	81	15	0.40854	0.999994	CXCL13,CCR1,CSF2,CSF2RB,CSF3R,A2M,PIK3R5,HMOX1,IL2RA,IL6ST,PTPN1,CCL7,STAT2,TLR2,CD36,CD44
HALLMARK_ESTROGEN_RESPONSE_EARLY	193	37	0.437427	0.999994	DLC1,ADCY1,RAB31,ABHD2,ADD3,CANT1,ABCA3,FDFT1,FHL2,KAZN,HSPB8,AMFR,GJA1,SFN,IL6ST,KRT13,ABLIM1,MSMB,SLC37A1,SYBU,MINDY1,RARA,ELOVL5,SCNN1A,TMPRSS3,SLC7A2,SVIL,TIAM1,TPBG,MPPED2,CALCR,BHLHE40,CBFA2T3,NAV2,FCMR,CD44,GREB1,GAB2
HALLMARK_ANDROGEN_RESPONSE	97	18	0.475507	0.999994	PDLIM5,ABHD2,DHCR24,ACSL3,PTK2B,ELL2,TNFAIP8,GUCY1A1,HMGCR,CENPN,AZGP1,PMEPA1,ELOVL5,SELENOP,BMPR1B,NCOA4,INPP4B,TSC22D1,CCND3
HALLMARK_ANGIOGENESIS	35	7	0.501811	0.999994	POSTN,FGFR1,LUM,OLR1,SERPINA5,PRG2,SPP1
HALLMARK_PI3K_AKT_MTOR_SIGNALING	103	18	0.534807	0.999994	FGF6,DAPP1,SFN,ACACA,IL4,ARF1,SMAD2,NCK1,NGF,IRAK4,MAPK8,MAPK10,RPTOR,RAF1,SLA,STAT2,TIAM1,TRAF2,CAMK4
HALLMARK_GLYCOLYSIS	188	31	0.536018	0.999994	CHST4,DCN,DLD,ENO1,ALDOB,SLC35A3,FUT8,GAPDHS,B3GAT1,GLRX,ANG,GYS2,HK2,ISG20,CHST6,MET,MPI,PC,GPR87,CLN6,PPP2CB,CHST12,MIOX,SDC2,XYLT2,AURKA,TPBG,PPFIA4,NOL3,NDST3,GAL3ST1,CD44
HALLMARK_SPERMATOGENESIS	131	21	0.626105	0.999994	CST8,RPL39L,ADAD1,CLVS1,DCC,LPIN1,ADAM2,GAPDHS,TEKT2,SCG3,HOXB1,HSPA2,NOS1,NPHP1,PDHA2,PGK2,SEPTIN4,POMC,DDX4,AURKA,TNP1,CAMK4
HALLMARK_XENOBIOTIC_METABOLISM	196	32	0.639369	0.999994	SLC35B1,PDLIM5,DHRS1,CYP1A2,CYP2E1,DHPS,EPHA2,ESR1,F10,FMO1,G6PC1,TKFC,GCNT2,GSTA3,HMOX1,HRG,HSD11B1,ITIH1,PC,SAR1B,POR,CNDP2,BCAT1,ELOVL5,CCL25,SLC6A6,TAT,TYR,UPP1,VNN1,KYNU,CD36,CDA
HALLMARK_HYPOXIA	190	31	0.689885	0.999994	KLF6,DCN,DTNA,ENO1,ETS1,ALDOB,NEDD4L,MAFF,WSB1,GAPDHS,GCK,GCNT2,GLRX,NR3C1,ANXA2,HK1,HK2,HMOX1,ISG20,ATF3,PCK1,PLAC8,TMEM45A,RORA,SDC2,SLC6A6,BNIP3L,TPBG,ZFP36,PPFIA4,BHLHE40
HALLMARK_ESTROGEN_RESPONSE_LATE	192	30	0.766496	0.999994	RAB31,ABHD2,SERPINA3,ADD3,ABCA3,FDFT1,HSPB8,AMFR,SFN,IL6ST,ISG20,KRT13,MEST,ASS1,ATP2B4,SERPINA5,SERPINA1,PRLR,DNAJC12,ELOVL5,SCNN1A,CHST8,TMPRSS3,TH,TIAM1,TPBG,ZFP36,CALCR,CD44,CDC6
HALLMARK_APICAL_SURFACE	41	6	0.77055	0.999994	SLC22A12,NTNG1,ATP6V0A4,ATP8B1,SULF2,SCUBE1
HALLMARK_APOPTOSIS	155	23	0.814869	0.999994	DCN,GPX1,GSN,GUCY2D,HGF,HMOX1,IFNB1,IL18,ISG20,RHOB,LUM,SMAD7,ATF3,PLAT,PLCB2,PRF1,RARA,BNIP3L,SPTAN1,TGFBR3,TIMP3,DAP3,BCL10,CD44,PLPPR4
HALLMARK_APICAL_JUNCTION	193	28	0.909021	0.999994	CDH4,CDH6,CDH8,CDH11,SPEG,CNTN1,COL9A1,LAYN,CTNND1,EPB41L2,CLDN14,CADM2,CD274,CD209,ICAM2,KRT31,LAMA3,NRTN,PECAM1,PPP2R2C,PTPRC,ACTB,SYK,TSPAN4,VCAM1,VWF,ACTN2,NEXN,NRXN2
HALLMARK_PEROXISOME	100	12	0.921602	0.999994	SEMA3C,CTPS1,DHCR24,ESR2,ALB,ACSL1,ACSL5,ABCB1,CLN6,ELOVL5,ATXN1,CNBP,BCL10
HALLMARK_MITOTIC_SPINDLE	189	27	0.940858	0.999994	KATNB1,PDLIM5,SEPTIN9,TUBGCP2,AKAP13,SYNPO,SHROOM1,EPB41L2,PALLD,RABGAP1,ARFIP2,GSN,NCK1,NUMA1,ARHGEF3,ANLN,PXN,CLIP1,ITSN1,DST,SPTAN1,SPTBN1,AURKA,TIAM1,SORBS2,SSH2,WASF1,KIF23,RAPGEF5,TLK1
HALLMARK_INTERFERON_GAMMA_RESPONSE	196	26	0.941586	0.999994	CMKLR1,CSF2RB,GBP6,CD274,GZMA,EIF4E3,SP110,IL15,IDO1,ISG20,LCP2,LY6E,CIITA,PDE4B,MARCHF1,PTPN1,SLAMF7,CCL2,CCL5,CCL7,SELP,STAT2,BST2,C1S,UPP1,VCAM1,P2RY14
HALLMARK_MTORC1_SIGNALING	194	24	0.943316	0.999994	COPS5,IMMT,ADD3,STARD4,DHCR24,ENO1,ACSL3,DAPP1,SERP1,GLRX,HK2,ACACA,HMGCR,IFRD1,BCAT1,QDPR,ELOVL5,RPN1,SLA,SLC6A6,SRD5A1,AURKA,TXNRD1,BHLHE40,CDC25A
HALLMARK_HEDGEHOG_SIGNALING	33	3	0.968173	0.999994	NRCAM,SLIT1,SCG2
HALLMARK_ADIPOGENESIS	196	23	0.975817	0.999994	IMMT,COL15A1,ADIG,DBT,DLD,FABP4,PHLDB1,HSPB8,ANGPT1,ACADL,MYLK,NDUFA5,POR,PPARG,RETN,AGPAT3,SQOR,QDPR,RREB1,ITSN1,STAT5A,RAB34,SPARCL1,CD36
HALLMARK_FATTY_ACID_METABOLISM	149	16	0.978296	0.999994	CPT1A,DHCR24,DLD,ACSL1,FMO1,GAPDHS,ACADL,ODC1,ACSL5,PPARA,OSTC,ELOVL5,BMPR1B,VNN1,CD1D,CD36
HALLMARK_CHOLESTEROL_HOMEOSTASIS	70	6	0.980049	0.999994	STARD4,FDFT1,HMGCR,ATF3,PPARG,ATXN2
HALLMARK_UV_RESPONSE_UP	155	17	0.981413	0.999994	FMO1,AMD1,H2AX,HMOX1,HSPA2,DNAJB1,IL6ST,RHOB,ATF3,FURIN,ABCB1,PTPRD,RAB27A,RPN1,RXRB,TCHH,C4BPB,CCND3
HALLMARK_NOTCH_SIGNALING	31	2	0.986152	0.999994	ST3GAL6,CUL1
HALLMARK_UNFOLDED_PROTEIN_RESPONSE	111	9	0.996467	0.999994	SEC31A,SERP1,H2AX,ATF3,DNAJA4,CNOT6,CCL2,YWHAZ,ZBTB17,NOLC1
HALLMARK_G2M_CHECKPOINT	192	18	0.997551	0.999994	STAG1,TACC3,NUP50,FOXN3,E2F4,EGF,AMD1,H2AX,NUMA1,ODC1,JPT1,RAD21,SLC7A1,AURKA,TFDP1,NSD2,SLC38A1,CUL1,NOLC1,KIF23,CDC6,CDC25A
HALLMARK_WNT_BETA_CATENIN_SIGNALING	42	2	0.997705	0.999994	CSNK1E,NOTCH4,CUL1
HALLMARK_INTERFERON_ALPHA_RESPONSE	97	7	0.998036	0.999994	SP110,IL15,ISG20,LY6E,STAT2,BST2,C1S,CCRL2
HALLMARK_MYC_TARGETS_V2	57	2	0.999388	0.999994	HK2,NOLC1
HALLMARK_OXIDATIVE_PHOSPHORYLATION	188	15	0.999433	0.999994	MRPS30,IMMT,COX7C,CPT1A,DLD,ETFA,MTRR,NDUFA5,NDUFS2,OGDH,SLC25A3,ATP6V1E1,CYCS,POR,MRPL11,MFN2
HALLMARK_PROTEIN_SECRETION	88	5	0.999493	0.999994	CLCN3,SEC31A,SGMS1,ICA1,ARF1,DST
HALLMARK_DNA_REPAIR	143	9	0.999816	0.999994	POLD3,CANT1,DDB1,POLL,SMAD5,NME1,PDE4B,RAD52,RPA3,CDA
HALLMARK_MYC_TARGETS_V1	192	13	0.999912	0.999994	TXNL4A,COPS5,CTPS1,RSL1D1,IFRD1,NME1,ODC1,SLC25A3,PSMA1,SNRPB2,TFDP1,CNBP,CUL1,NOLC1
HALLMARK_E2F_TARGETS	193	13	0.999942	0.999994	STAG1,TACC3,POLD3,KIF18B,CTPS1,H2AX,HELLS,NME1,JPT1,ING3,NUP107,RAD1,RAD21,RPA3,AURKA,NOLC1,CDC25A
HALLMARK_P53_PATHWAY	195	13	0.999994	0.999994	CDH13,BLCAP,KLK8,EPHA2,ZNF365,SFN,OSGIN1,HMOX1,ATF3,PTPRE,TCHH,UPP1,TSC22D1,CCND3

## Sheet: LSn_LSadh_hyperDMP_promoter
HALLMARK	N	DE	P.DE	FDR	SigGenesInSet
HALLMARK_EPITHELIAL_MESENCHYMAL_TRANSITION	191	38	0.000137693	0.00688466	EDIL3,CDH11,COL1A2,COL4A1,COL4A2,COL5A1,COL6A3,COL11A1,COL12A1,VCAN,FBLN2,FBN1,FBN2,NID2,GAS1,GJA1,LAMA1,ANPEP,IGFBP3,ITGA5,LOXL2,MEST,MMP2,MSX1,NT5E,NTM,PMEPA1,BDNF,SFRP1,SFRP4,SLIT3,SPOCK1,THBS2,THY1,VIM,TFPI2,PDLIM4,SLIT2
HALLMARK_SPERMATOGENESIS	131	23	0.00137645	0.0344113	CLGN,CCT6B,DMC1,ADCYAP1,RPL39L,SHE,CLVS1,DCC,DMRT1,ALOX15,GAD1,DDX25,HSPA1L,HSPA2,HTR5A,IL12RB2,NOS1,NPY5R,CHFR,BRAF,SYCP1,CCNA1,SNAP91
HALLMARK_PANCREAS_BETA_CELLS	38	10	0.00212467	0.0354112	CHGA,PDX1,ISL1,LMO2,NEUROD1,NKX2-2,NEUROG3,PAX6,SST,MAFB
HALLMARK_KRAS_SIGNALING_DN	187	28	0.00719978	0.0899973	STAG3,ARPP21,CNTFR,ADRA2C,DCC,EPHA5,GDNF,YPEL1,CCDC106,PCDHB1,TLX1,HTR1B,NOS1,WNT16,PDE6B,PKP1,MFSD6,PTGFR,RYR2,SLC6A3,SSTR4,TFAP2B,TGFB2,THRB,ZBTB16,EFHD1,TCL1A,CCNA1,SLC16A7
HALLMARK_INFLAMMATORY_RESPONSE	195	24	0.0575631	0.575631	PDPN,NPFFR2,CMKLR1,PIK3R5,HAS2,HIF1A,HPN,ICAM4,IL1R1,ITGA5,KCNA3,KCNJ2,OPRK1,P2RX7,PCDH7,PDE4B,SLC7A2,TACR1,TACR3,TLR1,TPBG,SLC4A4,ACVR2A,CD70
HALLMARK_HEDGEHOG_SIGNALING	33	7	0.10504	0.875332	CDK6,CNTFR,CRMP1,NRCAM,THY1,VLDLR,UNC5C,NRP2
HALLMARK_KRAS_SIGNALING_UP	192	23	0.182894	1	IKZF1,CIDEA,CMKLR1,DOCK2,ALDH1A3,BTBD3,TRIB2,TMEM176B,GUCY1A1,GYPC,H2BC3,IGF2,IGFBP3,NGF,GPRC5B,TMEM176A,PTPRR,BMP2,SNAP25,SOX9,CA2,ALDH1A2,SNAP91,MAFB
HALLMARK_UV_RESPONSE_DN	142	22	0.214549	1	COL1A2,COL11A1,EFEMP1,SYNE1,GJA1,AMPH,NR3C1,HAS2,APBB2,IGFBP5,IRS1,KIT,MMP16,PIK3CD,PPARG,PTGFR,BDNF,SDC2,VLDLR,CACNA1A,CDC42BPA,ACVR2A,MAGI2
HALLMARK_APICAL_JUNCTION	193	25	0.219902	1	CDH3,CDH8,CDH11,SPEG,ADAMTS5,CNTN1,LAYN,VCAN,FBN1,CLDN14,CLDN15,CADM2,GTF2F1,ICAM4,IRS1,MMP2,CLDN11,CADM3,ACTA1,THY1,TSPAN4,CLDN5,MADCAM1,SLIT2,NRXN2,CD34
HALLMARK_UV_RESPONSE_UP	155	16	0.430776	1	CDO1,NKX2-5,GPX3,ONECUT1,HSPA2,MSX1,NTRK3,GAL,CYB5R1,PTPRD,BMP2,TACR3,BTG1,CA2,CCK,NAT1,NUP58
HALLMARK_ANGIOGENESIS	35	4	0.479781	1	VCAN,MSX1,THBD,PGLYRP1
HALLMARK_APOPTOSIS	155	14	0.669525	1	CYLD,GPX3,GUCY2D,MMP2,AVPR1A,BIK,BMP2,BRCA1,TGFB2,TIMP2,CASP8,MADD,CCNA1,FEZ1,PLPPR4
HALLMARK_APICAL_SURFACE	41	4	0.695414	1	NTNG1,GAS1,MAL,BRCA1,THY1
HALLMARK_REACTIVE_OXYGEN_SPECIES_PATHWAY	47	4	0.707272	1	FES,GPX3,HHEX,TXNRD1
HALLMARK_ESTROGEN_RESPONSE_EARLY	193	20	0.717204	1	ADCY1,RAB31,ADCY9,ABAT,RHOBTB3,KAZN,TBC1D30,GFRA1,GJA1,INHBB,MAST4,MAPT,RETREG1,ELOVL2,SLC7A2,TFAP2C,TPBG,MPPED2,CALCR,SYNGR1
HALLMARK_MYOGENESIS	195	18	0.787718	1	CDH13,EFS,SPEG,SORBS1,ADCY9,COL4A2,COL6A3,COL15A1,DES,GNAO1,GPX3,IGF1,IGFBP3,KIFC3,MEF2C,NOS1,PKIA,ACTA1
HALLMARK_IL2_STAT5_SIGNALING	194	17	0.810478	1	NDRG1,GPR83,SHE,GUCY1B1,IRF4,NFIL3,NT5E,PENK,POU2F1,RNH1,RORA,ST3GAL4,BMP2,UCK2,CA2,ITIH5,EOMES,TNFRSF8
HALLMARK_CHOLESTEROL_HOMEOSTASIS	70	5	0.81833	1	GLDC,GSTM2,NFIL3,PPARG,AVPR1A
HALLMARK_HEME_METABOLISM	188	15	0.853489	1	RCL1,ADD2,DAAM1,ANK1,NR3C1,GYPC,ICAM4,LMO2,HEBP1,ADIPOR1,FBXO34,SNCA,TAL1,CA1,CA2,KAT2B
HALLMARK_IL6_JAK_STAT3_SIGNALING	81	5	0.85362	1	CNTFR,PIK3R5,IL1R1,ITGA4,LEPR
HALLMARK_XENOBIOTIC_METABOLISM	196	14	0.860292	1	CDO1,ESR1,GAD1,TMEM176B,AOX1,IGF1,IL1R1,LCAT,MPP2,NDRG2,BCAT1,SLC12A4,TGFB2,CA2,ATOH8
HALLMARK_ALLOGRAFT_REJECTION	187	13	0.872751	1	CDKN2A,HIF1A,APBB1,INHBB,IRF4,BCAT1,BRCA1,TGFB2,THY1,TLR1,ST8SIA4,DYRK3,ACVR2A,CARTPT
HALLMARK_TGF_BETA_SIGNALING	53	4	0.879688	1	RAB31,LTBP2,PMEPA1,BMP2
HALLMARK_NOTCH_SIGNALING	31	2	0.888749	1	DTX1,FZD7
HALLMARK_HYPOXIA	190	15	0.895049	1	NDRG1,DPYSL4,COL5A1,NCAN,NR3C1,IGFBP3,KIF5A,NFIL3,PFKL,PGM1,PKP1,RORA,SDC2,BTG1,TPBG,VLDLR
HALLMARK_P53_PATHWAY	195	14	0.909696	1	CDH13,CDKN2A,NDRG1,ABAT,STOM,ZNF365,PHLDA3,SESN1,INHBB,NHLH2,WRAP73,BMP2,BTG1,ZBTB16
HALLMARK_ADIPOGENESIS	196	13	0.936138	1	SORBS1,CIDEA,COL4A1,COL15A1,STOM,GPX3,ENPP2,PFKL,PGM1,PPARG,AGPAT3,NABP1,ITIH5,CD302
HALLMARK_BILE_ACID_METABOLISM	110	6	0.937612	1	SLC29A1,PEX6,RBP1,RXRG,CYP7B1,SLC23A2
HALLMARK_ESTROGEN_RESPONSE_LATE	192	14	0.949887	1	ST6GALNAC2,RAB31,SLC29A1,MAPT,MEST,GAL,CHST8,TFAP2C,TPBG,CA2,TFPI2,CALCR,CCNA1,DLG5,CXCL14
HALLMARK_MYC_TARGETS_V2	57	2	0.954986	1	RCL1,GRWD1
HALLMARK_ANDROGEN_RESPONSE	97	6	0.964911	1	CDK6,NDRG1,ALDH1A3,GUCY1A1,PMEPA1,ADAMTS1
HALLMARK_WNT_BETA_CATENIN_SIGNALING	42	2	0.966003	1	TCF7,WNT6,HDAC11
HALLMARK_PEROXISOME	100	5	0.966385	1	CTPS1,PEX6,RXRG,CACNA1B,SLC23A2
HALLMARK_INTERFERON_GAMMA_RESPONSE	196	11	0.966695	1	NOD1,VAMP5,CMKLR1,LYSMD2,AUTS2,HIF1A,IRF4,PDE4B,MARCHF1,BTG1,ST8SIA4,CASP8
HALLMARK_PI3K_AKT_MTOR_SIGNALING	103	6	0.971937	1	ACTR3,NOD1,VAV3,ADCY2,CSNK2B,NGF,PITX2
HALLMARK_COMPLEMENT	194	11	0.983787	1	CDH13,COL4A2,CTSL,DGKG,PIK3R5,HSPA1A,GNG2,GNB4,TIMP2,CA2,TFPI2,SPOCK2
HALLMARK_GLYCOLYSIS	188	10	0.989505	1	DPYSL4,COL5A1,VCAN,B3GAT1,IGFBP3,NT5E,BIK,SDC2,SOX9,TPBG,VLDLR
HALLMARK_UNFOLDED_PROTEIN_RESPONSE	111	4	0.992553	1	DCTN1,PSAT1,CNOT6,NABP1
HALLMARK_COAGULATION	131	5	0.992594	1	FBN1,HPN,MMP2,THBD,TFPI2
HALLMARK_TNFA_SIGNALING_VIA_NFKB	196	8	0.998083	1	EGR2,NFIL3,PDE4B,PER1,PMEPA1,BMP2,BTG1,MSC
HALLMARK_MITOTIC_SPINDLE	189	11	0.998351	1	SEPTIN9,AKAP13,FGD4,DOCK2,PALLD,CCDC88A,PIF1,PCGF5,NCK2,SORBS2,CDC42BPA
HALLMARK_MTORC1_SIGNALING	194	8	0.998596	1	ACTR3,PSAT1,IGFBP5,NFIL3,PFKL,PGM1,BCAT1,TXNRD1,VLDLR
HALLMARK_PROTEIN_SECRETION	88	2	0.999447	1	GNAS,SNX2
HALLMARK_INTERFERON_ALPHA_RESPONSE	97	1	0.999796	1	CASP8
HALLMARK_G2M_CHECKPOINT	192	6	0.999903	1	FOXN3,TNPO2,HIF1A,HOXC10,MEIS2,UCK2
HALLMARK_FATTY_ACID_METABOLISM	149	2	0.999965	1	CIDEA,GAD2,CA2
HALLMARK_DNA_REPAIR	143	1	0.999995	1	GTF2F1,PDE4B
HALLMARK_E2F_TARGETS	193	2	1	1	CDKN2A,CTPS1,BRCA1
HALLMARK_OXIDATIVE_PHOSPHORYLATION	188	1	1	1	OAT
HALLMARK_MYC_TARGETS_V1	192	1	1	1	CTPS1

## Sheet: LSn_LSca_allDMP_promoter
HALLMARK	N	DE	P.DE	FDR	SigGenesInSet
HALLMARK_INFLAMMATORY_RESPONSE	195	76	9.26131e-08	4.63066e-06	ABI1,CALCRL,KCNMB2,NMUR1,SEMA4D,PDPN,CCR7,CMKLR1,CSF3,CSF3R,CD55,SGMS2,APLNR,LPAR1,ADGRE1,KIF1B,STAB1,PIK3R5,CLEC5A,GABBR1,ATP2C1,FFAR2,GPR132,HAS2,HIF1A,ICAM4,IL1R1,IL2RB,IL4R,IL6,IL10,IL15RA,TNFRSF9,INHBA,IRF7,CD82,KCNA3,KCNJ2,LCK,LCP2,LDLR,LY6E,MEP1A,MSR1,NFKB1,ATP2A2,SLC11A2,OLR1,P2RX7,P2RY2,PDE4B,PTAFR,PTGER2,PTGER4,PTPRE,ROS1,BDKRB1,CCL24,CX3CL1,NOD2,SLC7A1,SLC7A2,BST2,TLR1,TLR2,TLR3,C3AR1,…
HALLMARK_UV_RESPONSE_DN	142	62	7.27526e-05	0.00129991	AKT3,DLC1,CAP2,PDLIM5,CELF2,PTPN21,ADD3,COL1A1,NEK7,DAB2,DYRK1A,LPAR1,FHL2,TOGARAM1,ADGRL2,SYNE1,DDAH1,FYN,SIPA1L1,GCNT1,ATP2C1,AMPH,NR3C1,SCHIP1,ANXA2,HAS2,ANXA4,APBB2,INSIG1,IRS1,KCNMA1,LDLR,SMAD3,ABCC1,NFIB,NFKB1,SLC22A18,CDON,SFMBT1,PIK3CD,PLCB4,PMP22,PPARG,PRKAR2B,MAP2K5,ZMIZ1,PTEN,PTGFR,RGS4,BDNF,ATXN1,SLC7A1,BMPR1A,TFPI,TGFBR3,PRDM2,CDC42BPA,BHLHE40,PLPP3,INPP4B,SYNJ2,KALRN
HALLMARK_KRAS_SIGNALING_UP	192	69	7.79946e-05	0.00129991	TSPAN1,MPZL2,IKZF1,SPON1,SERPINA3,CMKLR1,CPE,CSF2,EMP1,AKT2,ETS1,F13A1,BTBD3,EPB41L3,DNMBP,MMD,GALNT3,GLRX,TRIB2,TMEM176B,GUCY1A1,GYPC,H2BC3,CFH,HSD11B1,BIRC3,IRF8,APOD,INHBA,ITGB2,LCP1,MMP10,MYCN,NGF,ZNF639,NIN,PCP4,GPRC5B,PEG3,ABCB1,PIGR,PLAT,PLAU,CCSER2,CROT,TMEM176A,PRKG2,ANKH,RETN,PSMB8,PTPRR,RBP4,CFB,SATB1,SCG5,BMP2,SLPI,TFPI,C3AR1,CA2,SEMA3B,HKDC1,CAB39L,NR0B2,IL1RL2,MAP7,IL33,ITGBL1,SNAP9…
HALLMARK_IL2_STAT5_SIGNALING	194	66	0.00175208	0.021901	ARL4A,NDRG1,BATF,FGL2,SMPDL3A,PLIN2,CCR4,CSF2,GLIPR2,EMP1,F2RL2,PHLDA1,SWAP70,LCLAT1,ETFBKMT,HYCC2,DCPS,GUCY1B1,ICOS,ANXA4,HK2,SLC29A2,IRF8,IL2RA,IL2RB,IL4R,IL10,TNFRSF9,IRF4,ITGAV,RHOB,RHOH,MAP6,NFIL3,NOP2,FURIN,ABCB1,SERPINB6,PLAGL1,PLSCR1,POU2F1,CDC42SE2,PHTF2,PTGER2,RNH1,RORA,SCN9A,BMP2,SLC1A5,TGM2,TIAM1,UCK2,XBP1,CA2,AHNAK,SPRY4,NCOA3,LRRC8C,HOPX,GPR65,CST7,BHLHE40,TNFSF11,CCND3,IL1RL1,GSTO1…
HALLMARK_HEME_METABOLISM	187	60	0.00649838	0.0649838	TSPAN5,RCL1,NUDT4,ADD1,CLCN3,ADD2,NEK7,EPB42,DMTN,ALAD,MARCHF8,FECH,DAAM1,ARHGEF12,OSBP2,RNF19A,ANK1,NR3C1,GYPC,H1-0,HBBP1,IGSF3,ICAM4,LMO2,MXI1,NFE2,SLC11A2,PC,SIDT2,AHSP,SMOX,TENT5C,FBXO34,FOXJ2,AGPAT4,RAP1GAP,SLC6A9,TRAK2,SNCA,SPTA1,BSG,TCEA1,TFDP2,TNS1,TYR,UCP2,CA1,CA2,VEZF1,SLC30A1,NCOA4,CAST,H4C3,KAT2B,CCND3,P4HA2,SELENBP1,MFHAS1,ABCG2,LPIN2,TMCC2
HALLMARK_ESTROGEN_RESPONSE_EARLY	193	65	0.0108652	0.0905432	TOB1,FARP1,DLC1,ABHD2,ADD3,CANT1,CLDN7,ABAT,ELF1,FDFT1,FHL2,RHOBTB3,FKBP5,KDM4B,KAZN,OPN3,FRK,TIPARP,TSKU,GFRA1,TJP3,PDLIM3,SNX24,NXT1,MAST4,KRT15,ABLIM1,EEIG1,AFF1,P2RY2,PDZK1,SLC37A1,SYBU,MINDY1,HR,KLK10,OLFML3,SLC24A3,RARA,TGIF2,ELOVL5,RPS6KA2,SCNN1A,CXCL12,TMPRSS3,SIAH2,SLC7A2,SVIL,TFF1,TGM2,TIAM1,UGCG,MPPED2,WFS1,XBP1,SEMA3B,AKAP1,NRIP1,BHLHE40,CBFA2T3,KCNK5,PEX11A,FCMR,NCOR2,GREB1,GAB2
HALLMARK_ALLOGRAFT_REJECTION	187	55	0.0196173	0.128977	ABI1,TLR6,CCR5,ELANE,ETS1,FGR,STAB1,FYB1,GCNT1,GZMA,HIF1A,HLA-DMB,HLA-DOB,HLA-DRA,APBB1,IRF8,IL2RA,IL2RB,IL4R,IL6,IL7,IL10,IL12RB1,IL16,INHBA,IRF4,IRF7,ITGB2,ITK,KRT1,LCK,LCP2,NCK1,TRAT1,PTPN6,PTPRC,BCAT1,SPI1,TLR1,TLR2,TLR3,TPD52,CCR2,UBE2D1,ST8SIA4,DYRK3,GPR65,EIF4G3,IL18RAP,CCND3,CD1D,CD247,CD4,CD28,LY86,SOCS5
HALLMARK_XENOBIOTIC_METABOLISM	196	57	0.0206364	0.128977	SLC35B1,CDO1,PDLIM5,LEAP2,ADH1C,ADH5,COMT,CYP27A1,DHPS,ENPEP,EPHX1,ESR1,ETS2,F10,F11,FABP1,FBP1,FMO1,GCNT2,CYFIP2,TMEM176B,SERTAD1,HNF4A,HSD11B1,IRF8,IL1R1,ITIH1,LCAT,MT2A,ATP2A2,PC,CSAD,SMOX,PPARD,CROT,CNDP2,ABHD6,NDRG2,BCAT1,RAP1GAP,RBP4,ELOVL5,CFB,CCL25,MCCC2,SLC1A5,SLC6A6,SLC12A4,TTPA,TYR,UGDH,CA2,AKR1C3,VNN1,NFS1,LONP1,GSTO1,CD36,BCAR1,LPIN2,CDA
HALLMARK_COMPLEMENT	194	58	0.024102	0.1339	SH2B3,CDH13,CPQ,COL4A2,CP,CPM,CD55,DGKG,DPP4,DUSP5,F7,F10,FCN1,PIK3R5,FYN,GATA3,GNAI2,GNB2,ANG,GZMA,CFH,KCNIP2,HNF4A,HSPA1A,IL6,IRF7,ITIH1,KLKB1,LCK,LCP2,LGALS3,LRP1,MMP12,MMP13,NOTCH4,OLR1,PIK3CA,PIK3CG,PLA2G4A,PLAT,PLSCR1,GNG2,PPP4C,DOCK10,PRKCD,LGMN,GNB4,S100A9,S100A12,CFB,C1QC,C4BPB,CA2,PLA2G7,CALM1,CBLB,ACTN2,CD36,CDA,SPOCK2
HALLMARK_INTERFERON_GAMMA_RESPONSE	196	55	0.0368029	0.184015	IL18BP,ARL4A,ADAR,NOD1,FGL2,CMKLR1,CSF2RB,GBP6,TDRD7,GZMA,CFH,HIF1A,EIF4E3,IRF8,IFI27,SP110,IFIT1,IL2RB,IL4R,IL6,IL7,IL15RA,IDO1,IRF4,IRF7,ISG20,LCP2,LY6E,CIITA,MT2A,MX2,NFKB1,OAS2,PDE4B,PLA2G4A,PLSCR1,MARCHF1,BANK1,PSMB8,PELI1,PTPN1,PTPN6,SLAMF7,CFB,SECTM1,BST2,TRIM26,ST8SIA4,ZBP1,NCOA3,CASP8,ARID5B,RIPK1,EPSTI1,CD38,CD69,MVP
HALLMARK_HYPOXIA	190	57	0.0405313	0.184233	NDRG1,PPARGC1A,CAVIN3,PLIN2,B4GALNT2,CP,CCN2,DCN,DTNA,ENO1,ENO2,ETS1,EXT1,FBP1,ALDOA,ALDOB,NEDD4L,GAA,TIPARP,WSB1,GBE1,GCNT2,AMPD3,GLRX,CAVIN1,NR3C1,ANXA2,HDLBP,HK2,HOXB9,NDST1,IL6,ISG20,LDHC,MT2A,MXI1,NFIL3,PLAC8,PFKL,PKLR,ERRFI1,KLHL24,TMEM45A,ANKZF1,ACKR3,RORA,SDC4,SIAH2,SLC2A5,SLC6A6,TGM2,TPD52,BHLHE40,P4HA2,SELENBP1,CCNG2,LARGE1,CHST3
HALLMARK_EPITHELIAL_MESENCHYMAL_TRANSITION	191	58	0.0564515	0.235214	CDH2,CDH6,EDIL3,CDH11,BASP1,CAP2,POSTN,GLIPR1,FSTL1,COL1A1,COL4A1,COL4A2,COL6A2,COMP,CCN2,DAB2,DCN,ELN,ENO2,FAP,FMOD,GREM1,TNC,IL6,INHBA,ITGAV,ITGB1,RHOB,LAMA3,LOXL1,LRP1,LUM,MATN2,MCM7,MEST,MSX1,MYLK,TNFRSF11B,NTM,PMP22,PPIB,HTRA1,PMEPA1,RGS4,BDNF,SDC4,CXCL12,SFRP1,SLIT3,SNTB1,SPOCK1,TGFBR3,TGM2,THBS1,TIMP3,WIPF1,SCG2,CALD1,SLIT2
HALLMARK_REACTIVE_OXYGEN_SPECIES_PATHWAY	47	16	0.0654179	0.251607	SRXN1,FES,SBNO2,IPCEF1,GLRX,HMOX2,LSP1,MBP,MGST1,MPO,ABCC1,NDUFB4,NDUFS2,PTPA,SOD1,TXNRD1,PRDX6
HALLMARK_ANDROGEN_RESPONSE	97	31	0.08351	0.294385	NDRG1,PDLIM5,MYL12A,ABHD2,PTPN21,ACSL3,PTK2B,FKBP5,GPD1L,TNFAIP8,GUCY1A1,H1-0,IDI1,KLK3,INSIG1,ITGAV,PGM3,ANKH,PMEPA1,ZMIZ1,ELOVL5,BMPR1B,UAP1,TPD52,STEAP4,NCOA4,ARID5B,INPP4B,TSC22D1,CCND3,MAP7
HALLMARK_MYOGENESIS	195	58	0.0883156	0.294385	CDH13,SPEG,SORBS1,CHRNA1,COL1A1,COL4A2,COL6A2,COL15A1,CRAT,DTNA,APLNR,AK1,EPHB3,AKT2,FABP3,ACSL1,MAPRE3,DAPK2,GAA,SH2B1,GNAO1,GSN,SCHIP1,APOD,IFRD1,APP,ITGB1,KCNH1,KIFC3,ABLIM1,LSP1,MB,MEF2C,MEF2D,MYH1,MYH2,MYH4,MYH7,MYH8,MYL1,MYLK,NOS1,ATP2A1,PC,FXYD1,PKIA,RIT1,SMTN,SLN,DENND2B,SVIL,KLF5,TEAD4,TNNT3,TPM3,VIPR1,BHLHE40,ACTN2,MYOM2,LARGE1,CD36
HALLMARK_COAGULATION	131	36	0.120638	0.364466	CPQ,SH2B2,DUSP14,KLK8,COMP,CPN1,DPP4,F2RL2,F10,F11,MSRB2,FYN,GNB2,ANG,GSN,CFH,HMGCS2,HNF4A,APOC2,ITIH1,KLKB1,LRP1,MEP1A,MMP10,OLR1,P2RY1,FURIN,PLAT,PLAU,GNG12,LGMN,HTRA1,CFB,THBS1,TIMP3,CAPN5,C8A,C8B,PROZ,GDA
HALLMARK_ESTROGEN_RESPONSE_LATE	192	54	0.130176	0.364466	TOB1,FARP1,BATF,ABHD2,SERPINA3,ADD3,CPE,EMP2,FDFT1,FKBP5,OPN3,FRK,TJP3,PDLIM3,GPER1,NXT1,HMGCS2,IDH2,ISG20,JAK1,LLGL2,EEIG1,MEST,AFF1,MOCS2,GAL,PCP4,PDZK1,PLXNB1,PRKAR2B,HR,PRLR,DNAJC12,KLK10,SLC24A3,PTPN6,ELOVL5,RPS6KA2,S100A9,SCNN1A,CXCL12,DNAJC1,CHST8,TMPRSS3,SIAH2,TFF1,TIAM1,UGDH,WFS1,XBP1,CA2,SEMA3B,NRIP1,KCNK5,LARGE1,NCOR2
HALLMARK_TGF_BETA_SIGNALING	53	18	0.137457	0.364466	CTNNB1,APC,ID3,SMAD1,SMAD3,SMAD6,FURIN,PMEPA1,SKI,BMP2,BMPR1A,SPTBN1,TGIF1,THBS1,UBE2D3,BCAR3,ACVR1,NCOR2
HALLMARK_PANCREAS_BETA_CELLS	38	12	0.138497	0.364466	AKT3,DPP4,SEC11A,INS,INSM1,LMO2,NEUROG3,PKLR,SYT13,HNF1A,VDR,MAFB
HALLMARK_PI3K_AKT_MTOR_SIGNALING	103	29	0.242166	0.579538	ACTR3,PAK4,NOD1,VAV3,CSNK2B,PLCB1,DAPP1,ACACA,ARF1,LCK,SMAD2,ATF1,NCK1,NGF,CAB39,PITX2,MAPK8,MAPK9,MAPK10,PTEN,RIT1,SLA,TIAM1,UBE2D3,CAMK4,CAB39L,RIPK1,FGF17,SQSTM1
HALLMARK_ADIPOGENESIS	196	49	0.243406	0.579538	TANK,ARL4A,TOB1,LPCAT3,SORBS1,ADCY6,PLIN2,COL4A1,DRAM2,COL15A1,CRAT,CYP4B1,STOM,EPHX2,ALDOA,PHLDB1,BCL2L13,DHRS7B,GBE1,GHITM,CAVIN1,MRPL15,HADH,IDH3A,LAMA4,LEP,MYLK,ACLY,ENPP2,PFKL,PPARG,RETN,AGPAT3,BCL6,RREB1,NABP1,SLC1A5,SOWAHC,SLC19A1,SOD1,STAT5A,UCP2,REEP5,ADIPOR2,ELMOD3,PPP1R15B,SUCLG1,SLC5A6,CCNG2,CD36
HALLMARK_KRAS_SIGNALING_DN	187	47	0.303624	0.666467	ARPP21,EDAR,SLC38A3,KLK8,SYNPO,CNTFR,CPA2,CYP11B2,FSHB,GAMT,GDNF,YPEL1,CCDC106,TLX1,HTR1D,IL5,KCNMB1,KRT1,KRT15,LFNG,MTHFR,MYH7,NOS1,NTF3,ATP4A,SERPINA10,CYP39A1,PDCD1,MFSD6,TENT5C,KLHDC8A,FGGY,VPS50,COQ8A,CAMK1D,PTGFR,TENM2,RYR2,SCN10A,BMPR1B,DLK2,SNCB,BRDT,HNF1A,THRB,VPREB1,ZBTB16,NRIP2,SLC16A7
HALLMARK_TNFA_SIGNALING_VIA_NFKB	196	48	0.306575	0.666467	TANK,PDLIM5,NFAT5,CSF2,RCAN1,DUSP5,ETS2,PHLDA1,FUT4,TNFAIP8,TIPARP,BIRC2,BIRC3,TNC,IL6,IL15RA,TNFRSF9,INHBA,RHOB,LDLR,SMAD3,NFIL3,NFKB1,OLR1,IER5,PDE4B,IL23A,PLAU,PMEPA1,ACKR3,PTGER4,PTPRE,BCL2A1,BCL6,SDC4,BMP2,STAT5A,TGIF1,TLR2,SPSB1,FOSL1,BHLHE40,PLPP3,CFLAR,TSC22D1,SQSTM1,CCRL2,LITAF,CD69
HALLMARK_MTORC1_SIGNALING	194	47	0.321511	0.669815	ABCF2,ACTR3,FGL2,STIP1,ADD3,DHFR,ENO1,ACSL3,ALDOA,SEC11A,GBE1,NUPR1,DAPP1,GLRX,HK2,ACACA,IDI1,IFRD1,INSIG1,ITGB2,LDLR,M6PR,ACLY,NFIL3,ATP2A2,PFKL,PLK1,SYTL2,LGMN,PSMD12,PSPH,BCAT1,RIT1,ELOVL5,RPN1,SLA,SLC1A5,SLC6A6,SQLE,TCEA1,TXNRD1,UBE2D3,XBP1,ADIPOR2,CANX,BHLHE40,SQSTM1,CCNG1,EEF1E1
HALLMARK_ANGIOGENESIS	35	10	0.362321	0.724642	POSTN,FSTL1,APP,ITGAV,LUM,MSX1,OLR1,PRG2,PTK2,SLCO2A1
HALLMARK_BILE_ACID_METABOLISM	110	26	0.379031	0.728905	ABCA8,CYP27A1,EPHX2,ALDH1A1,ACSL1,ABCA6,SULT1B1,HSD3B1,IDH2,IDI1,LCK,SLC22A18,PNPLA8,CYP39A1,ACSL5,CROT,PEX19,ATXN1,ALDH8A1,SOD1,AKR1D1,TTR,BCAR3,NR0B2,PEX11A,SLC23A2,NR1H4
HALLMARK_APOPTOSIS	155	38	0.417387	0.772938	BCL2L11,ADD1,CTNNB1,AIFM3,CYLD,DCN,EMP1,ENO2,GSN,H1-0,HGF,BIRC3,APP,IL6,ISG20,RHOB,LGALS3,LMNA,LUM,NEDD9,PAK1,PLAT,ANKH,PTK2,RARA,SATB1,BMP2,SOD1,TGFBR3,TIMP3,CASP8,MADD,PEA15,CFLAR,SQSTM1,CD14,CD38,FEZ1,CD69
HALLMARK_IL6_JAK_STAT3_SIGNALING	81	19	0.453689	0.782788	CNTFR,CSF2,CSF2RB,CSF3R,PIK3R5,IL1R1,IL2RA,IL4R,IL6,IL7,IL12RB1,IL15RA,ITGA4,PDGFC,PTPN1,TLR2,ACVR1B,CD14,CD36,CD38
HALLMARK_MITOTIC_SPINDLE	189	51	0.454017	0.782788	ABI1,BCL2L11,FARP1,WASF2,PDLIM5,SEPTIN9,TUBGCP2,CDC42EP1,AKAP13,SYNPO,FGD4,SHROOM1,ECT2,EPB41L2,CEP131,STK38L,PALLD,KIF1B,ARHGEF12,CDC42EP4,CD2AP,RABGAP1,ABL1,ABR,GSN,APC,ARHGAP5,NCK1,NEDD9,NUMA1,PAFAH1B1,ARHGEF3,PCM1,PCNT,NIN,PLK1,CCDC88A,PXN,CLIP1,SPTBN1,BRCA2,TBCD,TIAM1,TSC1,PCGF5,HOOK3,NCK2,SORBS2,CDC42BPA,BCAR1,DLGAP5,TLK1
HALLMARK_PROTEIN_SECRETION	88	22	0.47133	0.78555	CLCN3,COG2,SEC31A,DOP1A,KIF1B,STX12,SGMS1,ARFGAP3,GNAS,ARF1,M6PR,ATP1A1,RAB14,RAB22A,RAB5A,SNX2,SOD1,TSPAN8,TPD52,STX7,GBF1,NAPG,SCRN1
HALLMARK_APICAL_SURFACE	41	11	0.487593	0.78644	SLC22A12,NCOA6,GATA3,GSTM3,APP,IL2RB,MAL,RHCG,ATP8B1,CX3CL1,ADIPOR2
HALLMARK_APICAL_JUNCTION	193	48	0.567743	0.867613	AKT3,CDH3,CDH4,CDH6,CDH8,CDH11,MPZL2,SPEG,MYL12B,BAIAP2,ADAMTS5,CNTN1,COL9A1,COL17A1,CLDN7,CRAT,CTNND1,EPB41L2,AKT2,NFASC,FYB1,CADM2,GAMT,GNAI2,HADH,ICAM2,ICAM4,INSIG1,IRS1,ITGB1,LAMA3,TNFRSF11B,PCDH1,LIMA1,PPP2R2C,PTEN,PTK2,CADM3,PTPRC,CX3CL1,SYK,TSPAN4,ACTG2,TSC1,CD276,DHX16,ACTN2,CLDN9,SLIT2,CD34
HALLMARK_FATTY_ACID_METABOLISM	149	31	0.578848	0.867613	INMT,ADH1C,CPT1A,CRAT,CRYZ,ENO2,EPHX1,ALAD,ALDH1A1,FABP1,FABP2,ACSL1,ALDOA,FMO1,GLUL,HADH,HMGCS2,HSP90AA1,IDI1,NBN,ACSL5,ELOVL5,S100A10,BMPR1B,UGDH,CA2,ADIPOR2,HSDL2,ACSS1,SUCLG1,VNN1,CD1D,CD36,PRDX6
HALLMARK_NOTCH_SIGNALING	31	8	0.589977	0.867613	ST3GAL6,DTX1,LFNG,PPARD,SKP1,FZD1,MAML2,RBX1
HALLMARK_PEROXISOME	100	22	0.612931	0.875616	ABCC5,CRAT,CTPS1,EPHX2,ALDH1A1,FABP6,ACSL1,ABCB9,PABPC1,IDH2,IDI1,ACSL5,ABCB1,SLC25A19,ELOVL5,ATXN1,SIAH1,SOD1,TTR,CACNA1B,PEX11A,MVP,SLC23A2
HALLMARK_CHOLESTEROL_HOMEOSTASIS	70	14	0.757581	0.999993	CTNNB1,FDFT1,IDI1,LDLR,LGALS3,LSS,NFIL3,PLSCR1,ERRFI1,PPARG,ACSS2,LGMN,SQLE,STX5,SEMA3B
HALLMARK_SPERMATOGENESIS	131	26	0.783121	0.999993	ARL4A,RPL39L,PACRG,DNAJB8,DMRT1,EZH2,GRM8,GSTM3,HSPA1L,LDHC,NOS1,NPHP1,PHF7,PDHA2,SEPTIN4,POMC,CHFR,SCG5,SLC2A5,BRAF,SYCP1,TUBA3C,CAMK4,GSG1,MAP7,IP6K1,SNAP91
HALLMARK_MYC_TARGETS_V2	57	10	0.78424	0.999993	RCL1,PPRC1,PES1,HK2,SLC29A2,NOP2,PLK1,PPAN,SLC19A1,GRWD1
HALLMARK_INTERFERON_ALPHA_RESPONSE	97	18	0.796003	0.999993	LPAR6,ADAR,ELF1,TDRD7,IFI27,SP110,IL4R,IL7,IRF7,ISG20,LY6E,PLSCR1,PSMB8,BST2,TRIM26,CASP8,IFITM1,CCRL2,EPSTI1
HALLMARK_WNT_BETA_CATENIN_SIGNALING	42	9	0.811254	0.999993	CSNK1E,CTNNB1,NOTCH4,PPARD,TP53,HDAC11,WNT5B,FZD1,NUMB,NCOR2
HALLMARK_UV_RESPONSE_UP	155	29	0.918753	0.999993	BCL2L11,CDO1,STARD3,STIP1,ENO2,EPHX1,ALDOA,FMO1,PDLIM3,IL6,RHOB,MGAT1,MSX1,FURIN,GAL,ABCB1,POLR2H,PRKCD,PTPRD,WIZ,RAB27A,RPN1,BMP2,BSG,TCHH,C4BPB,CA2,SQSTM1,CCND3,NAT1
HALLMARK_HEDGEHOG_SIGNALING	33	6	0.924331	0.999993	CNTFR,ETS2,NRCAM,RTN1,TLE3,SCG2,ADGRG1
HALLMARK_P53_PATHWAY	195	37	0.93286	0.999993	ABCC5,CDH13,TOB1,NDRG1,BAIAP2,BLCAP,WWP1,KLK8,ABAT,AK1,STOM,EPHX1,ZNF365,RCHY1,NUPR1,CYFIP2,SESN1,GM2A,GPX2,APP,CD82,IRAG2,TM4SF1,WRAP73,IER5,STEAP3,COQ8A,PTPRE,RAD51C,S100A10,BMP2,SLC3A2,TCHH,TP53,VDR,ZBTB16,TSC22D1,CCND3,CCNG1,ACVR1B
HALLMARK_UNFOLDED_PROTEIN_RESPONSE	111	17	0.973734	0.999993	PDIA6,PDIA5,DCTN1,EIF4G1,SEC31A,SEC11A,MTREX,LSM4,IFIT1,WIPI1,SDAD1,CNOT6,NABP1,WFS1,XBP1,YWHAZ,ZBTB17,SKIC3
HALLMARK_DNA_REPAIR	143	19	0.992513	0.999993	EIF1B,POLD3,CLP1,ADCY6,CANT1,GSDME,DGUOK,DUT,AK1,GUK1,SMAD5,RRM2B,PDE4B,POLR2H,REV3L,RFC2,TK2,TP53,RNMT,CDA,RBX1
HALLMARK_GLYCOLYSIS	188	29	0.996059	0.999993	GNE,CHST4,DCN,DSC2,ENO1,ENO2,EXT1,ALDOA,COG2,ALDOB,FUT8,GLCE,B3GAT1,GLRX,ANG,HDLBP,HK2,ISG20,LDHC,MPI,MXI1,PC,ANKZF1,CHST12,SOD1,CAPN5,SRD5A3,FBP2,P4HA2,CLDN9
HALLMARK_G2M_CHECKPOINT	192	26	0.999604	0.999993	G3BP1,SRSF10,CBX1,FOXN3,EZH2,FANCC,PDS5B,ABL1,HIF1A,HSPA8,SMAD3,MKI67,MT2A,NUMA1,ORC5,PAFAH1B1,PLK1,PRIM2,RAD21,SLC7A1,SQLE,BRCA2,TLE3,UCK2,WRN,CCNA2,BUB3,AURKB
HALLMARK_E2F_TARGETS	193	20	0.999987	0.999993	POLD3,CTPS1,DUT,EZH2,PDS5B,MCM7,MKI67,NBN,ORC2,PLK1,ING3,PRIM2,RAD21,RAD51C,RFC2,SHMT1,BRCA2,TCF19,TK1,TP53,AURKB,DLGAP5,NCAPD2
HALLMARK_OXIDATIVE_PHOSPHORYLATION	188	17	0.999991	0.999993	CPT1A,CYB5R3,MRPL15,IDH2,IDH3A,NDUFB4,NDUFS2,NDUFS4,OAT,OGDH,ATP5F1A,ATP5PB,MPC1,ATP6V1E1,RHOT1,MRPL34,VDAC1,SUCLG1
HALLMARK_MYC_TARGETS_V1	192	18	0.999993	0.999993	G3BP1,CTPS1,DUT,RSL1D1,PABPC1,IFRD1,MCM7,ORC2,PCBP1,PSMA1,PSMA6,SRSF7,SRPK1,UBE2E1,VDAC1,CANX,CCNA2,BUB3

## Sheet: LSn_LSca_hypoDMP_promoter
HALLMARK	N	DE	P.DE	FDR	SigGenesInSet
HALLMARK_INFLAMMATORY_RESPONSE	195	44	3.11121e-07	1.55561e-05	CALCRL,KCNMB2,NMUR1,PDPN,CCR7,CMKLR1,CSF3R,CD55,APLNR,ADGRE1,KIF1B,STAB1,PIK3R5,CLEC5A,ATP2C1,FFAR2,GPR132,IL1R1,IL2RB,IL4R,IL6,IL10,TNFRSF9,IRF7,CD82,LCK,LCP2,LY6E,MSR1,OLR1,PTAFR,PTPRE,CCL24,NOD2,SLC7A1,BST2,TLR1,C3AR1,C5AR1,IFITM1,MARCO,IL18RAP,CCRL2,CD48,CD69
HALLMARK_ALLOGRAFT_REJECTION	187	41	3.00269e-06	7.50673e-05	TLR6,CCR5,ELANE,ETS1,FGR,STAB1,FYB1,GCNT1,GZMA,HLA-DMB,HLA-DRA,APBB1,IL2RA,IL2RB,IL4R,IL6,IL10,IL12RB1,IL16,IRF7,ITGB2,ITK,KRT1,LCK,LCP2,TRAT1,PTPN6,PTPRC,BCAT1,SPI1,TLR1,CCR2,UBE2D1,GPR65,IL18RAP,CCND3,CD1D,CD247,CD4,CD28,LY86,SOCS5
HALLMARK_IL2_STAT5_SIGNALING	194	36	0.00107387	0.0178978	BATF,PLIN2,CCR4,CSF2,GLIPR2,F2RL2,DCPS,GUCY1B1,ICOS,ANXA4,HK2,IL2RA,IL2RB,IL4R,IL10,TNFRSF9,RHOH,FURIN,ABCB1,PLAGL1,POU2F1,RORA,SCN9A,SLC1A5,TIAM1,NCOA3,LRRC8C,HOPX,GPR65,CST7,BHLHE40,TNFSF11,CCND3,IL1RL1,GSTO1,CD48,RABGAP1L
HALLMARK_COMPLEMENT	194	33	0.00459683	0.0543298	SH2B3,CDH13,CPQ,CD55,DGKG,F10,FCN1,PIK3R5,FYN,GNAI2,GZMA,CFH,KCNIP2,IL6,IRF7,ITIH1,LCK,LCP2,MMP12,MMP13,NOTCH4,OLR1,PIK3CG,GNG2,PPP4C,DOCK10,PRKCD,S100A9,S100A12,C1QC,C4BPB,PLA2G7,ACTN2,CD36
HALLMARK_INTERFERON_GAMMA_RESPONSE	196	32	0.00543298	0.0543298	IL18BP,ADAR,CMKLR1,CSF2RB,GBP6,GZMA,CFH,EIF4E3,SP110,IFIT1,IL2RB,IL4R,IL6,IDO1,IRF7,ISG20,LCP2,LY6E,CIITA,MT2A,OAS2,MARCHF1,BANK1,PSMB8,PTPN1,PTPN6,SLAMF7,BST2,ZBP1,NCOA3,CASP8,EPSTI1,CD69
HALLMARK_UV_RESPONSE_DN	142	29	0.00796407	0.0663672	AKT3,DLC1,CELF2,ADD3,NEK7,FHL2,ADGRL2,SYNE1,FYN,SIPA1L1,GCNT1,ATP2C1,AMPH,NR3C1,SCHIP1,ANXA4,SLC22A18,SFMBT1,PIK3CD,PLCB4,PPARG,PTGFR,ATXN1,SLC7A1,TFPI,PRDM2,BHLHE40,INPP4B,SYNJ2,KALRN
HALLMARK_KRAS_SIGNALING_UP	192	29	0.0346009	0.247149	IKZF1,SERPINA3,CMKLR1,CSF2,ETS1,F13A1,BTBD3,EPB41L3,GLRX,GUCY1A1,GYPC,CFH,HSD11B1,ITGB2,LCP1,NGF,PCP4,PEG3,ABCB1,PRKG2,RETN,PSMB8,PTPRR,SLPI,TFPI,C3AR1,HKDC1,ITGBL1,RABGAP1L,NR1H4
HALLMARK_MYOGENESIS	195	29	0.0925303	0.572189	CDH13,SPEG,SORBS1,CHRNA1,COL6A2,DTNA,APLNR,FABP3,GAA,SH2B1,GSN,SCHIP1,LSP1,MEF2C,MYH1,MYH2,MYH4,MYH8,MYL1,NOS1,PC,RIT1,DENND2B,SVIL,TNNT3,TPM3,BHLHE40,ACTN2,MYOM2,LARGE1,CD36
HALLMARK_REACTIVE_OXYGEN_SPECIES_PATHWAY	47	8	0.102994	0.572189	SBNO2,IPCEF1,GLRX,HMOX2,LSP1,MBP,MPO,NDUFS2
HALLMARK_IL6_JAK_STAT3_SIGNALING	81	11	0.197883	0.989414	CSF2,CSF2RB,CSF3R,PIK3R5,IL1R1,IL2RA,IL4R,IL6,IL12RB1,PTPN1,CD36
HALLMARK_INTERFERON_ALPHA_RESPONSE	97	12	0.240871	0.999982	ADAR,ELF1,SP110,IL4R,IRF7,ISG20,LY6E,PSMB8,BST2,CASP8,IFITM1,CCRL2,EPSTI1
HALLMARK_COAGULATION	131	16	0.317939	0.999982	CPQ,SH2B2,DUSP14,KLK8,COMP,F2RL2,F10,FYN,GSN,CFH,APOC2,ITIH1,OLR1,FURIN,THBS1,TIMP3,C8B,GDA
HALLMARK_HYPOXIA	190	22	0.386186	0.999982	CAVIN3,PLIN2,DCN,DTNA,ENO1,ETS1,ALDOB,GAA,WSB1,GCNT2,GLRX,NR3C1,HDLBP,HK2,IL6,ISG20,LDHC,MT2A,PLAC8,TMEM45A,RORA,BHLHE40,LARGE1
HALLMARK_EPITHELIAL_MESENCHYMAL_TRANSITION	191	23	0.398491	0.999982	CDH6,CDH11,BASP1,POSTN,GLIPR1,FSTL1,COL6A2,COMP,DCN,ELN,FAP,GREM1,TNC,IL6,MEST,NTM,PPIB,PMEPA1,SNTB1,SPOCK1,THBS1,TIMP3,WIPF1,SCG2
HALLMARK_KRAS_SIGNALING_DN	187	22	0.399082	0.999982	ARPP21,KLK8,CYP11B2,FSHB,GDNF,YPEL1,IL5,KCNMB1,KRT1,NOS1,NTF3,ATP4A,SERPINA10,MFSD6,PTGFR,TENM2,SCN10A,BMPR1B,DLK2,BRDT,VPREB1,ZBTB16,SLC16A7
HALLMARK_XENOBIOTIC_METABOLISM	196	21	0.448037	0.999982	SLC35B1,DHPS,ESR1,F10,GCNT2,CYFIP2,HSD11B1,IL1R1,ITIH1,MT2A,PC,PPARD,CNDP2,BCAT1,CCL25,MCCC2,SLC1A5,TYR,LONP1,GSTO1,CD36,LPIN2
HALLMARK_PI3K_AKT_MTOR_SIGNALING	103	11	0.562335	0.999982	DAPP1,ACACA,ARF1,LCK,NGF,CAB39,MAPK10,RIT1,SLA,TIAM1,FGF17
HALLMARK_ANGIOGENESIS	35	4	0.595245	0.999982	POSTN,FSTL1,OLR1,PRG2
HALLMARK_TGF_BETA_SIGNALING	53	6	0.614519	0.999982	CTNNB1,FURIN,PMEPA1,SPTBN1,THBS1,BCAR3
HALLMARK_TNFA_SIGNALING_VIA_NFKB	196	19	0.640643	0.999982	NFAT5,CSF2,TNFAIP8,BIRC2,TNC,IL6,TNFRSF9,OLR1,IL23A,PMEPA1,PTPRE,BCL2A1,STAT5A,SPSB1,BHLHE40,CFLAR,TSC22D1,CCRL2,CD69
HALLMARK_ANDROGEN_RESPONSE	97	10	0.656934	0.999982	MYL12A,PTK2B,TNFAIP8,GUCY1A1,KLK3,PMEPA1,BMPR1B,INPP4B,TSC22D1,CCND3
HALLMARK_APICAL_JUNCTION	193	20	0.668314	0.999982	AKT3,CDH4,CDH6,CDH8,CDH11,SPEG,MYL12B,CNTN1,COL9A1,NFASC,FYB1,CADM2,GNAI2,ICAM2,PPP2R2C,CADM3,PTPRC,SYK,ACTN2,CD34
HALLMARK_SPERMATOGENESIS	131	12	0.673163	0.999982	RPL39L,DNAJB8,EZH2,GRM8,LDHC,NOS1,NPHP1,PDHA2,SEPTIN4,POMC,SYCP1,TUBA3C,GSG1
HALLMARK_ESTROGEN_RESPONSE_LATE	192	19	0.679773	0.999982	BATF,SERPINA3,ADD3,EMP2,ISG20,MEST,PCP4,PRLR,DNAJC12,KLK10,PTPN6,S100A9,SCNN1A,DNAJC1,CHST8,TMPRSS3,TIAM1,WFS1,LARGE1
HALLMARK_PROTEIN_SECRETION	88	8	0.693665	0.999982	COG2,KIF1B,STX12,SGMS1,GNAS,ARF1,RAB22A,NAPG,SCRN1
HALLMARK_HEME_METABOLISM	188	18	0.71042	0.999982	NEK7,MARCHF8,RNF19A,NR3C1,GYPC,HBBP1,LMO2,NFE2,PC,AHSP,AGPAT4,SPTA1,TCEA1,TNS1,TYR,CCND3,ABCG2,LPIN2
HALLMARK_NOTCH_SIGNALING	31	3	0.721198	0.999982	ST3GAL6,PPARD,RBX1
HALLMARK_WNT_BETA_CATENIN_SIGNALING	42	4	0.723896	0.999982	CTNNB1,NOTCH4,PPARD,WNT5B
HALLMARK_BILE_ACID_METABOLISM	110	9	0.758494	0.999982	ABCA8,HSD3B1,LCK,SLC22A18,PEX19,ATXN1,AKR1D1,BCAR3,NR1H4
HALLMARK_PANCREAS_BETA_CELLS	38	3	0.75969	0.999982	AKT3,INS,LMO2
HALLMARK_GLYCOLYSIS	188	16	0.786685	0.999982	CHST4,DCN,ENO1,COG2,ALDOB,FUT8,B3GAT1,GLRX,HDLBP,HK2,ISG20,LDHC,MPI,PC,CHST12,FBP2
HALLMARK_ESTROGEN_RESPONSE_EARLY	193	19	0.816223	0.999982	DLC1,ADD3,ABAT,ELF1,FHL2,KDM4B,SYBU,KLK10,RARA,TGIF2,SCNN1A,TMPRSS3,SVIL,TIAM1,MPPED2,WFS1,BHLHE40,CBFA2T3,FCMR,GAB2
HALLMARK_MTORC1_SIGNALING	194	15	0.859791	0.999982	ADD3,ENO1,DAPP1,GLRX,HK2,ACACA,ITGB2,BCAT1,RIT1,RPN1,SLA,SLC1A5,TCEA1,CANX,BHLHE40
HALLMARK_P53_PATHWAY	195	16	0.860921	0.999982	CDH13,BLCAP,KLK8,ABAT,STOM,ZNF365,CYFIP2,GM2A,GPX2,CD82,IRAG2,PTPRE,RAD51C,TCHH,ZBTB16,TSC22D1,CCND3
HALLMARK_MYC_TARGETS_V2	57	3	0.909386	0.999982	PES1,HK2,PPAN
HALLMARK_HEDGEHOG_SIGNALING	33	2	0.929631	0.999982	NRCAM,SCG2
HALLMARK_MITOTIC_SPINDLE	189	16	0.934271	0.999982	TUBGCP2,AKAP13,FGD4,PALLD,KIF1B,GSN,ARHGEF3,PXN,CLIP1,SPTBN1,BRCA2,TBCD,TIAM1,SORBS2,DLGAP5,TLK1
HALLMARK_APICAL_SURFACE	41	2	0.953733	0.999982	SLC22A12,IL2RB
HALLMARK_ADIPOGENESIS	196	13	0.960123	0.999982	SORBS1,PLIN2,STOM,DHRS7B,MRPL15,LEP,ENPP2,PPARG,RETN,RREB1,SLC1A5,STAT5A,CD36
HALLMARK_APOPTOSIS	155	10	0.969646	0.999982	CTNNB1,DCN,GSN,HGF,IL6,ISG20,RARA,TIMP3,CASP8,CFLAR,CD69
HALLMARK_UV_RESPONSE_UP	155	9	0.978017	0.999982	STARD3,IL6,FURIN,ABCB1,PRKCD,RAB27A,RPN1,TCHH,C4BPB,CCND3
HALLMARK_UNFOLDED_PROTEIN_RESPONSE	111	5	0.987088	0.999982	PDIA6,IFIT1,SDAD1,WFS1,ZBTB17
HALLMARK_CHOLESTEROL_HOMEOSTASIS	70	2	0.994089	0.999982	CTNNB1,PPARG
HALLMARK_G2M_CHECKPOINT	192	9	0.996845	0.999982	SRSF10,FOXN3,EZH2,PDS5B,HSPA8,MKI67,MT2A,RAD21,SLC7A1,BRCA2
HALLMARK_DNA_REPAIR	143	5	0.997522	0.999982	EIF1B,POLD3,GUK1,TK2,RNMT,RBX1
HALLMARK_PEROXISOME	100	3	0.998165	0.999982	FABP6,ABCB1,ATXN1,CACNA1B
HALLMARK_FATTY_ACID_METABOLISM	149	5	0.999005	0.999982	CPT1A,HSP90AA1,BMPR1B,CD1D,CD36
HALLMARK_E2F_TARGETS	193	7	0.99921	0.999982	POLD3,EZH2,PDS5B,MKI67,ING3,RAD21,RAD51C,BRCA2,DLGAP5
HALLMARK_OXIDATIVE_PHOSPHORYLATION	188	5	0.999899	0.999982	CPT1A,MRPL15,NDUFS2,OGDH,ATP6V1E1
HALLMARK_MYC_TARGETS_V1	192	4	0.999982	0.999982	PCBP1,PSMA6,SRSF7,CANX

## Sheet: LSn_LSca_hyperDMP_promoter
HALLMARK	N	DE	P.DE	FDR	SigGenesInSet
HALLMARK_ESTROGEN_RESPONSE_EARLY	193	56	5.01498e-05	0.00250749	TOB1,FARP1,ABHD2,ADD3,CANT1,CLDN7,ABAT,ELF1,FDFT1,FHL2,RHOBTB3,FKBP5,KAZN,OPN3,FRK,TIPARP,TSKU,GFRA1,TJP3,PDLIM3,SNX24,NXT1,MAST4,KRT15,ABLIM1,EEIG1,AFF1,P2RY2,PDZK1,SLC37A1,SYBU,MINDY1,HR,OLFML3,SLC24A3,RARA,ELOVL5,RPS6KA2,CXCL12,TMPRSS3,SIAH2,SLC7A2,SVIL,TFF1,TGM2,UGCG,MPPED2,WFS1,XBP1,SEMA3B,AKAP1,NRIP1,BHLHE40,KCNK5,PEX11A,NCOR2,GREB1
HALLMARK_HEME_METABOLISM	188	49	0.000121754	0.00304384	TSPAN5,RCL1,NUDT4,ADD1,CLCN3,ADD2,EPB42,DMTN,ALAD,MARCHF8,FECH,DAAM1,ARHGEF12,OSBP2,RNF19A,ANK1,GYPC,H1-0,IGSF3,ICAM4,MXI1,SLC11A2,SIDT2,SMOX,TENT5C,FBXO34,FOXJ2,AGPAT4,RAP1GAP,SLC6A9,TRAK2,SNCA,BSG,TFDP2,TNS1,UCP2,CA1,CA2,VEZF1,SLC30A1,NCOA4,CAST,H4C3,KAT2B,CCND3,P4HA2,SELENBP1,MFHAS1,ABCG2,TMCC2
HALLMARK_KRAS_SIGNALING_UP	192	48	0.000234387	0.00390646	TSPAN1,MPZL2,SPON1,CPE,EMP1,AKT2,BTBD3,EPB41L3,DNMBP,MMD,GALNT3,TRIB2,TMEM176B,GUCY1A1,GYPC,H2BC3,BIRC3,IRF8,APOD,INHBA,ITGB2,MMP10,MYCN,ZNF639,NIN,GPRC5B,ABCB1,PIGR,PLAT,PLAU,CCSER2,CROT,TMEM176A,PRKG2,ANKH,PTPRR,RBP4,CFB,SATB1,SCG5,BMP2,CA2,SEMA3B,CAB39L,NR0B2,IL1RL2,MAP7,IL33,SNAP91,MAFB,NR1H4
HALLMARK_ANDROGEN_RESPONSE	97	28	0.0022828	0.028535	NDRG1,PDLIM5,ABHD2,PTPN21,ACSL3,PTK2B,FKBP5,GPD1L,TNFAIP8,GUCY1A1,H1-0,IDI1,INSIG1,ITGAV,PGM3,ANKH,PMEPA1,ZMIZ1,ELOVL5,BMPR1B,UAP1,TPD52,STEAP4,NCOA4,ARID5B,INPP4B,CCND3,MAP7
HALLMARK_UV_RESPONSE_DN	142	41	0.00481598	0.0481598	CAP2,PDLIM5,PTPN21,ADD3,COL1A1,DAB2,DYRK1A,LPAR1,FHL2,TOGARAM1,DDAH1,FYN,ANXA2,HAS2,ANXA4,APBB2,INSIG1,IRS1,KCNMA1,LDLR,SMAD3,ABCC1,NFIB,NFKB1,CDON,PIK3CD,PLCB4,PMP22,PPARG,PRKAR2B,MAP2K5,ZMIZ1,PTEN,RGS4,BDNF,ATXN1,BMPR1A,TGFBR3,CDC42BPA,BHLHE40,PLPP3,INPP4B
HALLMARK_FATTY_ACID_METABOLISM	149	29	0.0161582	0.117742	INMT,ADH1C,CPT1A,CRAT,CRYZ,ENO2,EPHX1,ALAD,ALDH1A1,FABP1,FABP2,ACSL1,ALDOA,FMO1,GLUL,HADH,HMGCS2,HSP90AA1,IDI1,NBN,ACSL5,ELOVL5,S100A10,BMPR1B,UGDH,CA2,ADIPOR2,HSDL2,ACSS1,SUCLG1,VNN1,CD1D,PRDX6
HALLMARK_XENOBIOTIC_METABOLISM	196	39	0.0167032	0.117742	CDO1,PDLIM5,LEAP2,ADH1C,ADH5,COMT,CYP27A1,ENPEP,EPHX1,ETS2,F10,F11,FABP1,FBP1,FMO1,GCNT2,TMEM176B,SERTAD1,HNF4A,IRF8,IL1R1,LCAT,ATP2A2,CSAD,SMOX,CROT,ABHD6,NDRG2,BCAT1,RAP1GAP,RBP4,ELOVL5,CFB,SLC6A6,SLC12A4,TTPA,UGDH,CA2,AKR1C3,VNN1,NFS1,BCAR1,CDA
HALLMARK_ESTROGEN_RESPONSE_LATE	192	42	0.0222577	0.117742	TOB1,FARP1,BATF,ABHD2,ADD3,CPE,EMP2,FDFT1,FKBP5,OPN3,FRK,TJP3,PDLIM3,GPER1,NXT1,HMGCS2,IDH2,JAK1,LLGL2,EEIG1,AFF1,MOCS2,GAL,PDZK1,PLXNB1,PRKAR2B,HR,PRLR,SLC24A3,ELOVL5,RPS6KA2,CXCL12,TMPRSS3,SIAH2,TFF1,UGDH,WFS1,XBP1,CA2,SEMA3B,NRIP1,KCNK5,LARGE1,NCOR2
HALLMARK_HYPOXIA	190	41	0.0236514	0.117742	NDRG1,PPARGC1A,B4GALNT2,CP,CCN2,DCN,DTNA,ENO2,EXT1,FBP1,ALDOA,ALDOB,NEDD4L,TIPARP,GBE1,GCNT2,AMPD3,CAVIN1,ANXA2,HDLBP,HOXB9,NDST1,MXI1,NFIL3,PFKL,PKLR,ERRFI1,KLHL24,ANKZF1,ACKR3,SDC4,SIAH2,SLC2A5,SLC6A6,TGM2,TPD52,BHLHE40,P4HA2,SELENBP1,CCNG2,LARGE1,CHST3
HALLMARK_ADIPOGENESIS	196	39	0.025597	0.117742	TANK,ARL4A,TOB1,LPCAT3,SORBS1,ADCY6,COL4A1,DRAM2,COL15A1,CRAT,CYP4B1,EPHX2,ALDOA,PHLDB1,BCL2L13,GBE1,GHITM,CAVIN1,HADH,IDH3A,LAMA4,MYLK,ACLY,PFKL,PPARG,AGPAT3,BCL6,RREB1,NABP1,SOWAHC,SLC19A1,SOD1,UCP2,REEP5,ADIPOR2,ELMOD3,PPP1R15B,SUCLG1,SLC5A6,CCNG2
HALLMARK_APOPTOSIS	155	33	0.0259033	0.117742	BCL2L11,ADD1,CTNNB1,AIFM3,CYLD,DCN,EMP1,ENO2,GSN,H1-0,BIRC3,APP,RHOB,LGALS3,LMNA,LUM,NEDD9,PAK1,PLAT,ANKH,PTK2,RARA,SATB1,BMP2,SOD1,TGFBR3,CASP8,MADD,PEA15,CFLAR,SQSTM1,CD14,CD38,FEZ1
HALLMARK_TGF_BETA_SIGNALING	53	15	0.0386438	0.148887	CTNNB1,APC,ID3,SMAD1,SMAD3,SMAD6,PMEPA1,SKI,BMP2,BMPR1A,TGIF1,UBE2D3,BCAR3,ACVR1,NCOR2
HALLMARK_INFLAMMATORY_RESPONSE	195	36	0.0387106	0.148887	ABI1,KCNMB2,SEMA4D,CSF3,SGMS2,LPAR1,GABBR1,FFAR2,HAS2,HIF1A,ICAM4,IL1R1,IL15RA,INHBA,KCNA3,KCNJ2,LDLR,MEP1A,NFKB1,ATP2A2,SLC11A2,P2RX7,P2RY2,PDE4B,PTAFR,PTGER2,PTGER4,ROS1,BDKRB1,CX3CL1,SLC7A2,TLR1,TLR2,TLR3,SLC4A4,ACVR1B,CD14
HALLMARK_EPITHELIAL_MESENCHYMAL_TRANSITION	191	41	0.0450769	0.160989	CDH2,CDH6,EDIL3,BASP1,CAP2,COL1A1,COL4A1,COL4A2,CCN2,DAB2,DCN,ENO2,FMOD,INHBA,ITGAV,ITGB1,RHOB,LAMA3,LOXL1,LRP1,LUM,MATN2,MCM7,MSX1,MYLK,TNFRSF11B,NTM,PMP22,HTRA1,PMEPA1,RGS4,BDNF,SDC4,CXCL12,SFRP1,SLIT3,TGFBR3,TGM2,WIPF1,CALD1,SLIT2
HALLMARK_IL2_STAT5_SIGNALING	194	40	0.0544053	0.181351	ARL4A,NDRG1,BATF,FGL2,SMPDL3A,EMP1,PHLDA1,SWAP70,LCLAT1,ETFBKMT,HYCC2,GUCY1B1,ANXA4,SLC29A2,IRF8,IRF4,ITGAV,RHOB,RHOH,MAP6,NFIL3,NOP2,ABCB1,SERPINB6,PLAGL1,PLSCR1,CDC42SE2,PHTF2,PTGER2,RNH1,BMP2,TGM2,UCK2,XBP1,CA2,AHNAK,SPRY4,HOPX,BHLHE40,TNFSF11,CCND3
HALLMARK_MTORC1_SIGNALING	194	36	0.0796456	0.237896	ABCF2,ACTR3,FGL2,STIP1,ADD3,DHFR,ACSL3,ALDOA,SEC11A,GBE1,NUPR1,IDI1,IFRD1,INSIG1,ITGB2,LDLR,M6PR,ACLY,NFIL3,ATP2A2,PFKL,PLK1,SYTL2,LGMN,PSMD12,PSPH,BCAT1,ELOVL5,SLC6A6,SQLE,TXNRD1,UBE2D3,XBP1,ADIPOR2,BHLHE40,SQSTM1,CCNG1,EEF1E1
HALLMARK_MITOTIC_SPINDLE	189	42	0.0811656	0.237896	ABI1,BCL2L11,FARP1,WASF2,PDLIM5,SEPTIN9,CDC42EP1,AKAP13,SYNPO,FGD4,SHROOM1,ECT2,EPB41L2,CEP131,STK38L,PALLD,ARHGEF12,CDC42EP4,CD2AP,RABGAP1,ABL1,ABR,GSN,APC,ARHGAP5,NCK1,NEDD9,NUMA1,PAFAH1B1,PCM1,PCNT,NIN,PLK1,CCDC88A,CLIP1,TSC1,PCGF5,HOOK3,NCK2,SORBS2,CDC42BPA,BCAR1,TLK1
HALLMARK_PEROXISOME	100	20	0.0880804	0.237896	ABCC5,CRAT,CTPS1,EPHX2,ALDH1A1,ACSL1,ABCB9,PABPC1,IDH2,IDI1,ACSL5,ABCB1,SLC25A19,ELOVL5,ATXN1,SIAH1,SOD1,TTR,PEX11A,MVP,SLC23A2
HALLMARK_PANCREAS_BETA_CELLS	38	9	0.0917337	0.237896	DPP4,SEC11A,INSM1,NEUROG3,PKLR,SYT13,HNF1A,VDR,MAFB
HALLMARK_TNFA_SIGNALING_VIA_NFKB	196	35	0.0968946	0.237896	TANK,PDLIM5,NFAT5,RCAN1,DUSP5,ETS2,PHLDA1,FUT4,TNFAIP8,TIPARP,BIRC3,IL15RA,INHBA,RHOB,LDLR,SMAD3,NFIL3,NFKB1,IER5,PDE4B,PLAU,PMEPA1,ACKR3,PTGER4,BCL6,SDC4,BMP2,TGIF1,TLR2,SPSB1,FOSL1,BHLHE40,PLPP3,CFLAR,SQSTM1,LITAF
HALLMARK_COAGULATION	131	24	0.0999164	0.237896	CPQ,CPN1,DPP4,F10,F11,MSRB2,FYN,GNB2,ANG,GSN,HMGCS2,HNF4A,KLKB1,LRP1,MEP1A,MMP10,P2RY1,PLAT,PLAU,GNG12,LGMN,HTRA1,CFB,CAPN5,C8A,PROZ
HALLMARK_MYOGENESIS	195	39	0.113672	0.258346	CDH13,SPEG,SORBS1,COL1A1,COL4A2,COL15A1,CRAT,DTNA,AK1,EPHB3,AKT2,ACSL1,MAPRE3,DAPK2,GNAO1,GSN,APOD,IFRD1,APP,ITGB1,KCNH1,KIFC3,ABLIM1,MB,MEF2C,MEF2D,MYH7,MYLK,NOS1,ATP2A1,FXYD1,PKIA,SMTN,SLN,DENND2B,SVIL,KLF5,TEAD4,VIPR1,BHLHE40,LARGE1
HALLMARK_BILE_ACID_METABOLISM	110	20	0.123962	0.269482	CYP27A1,EPHX2,ALDH1A1,ACSL1,ABCA6,SULT1B1,IDH2,IDI1,PNPLA8,CYP39A1,ACSL5,CROT,ATXN1,ALDH8A1,SOD1,TTR,BCAR3,NR0B2,PEX11A,SLC23A2,NR1H4
HALLMARK_CHOLESTEROL_HOMEOSTASIS	70	14	0.152454	0.317613	CTNNB1,FDFT1,IDI1,LDLR,LGALS3,LSS,NFIL3,PLSCR1,ERRFI1,PPARG,ACSS2,LGMN,SQLE,STX5,SEMA3B
HALLMARK_REACTIVE_OXYGEN_SPECIES_PATHWAY	47	10	0.17354	0.347079	SRXN1,FES,IPCEF1,HMOX2,MGST1,ABCC1,NDUFB4,PTPA,SOD1,TXNRD1,PRDX6
HALLMARK_APICAL_SURFACE	41	9	0.267442	0.514312	NCOA6,GATA3,GSTM3,APP,MAL,RHCG,ATP8B1,CX3CL1,ADIPOR2
HALLMARK_PI3K_AKT_MTOR_SIGNALING	103	19	0.338161	0.626225	ACTR3,PAK4,NOD1,VAV3,CSNK2B,PLCB1,SMAD2,ATF1,NCK1,CAB39,PITX2,MAPK8,MAPK9,PTEN,UBE2D3,CAMK4,CAB39L,RIPK1,SQSTM1
HALLMARK_COMPLEMENT	194	30	0.460612	0.795168	SH2B3,CDH13,CPQ,COL4A2,CP,CPM,DPP4,DUSP5,F7,F10,FYN,GATA3,GNB2,ANG,HNF4A,HSPA1A,KLKB1,LGALS3,LRP1,PIK3CA,PLA2G4A,PLAT,PLSCR1,GNG2,LGMN,GNB4,CFB,CA2,CALM1,CBLB,CDA,SPOCK2
HALLMARK_PROTEIN_SECRETION	88	15	0.471594	0.795168	CLCN3,SEC31A,DOP1A,SGMS1,ARFGAP3,M6PR,ATP1A1,RAB14,RAB5A,SNX2,SOD1,TSPAN8,TPD52,STX7,GBF1
HALLMARK_ANGIOGENESIS	35	6	0.477101	0.795168	APP,ITGAV,LUM,MSX1,PTK2,SLCO2A1
HALLMARK_KRAS_SIGNALING_DN	187	27	0.528385	0.852233	EDAR,SLC38A3,SYNPO,CNTFR,CPA2,GAMT,CCDC106,TLX1,HTR1D,KRT15,LFNG,MTHFR,MYH7,NOS1,CYP39A1,PDCD1,MFSD6,TENT5C,KLHDC8A,FGGY,VPS50,COQ8A,CAMK1D,RYR2,BMPR1B,SNCB,HNF1A,THRB,NRIP2
HALLMARK_APICAL_JUNCTION	193	32	0.566097	0.884527	CDH3,CDH6,MPZL2,SPEG,BAIAP2,ADAMTS5,CNTN1,COL17A1,CLDN7,CRAT,CTNND1,EPB41L2,AKT2,GAMT,HADH,ICAM4,INSIG1,IRS1,ITGB1,LAMA3,TNFRSF11B,PCDH1,LIMA1,PTEN,PTK2,CX3CL1,TSPAN4,ACTG2,TSC1,CD276,DHX16,CLDN9,SLIT2,CD34
HALLMARK_MYC_TARGETS_V2	57	7	0.616219	0.915058	RCL1,PPRC1,SLC29A2,NOP2,PLK1,SLC19A1,GRWD1
HALLMARK_UV_RESPONSE_UP	155	22	0.634623	0.915058	BCL2L11,CDO1,STIP1,ENO2,EPHX1,ALDOA,FMO1,PDLIM3,RHOB,MGAT1,MSX1,GAL,ABCB1,POLR2H,PTPRD,WIZ,RAB27A,BMP2,BSG,CA2,SQSTM1,CCND3,NAT1
HALLMARK_WNT_BETA_CATENIN_SIGNALING	42	7	0.649725	0.915058	CSNK1E,CTNNB1,TP53,HDAC11,WNT5B,FZD1,NUMB,NCOR2
HALLMARK_NOTCH_SIGNALING	31	5	0.659989	0.915058	DTX1,LFNG,SKP1,FZD1,MAML2
HALLMARK_IL6_JAK_STAT3_SIGNALING	81	10	0.7066	0.915058	CNTFR,IL1R1,IL7,IL15RA,ITGA4,PDGFC,PTPN1,TLR2,ACVR1B,CD14,CD38
HALLMARK_INTERFERON_GAMMA_RESPONSE	196	25	0.710846	0.915058	ARL4A,NOD1,FGL2,TDRD7,HIF1A,IRF8,IFI27,IL7,IL15RA,IRF4,MX2,NFKB1,PDE4B,PLA2G4A,PLSCR1,PELI1,PTPN1,CFB,SECTM1,TRIM26,ST8SIA4,CASP8,ARID5B,RIPK1,CD38,MVP
HALLMARK_UNFOLDED_PROTEIN_RESPONSE	111	14	0.713745	0.915058	PDIA5,DCTN1,EIF4G1,SEC31A,SEC11A,MTREX,LSM4,WIPI1,SDAD1,CNOT6,NABP1,WFS1,XBP1,YWHAZ,SKIC3
HALLMARK_SPERMATOGENESIS	131	16	0.757718	0.937129	ARL4A,PACRG,DMRT1,GSTM3,HSPA1L,NOS1,PHF7,SEPTIN4,POMC,CHFR,SCG5,SLC2A5,BRAF,CAMK4,MAP7,IP6K1,SNAP91
HALLMARK_HEDGEHOG_SIGNALING	33	5	0.768446	0.937129	CNTFR,ETS2,NRCAM,RTN1,TLE3,ADGRG1
HALLMARK_DNA_REPAIR	143	15	0.828902	0.986789	CLP1,ADCY6,CANT1,GSDME,DGUOK,DUT,AK1,SMAD5,RRM2B,PDE4B,POLR2H,REV3L,RFC2,TK2,TP53,RNMT,CDA
HALLMARK_P53_PATHWAY	195	24	0.871422	0.998435	ABCC5,CDH13,TOB1,NDRG1,BAIAP2,WWP1,ABAT,AK1,EPHX1,ZNF365,RCHY1,NUPR1,SESN1,APP,TM4SF1,WRAP73,IER5,STEAP3,COQ8A,S100A10,BMP2,SLC3A2,TP53,VDR,CCND3,CCNG1,ACVR1B
HALLMARK_ALLOGRAFT_REJECTION	187	20	0.933535	0.998435	ABI1,HIF1A,HLA-DOB,IRF8,IL7,INHBA,IRF4,ITGB2,NCK1,BCAT1,TLR1,TLR2,TLR3,TPD52,ST8SIA4,DYRK3,EIF4G3,CCND3,CD1D,CD4
HALLMARK_INTERFERON_ALPHA_RESPONSE	97	8	0.950648	0.998435	LPAR6,ELF1,TDRD7,IFI27,IL7,PLSCR1,TRIM26,CASP8
HALLMARK_GLYCOLYSIS	188	19	0.979208	0.998435	GNE,DCN,DSC2,ENO2,EXT1,ALDOA,ALDOB,GLCE,B3GAT1,ANG,HDLBP,MXI1,ANKZF1,CHST12,SOD1,CAPN5,SRD5A3,FBP2,P4HA2,CLDN9
HALLMARK_G2M_CHECKPOINT	192	19	0.986002	0.998435	G3BP1,CBX1,FOXN3,FANCC,PDS5B,ABL1,HIF1A,SMAD3,NUMA1,ORC5,PAFAH1B1,PLK1,PRIM2,SQLE,TLE3,UCK2,WRN,CCNA2,BUB3,AURKB
HALLMARK_OXIDATIVE_PHOSPHORYLATION	188	14	0.986973	0.998435	CPT1A,CYB5R3,IDH2,IDH3A,NDUFB4,NDUFS4,OAT,OGDH,ATP5F1A,ATP5PB,MPC1,RHOT1,MRPL34,VDAC1,SUCLG1
HALLMARK_MYC_TARGETS_V1	192	14	0.995243	0.998435	G3BP1,CTPS1,DUT,RSL1D1,PABPC1,IFRD1,MCM7,ORC2,PSMA1,SRPK1,UBE2E1,VDAC1,CCNA2,BUB3
HALLMARK_E2F_TARGETS	193	14	0.998435	0.998435	CTPS1,DUT,PDS5B,MCM7,NBN,ORC2,PLK1,PRIM2,RFC2,SHMT1,TCF19,TK1,TP53,AURKB,NCAPD2

[truncated: 6 more sheets: FAPn_FAPad_allDMP_promoter, FAPn_FAPad_hypoDMP_promoter, FAPn_FAPad_hyperDMP_promoter, FAPn_LSn_allDMP_promoter, FAPn_LSn_hypoDMP_promoter, FAPn_LSn_hyperDMP_promoter]
