# Supplementary material for: Genome-wide DNA methylation profiles of colorectal tumors in Lynch syndrome and familial adenomatous polyposis
Source: Clin Epigenetics. 2025 Aug 2;17:137. doi: 10.1186/s13148-025-01940-x (PMC12317532; doi:10.1186/s13148-025-01940-x)
Supplement: Supplementary file 8 — Additional file 8. [file 13148_2025_1940_MOESM8_ESM.xlsx]

## Sheet: READ_ME
Additional Table 5D.
This table presents all the resulted reduced gene ontologies of biological processes (BP) for each comparison, when either all, hypo- or hypermethylated DMPs (Supplementary Table 2) were used as an original input in the GO analysis.
DMPs on plausible promoter region were included in the original GO analysis. GO:BP results with FDR < 0.05 were reduced using the Revigo tool (see details in Methods), and the results are presented on the following sheets.
The first sheet called "LS_comp_unique_ParentTerms" presents the compilation of the resulted parent terms in LS tumor groups and highlights those that were common accross the groups.
Abbreviations used:
LSn	LS normal
LSadl	LS adenoma with low-grade dysplasia
LSadh	LS adenoma with high-grade dysplasia
LSca	LS carcinoma
FAPn	FAP normal
FAPad	FAP adenoma
hypo	hypomethylated probes in tumor group (compared to normal counterparts) or in LS normal (compared FAP normal)
hyper	hypermethylated probes in tumor group (compared to normal counterparts) or in LS normal (compared FAP normal)

## Sheet: LS_comp_uniqueParentTerms
Compilation of unique parent terms based on Revigo (reducing similar GO terms) tool sorted by the largest total count of parent terms in each LS tumor comparison and column. GO analysis was done separately on all selected DMPs (all), hypomethylated (hypo) and hypermethylated (hyper) DMPs in tumors. Parent terms are sorted by the number of how many times they resulted, and then by the Revigo score…
adl all DMPs	adh all DMPs	ca all DMPs	AdL parent term present in	adl hypo DMPs	adh hypo DMPs	ca hypo DMPs	AdL parent term present in	adl hyper DMPs	adh hyper DMPs	ca hyper* DMPs	AdL parent term present in
anatomical structure development	monoatomic ion transport	immune response	2	monoatomic ion transport	monoatomic ion transport	immune response	2	nervous system development	regulation of monoatomic ion transport	organic cyclic compound biosynthetic process	2
monoatomic ion transport	nervous system process	leukocyte activation	2	immune response	immune response	leukocyte activation	3	regulation of odontogenesis	regulation of postsynaptic membrane potential	lamellipodium organization	1
immune response	monoamine transport	leukocyte migration	2	detection of stimulus	calcium-dependent cell-cell adhesion via plasma membrane cell adhesion molecules	positive regulation of cytokine production	1	trans-synaptic signaling	regulation of amine transport	odontogenesis	1
sensory perception	anterograde trans-synaptic signaling	cell-cell adhesion	1	sensory perception	sensory perception of smell	regulation of leukocyte proliferation	1	regulation of transcription by RNA polymerase II	metanephros development	actin filament depolymerization	2
catecholamine secretion	nervous system development	actin filament depolymerization	1	response to external stimulus	defense response to bacterium	cell-cell adhesion	3	positive regulation of neuron differentiation	regulation of transcription by RNA polymerase II	actin filament organization	1
detection of chemical stimulus	anatomical structure morphogenesis	regulation of leukocyte proliferation	1	response to other organism	defense response	response to other organism	2	regulation of cellular process	nervous system development	corticosteroid hormone secretion	2
defense response to bacterium	anatomical structure development	regulation of inflammatory response	1	leukocyte proliferation	detection of chemical stimulus involved in sensory perception of smell	regulation of defense response	1		anatomical structure morphogenesis	actin filament-based process
regulation of phospholipase C activity	sensory organ development	response to external biotic stimulus	1	negative regulation of endopeptidase activity	cell communication	leukocyte degranulation	2		anterograde trans-synaptic signaling	regulation of neuron differentiation
G protein-coupled receptor signaling pathway	regulation of membrane potential	detection of chemical stimulus involved in sensory perception of smell	3	defense response	response to external stimulus	response to external stimulus	3		reproductive behavior	response to prostaglandin
cell communication	serotonin receptor signaling pathway	sensory perception of chemical stimulus	2	cell-cell adhesion	G protein-coupled receptor signaling pathway	response to chemical	2		mesenchyme development	regulation of cytoskeleton organization
keratinization	G protein-coupled receptor signaling pathway	regulation of response to external stimulus	2	multicellular organismal process	response to chemical	trans-synaptic signaling	3		outflow tract morphogenesis	retrograde trans-synaptic signaling
cyclic-nucleotide-mediated signaling	behavior	G protein-coupled receptor signaling pathway	1	G protein-coupled receptor signaling pathway	keratinization	sensory perception of chemical stimulus	3		system development	response to endogenous stimulus
response to external stimulus	forebrain development	multicellular organismal process	2	signaling	multicellular organismal process	defense response	2		adenylate cyclase-inhibiting serotonin receptor signaling pathway	amino sugar metabolic process
leukocyte proliferation	extracellular structure organization	response to stimulus	1	keratinization	regulation of biological process	detection of chemical stimulus	2		system process	growth
behavior	stem cell differentiation	biological regulation	2	circadian sleep/wake cycle, wakefulness	retina homeostasis	signaling	1		forebrain development	organic hydroxy compound metabolic process
multicellular organismal process	detection of chemical stimulus involved in sensory perception of smell	export from cell	3	response to stimulus	negative regulation of endopeptidase activity	biological process involved in interspecies interaction between organisms	3		animal organ morphogenesis	cellular response to triacyl bacterial lipopeptide
embryonic hindlimb morphogenesis	cell adhesion	regulation of supramolecular fiber organization	1	biological process involved in interspecies interaction between organisms	negative regulation of axonogenesis	multicellular organismal process	3		behavior	hormone transport
response to stimulus	keratinization	cell communication	3	regulation of biological process	response to stimulus	regulation of biological process	3		regulation of neuron differentiation	skeletal muscle satellite cell differentiation
regulation of biological process	regulation of secretion	response to chemical	2	positive regulation of peptidyl-serine phosphorylation of STAT protein	biological process involved in interspecies interaction between organisms	phagocytosis, engulfment	1		neuropeptide signaling pathway	SMAD protein signal transduction
defense response	signaling	positive regulation of cytosolic calcium ion concentration	2	cell recognition	cell recognition	G protein-coupled receptor signaling pathway	3		synapse assembly	pharyngeal system development
cell recognition	cell motility	cell recognition	3	intermediate filament organization	intermediate filament organization	response to stimulus	2		sensory system development	intracellular signal transduction
cell-cell adhesion	multicellular organismal process	biological process involved in interspecies interaction between organisms	2	positive regulation of cytosolic calcium ion concentration	antigen processing and presentation, endogenous lipid antigen via MHC class Ib	positive regulation of cytosolic calcium ion concentration	2		limb morphogenesis	positive regulation of extracellular matrix organization
taxis	response to external stimulus		1	sodium ion homeostasis	aromatic amino acid metabolic process	cell recognition	1		cell fate commitment	transforming growth factor beta production
positive regulation of cytosolic calcium ion concentration	locomotion		2			cell killing			stem cell differentiation	thyroid gland development
sleep	defense response		1			pyroptosis			embryonic skeletal system morphogenesis	acetate metabolic process
biological process involved in interspecies interaction between organisms	multicellular organismal-level homeostasis		2			mononuclear cell differentiation			regionalization	oligosaccharide biosynthetic process
intermediate filament organization	response to stimulus		2						cell-cell adhesion via plasma-membrane adhesion molecules	cell motility
positive regulation of peptidyl-serine phosphorylation of STAT protein	regulation of biological process		1						embryonic organ morphogenesis	regulation of cell-substrate adhesion
	positive regulation of phospholipase activity								regulation of multicellular organismal process	response to gravity
	humoral immune response								positive regulation of epithelial cell proliferation	microtubule anchoring at centrosome
	biological process involved in intraspecies interaction between organisms								response to endogenous stimulus	regulation of monoatomic anion transport
	proteoglycan metabolic process								regulation of cation channel activity
	intermediate filament organization								muscle organ development
	cell recognition								positive regulation of fear response
	diaphragm development								regulation of cellular process
									extracellular matrix organization
									signaling
									dopamine metabolic process
									regulation of dopamine metabolic process
									cyclic nucleotide biosynthetic process
									cell communication
									roof of mouth development
									proteoglycan metabolic process
									social behavior
									multicellular organismal process
									developmental induction
									locomotion
									mesenchymal cell migration

## Sheet: GO_BP_reduced_all_LSadl
go	cluster	parent	score	size	term	parentTerm	termUniqueness	termUniquenessWithinCluster	termDispensability			unique parentTerm	count
GO:0009593	17	GO:0009593	30.0267	1	detection of chemical stimulus	detection of chemical stimulus	0.900667	0.225	0			anatomical structure development	17
GO:0007600	4	GO:0007600	29.9514	11	sensory perception	sensory perception	0.894869	0.312333	0			monoatomic ion transport	13
GO:0050906	17	GO:0009593	29.563	2	detection of stimulus involved in sensory perception	detection of chemical stimulus	0.825542	0.231429	0.937			immune response	13
GO:0051606	17	GO:0009593	29.4799	4	detection of stimulus	detection of chemical stimulus	0.911196	0.231143	0.962			sensory perception	9
GO:0050911	17	GO:0009593	29.3974	431	detection of chemical stimulus involved in sensory perception of smell	detection of chemical stimulus	0.815765	0.228143	0.975			catecholamine secretion	8
GO:0050877	4	GO:0007600	29.1997	56	nervous system process	sensory perception	0.893569	0.318444	0.923			detection of chemical stimulus	7
GO:0007608	4	GO:0007600	28.8608	115	sensory perception of smell	sensory perception	0.89998	0.342333	0.912			defense response to bacterium	7
GO:0050907	17	GO:0009593	28.4518	1	detection of chemical stimulus involved in sensory perception	detection of chemical stimulus	0.813497	0.219857	0.989			regulation of phospholipase C activity	7
GO:0007186	12	GO:0007186	28.3404	985	G protein-coupled receptor signaling pathway	G protein-coupled receptor signaling pathway	0.856634	0.410333	0			G protein-coupled receptor signaling pathway	6
GO:0007606	4	GO:0007600	26.283	15	sensory perception of chemical stimulus	sensory perception	0.89834	0.331333	0.932			cell communication	6
GO:0003008	4	GO:0007600	24.0337	0	system process	sensory perception	0.894627	0.374222	0.828			keratinization	6
GO:0032501	2	GO:0032501	18.3234	0	multicellular organismal process	multicellular organismal process	0.906444	0.6775	0			cyclic-nucleotide-mediated signaling	6
GO:0023052	12	GO:0007186	12.019	8	signaling	G protein-coupled receptor signaling pathway	0.911915	0.549	0.574			response to external stimulus	5
GO:0007154	10	GO:0007154	11.4206	18	cell communication	cell communication	0.926641	0.5395	0			leukocyte proliferation	5
GO:0007165	12	GO:0007186	9.1524	1193	signal transduction	G protein-coupled receptor signaling pathway	0.824444	0.529667	0.608			behavior	5
GO:0050896	25	GO:0050896	8.55453	63	response to stimulus	response to stimulus	0.902288	0.604667	0			multicellular organismal process	4
GO:0031424	5	GO:0031424	7.62149	76	keratinization	keratinization	0.889072	0.428667	0			embryonic hindlimb morphogenesis	4
GO:0050789	28	GO:0050789	6.65225	0	regulation of biological process	regulation of biological process	0.943922	0.632	0			response to stimulus	3
GO:0065007	28	GO:0050789	5.96754	0	biological regulation	regulation of biological process	0.948314	0.646667	0.551			regulation of biological process	3
GO:0042221	25	GO:0050896	5.90596	0	response to chemical	response to stimulus	0.897523	0.668	0.522			defense response	3
GO:0006811	6	GO:0006811	5.81037	114	monoatomic ion transport	monoatomic ion transport	0.916288	0.281231	0			cell recognition	3
GO:0050794	28	GO:0050789	5.67946	0	regulation of cellular process	regulation of biological process	0.929843	0.646	0.553			cell-cell adhesion	3
GO:0006952	9	GO:0006952	5.47993	72	defense response	defense response	0.909013	0.522	0			taxis	3
GO:0008037	7	GO:0008037	5.23294	12	cell recognition	cell recognition	0.980353	0.398667	0			positive regulation of cytosolic calcium ion concentration	3
GO:0034220	6	GO:0006811	5.13466	132	monoatomic ion transmembrane transport	monoatomic ion transport	0.90181	0.207	0.941			sleep	1
GO:0098609	11	GO:0098609	4.88166	203	cell-cell adhesion	cell-cell adhesion	0.978438	0.39	0			biological process involved in interspecies interaction between organisms	1
GO:0009605	18	GO:0009605	4.76222	0	response to external stimulus	response to external stimulus	0.875255	0.4344	0			intermediate filament organization	1
GO:0055085	6	GO:0006811	4.27102	217	transmembrane transport	monoatomic ion transport	0.913961	0.366231	0.575			positive regulation of peptidyl-serine phosphorylation of STAT protein	1
GO:0007155	11	GO:0098609	4.14899	499	cell adhesion	cell-cell adhesion	0.978248	0.414333	0.914
GO:0042742	19	GO:0042742	4.14659	166	defense response to bacterium	defense response to bacterium	0.879425	0.313429	0
GO:0006812	6	GO:0006811	4.14659	27	monoatomic cation transport	monoatomic ion transport	0.916458	0.277462	0.948
GO:0006813	6	GO:0006811	4.09541	69	potassium ion transport	monoatomic ion transport	0.923686	0.332231	0.796
GO:0070661	23	GO:0070661	3.8165	2	leukocyte proliferation	leukocyte proliferation	0.948895	0.2222	0
GO:0051716	25	GO:0050896	3.41604	0	cellular response to stimulus	response to stimulus	0.885046	0.620667	0.664
GO:0043269	6	GO:0006811	3.41349	7	regulation of monoatomic ion transport	monoatomic ion transport	0.88849	0.324846	0.852
GO:0006968	9	GO:0006952	3.34002	51	cellular defense response	defense response	0.939405	0.619	0.599
GO:0048856	15	GO:0048856	3.26167	43	anatomical structure development	anatomical structure development	0.907843	0.425471	0
GO:0098660	6	GO:0006811	2.9033	0	inorganic ion transmembrane transport	monoatomic ion transport	0.91717	0.382923	0.533
GO:0042330	8	GO:0042330	2.82064	0	taxis	taxis	0.874098	0.374	0
GO:0019935	21	GO:0019935	2.67173	1	cyclic-nucleotide-mediated signaling	cyclic-nucleotide-mediated signaling	0.885092	0.453167	0
GO:0006935	8	GO:0042330	2.67173	118	chemotaxis	taxis	0.866255	0.374	0.994
GO:0043207	19	GO:0042742	2.67173	2	response to external biotic stimulus	defense response to bacterium	0.873261	0.230286	0.771
GO:0071805	6	GO:0006811	2.66144	180	potassium ion transmembrane transport	monoatomic ion transport	0.90883	0.240923	0.78
GO:0098542	19	GO:0042742	2.66144	2	defense response to other organism	defense response to bacterium	0.859817	0.232571	0.808
GO:0009617	19	GO:0042742	2.64675	114	response to bacterium	defense response to bacterium	0.88017	0.281571	0.919
GO:0030216	5	GO:0031424	2.57597	68	keratinocyte differentiation	keratinization	0.912523	0.400333	0.935
GO:0051707	19	GO:0042742	2.57093	3	response to other organism	defense response to bacterium	0.867026	0.230286	0.771
GO:0006955	3	GO:0006955	2.50803	467	immune response	immune response	0.863667	0.412923	0
GO:0070374	21	GO:0019935	2.4722	257	positive regulation of ERK1 and ERK2 cascade	cyclic-nucleotide-mediated signaling	0.86319	0.438667	0.474
GO:0007204	14	GO:0007204	2.38956	156	positive regulation of cytosolic calcium ion concentration	positive regulation of cytosolic calcium ion concentration	0.967013	0.672333	0
GO:0098655	6	GO:0006811	2.38956	42	monoatomic cation transmembrane transport	monoatomic ion transport	0.902268	0.204308	0.914
GO:0006954	9	GO:0006952	2.32667	425	inflammatory response	defense response	0.919516	0.540333	0.835
GO:0030001	6	GO:0006811	2.2547	6	metal ion transport	monoatomic ion transport	0.916941	0.280462	0.934
GO:0046651	23	GO:0070661	2.2547	7	lymphocyte proliferation	leukocyte proliferation	0.84185	0.2204	0.986
GO:0032943	23	GO:0070661	2.23126	1	mononuclear cell proliferation	leukocyte proliferation	0.949072	0.22	0.988
GO:1900274	13	GO:1900274	2.19766	0	regulation of phospholipase C activity	regulation of phospholipase C activity	0.945915	0.255286	0
GO:0007200	12	GO:0007186	2.13575	103	phospholipase C-activating G protein-coupled receptor signaling pathway	G protein-coupled receptor signaling pathway	0.888549	0.523333	0.75
GO:0009607	19	GO:0042742	2.12997	0	response to biotic stimulus	defense response to bacterium	0.901033	0.232571	0.768
GO:0007610	16	GO:0007610	2.11756	5	behavior	behavior	0.923582	0.4644	0
GO:0070663	23	GO:0070661	2.07398	2	regulation of leukocyte proliferation	leukocyte proliferation	0.920804	0.2402	0.965
GO:0098916	10	GO:0007154	2.06126	0	anterograde trans-synaptic signaling	cell communication	0.903451	0.271167	0.535
GO:0007268	10	GO:0007154	2.06126	224	chemical synaptic transmission	cell communication	0.903451	0.271167	0.535
GO:0098662	6	GO:0006811	2.04592	17	inorganic cation transmembrane transport	monoatomic ion transport	0.917889	0.387769	0.526
GO:0099537	10	GO:0007154	2.0443	1	trans-synaptic signaling	cell communication	0.903399	0.270833	0.536
GO:0010863	13	GO:1900274	2.0443	9	positive regulation of phospholipase C activity	regulation of phospholipase C activity	0.945876	0.252714	0.997
GO:0008038	7	GO:0008037	1.95944	5	neuron recognition	cell recognition	0.876634	0.422333	0.911
GO:0019932	21	GO:0019935	1.9557	3	second-messenger-mediated signaling	cyclic-nucleotide-mediated signaling	0.872536	0.443	0.893
GO:0007188	12	GO:0007186	1.94143	46	adenylate cyclase-modulating G protein-coupled receptor signaling pathway	G protein-coupled receptor signaling pathway	0.876882	0.439333	0.822
GO:0048731	15	GO:0048856	1.93855	3	system development	anatomical structure development	0.851464	0.373235	0.755
GO:0030154	15	GO:0048856	1.92971	601	cell differentiation	anatomical structure development	0.888222	0.372941	0.661
GO:0006910	7	GO:0008037	1.91274	10	phagocytosis, recognition	cell recognition	0.939588	0.428333	0.893
GO:0032502	15	GO:0048856	1.90134	18	developmental process	anatomical structure development	0.91249	0.450353	0.812
GO:0007202	13	GO:1900274	1.87471	29	activation of phospholipase C activity	regulation of phospholipase C activity	0.946725	0.262857	0.981
GO:0003253	5	GO:0031424	1.86173	7	cardiac neural crest cell migration involved in outflow tract morphogenesis	keratinization	0.872418	0.552167	0.395
GO:0030431	22	GO:0030431	1.85095	6	sleep	sleep	0.953791	1	0
GO:0050778	3	GO:0006955	1.83833	36	positive regulation of immune response	immune response	0.838941	0.431154	0.834
GO:0048869	15	GO:0048856	1.83833	0	cellular developmental process	anatomical structure development	0.888216	0.372882	0.661
GO:0006959	3	GO:0006955	1.83184	61	humoral immune response	immune response	0.892791	0.526308	0.724
GO:0044419	26	GO:0044419	1.82914	10	biological process involved in interspecies interaction between organisms	biological process involved in interspecies interaction between organisms	0.968431	1	0
GO:0048513	15	GO:0048856	1.82914	18	animal organ development	anatomical structure development	0.914562	0.504118	0.695
GO:0048468	15	GO:0048856	1.80819	20	cell development	anatomical structure development	0.888216	0.374059	0.63
GO:0007267	10	GO:0007154	1.80819	230	cell-cell signaling	cell communication	0.898373	0.313333	0.617
GO:0030855	5	GO:0031424	1.7956	96	epithelial cell differentiation	keratinization	0.903307	0.422833	0.792
GO:0070372	21	GO:0019935	1.77452	33	regulation of ERK1 and ERK2 cascade	cyclic-nucleotide-mediated signaling	0.864203	0.427	0.487
GO:0045087	19	GO:0042742	1.77281	541	innate immune response	defense response to bacterium	0.816144	0.268143	0.769
GO:0097530	3	GO:0006955	1.75464	2	granulocyte migration	immune response	0.915556	0.308077	0.551
GO:0050432	20	GO:0050432	1.75042	1	catecholamine secretion	catecholamine secretion	0.920621	0.221	0
GO:0050433	20	GO:0050432	1.75042	1	regulation of catecholamine secretion	catecholamine secretion	0.890542	0.164625	0.993
GO:0007399	15	GO:0048856	1.74944	380	nervous system development	anatomical structure development	0.853346	0.339765	0.648
GO:0097529	3	GO:0006955	1.74498	4	myeloid leukocyte migration	immune response	0.913392	0.297923	0.585
GO:0099536	10	GO:0007154	1.7404	7	synaptic signaling	cell communication	0.903105	0.271	0.54
GO:0045109	27	GO:0045109	1.73885	76	intermediate filament organization	intermediate filament organization	0.982765	1	0
GO:0007275	15	GO:0048856	1.72762	79	multicellular organism development	anatomical structure development	0.852052	0.390529	0.795
GO:0010951	13	GO:1900274	1.7183	58	negative regulation of endopeptidase activity	regulation of phospholipase C activity	0.944889	0.388857	0.653
GO:0014046	20	GO:0050432	1.7046	4	dopamine secretion	catecholamine secretion	0.865412	0.226125	0.966
GO:0014059	20	GO:0050432	1.7046	31	regulation of dopamine secretion	catecholamine secretion	0.858386	0.172875	0.959
GO:0061564	15	GO:0048856	1.66451	38	axon development	anatomical structure development	0.832627	0.344353	0.466
GO:0060078	14	GO:0007204	1.65153	34	regulation of postsynaptic membrane potential	positive regulation of cytosolic calcium ion concentration	0.963144	0.558333	0.461
GO:0009913	5	GO:0031424	1.65153	8	epidermal cell differentiation	keratinization	0.911431	0.397167	0.905
GO:0040011	8	GO:0042330	1.62943	8	locomotion	taxis	0.958235	0.410667	0.884
GO:0045321	2	GO:0032501	1.62293	5	leukocyte activation	multicellular organismal process	0.856641	0.418	0.441
GO:0022407	11	GO:0098609	1.6191	13	regulation of cell-cell adhesion	cell-cell adhesion	0.947941	0.413667	0.916
GO:0007409	15	GO:0048856	1.6191	103	axonogenesis	anatomical structure development	0.827373	0.352647	0.457
GO:0022008	15	GO:0048856	1.6191	58	neurogenesis	anatomical structure development	0.838863	0.287412	0.589
GO:0019233	4	GO:0007600	1.60912	44	sensory perception of pain	sensory perception	0.915	0.429889	0.783
GO:0048699	15	GO:0048856	1.60912	10	generation of neurons	anatomical structure development	0.840739	0.291235	0.569
GO:0019226	4	GO:0007600	1.60546	21	transmission of nerve impulse	sensory perception	0.877386	0.422667	0.673
GO:0001775	2	GO:0032501	1.60509	9	cell activation	multicellular organismal process	0.907771	0.4195	0.451
GO:0071621	3	GO:0006955	1.59183	6	granulocyte chemotaxis	immune response	0.815935	0.309231	0.541
GO:0034765	6	GO:0006811	1.59183	123	regulation of monoatomic ion transmembrane transport	monoatomic ion transport	0.875804	0.253538	0.828
GO:0035116	1	GO:0035116	1.58902	28	embryonic hindlimb morphogenesis	embryonic hindlimb morphogenesis	0.915922	0.67125	0
GO:0042749	16	GO:0007610	1.58776	1	regulation of circadian sleep/wake cycle	behavior	0.912359	0.298	0.707
GO:0010466	13	GO:1900274	1.57968	9	negative regulation of peptidase activity	regulation of phospholipase C activity	0.944549	0.385571	0.658
GO:0097254	4	GO:0007600	1.55472	4	renal tubular secretion	sensory perception	0.932588	0.576667	0.508
GO:0050920	18	GO:0009605	1.55472	8	regulation of chemotaxis	response to external stimulus	0.848536	0.36	0.65
GO:0002684	3	GO:0006955	1.52901	1	positive regulation of immune system process	immune response	0.892281	0.427462	0.719
GO:0033141	24	GO:0033141	1.52793	22	positive regulation of peptidyl-serine phosphorylation of STAT protein	positive regulation of peptidyl-serine phosphorylation of STAT protein	0.893529	1	0
GO:0015844	20	GO:0050432	1.52673	9	monoamine transport	catecholamine secretion	0.925444	0.234875	0.94
GO:0019934	21	GO:0019935	1.5214	25	cGMP-mediated signaling	cyclic-nucleotide-mediated signaling	0.893307	0.4805	0.935
GO:0030182	15	GO:0048856	1.51816	169	neuron differentiation	anatomical structure development	0.841954	0.295	0.558
GO:0030593	3	GO:0006955	1.50989	93	neutrophil chemotaxis	immune response	0.821856	0.326154	0.519
GO:0000902	1	GO:0035116	1.50031	98	cell morphogenesis	embryonic hindlimb morphogenesis	0.91649	0.41	0.445
GO:0042746	16	GO:0007610	1.50031	0	circadian sleep/wake cycle, wakefulness	behavior	0.939987	0.3112	0.631
GO:0010840	16	GO:0007610	1.50031	1	regulation of circadian sleep/wake cycle, wakefulness	behavior	0.919549	0.3084	0.631
GO:0010518	13	GO:1900274	1.50031	7	positive regulation of phospholipase activity	regulation of phospholipase C activity	0.945386	0.254143	0.956
GO:0042098	23	GO:0070661	1.49719	41	T cell proliferation	leukocyte proliferation	0.846922	0.2412	0.95
GO:0002376	3	GO:0006955	1.49573	44	immune system process	immune response	0.926582	0.401462	0.858
GO:0002687	3	GO:0006955	1.49217	15	positive regulation of leukocyte migration	immune response	0.864203	0.325769	0.548
GO:0050900	3	GO:0006955	1.48806	24	leukocyte migration	immune response	0.911327	0.293769	0.629
GO:0048666	15	GO:0048856	1.48069	52	neuron development	anatomical structure development	0.843118	0.298412	0.531
GO:0050921	18	GO:0009605	1.47405	20	positive regulation of chemotaxis	response to external stimulus	0.849536	0.356	0.622
GO:0010517	13	GO:1900274	1.4712	1	regulation of phospholipase activity	regulation of phospholipase C activity	0.945026	0.253429	0.968
GO:0042391	14	GO:0007204	1.46315	98	regulation of membrane potential	positive regulation of cytosolic calcium ion concentration	0.958536	0.538	0.522
GO:0051937	20	GO:0050432	1.46315	0	catecholamine transport	catecholamine secretion	0.925634	0.223625	0.96
GO:0030595	3	GO:0006955	1.39791	13	leukocyte chemotaxis	immune response	0.80549	0.310462	0.593
GO:0032103	18	GO:0009605	1.39343	0	positive regulation of response to external stimulus	response to external stimulus	0.857634	0.3416	0.748
GO:0007417	15	GO:0048856	1.37702	141	central nervous system development	anatomical structure development	0.872882	0.435941	0.523
GO:0043266	6	GO:0006811	1.37702	6	regulation of potassium ion transport	monoatomic ion transport	0.898399	0.356923	0.717
GO:0022410	16	GO:0007610	1.36656	1	circadian sleep/wake cycle process	behavior	0.934882	0.296	0.709
GO:0061309	5	GO:0031424	1.3603	3	cardiac neural crest cell development involved in outflow tract morphogenesis	keratinization	0.895209	0.5475	0.401
GO:0042494	17	GO:0009593	1.35869	2	detection of bacterial lipoprotein	detection of chemical stimulus	0.898242	0.416	0.711
GO:0070371	21	GO:0019935	1.35305	50	ERK1 and ERK2 cascade	cyclic-nucleotide-mediated signaling	0.872529	0.426333	0.492
GO:0032101	18	GO:0009605	1.35305	0	regulation of response to external stimulus	response to external stimulus	0.854634	0.3344	0.808
GO:0015872	20	GO:0050432	1.34463	10	dopamine transport	catecholamine secretion	0.927444	0.22975	0.925
GO:0048858	1	GO:0035116	1.33285	3	cell projection morphogenesis	embryonic hindlimb morphogenesis	0.888477	0.40375	0.435
GO:0007411	15	GO:0048856	1.33285	193	axon guidance	anatomical structure development	0.838111	0.396235	0.417
GO:0009582	17	GO:0009593	1.32515	4	detection of abiotic stimulus	detection of chemical stimulus	0.921163	0.301857	0.851
GO:0051952	20	GO:0050432	1.31468	0	regulation of amine transport	catecholamine secretion	0.908961	0.455625	0.489
GO:0042110	2	GO:0032501	1.31392	65	T cell activation	multicellular organismal process	0.864484	0.446	0.398
GO:1990266	3	GO:0006955	1.31392	11	neutrophil migration	immune response	0.917614	0.323	0.531
GO:0019228	4	GO:0007600	1.3131	28	neuronal action potential	sensory perception	0.861523	0.451667	0.63
GO:0120039	1	GO:0035116	1.3131	0	plasma membrane bounded cell projection morphogenesis	embryonic hindlimb morphogenesis	0.888549	0.404	0.435
GO:0007189	12	GO:0007186	1.30582	171	adenylate cyclase-activating G protein-coupled receptor signaling pathway	G protein-coupled receptor signaling pathway	0.882013	0.458667	0.784

## Sheet: GO_BP_reduced_hypo_LSadl
go	cluster	parent	score	size	term	parentTerm	termUniqueness	termUniquenessWithinCluster	termDispensability			unique parentTerm	count
GO:0051606	14	GO:0051606	36.3668	4	detection of stimulus	detection of stimulus	0.869788	0.223	0			monoatomic ion transport	14
GO:0009593	14	GO:0051606	34.5855	1	detection of chemical stimulus	detection of stimulus	0.862347	0.217556	0.962			immune response	10
GO:0050906	14	GO:0051606	34.2619	2	detection of stimulus involved in sensory perception	detection of stimulus	0.803568	0.227222	0.968			detection of stimulus	9
GO:0050911	14	GO:0051606	32.2916	431	detection of chemical stimulus involved in sensory perception of smell	detection of stimulus	0.795661	0.223111	0.941			sensory perception	7
GO:0050907	14	GO:0051606	31.7208	1	detection of chemical stimulus involved in sensory perception	detection of stimulus	0.793246	0.214667	0.954			response to external stimulus	7
GO:0007600	4	GO:0007600	31.7059	11	sensory perception	sensory perception	0.910195	0.323857	0			response to other organism	7
GO:0007608	4	GO:0007600	30.4553	115	sensory perception of smell	sensory perception	0.913212	0.349143	0.912			leukocyte proliferation	7
GO:0050877	4	GO:0007600	29.1528	56	nervous system process	sensory perception	0.910492	0.327286	0.923			negative regulation of endopeptidase activity	7
GO:0007606	4	GO:0007600	28.408	15	sensory perception of chemical stimulus	sensory perception	0.911958	0.338429	0.932			defense response	6
GO:0007186	8	GO:0007186	28.0281	985	G protein-coupled receptor signaling pathway	G protein-coupled receptor signaling pathway	0.84678	0.46525	0			cell-cell adhesion	6
GO:0003008	4	GO:0007600	24.4098	0	system process	sensory perception	0.913458	0.374857	0.828			multicellular organismal process	5
GO:0032501	1	GO:0032501	16.5706	0	multicellular organismal process	multicellular organismal process	0.936144	0.6564	0			G protein-coupled receptor signaling pathway	4
GO:0050896	20	GO:0050896	10.729	63	response to stimulus	response to stimulus	0.867085	0.604667	0			signaling	4
GO:0006952	3	GO:0006952	9.48694	72	defense response	defense response	0.861559	0.417667	0			keratinization	4
GO:0023052	10	GO:0023052	9.38826	8	signaling	signaling	0.923263	0.563	0			circadian sleep/wake cycle, wakefulness	4
GO:0007154	8	GO:0007186	9.06265	18	cell communication	G protein-coupled receptor signaling pathway	0.953119	0.64725	0.567			response to stimulus	3
GO:0031424	13	GO:0031424	8.68632	76	keratinization	keratinization	0.935924	0.3265	0			biological process involved in interspecies interaction between organisms	3
GO:0007165	10	GO:0023052	8.29657	1193	signal transduction	signaling	0.809568	0.54875	0.851			regulation of biological process	3
GO:0009605	7	GO:0009605	7.7905	0	response to external stimulus	response to external stimulus	0.828051	0.386571	0			positive regulation of peptidyl-serine phosphorylation of STAT protein	3
GO:0051707	15	GO:0051707	7.13574	3	response to other organism	response to other organism	0.814254	0.230286	0			cell recognition	2
GO:0043207	15	GO:0051707	7.11137	2	response to external biotic stimulus	response to other organism	0.822356	0.230286	0.976			intermediate filament organization	1
GO:0009607	15	GO:0051707	6.42541	0	response to biotic stimulus	response to other organism	0.852008	0.232571	0.972			positive regulation of cytosolic calcium ion concentration	1
GO:0098542	15	GO:0051707	6.3943	2	defense response to other organism	response to other organism	0.796483	0.232571	0.942			sodium ion homeostasis	1
GO:0044419	16	GO:0044419	6.39203	10	biological process involved in interspecies interaction between organisms	biological process involved in interspecies interaction between organisms	0.938297	0.582	0
GO:0006955	2	GO:0006955	6.23975	467	immune response	immune response	0.813186	0.3268	0
GO:0006811	5	GO:0006811	5.99629	114	monoatomic ion transport	monoatomic ion transport	0.920068	0.352071	0
GO:0042742	15	GO:0051707	5.92469	166	defense response to bacterium	response to other organism	0.823314	0.313429	0.771
GO:0009617	15	GO:0051707	5.8536	114	response to bacterium	response to other organism	0.830966	0.281571	0.841
GO:0042221	20	GO:0050896	4.95907	0	response to chemical	response to stimulus	0.867805	0.668	0.522
GO:0045087	15	GO:0051707	4.93716	541	innate immune response	response to other organism	0.734644	0.268143	0.886
GO:0034220	5	GO:0006811	4.86585	132	monoatomic ion transmembrane transport	monoatomic ion transport	0.905907	0.287143	0.941
GO:0098609	9	GO:0098609	4.84761	203	cell-cell adhesion	cell-cell adhesion	0.956169	0.276	0
GO:0070661	19	GO:0070661	4.62907	2	leukocyte proliferation	leukocyte proliferation	0.944949	0.175857	0
GO:0006812	5	GO:0006811	4.34468	27	monoatomic cation transport	monoatomic ion transport	0.920525	0.355429	0.948
GO:0006954	3	GO:0006952	4.27165	425	inflammatory response	defense response	0.875568	0.429167	0.835
GO:0055085	5	GO:0006811	4.01993	217	transmembrane transport	monoatomic ion transport	0.919686	0.407143	0.575
GO:0030216	13	GO:0031424	4.01575	68	keratinocyte differentiation	keratinization	0.969856	0.2945	0.935
GO:0006968	3	GO:0006952	3.98551	51	cellular defense response	defense response	0.907076	0.571667	0.599
GO:0006959	2	GO:0006955	3.77289	61	humoral immune response	immune response	0.853508	0.4643	0.724
GO:0008037	6	GO:0008037	3.67769	12	cell recognition	cell recognition	0.986144	0.5535	0
GO:0002376	2	GO:0006955	3.64527	44	immune system process	immune response	0.900992	0.3585	0.858
GO:0051716	20	GO:0050896	3.3937	0	cellular response to stimulus	response to stimulus	0.856831	0.620667	0.664
GO:0007155	9	GO:0098609	3.36789	499	cell adhesion	cell-cell adhesion	0.958127	0.3235	0.914
GO:0050789	22	GO:0050789	3.1404	0	regulation of biological process	regulation of biological process	0.937093	0.632	0
GO:0050778	2	GO:0006955	3.08061	36	positive regulation of immune response	immune response	0.778144	0.3234	0.834
GO:0006910	6	GO:0008037	2.93146	10	phagocytosis, recognition	cell recognition	0.935492	0.5535	0.893
GO:0098660	5	GO:0006811	2.93146	0	inorganic ion transmembrane transport	monoatomic ion transport	0.923186	0.431643	0.533
GO:0065007	22	GO:0050789	2.86251	0	biological regulation	regulation of biological process	0.942136	0.646667	0.551
GO:0009913	13	GO:0031424	2.83659	8	epidermal cell differentiation	keratinization	0.969644	0.29475	0.905
GO:0032943	19	GO:0070661	2.80699	1	mononuclear cell proliferation	leukocyte proliferation	0.944907	0.174143	0.988
GO:0002250	2	GO:0006955	2.80194	434	adaptive immune response	immune response	0.840729	0.4195	0.799
GO:0010951	11	GO:0010951	2.80194	58	negative regulation of endopeptidase activity	negative regulation of endopeptidase activity	0.923737	0.311714	0
GO:0046651	19	GO:0070661	2.76907	7	lymphocyte proliferation	leukocyte proliferation	0.829288	0.174857	0.986
GO:0043269	5	GO:0006811	2.75683	7	regulation of monoatomic ion transport	monoatomic ion transport	0.889008	0.3685	0.852
GO:0010466	11	GO:0010951	2.63998	9	negative regulation of peptidase activity	negative regulation of endopeptidase activity	0.923331	0.309714	0.991
GO:0042330	7	GO:0009605	2.60563	0	taxis	response to external stimulus	0.850347	0.322571	0.733
GO:0006935	7	GO:0009605	2.43783	118	chemotaxis	response to external stimulus	0.840195	0.322571	0.733
GO:0030001	5	GO:0006811	2.4019	6	metal ion transport	monoatomic ion transport	0.921263	0.361357	0.934
GO:0098655	5	GO:0006811	2.33353	42	monoatomic cation transmembrane transport	monoatomic ion transport	0.906619	0.291071	0.914
GO:0002684	2	GO:0006955	2.3224	1	positive regulation of immune system process	immune response	0.856653	0.3554	0.719
GO:0070663	19	GO:0070661	2.32222	2	regulation of leukocyte proliferation	leukocyte proliferation	0.913458	0.179571	0.965
GO:0045109	21	GO:0045109	2.26547	76	intermediate filament organization	intermediate filament organization	0.989644	1	0
GO:0001775	1	GO:0032501	2.24693	9	cell activation	multicellular organismal process	0.915186	0.3458	0.451
GO:0009582	14	GO:0051606	2.21971	4	detection of abiotic stimulus	detection of stimulus	0.884186	0.295556	0.877
GO:0045321	1	GO:0032501	2.20072	5	leukocyte activation	multicellular organismal process	0.85311	0.3414	0.441
GO:0042110	1	GO:0032501	2.19335	65	T cell activation	multicellular organismal process	0.860246	0.3686	0.398
GO:0070374	10	GO:0023052	2.12232	257	positive regulation of ERK1 and ERK2 cascade	signaling	0.849347	0.64475	0.433
GO:0007204	12	GO:0007204	2.10093	156	positive regulation of cytosolic calcium ion concentration	positive regulation of cytosolic calcium ion concentration	0.969229	1	0
GO:0022407	9	GO:0098609	2.09776	13	regulation of cell-cell adhesion	cell-cell adhesion	0.922415	0.2915	0.916
GO:0016339	9	GO:0098609	2.07346	48	calcium-dependent cell-cell adhesion via plasma membrane cell adhesion molecules	cell-cell adhesion	0.966347	0.438333	0.714
GO:0009581	14	GO:0051606	1.9991	0	detection of external stimulus	detection of stimulus	0.84028	0.296333	0.876
GO:0046649	1	GO:0032501	1.92893	2	lymphocyte activation	multicellular organismal process	0.854627	0.3434	0.428
GO:0031349	3	GO:0006952	1.91235	0	positive regulation of defense response	defense response	0.82572	0.434667	0.793
GO:0032103	7	GO:0009605	1.91064	0	positive regulation of response to external stimulus	response to external stimulus	0.80072	0.357286	0.748
GO:0006813	5	GO:0006811	1.88061	69	potassium ion transport	monoatomic ion transport	0.930915	0.440214	0.796
GO:0097254	4	GO:0007600	1.84674	4	renal tubular secretion	sensory perception	0.943653	0.577	0.508
GO:0007200	8	GO:0007186	1.81597	103	phospholipase C-activating G protein-coupled receptor signaling pathway	G protein-coupled receptor signaling pathway	0.881059	0.55025	0.75
GO:0008544	13	GO:0031424	1.78724	84	epidermis development	keratinization	0.976958	0.32025	0.854
GO:0055078	23	GO:0055078	1.77338	17	sodium ion homeostasis	sodium ion homeostasis	1	1	0
GO:0042746	17	GO:0042746	1.77338	0	circadian sleep/wake cycle, wakefulness	circadian sleep/wake cycle, wakefulness	0.949763	0.29675	0
GO:0010840	17	GO:0042746	1.77338	1	regulation of circadian sleep/wake cycle, wakefulness	circadian sleep/wake cycle, wakefulness	0.927415	0.29325	1
GO:0050794	22	GO:0050789	1.76561	0	regulation of cellular process	regulation of biological process	0.92489	0.646	0.553
GO:0098662	5	GO:0006811	1.75867	17	inorganic cation transmembrane transport	monoatomic ion transport	0.923992	0.4375	0.526
GO:0002253	2	GO:0006955	1.71396	2	activation of immune response	immune response	0.78539	0.3454	0.799
GO:0033141	18	GO:0033141	1.6912	22	positive regulation of peptidyl-serine phosphorylation of STAT protein	positive regulation of peptidyl-serine phosphorylation of STAT protein	0.864186	0.552	0
GO:0019932	10	GO:0023052	1.68065	3	second-messenger-mediated signaling	signaling	0.872992	0.629	0.464
GO:0042098	19	GO:0070661	1.63335	41	T cell proliferation	leukocyte proliferation	0.834551	0.198714	0.95
GO:0042494	14	GO:0051606	1.63314	2	detection of bacterial lipoprotein	detection of stimulus	0.852347	0.372222	0.68
GO:0070665	19	GO:0070661	1.59614	6	positive regulation of leukocyte proliferation	leukocyte proliferation	0.901644	0.209429	0.922
GO:0050764	5	GO:0006811	1.59483	10	regulation of phagocytosis	monoatomic ion transport	0.902449	0.531143	0.398
GO:0002323	2	GO:0006955	1.59393	20	natural killer cell activation involved in immune response	immune response	0.838093	0.5303	0.573
GO:0002437	3	GO:0006952	1.59393	24	inflammatory response to antigenic stimulus	defense response	0.847763	0.522333	0.629
GO:0007202	11	GO:0010951	1.59393	29	activation of phospholipase C activity	negative regulation of endopeptidase activity	0.940195	0.343857	0.64
GO:0042749	17	GO:0042746	1.59393	1	regulation of circadian sleep/wake cycle	circadian sleep/wake cycle, wakefulness	0.921822	0.29925	0.901
GO:0007159	9	GO:0098609	1.59393	33	leukocyte cell-cell adhesion	cell-cell adhesion	0.957669	0.294167	0.905
GO:0010863	11	GO:0010951	1.5922	9	positive regulation of phospholipase C activity	negative regulation of endopeptidase activity	0.939237	0.334714	0.651
GO:0032101	7	GO:0009605	1.55667	0	regulation of response to external stimulus	response to external stimulus	0.801475	0.341143	0.808
GO:0018149	18	GO:0033141	1.50485	31	peptide cross-linking	positive regulation of peptidyl-serine phosphorylation of STAT protein	0.986178	0.765	0.351
GO:0051346	11	GO:0010951	1.47145	5	negative regulation of hydrolase activity	negative regulation of endopeptidase activity	0.934695	0.322857	0.954
GO:0034765	5	GO:0006811	1.45838	123	regulation of monoatomic ion transmembrane transport	monoatomic ion transport	0.875873	0.3065	0.828
GO:1903037	9	GO:0098609	1.456	3	regulation of leukocyte cell-cell adhesion	cell-cell adhesion	0.922653	0.276833	0.895
GO:0002682	2	GO:0006955	1.45576	42	regulation of immune system process	immune response	0.865644	0.3479	0.761
GO:0006909	5	GO:0006811	1.45081	74	phagocytosis	monoatomic ion transport	0.933347	0.544286	0.439
GO:0007188	8	GO:0007186	1.45081	46	adenylate cyclase-modulating G protein-coupled receptor signaling pathway	G protein-coupled receptor signaling pathway	0.870466	0.52025	0.822
GO:0032490	14	GO:0051606	1.44985	3	detection of molecule of bacterial origin	detection of stimulus	0.840915	0.331444	0.735
GO:0009620	16	GO:0044419	1.4084	4	response to fungus	biological process involved in interspecies interaction between organisms	0.863915	0.462	0.636
GO:0022410	17	GO:0042746	1.38165	1	circadian sleep/wake cycle process	circadian sleep/wake cycle, wakefulness	0.946551	0.29725	0.912
GO:0002752	3	GO:0006952	1.36417	10	cell surface pattern recognition receptor signaling pathway	defense response	0.732729	0.5065	0.638
GO:0032944	19	GO:0070661	1.34876	0	regulation of mononuclear cell proliferation	leukocyte proliferation	0.913636	0.177143	0.958
GO:0033139	18	GO:0033141	1.34737	0	regulation of peptidyl-serine phosphorylation of STAT protein	positive regulation of peptidyl-serine phosphorylation of STAT protein	0.867034	0.551	0.993
GO:0050921	7	GO:0009605	1.34505	20	positive regulation of chemotaxis	response to external stimulus	0.810686	0.292	0.622
GO:1900274	11	GO:0010951	1.34061	0	regulation of phospholipase C activity	negative regulation of endopeptidase activity	0.939102	0.333857	0.653
GO:0052548	11	GO:0010951	1.34061	7	regulation of endopeptidase activity	negative regulation of endopeptidase activity	0.921864	0.326143	0.929
GO:0050920	7	GO:0009605	1.34061	8	regulation of chemotaxis	response to external stimulus	0.814898	0.285286	0.65
GO:0002252	2	GO:0006955	1.33033	0	immune effector process	immune response	0.916203	0.4407	0.665
GO:0019228	4	GO:0007600	1.31017	28	neuronal action potential	sensory perception	0.890551	0.505714	0.63
GO:0050766	5	GO:0006811	1.30928	51	positive regulation of phagocytosis	monoatomic ion transport	0.890398	0.541857	0.387
GO:0050832	16	GO:0044419	1.30928	34	defense response to fungus	biological process involved in interspecies interaction between organisms	0.850559	0.468	0.618

## Sheet: GO_BP_reduced_hyper_LSadl
go	cluster	parent	score	size	term	parentTerm	termUniqueness	termUniquenessWithinCluster	termDispensability			unique parentTerm	count
GO:0007399	1	GO:0007399	7.04585	380	nervous system development	nervous system development	0.588107	0.340571	0			nervous system development	14
GO:0048699	1	GO:0007399	4.55057	10	generation of neurons	nervous system development	0.58825	0.3585	0.862			regulation of odontogenesis	5
GO:0030182	1	GO:0007399	3.86119	169	neuron differentiation	nervous system development	0.591536	0.364643	0.849			trans-synaptic signaling	5
GO:0007275	1	GO:0007399	3.75342	79	multicellular organism development	nervous system development	0.626643	0.414786	0.738			regulation of transcription by RNA polymerase II	2
GO:0022008	1	GO:0007399	3.43285	58	neurogenesis	nervous system development	0.584143	0.350786	0.887			positive regulation of neuron differentiation	1
GO:0048731	1	GO:0007399	3.17807	3	system development	nervous system development	0.612893	0.390286	0.797			regulation of cellular process	1
GO:0006357	3	GO:0006357	2.882	1611	regulation of transcription by RNA polymerase II	regulation of transcription by RNA polymerase II	0.916179	0.525	0
GO:0007417	1	GO:0007399	2.3917	141	central nervous system development	nervous system development	0.622143	0.391714	0.804
GO:0006366	3	GO:0006357	2.2854	244	transcription by RNA polymerase II	regulation of transcription by RNA polymerase II	0.954679	0.525	0.95
GO:0042481	2	GO:0042481	2.19116	3	regulation of odontogenesis	regulation of odontogenesis	0.747107	0.5648	0
GO:0007420	1	GO:0007399	2.19116	198	brain development	nervous system development	0.599464	0.366286	0.763
GO:0045666	5	GO:0045666	2.13225	88	positive regulation of neuron differentiation	positive regulation of neuron differentiation	0.665393	1	0
GO:0007389	1	GO:0007399	2.04716	32	pattern specification process	nervous system development	0.715571	0.554571	0.475
GO:0050794	6	GO:0050794	2.00672	0	regulation of cellular process	regulation of cellular process	0.932714	1	0
GO:0099537	4	GO:0099537	2.00672	1	trans-synaptic signaling	trans-synaptic signaling	0.837857	0.2322	0
GO:0060322	1	GO:0007399	2.00507	13	head development	nervous system development	0.718643	0.549643	0.418
GO:0099536	4	GO:0099537	1.96949	7	synaptic signaling	trans-synaptic signaling	0.837857	0.2332	0.986
GO:0098916	4	GO:0099537	1.92241	0	anterograde trans-synaptic signaling	trans-synaptic signaling	0.837929	0.2324	0.989
GO:0007268	4	GO:0099537	1.92241	224	chemical synaptic transmission	trans-synaptic signaling	0.837929	0.2324	0.989
GO:0048598	2	GO:0042481	1.57027	11	embryonic morphogenesis	regulation of odontogenesis	0.696357	0.608	0.422
GO:0007267	4	GO:0099537	1.56699	230	cell-cell signaling	trans-synaptic signaling	0.846893	0.2994	0.875
GO:0003253	2	GO:0042481	1.53093	7	cardiac neural crest cell migration involved in outflow tract morphogenesis	regulation of odontogenesis	0.758821	0.679	0.444
GO:0048856	1	GO:0007399	1.53093	43	anatomical structure development	nervous system development	0.665607	0.476786	0.648
GO:0003002	1	GO:0007399	1.5002	0	regionalization	nervous system development	0.71825	0.559	0.469
GO:0030900	1	GO:0007399	1.5002	49	forebrain development	nervous system development	0.622679	0.404929	0.708
GO:0042487	2	GO:0042481	1.47487	7	regulation of odontogenesis of dentin-containing tooth	regulation of odontogenesis	0.754214	0.5712	0.975
GO:0035116	2	GO:0042481	1.44044	28	embryonic hindlimb morphogenesis	regulation of odontogenesis	0.77375	0.6582	0.335
GO:0048666	1	GO:0007399	1.44011	52	neuron development	nervous system development	0.601393	0.386786	0.814

## Sheet: GO_BP_reduced_all_LSadh
go	cluster	parent	score	size	term	parentTerm	termUniqueness	termUniquenessWithinCluster	termDispensability			unique parentTerm	count
GO:0050877	7	GO:0050877	56.1262	56	nervous system process	nervous system process	0.856869	0.27863	0			monoatomic ion transport	33
GO:0007186	16	GO:0007186	51.1448	985	G protein-coupled receptor signaling pathway	G protein-coupled receptor signaling pathway	0.889225	0.360333	0			nervous system process	27
GO:0007600	7	GO:0050877	49.1381	11	sensory perception	nervous system process	0.859976	0.280148	0.923			monoamine transport	25
GO:0003008	7	GO:0050877	48.9191	0	system process	nervous system process	0.858872	0.328185	0.889			anterograde trans-synaptic signaling	17
GO:0050911	24	GO:0050911	45.0576	431	detection of chemical stimulus involved in sensory perception of smell	detection of chemical stimulus involved in sensory perception of smell	0.826339	0.216167	0			nervous system development	17
GO:0007608	7	GO:0050877	43.3887	115	sensory perception of smell	nervous system process	0.868554	0.324185	0.845			anatomical structure morphogenesis	14
GO:0032501	29	GO:0032501	43.321	0	multicellular organismal process	multicellular organismal process	0.883875	0.62475	0			anatomical structure development	12
GO:0050906	24	GO:0050911	42.9259	2	detection of stimulus involved in sensory perception	detection of chemical stimulus involved in sensory perception of smell	0.833803	0.2145	0.969			sensory organ development	11
GO:0009593	24	GO:0050911	42.6469	1	detection of chemical stimulus	detection of chemical stimulus involved in sensory perception of smell	0.946118	0.214333	0.975			regulation of membrane potential	10
GO:0050907	24	GO:0050911	41.8925	1	detection of chemical stimulus involved in sensory perception	detection of chemical stimulus involved in sensory perception of smell	0.82419	0.207667	0.983			serotonin receptor signaling pathway	10
GO:0007606	7	GO:0050877	41.2311	15	sensory perception of chemical stimulus	nervous system process	0.866218	0.312037	0.864			G protein-coupled receptor signaling pathway	9
GO:0051606	24	GO:0050911	40.2984	4	detection of stimulus	detection of chemical stimulus involved in sensory perception of smell	0.95601	0.216333	0.941			behavior	8
GO:0007154	16	GO:0007186	20.7798	18	cell communication	G protein-coupled receptor signaling pathway	0.932869	0.631778	0.567			forebrain development	8
GO:0023052	18	GO:0023052	20.3712	8	signaling	signaling	0.916976	0.5712	0			extracellular structure organization	8
GO:0098916	6	GO:0098916	16.4247	0	anterograde trans-synaptic signaling	anterograde trans-synaptic signaling	0.894024	0.219353	0			stem cell differentiation	8
GO:0007268	6	GO:0098916	16.4247	224	chemical synaptic transmission	anterograde trans-synaptic signaling	0.894024	0.219353	0.991			detection of chemical stimulus involved in sensory perception of smell	6
GO:0099537	6	GO:0098916	16.3746	1	trans-synaptic signaling	anterograde trans-synaptic signaling	0.894007	0.220118	0.989			cell adhesion	6
GO:0099536	6	GO:0098916	14.9561	7	synaptic signaling	anterograde trans-synaptic signaling	0.893955	0.223765	0.984			keratinization	6
GO:0007165	18	GO:0023052	14.0772	1193	signal transduction	signaling	0.872561	0.5546	0.851			regulation of secretion	6
GO:0007610	22	GO:0007610	13.9338	5	behavior	behavior	0.897706	0.327	0			signaling	5
GO:0048856	10	GO:0048856	13.6727	43	anatomical structure development	anatomical structure development	0.874747	0.413333	0			cell motility	5
GO:0007267	6	GO:0098916	12.2751	230	cell-cell signaling	anterograde trans-synaptic signaling	0.893706	0.314471	0.874			multicellular organismal process	4
GO:0050896	31	GO:0050896	12.2543	63	response to stimulus	response to stimulus	0.952173	0.604667	0			response to external stimulus	4
GO:0048731	10	GO:0048856	12.0599	3	system development	anatomical structure development	0.809208	0.428	0.755			locomotion	4
GO:0032502	10	GO:0048856	11.5211	18	developmental process	anatomical structure development	0.881851	0.43075	0.812			defense response	4
GO:0007275	10	GO:0048856	11.2337	79	multicellular organism development	anatomical structure development	0.811803	0.407	0.795			multicellular organismal-level homeostasis	4
GO:0042221	31	GO:0050896	10.5256	0	response to chemical	response to stimulus	0.94363	0.668	0.522			response to stimulus	3
GO:0007399	3	GO:0007399	10.4086	380	nervous system development	nervous system development	0.808855	0.372176	0			regulation of biological process	3
GO:0006811	13	GO:0006811	9.44348	114	monoatomic ion transport	monoatomic ion transport	0.87619	0.349848	0			positive regulation of phospholipase activity	3
GO:0050789	34	GO:0050789	9.24286	0	regulation of biological process	regulation of biological process	0.94946	0.632	0			humoral immune response	2
GO:0007218	16	GO:0007186	9.10658	128	neuropeptide signaling pathway	G protein-coupled receptor signaling pathway	0.912886	0.475333	0.747			biological process involved in intraspecies interaction between organisms	2
GO:0050794	34	GO:0050789	8.5295	0	regulation of cellular process	regulation of biological process	0.938329	0.646	0.553			proteoglycan metabolic process	2
GO:0048513	10	GO:0048856	8.37497	18	animal organ development	anatomical structure development	0.866696	0.495583	0.695			intermediate filament organization	1
GO:0009653	1	GO:0009653	8.10815	135	anatomical structure morphogenesis	anatomical structure morphogenesis	0.871484	0.351571	0			cell recognition	1
GO:0030154	10	GO:0048856	8.04737	601	cell differentiation	anatomical structure development	0.865045	0.45175	0.661			diaphragm development	1
GO:0048699	3	GO:0007399	8.03672	10	generation of neurons	nervous system development	0.801391	0.356294	0.862
GO:0030182	3	GO:0007399	7.94698	169	neuron differentiation	nervous system development	0.802875	0.357118	0.849
GO:0065007	34	GO:0050789	7.91352	0	biological regulation	regulation of biological process	0.953654	0.646667	0.551
GO:0048869	10	GO:0048856	7.91352	0	cellular developmental process	anatomical structure development	0.865052	0.451667	0.661
GO:0043269	13	GO:0006811	7.91123	7	regulation of monoatomic ion transport	monoatomic ion transport	0.847997	0.351121	0.852
GO:0034220	13	GO:0006811	7.73125	132	monoatomic ion transmembrane transport	monoatomic ion transport	0.865467	0.298273	0.941
GO:0030001	13	GO:0006811	7.22184	6	metal ion transport	monoatomic ion transport	0.878308	0.353061	0.934
GO:0055085	13	GO:0006811	7.21481	217	transmembrane transport	monoatomic ion transport	0.874948	0.403576	0.575
GO:0051716	31	GO:0050896	7.15319	0	cellular response to stimulus	response to stimulus	0.937692	0.620667	0.664
GO:0007155	17	GO:0007155	7.10777	499	cell adhesion	cell adhesion	0.979031	0.382667	0
GO:0006812	13	GO:0006811	7.09869	27	monoatomic cation transport	monoatomic ion transport	0.877384	0.349727	0.948
GO:0022008	3	GO:0007399	7.00729	58	neurogenesis	nervous system development	0.798983	0.357765	0.887
GO:0016339	17	GO:0007155	6.81915	48	calcium-dependent cell-cell adhesion via plasma membrane cell adhesion molecules	cell adhesion	0.981381	0.375	0.648
GO:0009605	25	GO:0009605	6.77442	0	response to external stimulus	response to external stimulus	0.951349	0.49375	0
GO:0007188	16	GO:0007186	6.68106	46	adenylate cyclase-modulating G protein-coupled receptor signaling pathway	G protein-coupled receptor signaling pathway	0.902606	0.348778	0.822
GO:0050890	7	GO:0050877	6.3617	54	cognition	nervous system process	0.873502	0.342222	0.826
GO:0009887	1	GO:0009653	6.3613	108	animal organ morphogenesis	anatomical structure morphogenesis	0.866059	0.388071	0.808
GO:0098660	13	GO:0006811	6.28181	0	inorganic ion transmembrane transport	monoatomic ion transport	0.880609	0.424273	0.533
GO:0007417	3	GO:0007399	5.69052	141	central nervous system development	nervous system development	0.82692	0.446706	0.804
GO:0007611	7	GO:0050877	5.55257	69	learning or memory	nervous system process	0.858194	0.347815	0.815
GO:0048468	10	GO:0048856	5.55153	20	cell development	anatomical structure development	0.863619	0.478667	0.63
GO:0042391	2	GO:0042391	5.50111	98	regulation of membrane potential	regulation of membrane potential	0.942505	0.4158	0
GO:0098609	17	GO:0007155	5.49102	203	cell-cell adhesion	cell adhesion	0.978571	0.337167	0.914
GO:0050804	6	GO:0098916	5.26096	85	modulation of chemical synaptic transmission	anterograde trans-synaptic signaling	0.896291	0.227529	0.931
GO:0031424	26	GO:0031424	5.23822	76	keratinization	keratinization	0.861287	0.484833	0
GO:0099177	6	GO:0098916	5.20632	0	regulation of trans-synaptic signaling	anterograde trans-synaptic signaling	0.896318	0.228588	0.928
GO:0034765	13	GO:0006811	5.16443	123	regulation of monoatomic ion transmembrane transport	monoatomic ion transport	0.838609	0.30397	0.828
GO:0098662	13	GO:0006811	5.07958	17	inorganic cation transmembrane transport	monoatomic ion transport	0.881675	0.429	0.526
GO:0006814	13	GO:0006811	4.84449	66	sodium ion transport	monoatomic ion transport	0.894311	0.436818	0.776
GO:0098742	17	GO:0007155	4.84268	18	cell-cell adhesion via plasma-membrane adhesion molecules	cell adhesion	0.978578	0.29	0.782
GO:0098655	13	GO:0006811	4.74351	42	monoatomic cation transmembrane transport	monoatomic ion transport	0.866734	0.298758	0.914
GO:0030900	21	GO:0030900	4.6993	49	forebrain development	forebrain development	0.82692	0.2385	0
GO:0009888	26	GO:0031424	4.65533	9	tissue development	keratinization	0.887619	0.3845	0.615
GO:0048666	3	GO:0007399	4.65533	52	neuron development	nervous system development	0.805426	0.364471	0.814
GO:0060078	2	GO:0042391	4.56686	34	regulation of postsynaptic membrane potential	regulation of membrane potential	0.947799	0.4798	0.864
GO:0006813	13	GO:0006811	4.56686	69	potassium ion transport	monoatomic ion transport	0.891377	0.418515	0.796
GO:0007423	11	GO:0007423	4.44239	20	sensory organ development	sensory organ development	0.882363	0.332364	0
GO:0042742	25	GO:0009605	4.21479	166	defense response to bacterium	response to external stimulus	0.953491	0.37575	0.682
GO:0019226	7	GO:0050877	4.18986	21	transmission of nerve impulse	nervous system process	0.85428	0.432333	0.705
GO:0015844	9	GO:0015844	4.14487	9	monoamine transport	monoamine transport	0.895502	0.4016	0
GO:0007189	16	GO:0007186	4.09526	171	adenylate cyclase-activating G protein-coupled receptor signaling pathway	G protein-coupled receptor signaling pathway	0.90626	0.362778	0.784
GO:0051952	9	GO:0015844	4.03005	0	regulation of amine transport	monoamine transport	0.866692	0.40348	0.519
GO:0007187	16	GO:0007186	3.96267	55	G protein-coupled receptor signaling pathway, coupled to cyclic nucleotide second messenger	G protein-coupled receptor signaling pathway	0.918125	0.503222	0.697
GO:0090596	11	GO:0007423	3.91777	0	sensory organ morphogenesis	sensory organ development	0.875734	0.303636	0.915
GO:0006836	13	GO:0006811	3.83482	41	neurotransmitter transport	monoatomic ion transport	0.915782	0.62197	0.443
GO:0034762	13	GO:0006811	3.83482	0	regulation of transmembrane transport	monoatomic ion transport	0.848062	0.401	0.489
GO:0006820	13	GO:0006811	3.76869	18	monoatomic anion transport	monoatomic ion transport	0.897647	0.456242	0.75
GO:0019233	7	GO:0050877	3.7448	44	sensory perception of pain	nervous system process	0.885194	0.398481	0.72
GO:0048667	1	GO:0009653	3.73861	9	cell morphogenesis involved in neuron differentiation	anatomical structure morphogenesis	0.803253	0.301429	0.721
GO:0050953	7	GO:0050877	3.73562	9	sensory perception of light stimulus	nervous system process	0.876969	0.358556	0.783
GO:0061564	3	GO:0007399	3.68376	38	axon development	nervous system development	0.805865	0.402529	0.73
GO:0007204	2	GO:0042391	3.6809	156	positive regulation of cytosolic calcium ion concentration	regulation of membrane potential	0.954183	0.5435	0.522
GO:0051239	29	GO:0032501	3.65122	0	regulation of multicellular organismal process	multicellular organismal process	0.858426	0.453	0.569
GO:0007612	7	GO:0050877	3.64185	60	learning	nervous system process	0.866336	0.381481	0.756
GO:0048858	1	GO:0009653	3.64154	3	cell projection morphogenesis	anatomical structure morphogenesis	0.862595	0.227857	0.735
GO:0071805	13	GO:0006811	3.61009	180	potassium ion transmembrane transport	monoatomic ion transport	0.879574	0.356485	0.78
GO:0007200	16	GO:0007186	3.57384	103	phospholipase C-activating G protein-coupled receptor signaling pathway	G protein-coupled receptor signaling pathway	0.912592	0.473778	0.75
GO:0120039	1	GO:0009653	3.56636	0	plasma membrane bounded cell projection morphogenesis	anatomical structure morphogenesis	0.862661	0.227857	0.735
GO:0021536	21	GO:0030900	3.53198	2	diencephalon development	forebrain development	0.849865	0.268	0.852
GO:0007626	22	GO:0007610	3.50839	82	locomotory behavior	behavior	0.910948	0.392375	0.848
GO:0007409	3	GO:0007399	3.38978	103	axonogenesis	nervous system development	0.793125	0.410118	0.718
GO:0051937	9	GO:0015844	3.38354	0	catecholamine transport	monoamine transport	0.896945	0.40504	0.979
GO:0015837	9	GO:0015844	3.3816	4	amine transport	monoamine transport	0.896779	0.40632	0.522
GO:0051046	33	GO:0051046	3.33948	4	regulation of secretion	regulation of secretion	0.844623	0.274333	0
GO:0050795	22	GO:0007610	3.27555	12	regulation of behavior	behavior	0.888038	0.38375	0.786
GO:0060429	26	GO:0031424	3.25042	6	epithelium development	keratinization	0.89437	0.3695	0.699
GO:0031644	7	GO:0050877	3.24769	3	regulation of nervous system process	nervous system process	0.85664	0.389259	0.742
GO:0007601	7	GO:0050877	3.24769	220	visual perception	nervous system process	0.877315	0.360296	0.781
GO:0000902	1	GO:0009653	3.23253	98	cell morphogenesis	anatomical structure morphogenesis	0.882474	0.283429	0.765
GO:0099565	6	GO:0098916	3.22804	1	chemical synaptic transmission, postsynaptic	anterograde trans-synaptic signaling	0.788547	0.310882	0.797
GO:0035725	13	GO:0006811	3.22293	130	sodium ion transmembrane transport	monoatomic ion transport	0.884315	0.384545	0.748
GO:0065008	2	GO:0042391	3.22	0	regulation of biological quality	regulation of membrane potential	0.937443	0.3938	0.737
GO:0040011	14	GO:0040011	3.22	8	locomotion	locomotion	0.991543	0.389	0
GO:0048812	1	GO:0009653	3.19129	65	neuron projection morphogenesis	anatomical structure morphogenesis	0.786896	0.2285	0.733
GO:0006952	8	GO:0006952	3.14664	72	defense response	defense response	0.955097	0.50275	0
GO:0051932	6	GO:0098916	3.13855	32	synaptic transmission, GABAergic	anterograde trans-synaptic signaling	0.91591	0.358118	0.749
GO:0043062	20	GO:0043062	3.1139	1	extracellular structure organization	extracellular structure organization	0.970516	0.617	0
GO:0007631	22	GO:0007610	3.06892	31	feeding behavior	behavior	0.914232	0.41025	0.813
GO:0050432	9	GO:0015844	3.06844	1	catecholamine secretion	monoamine transport	0.878471	0.38856	0.94
GO:0050433	9	GO:0015844	3.06844	1	regulation of catecholamine secretion	monoamine transport	0.845052	0.29928	0.934
GO:0045229	20	GO:0043062	3.00621	0	external encapsulating structure organization	extracellular structure organization	0.970526	0.61725	0.339
GO:0045109	32	GO:0045109	2.98982	76	intermediate filament organization	intermediate filament organization	0.97601	1	0
GO:0030198	20	GO:0043062	2.98731	163	extracellular matrix organization	extracellular structure organization	0.96826	0.535	0.997
GO:0023061	13	GO:0006811	2.98415	2	signal release	monoatomic ion transport	0.807796	0.553576	0.48
GO:0035249	6	GO:0098916	2.98001	44	synaptic transmission, glutamatergic	anterograde trans-synaptic signaling	0.912003	0.332	0.791
GO:0042330	14	GO:0040011	2.9615	0	taxis	locomotion	0.954211	0.3365	0.884
GO:0140352	13	GO:0006811	2.95703	0	export from cell	monoatomic ion transport	0.878599	0.523273	0.522
GO:0031175	3	GO:0007399	2.89149	132	neuron projection development	nervous system development	0.793474	0.37	0.797
GO:0019098	22	GO:0007610	2.88957	0	reproductive behavior	behavior	0.916664	0.345375	0.76
GO:0006935	14	GO:0040011	2.88456	118	chemotaxis	locomotion	0.941882	0.3365	0.884
GO:0050808	20	GO:0043062	2.87085	56	synapse organization	extracellular structure organization	0.963941	0.480375	0.359
GO:0021983	21	GO:0030900	2.86501	25	pituitary gland development	forebrain development	0.855249	0.288375	0.807
GO:1903530	33	GO:0051046	2.84566	0	regulation of secretion by cell	regulation of secretion	0.837529	0.276333	0.985
GO:0050954	7	GO:0050877	2.81417	2	sensory perception of mechanical stimulus	nervous system process	0.878689	0.366741	0.77
GO:0032990	1	GO:0009653	2.80223	1	cell part morphogenesis	anatomical structure morphogenesis	0.884284	0.275286	0.737
GO:0007156	17	GO:0007155	2.73875	177	homophilic cell adhesion via plasma membrane adhesion molecules	cell adhesion	0.979713	0.324	0.725
GO:0007210	19	GO:0007210	2.73393	7	serotonin receptor signaling pathway	serotonin receptor signaling pathway	0.902969	0.2314	0
GO:0032989	1	GO:0009653	2.73362	0	cellular component morphogenesis	anatomical structure morphogenesis	0.88337	0.278071	0.75
GO:0007416	20	GO:0043062	2.7128	68	synapse assembly	extracellular structure organization	0.836055	0.499375	0.329
GO:0019932	18	GO:0023052	2.70468	3	second-messenger-mediated signaling	signaling	0.910678	0.5246	0.464
GO:0021675	3	GO:0007399	2.68998	20	nerve development	nervous system development	0.863585	0.497471	0.601
GO:0021761	21	GO:0030900	2.62459	2	limbic system development	forebrain development	0.848772	0.31675	0.868
GO:0051966	6	GO:0098916	2.59452	36	regulation of synaptic transmission, glutamatergic	anterograde trans-synaptic signaling	0.911941	0.325765	0.762
GO:0001505	2	GO:0042391	2.594	4	regulation of neurotransmitter levels	regulation of membrane potential	0.952284	0.5253	0.546
GO:0034330	20	GO:0043062	2.56225	0	cell junction organization	extracellular structure organization	0.963163	0.474625	0.373
GO:0060079	6	GO:0098916	2.55678	68	excitatory postsynaptic potential	anterograde trans-synaptic signaling	0.775038	0.318118	0.787
GO:0021545	3	GO:0007399	2.5367	4	cranial nerve development	nervous system development	0.867644	0.509235	0.577
GO:0019228	7	GO:0050877	2.5367	28	neuronal action potential	nervous system process	0.836308	0.463481	0.658
GO:0048839	11	GO:0007423	2.53276	44	inner ear development	sensory organ development	0.892547	0.339	0.887
GO:0010959	13	GO:0006811	2.52485	0	regulation of metal ion transport	monoatomic ion transport	0.849803	0.350879	0.827
GO:0043583	11	GO:0007423	2.52476	10	ear development	sensory organ development	0.891363	0.335	0.898
GO:0008037	23	GO:0008037	2.50052	12	cell recognition	cell recognition	0.993457	1	0
GO:0001964	7	GO:0050877	2.45372	14	startle response	nervous system process	0.870834	0.474037	0.648
GO:0048880	3	GO:0007399	2.45219	3	sensory system development	nervous system development	0.853924	0.500706	0.513
GO:0006954	8	GO:0006952	2.45028	425	inflammatory response	defense response	0.959183	0.48325	0.835
GO:0046903	33	GO:0051046	2.42659	8	secretion	regulation of secretion	0.875325	0.304167	0.925
GO:0035270	3	GO:0007399	2.40921	0	endocrine system development	nervous system development	0.871976	0.640059	0.456
GO:0048870	4	GO:0048870	2.40921	41	cell motility	cell motility	0.981356	0.4036	0
GO:0044057	7	GO:0050877	2.40741	0	regulation of system process	nervous system process	0.841986	0.383926	0.753
GO:0048863	28	GO:0048863	2.37778	44	stem cell differentiation	stem cell differentiation	0.899415	0.4765	0
GO:0021537	21	GO:0030900	2.35909	15	telencephalon development	forebrain development	0.835228	0.26725	0.947
GO:0034329	20	GO:0043062	2.35686	8	cell junction assembly	extracellular structure organization	0.964799	0.48425	0.35
GO:0048562	1	GO:0009653	2.34342	4	embryonic organ morphogenesis	anatomical structure morphogenesis	0.840924	0.474429	0.654
GO:0006936	7	GO:0050877	2.29503	83	muscle contraction	nervous system process	0.881692	0.423963	0.709
GO:0097485	1	GO:0009653	2.28829	3	neuron projection guidance	anatomical structure morphogenesis	0.805595	0.2825	0.649
GO:0032940	13	GO:0006811	2.27962	10	secretion by cell	monoatomic ion transport	0.868038	0.525848	0.517
GO:0060322	21	GO:0030900	2.25016	13	head development	forebrain development	0.897581	0.27425	0.925
GO:2001257	13	GO:0006811	2.23552	2	regulation of cation channel activity	monoatomic ion transport	0.850055	0.366424	0.721
GO:0007420	21	GO:0030900	2.23206	198	brain development	forebrain development	0.818429	0.269375	0.932
GO:0021602	3	GO:0007399	2.21921	1	cranial nerve morphogenesis	nervous system development	0.86646	0.534471	0.539
GO:0007605	7	GO:0050877	2.2165	166	sensory perception of sound	nervous system process	0.879934	0.372963	0.76
GO:0007620	22	GO:0007610	2.21246	2	copulation	behavior	0.921249	0.371625	0.712
GO:0014033	28	GO:0048863	2.20406	11	neural crest cell differentiation	stem cell differentiation	0.884218	0.486625	0.926
GO:0001764	4	GO:0048870	2.19267	111	neuron migration	cell motility	0.838848	0.4954	0.716
GO:0098657	13	GO:0006811	2.19213	1	import into cell	monoatomic ion transport	0.90428	0.568212	0.518
GO:0045165	28	GO:0048863	2.17614	55	cell fate commitment	stem cell differentiation	0.89937	0.499875	0.411
GO:0007411	1	GO:0009653	2.15818	193	axon guidance	anatomical structure morphogenesis	0.804913	0.274	0.647
GO:0015711	9	GO:0015844	2.14655	21	organic anion transport	monoamine transport	0.889024	0.43904	0.53
GO:0008306	7	GO:0050877	2.14655	31	associative learning	nervous system process	0.872716	0.410074	0.713
GO:0016477	4	GO:0048870	2.13302	262	cell migration	cell motility	0.981308	0.3954	0.965
GO:0043010	3	GO:0007399	2.10294	42	camera-type eye development	nervous system development	0.836619	0.508412	0.502
GO:0150063	3	GO:0007399	2.10028	1	visual system development	nervous system development	0.854031	0.500941	0.512
GO:0098664	19	GO:0007210	2.07195	18	G protein-coupled serotonin receptor signaling pathway	serotonin receptor signaling pathway	0.89609	0.24	0.988
GO:0043266	13	GO:0006811	2.05458	6	regulation of potassium ion transport	monoatomic ion transport	0.865045	0.410667	0.717
GO:0098656	13	GO:0006811	2.04573	33	monoatomic anion transmembrane transport	monoatomic ion transport	0.889318	0.416394	0.721
GO:0051047	33	GO:0051046	2.04573	5	positive regulation of secretion	regulation of secretion	0.851855	0.291333	0.92
GO:0048566	11	GO:0007423	2.02705	17	embryonic digestive tract development	sensory organ development	0.877211	0.608818	0.398
GO:0007617	22	GO:0007610	2.0158	6	mating behavior	behavior	0.917803	0.349875	0.747
GO:0046883	2	GO:0042391	2.00517	6	regulation of hormone secretion	regulation of membrane potential	0.789997	0.3974	0.547
GO:0042220	19	GO:0007210	1.9855	31	response to cocaine	serotonin receptor signaling pathway	0.954792	0.4233	0.579
GO:0001654	3	GO:0007399	1.95725	45	eye development	nervous system development	0.83418	0.501176	0.512
GO:0006959	15	GO:0006959	1.95019	61	humoral immune response	humoral immune response	0.96936	0.8285	0
GO:0014032	28	GO:0048863	1.92887	19	neural crest cell development	stem cell differentiation	0.881225	0.472875	0.915
GO:0032228	6	GO:0098916	1.92887	14	regulation of synaptic transmission, GABAergic	anterograde trans-synaptic signaling	0.916903	0.359765	0.712
GO:1904062	13	GO:0006811	1.92722	10	regulation of monoatomic cation transmembrane transport	monoatomic ion transport	0.840599	0.306848	0.808
GO:2000026	10	GO:0048856	1.893	0	regulation of multicellular organismal development	anatomical structure development	0.811138	0.516583	0.543
GO:0051954	9	GO:0015844	1.88216	0	positive regulation of amine transport	monoamine transport	0.873495	0.44284	0.482
GO:0007193	16	GO:0007186	1.85796	56	adenylate cyclase-inhibiting G protein-coupled receptor signaling pathway	G protein-coupled receptor signaling pathway	0.912294	0.403333	0.728
GO:0050905	7	GO:0050877	1.85362	23	neuromuscular process	nervous system process	0.882779	0.397111	0.766
GO:0046879	2	GO:0042391	1.85362	4	hormone secretion	regulation of membrane potential	0.801273	0.3847	0.561
GO:0051049	13	GO:0006811	1.84553	3	regulation of transport	monoatomic ion transport	0.84919	0.445	0.567
GO:0003013	7	GO:0050877	1.81591	0	circulatory system process	nervous system process	0.873879	0.389481	0.768
GO:0009617	25	GO:0009605	1.81123	114	response to bacterium	response to external stimulus	0.956803	0.37825	0.748
GO:1903532	33	GO:0051046	1.81123	0	positive regulation of secretion by cell	regulation of secretion	0.845228	0.292833	0.912
GO:0021984	21	GO:0030900	1.79582	7	adenohypophysis development	forebrain development	0.863294	0.32125	0.761
GO:0048871	5	GO:0048871	1.78461	3	multicellular organismal-level homeostasis	multicellular organismal-level homeostasis	0.913592	0.42975	0
GO:0030308	20	GO:0043062	1.7841	123	negative regulation of cell growth	extracellular structure organization	0.945661	0.716625	0.317
GO:0030072	9	GO:0015844	1.78259	6	peptide hormone secretion	monoamine transport	0.789623	0.35112	0.553
GO:0009914	2	GO:0042391	1.77687	1	hormone transport	regulation of membrane potential	0.870398	0.3838	0.563
GO:0019935	18	GO:0023052	1.76874	1	cyclic-nucleotide-mediated signaling	signaling	0.919948	0.563	0.396
GO:0060080	6	GO:0098916	1.76779	12	inhibitory postsynaptic potential	anterograde trans-synaptic signaling	0.803187	0.397294	0.679
GO:0010817	2	GO:0042391	1.7673	4	regulation of hormone levels	regulation of membrane potential	0.94181	0.3757	0.598
GO:0002791	9	GO:0015844	1.759	0	regulation of peptide secretion	monoamine transport	0.847225	0.35632	0.542
GO:0051703	30	GO:0051703	1.73651	0	biological process involved in intraspecies interaction between organisms	biological process involved in intraspecies interaction between organisms	0.996554	0.502	0
GO:0030855	26	GO:0031424	1.73651	96	epithelial cell differentiation	keratinization	0.883443	0.385	0.792
GO:0090276	9	GO:0015844	1.73557	2	regulation of peptide hormone secretion	monoamine transport	0.781657	0.34992	0.541
GO:0090497	4	GO:0048870	1.73134	2	mesenchymal cell migration	cell motility	0.984239	0.4294	0.651
GO:0046942	9	GO:0015844	1.72769	0	carboxylic acid transport	monoamine transport	0.889301	0.42632	0.52
GO:0050805	6	GO:0098916	1.72769	9	negative regulation of synaptic transmission	anterograde trans-synaptic signaling	0.91245	0.360706	0.741
GO:0048592	11	GO:0007423	1.713	4	eye morphogenesis	sensory organ development	0.834211	0.322091	0.87
GO:0071868	19	GO:0007210	1.713	0	cellular response to monoamine stimulus	serotonin receptor signaling pathway	0.936028	0.2003	0.921
GO:0071870	19	GO:0007210	1.713	6	cellular response to catecholamine stimulus	serotonin receptor signaling pathway	0.935917	0.1964	0.922
GO:0022898	13	GO:0006811	1.71156	8	regulation of transmembrane transporter activity	monoatomic ion transport	0.854453	0.443121	0.444
GO:0071867	19	GO:0007210	1.71156	0	response to monoamine	serotonin receptor signaling pathway	0.945287	0.2006	0.919
GO:0071869	19	GO:0007210	1.71156	0	response to catecholamine	serotonin receptor signaling pathway	0.945163	0.1965	0.92
GO:0048762	26	GO:0031424	1.69496	8	mesenchymal cell differentiation	keratinization	0.877467	0.4935	0.501
GO:0001895	5	GO:0048871	1.69496	43	retina homeostasis	multicellular organismal-level homeostasis	0.928433	0.44775	0.797
GO:0070374	18	GO:0023052	1.68797	257	positive regulation of ERK1 and ERK2 cascade	signaling	0.907907	0.621	0.433
GO:0050830	25	GO:0009605	1.68431	141	defense response to Gram-positive bacterium	response to external stimulus	0.957983	0.42225	0.595
GO:0055078	5	GO:0048871	1.67103	17	sodium ion homeostasis	multicellular organismal-level homeostasis	0.994284	0.587	0.6
GO:0015872	9	GO:0015844	1.67103	10	dopamine transport	monoamine transport	0.900478	0.42044	0.942
GO:0002790	9	GO:0015844	1.67103	3	peptide secretion	monoamine transport	0.874941	0.36124	0.554
GO:0006865	9	GO:0015844	1.66325	38	amino acid transport	monoamine transport	0.88799	0.37708	0.578
GO:0060249	5	GO:0048871	1.66157	0	anatomical structure homeostasis	multicellular organismal-level homeostasis	0.921481	0.415	0.884
GO:0010518	27	GO:0010518	1.65967	7	positive regulation of phospholipase activity	positive regulation of phospholipase activity	0.970346	0.451667	0
GO:0090087	9	GO:0015844	1.65967	0	regulation of peptide transport	monoamine transport	0.861509	0.3916	0.542
GO:0042471	11	GO:0007423	1.65967	4	ear morphogenesis	sensory organ development	0.842145	0.27	0.845
GO:0051240	29	GO:0032501	1.63898	0	positive regulation of multicellular organismal process	multicellular organismal process	0.866211	0.494	0.484
GO:0048663	28	GO:0048863	1.63245	23	neuron fate commitment	stem cell differentiation	0.850827	0.53775	0.366
GO:0099560	17	GO:0007155	1.63245	34	synaptic membrane adhesion	cell adhesion	0.958848	0.384167	0.635
GO:0035176	30	GO:0051703	1.62099	53	social behavior	biological process involved in intraspecies interaction between organisms	0.915969	0.502	0.996
GO:0015849	9	GO:0015844	1.62027	0	organic acid transport	monoamine transport	0.890422	0.44008	0.52
GO:0051955	9	GO:0015844	1.62027	0	regulation of amino acid transport	monoamine transport	0.869727	0.3696	0.484
GO:0015833	9	GO:0015844	1.61662	5	peptide transport	monoamine transport	0.891173	0.3878	0.558
GO:0006968	8	GO:0006952	1.6117	51	cellular defense response	defense response	0.969066	0.61175	0.599
GO:0014046	9	GO:0015844	1.6117	4	dopamine secretion	monoamine transport	0.828796	0.39556	0.907
GO:0014059	9	GO:0015844	1.6117	31	regulation of dopamine secretion	monoamine transport	0.813249	0.3134	0.9
GO:0071880	16	GO:0007186	1.6093	18	adenylate cyclase-activating adrenergic receptor signaling pathway	G protein-coupled receptor signaling pathway	0.919087	0.437778	0.662
GO:0014052	9	GO:0015844	1.60454	1	regulation of gamma-aminobutyric acid secretion	monoamine transport	0.871031	0.37864	0.43
GO:0001508	2	GO:0042391	1.59773	21	action potential	regulation of membrane potential	0.946671	0.4596	0.904
GO:0015698	13	GO:0006811	1.58773	9	inorganic anion transport	monoatomic ion transport	0.912422	0.588788	0.437
GO:0006029	12	GO:0006029	1.58354	8	proteoglycan metabolic process	proteoglycan metabolic process	0.997758	0.8465	0
GO:0050919	14	GO:0040011	1.58061	43	negative chemotaxis	locomotion	0.953561	0.443	0.676
GO:0098661	13	GO:0006811	1.56547	0	inorganic anion transmembrane transport	monoatomic ion transport	0.898363	0.495606	0.416
GO:0051931	7	GO:0050877	1.55994	0	regulation of sensory perception	nervous system process	0.871602	0.433593	0.631
GO:0051930	7	GO:0050877	1.55994	17	regulation of sensory perception of pain	nervous system process	0.870509	0.421889	0.631
GO:0050771	1	GO:0009653	1.55199	12	negative regulation of axonogenesis	anatomical structure morphogenesis	0.798145	0.372643	0.548
GO:0001963	6	GO:0098916	1.5498	10	synaptic transmission, dopaminergic	anterograde trans-synaptic signaling	0.921145	0.408294	0.71
GO:0048864	28	GO:0048863	1.5456	7	stem cell development	stem cell differentiation	0.899211	0.487625	0.919
GO:0015812	9	GO:0015844	1.54055	4	gamma-aminobutyric acid transport	monoamine transport	0.908176	0.46596	0.465
GO:0003012	7	GO:0050877	1.53053	2	muscle system process	nervous system process	0.87846	0.409259	0.733
GO:0006821	13	GO:0006811	1.53048	49	chloride transport	monoatomic ion transport	0.896083	0.433788	0.727
GO:0042886	9	GO:0015844	1.53048	0	amide transport	monoamine transport	0.890512	0.40264	0.575
GO:0008015	7	GO:0050877	1.51402	32	blood circulation	nervous system process	0.875208	0.395519	0.758
GO:0018149	12	GO:0006029	1.51213	31	peptide cross-linking	proteoglycan metabolic process	0.997893	0.8465	0.307
GO:0045055	13	GO:0006811	1.51213	23	regulated exocytosis	monoatomic ion transport	0.882678	0.579879	0.447
GO:0097254	7	GO:0050877	1.50656	4	renal tubular secretion	nervous system process	0.908689	0.557074	0.53
GO:0003002	10	GO:0048856	1.48884	0	regionalization	anatomical structure development	0.864557	0.564583	0.456
GO:0043279	19	GO:0007210	1.48286	11	response to alkaloid	serotonin receptor signaling pathway	0.953336	0.4227	0.569
GO:0009582	24	GO:0050911	1.46747	4	detection of abiotic stimulus	detection of chemical stimulus involved in sensory perception of smell	0.960744	0.289333	0.835
GO:0007389	10	GO:0048856	1.45987	32	pattern specification process	anatomical structure development	0.863256	0.56	0.463
GO:0046541	33	GO:0051046	1.45291	6	saliva secretion	regulation of secretion	0.806401	0.497667	0.612
GO:0048006	15	GO:0006959	1.44274	6	antigen processing and presentation, endogenous lipid antigen via MHC class Ib	humoral immune response	0.998813	0.8285	0.343
GO:0002544	8	GO:0006952	1.43973	8	chronic inflammatory response	defense response	0.970315	0.58675	0.555
GO:0021781	28	GO:0048863	1.43642	2	glial cell fate commitment	stem cell differentiation	0.87126	0.580625	0.322
GO:0060539	35	GO:0060539	1.43164	8	diaphragm development	diaphragm development	0.891394	1	0
GO:0043270	13	GO:0006811	1.43038	5	positive regulation of monoatomic ion transport	monoatomic ion transport	0.859263	0.414758	0.753
GO:0042472	11	GO:0007423	1.42809	56	inner ear morphogenesis	sensory organ development	0.844855	0.278727	0.829
GO:0010951	27	GO:0010518	1.42526	58	negative regulation of endopeptidase activity	positive regulation of phospholipase activity	0.962003	0.560667	0.667
GO:1903351	19	GO:0007210	1.42275	9	cellular response to dopamine	serotonin receptor signaling pathway	0.936478	0.1976	0.934
GO:0031214	26	GO:0031424	1.41423	25	biomineral tissue development	keratinization	0.902336	0.511333	0.484
GO:0014051	9	GO:0015844	1.39513	4	gamma-aminobutyric acid secretion	monoamine transport	0.898166	0.45276	0.443
GO:0048593	11	GO:0007423	1.3941	18	camera-type eye morphogenesis	sensory organ development	0.837187	0.332182	0.853
GO:0050793	10	GO:0048856	1.38573	7	regulation of developmental process	anatomical structure development	0.866813	0.52325	0.569
GO:0035051	11	GO:0007423	1.37799	3	cardiocyte differentiation	sensory organ development	0.850201	0.608909	0.463
GO:0051241	29	GO:0032501	1.37076	0	negative regulation of multicellular organismal process	multicellular organismal process	0.872869	0.51575	0.448
GO:0003148	11	GO:0007423	1.3693	24	outflow tract septum morphogenesis	sensory organ development	0.871834	0.573273	0.386
GO:0048520	22	GO:0007610	1.36512	1	positive regulation of behavior	behavior	0.893817	0.4215	0.718
GO:0048167	6	GO:0098916	1.36465	58	regulation of synaptic plasticity	anterograde trans-synaptic signaling	0.890571	0.285059	0.846
GO:0010863	27	GO:0010518	1.36214	9	positive regulation of phospholipase C activity	positive regulation of phospholipase activity	0.971017	0.457	0.978
GO:1903350	19	GO:0007210	1.33367	1	response to dopamine	serotonin receptor signaling pathway	0.945637	0.198	0.934
GO:0042476	1	GO:0009653	1.3225	30	odontogenesis	anatomical structure morphogenesis	0.894287	0.5105	0.596
GO:0042693	28	GO:0048863	1.31636	6	muscle cell fate commitment	stem cell differentiation	0.915969	0.573125	0.329
GO:0001755	4	GO:0048870	1.31298	48	neural crest cell migration	cell motility	0.875422	0.4302	0.65

## Sheet: GO_BP_reduced_hypo_LSadh
go	cluster	parent	score	size	term	parentTerm	termUniqueness	termUniquenessWithinCluster	termDispensability			unique parentTerm	count
GO:0050911	13	GO:0050911	52.3152	431	detection of chemical stimulus involved in sensory perception of smell	detection of chemical stimulus involved in sensory perception of smell	0.804194	0.2264	0			monoatomic ion transport	17
GO:0009593	13	GO:0050911	51.0785	1	detection of chemical stimulus	detection of chemical stimulus involved in sensory perception of smell	0.881639	0.2274	0.975			immune response	10
GO:0050907	13	GO:0050911	50.4263	1	detection of chemical stimulus involved in sensory perception	detection of chemical stimulus involved in sensory perception of smell	0.801898	0.2182	0.983			calcium-dependent cell-cell adhesion via plasma membrane cell adhesion molecules	9
GO:0050906	13	GO:0050911	50.3962	2	detection of stimulus involved in sensory perception	detection of chemical stimulus involved in sensory perception of smell	0.816463	0.2286	0.969			sensory perception of smell	8
GO:0007608	5	GO:0007608	50.2678	115	sensory perception of smell	sensory perception of smell	0.902565	0.29425	0			defense response to bacterium	8
GO:0051606	13	GO:0050911	47.9807	4	detection of stimulus	detection of chemical stimulus involved in sensory perception of smell	0.893694	0.235	0.941			defense response	6
GO:0007600	5	GO:0007608	47.6237	11	sensory perception	sensory perception of smell	0.899028	0.261375	0.912			detection of chemical stimulus involved in sensory perception of smell	5
GO:0007606	5	GO:0007608	47.4072	15	sensory perception of chemical stimulus	sensory perception of smell	0.901139	0.28225	0.976			cell communication	5
GO:0050877	5	GO:0007608	42.8915	56	nervous system process	sensory perception of smell	0.901222	0.2835	0.845			response to external stimulus	5
GO:0007186	10	GO:0007186	39.1853	985	G protein-coupled receptor signaling pathway	G protein-coupled receptor signaling pathway	0.848472	0.53025	0			G protein-coupled receptor signaling pathway	4
GO:0003008	5	GO:0007608	35.8989	0	system process	sensory perception of smell	0.906954	0.350875	0.753			response to chemical	4
GO:0032501	1	GO:0032501	25.1301	0	multicellular organismal process	multicellular organismal process	0.938	0.716	0			keratinization	4
GO:0007154	8	GO:0007154	14.594	18	cell communication	cell communication	0.945426	0.5708	0			multicellular organismal process	3
GO:0023052	10	GO:0007186	13.7776	8	signaling	G protein-coupled receptor signaling pathway	0.925537	0.55175	0.574			regulation of biological process	3
GO:0050896	23	GO:0050896	12.1338	63	response to stimulus	response to stimulus	0.8745	0.668	0			retina homeostasis	3
GO:0007165	10	GO:0007186	10.2307	1193	signal transduction	G protein-coupled receptor signaling pathway	0.805713	0.53725	0.608			negative regulation of endopeptidase activity	3
GO:0009605	7	GO:0009605	9.04307	0	response to external stimulus	response to external stimulus	0.841102	0.405	0			negative regulation of axonogenesis	3
GO:0006952	4	GO:0006952	8.33319	72	defense response	defense response	0.860491	0.438	0			response to stimulus	2
GO:0016339	9	GO:0016339	7.40194	48	calcium-dependent cell-cell adhesion via plasma membrane cell adhesion molecules	calcium-dependent cell-cell adhesion via plasma membrane cell adhesion molecules	0.942787	0.372444	0			biological process involved in interspecies interaction between organisms	2
GO:0042221	18	GO:0042221	6.78985	0	response to chemical	response to chemical	0.87188	0.6095	0			cell recognition	1
GO:0042742	14	GO:0042742	6.67315	166	defense response to bacterium	defense response to bacterium	0.83288	0.28725	0			intermediate filament organization	1
GO:0006955	3	GO:0006955	6.49553	467	immune response	immune response	0.849926	0.4178	0			antigen processing and presentation, endogenous lipid antigen via MHC class Ib	1
GO:0031424	15	GO:0031424	6.38673	76	keratinization	keratinization	0.936111	0.452	0			aromatic amino acid metabolic process	1
GO:0006811	6	GO:0006811	6.27538	114	monoatomic ion transport	monoatomic ion transport	0.887361	0.284412	0
GO:0043207	14	GO:0042742	5.7841	2	response to external biotic stimulus	defense response to bacterium	0.835926	0.24175	0.771
GO:0007155	9	GO:0016339	5.6966	499	cell adhesion	calcium-dependent cell-cell adhesion via plasma membrane cell adhesion molecules	0.934296	0.298667	0.648
GO:0098609	9	GO:0016339	5.54862	203	cell-cell adhesion	calcium-dependent cell-cell adhesion via plasma membrane cell adhesion molecules	0.930148	0.243333	0.714
GO:0051707	14	GO:0042742	5.52704	3	response to other organism	defense response to bacterium	0.827083	0.24175	0.771
GO:0051716	23	GO:0050896	5.32785	0	cellular response to stimulus	response to stimulus	0.864324	0.668	0.664
GO:0006954	4	GO:0006952	5.10082	425	inflammatory response	defense response	0.870463	0.376167	0.835
GO:0030001	6	GO:0006811	5.10082	6	metal ion transport	monoatomic ion transport	0.886713	0.280294	0.934
GO:0006812	6	GO:0006811	5.10082	27	monoatomic cation transport	monoatomic ion transport	0.886519	0.279059	0.948
GO:0009617	14	GO:0042742	5.10082	114	response to bacterium	defense response to bacterium	0.843491	0.268875	0.919
GO:0009607	14	GO:0042742	5.02717	0	response to biotic stimulus	defense response to bacterium	0.864269	0.244	0.768
GO:0098542	14	GO:0042742	4.71581	2	defense response to other organism	defense response to bacterium	0.807426	0.239375	0.808
GO:0044419	19	GO:0044419	4.68706	10	biological process involved in interspecies interaction between organisms	biological process involved in interspecies interaction between organisms	0.94813	0.691	0
GO:0034220	6	GO:0006811	4.67131	132	monoatomic ion transmembrane transport	monoatomic ion transport	0.871593	0.229118	0.941
GO:0002250	3	GO:0006955	4.59451	434	adaptive immune response	immune response	0.869028	0.4626	0.799
GO:0055085	6	GO:0006811	4.55584	217	transmembrane transport	monoatomic ion transport	0.896528	0.389941	0.575
GO:0045087	14	GO:0042742	4.03327	541	innate immune response	defense response to bacterium	0.772417	0.27425	0.769
GO:0006959	3	GO:0006955	4.00488	61	humoral immune response	immune response	0.874407	0.4478	0.724
GO:0098660	6	GO:0006811	3.8789	0	inorganic ion transmembrane transport	monoatomic ion transport	0.899102	0.403176	0.533
GO:0002376	3	GO:0006955	3.1042	44	immune system process	immune response	0.933648	0.4532	0.858
GO:0043269	6	GO:0006811	3.06992	7	regulation of monoatomic ion transport	monoatomic ion transport	0.867426	0.333941	0.852
GO:0050789	22	GO:0050789	2.87372	0	regulation of biological process	regulation of biological process	0.945389	0.632	0
GO:0065007	22	GO:0050789	2.72872	0	biological regulation	regulation of biological process	0.95	0.646667	0.551
GO:0006814	6	GO:0006811	2.55684	66	sodium ion transport	monoatomic ion transport	0.900287	0.366529	0.776
GO:0006968	4	GO:0006952	2.37453	51	cellular defense response	defense response	0.906139	0.581667	0.599
GO:0098662	6	GO:0006811	2.34622	17	inorganic cation transmembrane transport	monoatomic ion transport	0.899787	0.406941	0.526
GO:0098655	6	GO:0006811	2.3098	42	monoatomic cation transmembrane transport	monoatomic ion transport	0.871093	0.224647	0.914
GO:0007159	9	GO:0016339	2.29363	33	leukocyte cell-cell adhesion	calcium-dependent cell-cell adhesion via plasma membrane cell adhesion molecules	0.931954	0.258	0.669
GO:0006813	6	GO:0006811	2.28281	69	potassium ion transport	monoatomic ion transport	0.898417	0.354647	0.796
GO:0098742	9	GO:0016339	2.2134	18	cell-cell adhesion via plasma-membrane adhesion molecules	calcium-dependent cell-cell adhesion via plasma membrane cell adhesion molecules	0.933759	0.275556	0.851
GO:0002544	4	GO:0006952	2.13603	8	chronic inflammatory response	defense response	0.907472	0.521333	0.555
GO:0001895	2	GO:0001895	2.11132	43	retina homeostasis	retina homeostasis	0.951139	0.394667	0
GO:0010951	16	GO:0010951	2.09351	58	negative regulation of endopeptidase activity	negative regulation of endopeptidase activity	0.955602	0.569	0
GO:0050727	4	GO:0006952	2.04597	100	regulation of inflammatory response	defense response	0.820315	0.411333	0.754
GO:1903037	9	GO:0016339	1.99946	3	regulation of leukocyte cell-cell adhesion	calcium-dependent cell-cell adhesion via plasma membrane cell adhesion molecules	0.904676	0.247444	0.664
GO:0018149	16	GO:0010951	1.99739	31	peptide cross-linking	negative regulation of endopeptidase activity	0.992019	0.798	0.302
GO:0050830	14	GO:0042742	1.98416	141	defense response to Gram-positive bacterium	defense response to bacterium	0.850306	0.357	0.896
GO:0022409	9	GO:0016339	1.96498	17	positive regulation of cell-cell adhesion	calcium-dependent cell-cell adhesion via plasma membrane cell adhesion molecules	0.902787	0.274333	0.652
GO:0042330	7	GO:0009605	1.89095	0	taxis	response to external stimulus	0.864426	0.4118	0.733
GO:0048856	15	GO:0031424	1.87561	43	anatomical structure development	keratinization	0.983083	0.713	0.352
GO:0050954	5	GO:0007608	1.84183	2	sensory perception of mechanical stimulus	sensory perception of smell	0.913083	0.35725	0.778
GO:0006935	7	GO:0009605	1.81144	118	chemotaxis	response to external stimulus	0.846574	0.4118	0.733
GO:0035725	6	GO:0006811	1.81144	130	sodium ion transmembrane transport	monoatomic ion transport	0.885352	0.308294	0.748
GO:0032101	7	GO:0009605	1.80545	0	regulation of response to external stimulus	response to external stimulus	0.827037	0.4074	0.808
GO:0010466	16	GO:0010951	1.79999	9	negative regulation of peptidase activity	negative regulation of endopeptidase activity	0.955352	0.568333	0.991
GO:0099537	8	GO:0007154	1.79448	1	trans-synaptic signaling	cell communication	0.918019	0.3	0.536
GO:0050794	22	GO:0050789	1.78831	0	regulation of cellular process	regulation of biological process	0.934102	0.646	0.553
GO:0034765	6	GO:0006811	1.76405	123	regulation of monoatomic ion transmembrane transport	monoatomic ion transport	0.853333	0.279471	0.828
GO:0008037	11	GO:0008037	1.74079	12	cell recognition	cell recognition	0.993278	1	0
GO:0002684	3	GO:0006955	1.72762	1	positive regulation of immune system process	immune response	0.901222	0.4658	0.719
GO:0098916	8	GO:0007154	1.72762	0	anterograde trans-synaptic signaling	cell communication	0.91812	0.3002	0.535
GO:0007268	8	GO:0007154	1.72762	224	chemical synaptic transmission	cell communication	0.91812	0.3002	0.535
GO:0045109	20	GO:0045109	1.72152	76	intermediate filament organization	intermediate filament organization	0.98913	1	0
GO:0009913	15	GO:0031424	1.71859	8	epidermal cell differentiation	keratinization	0.965824	0.42975	0.905
GO:0006820	6	GO:0006811	1.69475	18	monoatomic anion transport	monoatomic ion transport	0.909787	0.426882	0.75
GO:0050771	17	GO:0050771	1.61336	12	negative regulation of axonogenesis	negative regulation of axonogenesis	0.90562	0.525667	0
GO:0030216	15	GO:0031424	1.56868	68	keratinocyte differentiation	keratinization	0.966102	0.42675	0.935
GO:0019228	5	GO:0007608	1.56782	28	neuronal action potential	sensory perception of smell	0.887167	0.47825	0.592
GO:1903039	9	GO:0016339	1.56263	3	positive regulation of leukocyte cell-cell adhesion	calcium-dependent cell-cell adhesion via plasma membrane cell adhesion molecules	0.90225	0.261222	0.644
GO:0050832	19	GO:0044419	1.53916	34	defense response to fungus	biological process involved in interspecies interaction between organisms	0.863148	0.691	0.618
GO:0050865	1	GO:0032501	1.53916	1	regulation of cell activation	multicellular organismal process	0.910787	0.564333	0.401
GO:0006956	3	GO:0006955	1.53916	31	complement activation	immune response	0.853685	0.445	0.648
GO:0099536	8	GO:0007154	1.53916	7	synaptic signaling	cell communication	0.917824	0.3012	0.54
GO:0001894	2	GO:0001895	1.53288	22	tissue homeostasis	retina homeostasis	0.946861	0.364667	0.908
GO:0010959	6	GO:0006811	1.52243	0	regulation of metal ion transport	monoatomic ion transport	0.866287	0.321588	0.827
GO:0015698	6	GO:0006811	1.51092	9	inorganic anion transport	monoatomic ion transport	0.941065	0.625588	0.437
GO:0002430	3	GO:0006955	1.50141	14	complement receptor mediated signaling pathway	immune response	0.856148	0.5799	0.539
GO:0002455	3	GO:0006955	1.50141	4	humoral immune response mediated by circulating immunoglobulin	immune response	0.88925	0.4892	0.604
GO:0007156	9	GO:0016339	1.50141	177	homophilic cell adhesion via plasma membrane adhesion molecules	calcium-dependent cell-cell adhesion via plasma membrane cell adhesion molecules	0.937454	0.315222	0.806
GO:0001775	1	GO:0032501	1.46837	9	cell activation	multicellular organismal process	0.939361	0.547667	0.451
GO:0048006	21	GO:0048006	1.46595	6	antigen processing and presentation, endogenous lipid antigen via MHC class Ib	antigen processing and presentation, endogenous lipid antigen via MHC class Ib	0.961907	1	0
GO:0060249	2	GO:0001895	1.4602	0	anatomical structure homeostasis	retina homeostasis	0.946861	0.364667	0.908
GO:0032102	7	GO:0009605	1.44534	0	negative regulation of response to external stimulus	response to external stimulus	0.837583	0.4568	0.701
GO:0009072	12	GO:0009072	1.42596	3	aromatic amino acid metabolic process	aromatic amino acid metabolic process	0.986148	1	0
GO:0048245	3	GO:0006955	1.41611	33	eosinophil chemotaxis	immune response	0.839093	0.581	0.463
GO:0071805	6	GO:0006811	1.40464	180	potassium ion transmembrane transport	monoatomic ion transport	0.881509	0.285118	0.78
GO:0007187	10	GO:0007186	1.39775	55	G protein-coupled receptor signaling pathway, coupled to cyclic nucleotide second messenger	G protein-coupled receptor signaling pathway	0.890861	0.63575	0.697
GO:0050953	5	GO:0007608	1.36219	9	sensory perception of light stimulus	sensory perception of smell	0.911796	0.34825	0.79
GO:1990869	18	GO:0042221	1.32853	16	cellular response to chemokine	response to chemical	0.894861	0.372	0.523
GO:1990868	18	GO:0042221	1.32853	0	response to chemokine	response to chemical	0.904796	0.372	0.523
GO:0070661	17	GO:0050771	1.32446	2	leukocyte proliferation	negative regulation of axonogenesis	0.984694	0.705333	0.448
GO:0002437	4	GO:0006952	1.32446	24	inflammatory response to antigenic stimulus	defense response	0.86088	0.477167	0.629
GO:0070098	18	GO:0042221	1.32446	78	chemokine-mediated signaling pathway	response to chemical	0.85913	0.376	0.516
GO:0030517	17	GO:0050771	1.3094	18	negative regulation of axon extension	negative regulation of axonogenesis	0.906139	0.529667	0.975
GO:0072677	3	GO:0006955	1.3068	1	eosinophil migration	immune response	0.94513	0.5777	0.468

## Sheet: GO_BP_reduced_hyper_LSadh
go	cluster	parent	score	size	term	parentTerm	termUniqueness	termUniquenessWithinCluster	termDispensability			unique parentTerm	count
GO:0007399	11	GO:0007399	24.1637	380	nervous system development	nervous system development	0.749452	0.3538	0			regulation of monoatomic ion transport	30
GO:0098916	12	GO:0098916	24.0231	0	anterograde trans-synaptic signaling	anterograde trans-synaptic signaling	0.906563	0.224526	0			regulation of postsynaptic membrane potential	24
GO:0007268	12	GO:0098916	24.0231	224	chemical synaptic transmission	anterograde trans-synaptic signaling	0.906563	0.224526	0.991			regulation of amine transport	24
GO:0099537	12	GO:0098916	23.9321	1	trans-synaptic signaling	anterograde trans-synaptic signaling	0.906546	0.225316	0.989			metanephros development	24
GO:0099536	12	GO:0098916	22.8529	7	synaptic signaling	anterograde trans-synaptic signaling	0.906465	0.229053	0.984			regulation of transcription by RNA polymerase II	21
GO:0048731	6	GO:0048731	20.0531	3	system development	system development	0.74787	0.430133	0			nervous system development	20
GO:0007610	9	GO:0007610	19.5248	5	behavior	behavior	0.871187	0.311083	0			anatomical structure morphogenesis	20
GO:0048699	11	GO:0007399	19.3611	10	generation of neurons	nervous system development	0.746002	0.30465	0.862			anterograde trans-synaptic signaling	19
GO:0007275	6	GO:0048731	18.5184	79	multicellular organism development	system development	0.756198	0.4358	0.852			reproductive behavior	19
GO:0030182	11	GO:0007399	18.4578	169	neuron differentiation	nervous system development	0.74785	0.30155	0.849			mesenchyme development	16
GO:0007267	12	GO:0098916	16.884	230	cell-cell signaling	anterograde trans-synaptic signaling	0.905785	0.320421	0.874			outflow tract morphogenesis	16
GO:0022008	11	GO:0007399	16.2535	58	neurogenesis	nervous system development	0.742839	0.315	0.887			system development	15
GO:0048856	6	GO:0048731	15.0655	43	anatomical structure development	system development	0.80547	0.468867	0.755			adenylate cyclase-inhibiting serotonin receptor signaling pathway	15
GO:0007218	24	GO:0007218	14.9815	128	neuropeptide signaling pathway	neuropeptide signaling pathway	0.928937	0.4607	0			system process	14
GO:0006357	2	GO:0006357	13.9613	1611	regulation of transcription by RNA polymerase II	regulation of transcription by RNA polymerase II	0.916439	0.231667	0			forebrain development	14
GO:0032501	40	GO:0032501	13.4897	0	multicellular organismal process	multicellular organismal process	0.857172	1	0			animal organ morphogenesis	13
GO:0032502	6	GO:0048731	12.73	18	developmental process	system development	0.816893	0.490467	0.714			behavior	12
GO:0006366	2	GO:0006357	12.1929	244	transcription by RNA polymerase II	regulation of transcription by RNA polymerase II	0.95185	0.27881	0.95			regulation of neuron differentiation	11
GO:0007417	11	GO:0007399	12.0475	141	central nervous system development	nervous system development	0.768567	0.36245	0.804			neuropeptide signaling pathway	10
GO:0009653	3	GO:0009653	11.886	135	anatomical structure morphogenesis	anatomical structure morphogenesis	0.791502	0.39815	0			synapse assembly	10
GO:0007188	24	GO:0007218	11.2554	46	adenylate cyclase-modulating G protein-coupled receptor signaling pathway	neuropeptide signaling pathway	0.920237	0.322	0.649			sensory system development	9
GO:0045165	10	GO:0045165	10.3741	55	cell fate commitment	cell fate commitment	0.849896	0.277	0			limb morphogenesis	9
GO:0003002	16	GO:0003002	10.1354	0	regionalization	regionalization	0.813898	0.321333	0			cell fate commitment	8
GO:0007389	16	GO:0003002	9.48042	32	pattern specification process	regionalization	0.812472	0.327833	0.985			stem cell differentiation	7
GO:0007186	24	GO:0007218	9.44162	985	G protein-coupled receptor signaling pathway	neuropeptide signaling pathway	0.910202	0.3519	0.747			embryonic skeletal system morphogenesis	7
GO:0009887	17	GO:0009887	9.30366	108	animal organ morphogenesis	animal organ morphogenesis	0.772463	0.371154	0			regionalization	6
GO:0045664	35	GO:0045664	9.02111	29	regulation of neuron differentiation	regulation of neuron differentiation	0.764433	0.355273	0			cell-cell adhesion via plasma-membrane adhesion molecules	6
GO:0030154	6	GO:0048731	9.0194	601	cell differentiation	system development	0.806461	0.509333	0.594			embryonic organ morphogenesis	5
GO:0003008	13	GO:0003008	8.9695	0	system process	system process	0.868702	0.372571	0			regulation of multicellular organismal process	5
GO:0048869	6	GO:0048731	8.91715	0	cellular developmental process	system development	0.806461	0.509267	0.594			positive regulation of epithelial cell proliferation	5
GO:0030900	27	GO:0030900	8.67101	49	forebrain development	forebrain development	0.765215	0.223786	0			response to endogenous stimulus	4
GO:0050804	12	GO:0098916	8.67077	85	modulation of chemical synaptic transmission	anterograde trans-synaptic signaling	0.906665	0.229842	0.931			regulation of cation channel activity	4
GO:0099177	12	GO:0098916	8.62842	0	regulation of trans-synaptic signaling	anterograde trans-synaptic signaling	0.906672	0.230895	0.928			muscle organ development	4
GO:0050877	13	GO:0003008	8.38652	56	nervous system process	system process	0.873037	0.309571	0.889			positive regulation of fear response	4
GO:0060322	27	GO:0030900	8.34529	13	head development	forebrain development	0.840407	0.2725	0.925			regulation of cellular process	3
GO:0048562	32	GO:0048562	8.26805	4	embryonic organ morphogenesis	embryonic organ morphogenesis	0.765943	0.3462	0			extracellular matrix organization	3
GO:0007420	27	GO:0030900	7.94297	198	brain development	forebrain development	0.754793	0.267	0.932			signaling	3
GO:0048598	32	GO:0048562	7.8368	11	embryonic morphogenesis	embryonic organ morphogenesis	0.778378	0.348	0.904			dopamine metabolic process	3
GO:0007423	17	GO:0009887	7.69581	20	sensory organ development	animal organ morphogenesis	0.811837	0.329231	0.576			regulation of dopamine metabolic process	3
GO:0048666	11	GO:0007399	7.64567	52	neuron development	nervous system development	0.753528	0.3082	0.814			cyclic nucleotide biosynthetic process	3
GO:0048568	32	GO:0048562	7.39714	31	embryonic organ development	embryonic organ morphogenesis	0.784452	0.352	0.954			cell communication	2
GO:0050890	13	GO:0003008	7.39714	54	cognition	system process	0.887265	0.316929	0.735			roof of mouth development	2
GO:0007611	13	GO:0003008	7.27701	69	learning or memory	system process	0.866517	0.319071	0.724			proteoglycan metabolic process	2
GO:0048513	17	GO:0009887	7.27574	18	animal organ development	animal organ morphogenesis	0.780102	0.450462	0.76			social behavior	2
GO:0048468	6	GO:0048731	6.80605	20	cell development	system development	0.806328	0.525867	0.573			multicellular organismal process	1
GO:0098742	23	GO:0098742	6.79249	18	cell-cell adhesion via plasma-membrane adhesion molecules	cell-cell adhesion via plasma-membrane adhesion molecules	0.984589	0.331167	0			developmental induction	1
GO:0007416	26	GO:0007416	6.66646	68	synapse assembly	synapse assembly	0.781067	0.2328	0			locomotion	1
GO:0007631	9	GO:0007610	6.31824	31	feeding behavior	behavior	0.888761	0.309167	0.813			mesenchymal cell migration	1
GO:0090596	17	GO:0009887	6.15872	0	sensory organ morphogenesis	animal organ morphogenesis	0.79518	0.274615	0.814
GO:0006355	2	GO:0006357	6.15872	610	regulation of DNA-templated transcription	regulation of transcription by RNA polymerase II	0.911952	0.193143	0.877
GO:0060078	5	GO:0060078	6.09111	34	regulation of postsynaptic membrane potential	regulation of postsynaptic membrane potential	0.944248	0.5455	0
GO:2001141	2	GO:0006357	6.04397	2	regulation of RNA biosynthetic process	regulation of transcription by RNA polymerase II	0.911948	0.193571	0.877
GO:0021536	27	GO:0030900	6.02248	2	diencephalon development	forebrain development	0.795213	0.264714	0.852
GO:0007612	13	GO:0003008	5.89409	60	learning	system process	0.873996	0.348143	0.669
GO:0009952	16	GO:0003002	5.78781	92	anterior/posterior pattern specification	regionalization	0.829187	0.360833	0.907
GO:0007189	24	GO:0007218	5.70869	171	adenylate cyclase-activating G protein-coupled receptor signaling pathway	neuropeptide signaling pathway	0.923191	0.3364	0.625
GO:0031175	11	GO:0007399	5.70869	132	neuron projection development	nervous system development	0.737187	0.3131	0.797
GO:0043269	21	GO:0043269	5.67228	7	regulation of monoatomic ion transport	regulation of monoatomic ion transport	0.897617	0.386167	0
GO:0035270	6	GO:0048731	5.5482	0	endocrine system development	system development	0.828307	0.6514	0.492
GO:0050794	46	GO:0050794	5.43593	0	regulation of cellular process	regulation of cellular process	0.934185	0.646	0
GO:0051952	15	GO:0051952	5.43191	0	regulation of amine transport	regulation of amine transport	0.905239	0.372292	0
GO:0048663	10	GO:0045165	5.40162	23	neuron fate commitment	cell fate commitment	0.803141	0.31075	0.885
GO:0045944	2	GO:0006357	5.33567	1548	positive regulation of transcription by RNA polymerase II	regulation of transcription by RNA polymerase II	0.914378	0.324238	0.854
GO:0021761	27	GO:0030900	5.27591	2	limbic system development	forebrain development	0.791828	0.259214	0.868
GO:0006351	2	GO:0006357	5.23937	76	DNA-templated transcription	regulation of transcription by RNA polymerase II	0.949548	0.245238	0.857
GO:0007626	9	GO:0007610	5.17943	82	locomotory behavior	behavior	0.887165	0.381667	0.848
GO:0048863	33	GO:0048863	5.17188	44	stem cell differentiation	stem cell differentiation	0.855217	0.283571	0
GO:0032774	2	GO:0006357	5.0698	0	RNA biosynthetic process	regulation of transcription by RNA polymerase II	0.949604	0.246714	0.855
GO:0006836	21	GO:0043269	5.04509	41	neurotransmitter transport	regulation of monoatomic ion transport	0.943426	0.599767	0.397
GO:0045666	35	GO:0045664	5.02285	88	positive regulation of neuron differentiation	regulation of neuron differentiation	0.772278	0.369182	0.938
GO:0030198	37	GO:0030198	4.92927	163	extracellular matrix organization	extracellular matrix organization	0.97147	0.335333	0
GO:0043062	37	GO:0030198	4.86484	1	extracellular structure organization	extracellular matrix organization	0.972878	0.554667	0.997
GO:0045229	37	GO:0030198	4.83409	0	external encapsulating structure organization	extracellular matrix organization	0.972885	0.554667	0.997
GO:0015844	15	GO:0051952	4.82362	9	monoamine transport	regulation of amine transport	0.93378	0.406417	0.519
GO:0023061	21	GO:0043269	4.77691	2	signal release	regulation of monoatomic ion transport	0.861133	0.4381	0.426
GO:0001505	5	GO:0060078	4.72319	4	regulation of neurotransmitter levels	regulation of postsynaptic membrane potential	0.939989	0.471	0.479
GO:0042391	5	GO:0060078	4.71977	98	regulation of membrane potential	regulation of postsynaptic membrane potential	0.937848	0.489583	0.864
GO:0015837	15	GO:0051952	4.67147	4	amine transport	regulation of amine transport	0.93447	0.37625	0.993
GO:0035295	6	GO:0048731	4.66069	2	tube development	system development	0.787607	0.472333	0.607
GO:0021953	11	GO:0007399	4.65024	11	central nervous system neuron differentiation	nervous system development	0.78835	0.36475	0.631
GO:0099565	12	GO:0098916	4.63175	1	chemical synaptic transmission, postsynaptic	anterograde trans-synaptic signaling	0.818993	0.318263	0.797
GO:0044057	13	GO:0003008	4.5792	0	regulation of system process	system process	0.847965	0.408643	0.811
GO:0009790	32	GO:0048562	4.5792	17	embryo development	embryonic organ morphogenesis	0.791907	0.3458	0.828
GO:0051252	2	GO:0006357	4.52939	4	regulation of RNA metabolic process	regulation of transcription by RNA polymerase II	0.915548	0.275905	0.855
GO:0001708	10	GO:0045165	4.5083	32	cell fate specification	cell fate commitment	0.861163	0.285125	0.914
GO:0008306	13	GO:0003008	4.50538	31	associative learning	system process	0.87978	0.376571	0.628
GO:0019098	1	GO:0019098	4.49937	0	reproductive behavior	reproductive behavior	0.880478	0.372053	0
GO:0061564	11	GO:0007399	4.48785	38	axon development	nervous system development	0.75313	0.34895	0.73
GO:0048704	4	GO:0048704	4.46724	43	embryonic skeletal system morphogenesis	embryonic skeletal system morphogenesis	0.782948	0.419857	0
GO:0034329	26	GO:0007416	4.46724	8	cell junction assembly	synapse assembly	0.959391	0.2365	0.935
GO:0050795	9	GO:0007610	4.44798	12	regulation of behavior	behavior	0.863202	0.335583	0.786
GO:0001501	4	GO:0048704	4.3606	133	skeletal system development	embryonic skeletal system morphogenesis	0.80563	0.477286	0.828
GO:0048565	4	GO:0048704	4.35193	26	digestive tract development	embryonic skeletal system morphogenesis	0.820676	0.535143	0.318
GO:0120039	3	GO:0009653	4.31616	0	plasma membrane bounded cell projection morphogenesis	anatomical structure morphogenesis	0.793709	0.34675	0.735
GO:0021510	11	GO:0007399	4.30435	27	spinal cord development	nervous system development	0.796685	0.43485	0.595
GO:0007409	11	GO:0007399	4.29497	103	axonogenesis	nervous system development	0.731239	0.3569	0.718
GO:0048812	3	GO:0009653	4.22585	65	neuron projection morphogenesis	anatomical structure morphogenesis	0.722696	0.34745	0.733
GO:0048880	7	GO:0048880	4.22585	3	sensory system development	sensory system development	0.803857	0.222333	0
GO:0048667	3	GO:0009653	4.19277	9	cell morphogenesis involved in neuron differentiation	anatomical structure morphogenesis	0.744543	0.4006	0.721
GO:0048858	3	GO:0009653	4.16924	3	cell projection morphogenesis	anatomical structure morphogenesis	0.793604	0.34655	0.735
GO:0051937	15	GO:0051952	4.14225	0	catecholamine transport	regulation of amine transport	0.934509	0.409125	0.509
GO:0060485	14	GO:0060485	4.10507	6	mesenchyme development	mesenchyme development	0.815537	0.370688	0
GO:0050808	26	GO:0007416	4.10088	56	synapse organization	synapse assembly	0.958646	0.2457	0.909
GO:0043583	17	GO:0009887	4.0111	10	ear development	animal organ morphogenesis	0.826939	0.343846	0.516
GO:0055123	4	GO:0048704	4.00587	6	digestive system development	embryonic skeletal system morphogenesis	0.8296	0.534714	0.32
GO:0007156	23	GO:0098742	3.96558	177	homophilic cell adhesion via plasma membrane adhesion molecules	cell-cell adhesion via plasma-membrane adhesion molecules	0.985391	0.360333	0.937
GO:0007193	24	GO:0007218	3.92503	56	adenylate cyclase-inhibiting G protein-coupled receptor signaling pathway	neuropeptide signaling pathway	0.92732	0.3602	0.589
GO:0035108	38	GO:0035108	3.88579	16	limb morphogenesis	limb morphogenesis	0.80738	0.165889	0
GO:0035107	38	GO:0035108	3.88579	0	appendage morphogenesis	limb morphogenesis	0.80738	0.165889	0.999
GO:0048706	4	GO:0048704	3.85578	32	embryonic skeletal system development	embryonic skeletal system morphogenesis	0.8216	0.455571	0.978
GO:0001764	11	GO:0007399	3.84751	111	neuron migration	nervous system development	0.798943	0.4532	0.623
GO:0021983	27	GO:0030900	3.83703	25	pituitary gland development	forebrain development	0.80227	0.290429	0.807
GO:0048762	14	GO:0060485	3.82275	8	mesenchymal cell differentiation	mesenchyme development	0.803167	0.385813	0.969
GO:0034765	21	GO:0043269	3.79948	123	regulation of monoatomic ion transmembrane transport	regulation of monoatomic ion transport	0.888759	0.345633	0.969
GO:0014052	15	GO:0051952	3.69438	1	regulation of gamma-aminobutyric acid secretion	regulation of amine transport	0.909437	0.360292	0.831
GO:0060173	38	GO:0035108	3.68491	37	limb development	limb morphogenesis	0.826467	0.175333	0.982
GO:0048736	38	GO:0035108	3.68491	0	appendage development	limb morphogenesis	0.826467	0.175333	0.982
GO:0048729	14	GO:0060485	3.64091	3	tissue morphogenesis	mesenchyme development	0.803457	0.3415	0.641
GO:0007200	24	GO:0007218	3.62521	103	phospholipase C-activating G protein-coupled receptor signaling pathway	neuropeptide signaling pathway	0.928711	0.4593	0.603
GO:0034220	21	GO:0043269	3.62521	132	monoatomic ion transmembrane transport	regulation of monoatomic ion transport	0.920143	0.367967	0.822
GO:0021537	27	GO:0030900	3.59963	15	telencephalon development	forebrain development	0.77512	0.230571	0.947
GO:0048839	17	GO:0009887	3.598	44	inner ear development	animal organ morphogenesis	0.828791	0.348846	0.509
GO:0001654	7	GO:0048880	3.59316	45	eye development	sensory system development	0.77977	0.221222	0.995
GO:0009719	31	GO:0009719	3.58931	0	response to endogenous stimulus	response to endogenous stimulus	0.972741	0.32375	0
GO:0051239	45	GO:0051239	3.54518	0	regulation of multicellular organismal process	regulation of multicellular organismal process	0.832211	0.4726	0
GO:0034762	21	GO:0043269	3.52825	0	regulation of transmembrane transport	regulation of monoatomic ion transport	0.8913	0.404133	0.744
GO:0023052	34	GO:0023052	3.49319	8	signaling	signaling	0.924772	0.713333	0
GO:0032990	3	GO:0009653	3.49319	1	cell part morphogenesis	anatomical structure morphogenesis	0.820254	0.37955	0.737
GO:0045665	35	GO:0045664	3.49319	62	negative regulation of neuron differentiation	regulation of neuron differentiation	0.776541	0.366909	0.925
GO:0045137	1	GO:0019098	3.49319	1	development of primary sexual characteristics	reproductive behavior	0.812589	0.301	0.552
GO:0150063	7	GO:0048880	3.49319	1	visual system development	sensory system development	0.803987	0.221556	0.995
GO:0042471	17	GO:0009887	3.46772	4	ear morphogenesis	animal organ morphogenesis	0.774487	0.286	0.746
GO:0051093	35	GO:0045664	3.44079	8	negative regulation of developmental process	regulation of neuron differentiation	0.814724	0.332636	0.594
GO:0008406	1	GO:0019098	3.4191	12	gonad development	reproductive behavior	0.781985	0.301526	0.552
GO:0003151	18	GO:0003151	3.41199	49	outflow tract morphogenesis	outflow tract morphogenesis	0.784835	0.371437	0
GO:0050432	15	GO:0051952	3.39021	1	catecholamine secretion	regulation of amine transport	0.918609	0.380125	0.489
GO:0050433	15	GO:0051952	3.39021	1	regulation of catecholamine secretion	regulation of amine transport	0.886315	0.257167	0.955
GO:0045595	35	GO:0045664	3.37567	36	regulation of cell differentiation	regulation of neuron differentiation	0.785733	0.279909	0.752
GO:0003148	18	GO:0003151	3.3753	24	outflow tract septum morphogenesis	outflow tract morphogenesis	0.80268	0.373375	0.914
GO:0050905	13	GO:0003008	3.35202	23	neuromuscular process	system process	0.894691	0.379286	0.678
GO:0051932	12	GO:0098916	3.35101	32	synaptic transmission, GABAergic	anterograde trans-synaptic signaling	0.925987	0.363579	0.749
GO:0060537	14	GO:0060485	3.33376	5	muscle tissue development	mesenchyme development	0.841748	0.367812	0.607
GO:0060079	12	GO:0098916	3.32369	68	excitatory postsynaptic potential	anterograde trans-synaptic signaling	0.804446	0.325368	0.787
GO:0031644	13	GO:0003008	3.2638	3	regulation of nervous system process	system process	0.867576	0.397929	0.655
GO:0048566	4	GO:0048704	3.25814	17	embryonic digestive tract development	embryonic skeletal system morphogenesis	0.812604	0.465429	0.694
GO:0007154	22	GO:0007154	3.22985	18	cell communication	cell communication	0.946857	0.6445	0
GO:0048520	9	GO:0007610	3.22553	1	positive regulation of behavior	behavior	0.866661	0.377917	0.718
GO:0009888	14	GO:0060485	3.21612	9	tissue development	mesenchyme development	0.813589	0.346	0.737
GO:0051963	26	GO:0007416	3.20737	16	regulation of synapse assembly	synapse assembly	0.747739	0.233	0.944
GO:0050789	46	GO:0050794	3.2039	0	regulation of biological process	regulation of cellular process	0.945889	0.632	0.553
GO:0007548	1	GO:0019098	3.20386	20	sex differentiation	reproductive behavior	0.853976	0.298789	0.562
GO:0050793	35	GO:0045664	3.12082	7	regulation of developmental process	regulation of neuron differentiation	0.79802	0.296364	0.669
GO:0000902	3	GO:0009653	3.10303	98	cell morphogenesis	anatomical structure morphogenesis	0.816285	0.3803	0.765
GO:0048592	17	GO:0009887	3.07781	4	eye morphogenesis	animal organ morphogenesis	0.769793	0.298	0.771
GO:0001656	8	GO:0001656	3.07582	30	metanephros development	metanephros development	0.790763	0.230542	0
GO:0048167	12	GO:0098916	3.0665	58	regulation of synaptic plasticity	anterograde trans-synaptic signaling	0.89595	0.286895	0.846
GO:0010817	5	GO:0060078	3.02827	4	regulation of hormone levels	regulation of postsynaptic membrane potential	0.933065	0.431375	0.52
GO:0007187	24	GO:0007218	3.02497	55	G protein-coupled receptor signaling pathway, coupled to cyclic nucleotide second messenger	neuropeptide signaling pathway	0.933107	0.4878	0.568
GO:0034330	26	GO:0007416	3.01796	0	cell junction organization	synapse assembly	0.95852	0.2574	0.865
GO:0071880	24	GO:0007218	2.99669	18	adenylate cyclase-activating adrenergic receptor signaling pathway	neuropeptide signaling pathway	0.932493	0.3649	0.545
GO:0043010	7	GO:0048880	2.9885	42	camera-type eye development	sensory system development	0.782667	0.219	0.979
GO:0099560	23	GO:0098742	2.96895	34	synaptic membrane adhesion	cell-cell adhesion via plasma-membrane adhesion molecules	0.959696	0.413333	0.836
GO:0051046	21	GO:0043269	2.96895	4	regulation of secretion	regulation of monoatomic ion transport	0.888774	0.3872	0.744
GO:0060021	47	GO:0060021	2.93732	65	roof of mouth development	roof of mouth development	0.883196	0.5835	0
GO:0046883	5	GO:0060078	2.93643	6	regulation of hormone secretion	regulation of postsynaptic membrane potential	0.839324	0.447333	0.48
GO:0065008	5	GO:0060078	2.90898	0	regulation of biological quality	regulation of postsynaptic membrane potential	0.927643	0.414042	0.621
GO:0071542	11	GO:0007399	2.90326	32	dopaminergic neuron differentiation	nervous system development	0.815224	0.4895	0.559
GO:0015812	15	GO:0051952	2.89343	4	gamma-aminobutyric acid transport	regulation of amine transport	0.943807	0.481	0.456
GO:0006811	21	GO:0043269	2.84917	114	monoatomic ion transport	regulation of monoatomic ion transport	0.930135	0.4131	0.852
GO:0071495	31	GO:0009719	2.84917	0	cellular response to endogenous stimulus	response to endogenous stimulus	0.972726	0.322	0.957
GO:0014051	15	GO:0051952	2.81895	4	gamma-aminobutyric acid secretion	regulation of amine transport	0.935496	0.456667	0.435
GO:0021781	10	GO:0045165	2.81816	2	glial cell fate commitment	cell fate commitment	0.828085	0.354	0.776
GO:0021517	11	GO:0007399	2.79318	10	ventral spinal cord development	nervous system development	0.807915	0.4608	0.551
GO:0048705	4	GO:0048704	2.75669	33	skeletal system morphogenesis	embryonic skeletal system morphogenesis	0.775739	0.477429	0.923
GO:0071805	21	GO:0043269	2.75326	180	potassium ion transmembrane transport	regulation of monoatomic ion transport	0.929415	0.4332	0.697
GO:0000122	2	GO:0006357	2.74279	1147	negative regulation of transcription by RNA polymerase II	regulation of transcription by RNA polymerase II	0.921107	0.311381	0.814
GO:1903530	21	GO:0043269	2.73368	0	regulation of secretion by cell	regulation of monoatomic ion transport	0.881298	0.371833	0.738
GO:0006029	19	GO:0006029	2.72838	8	proteoglycan metabolic process	proteoglycan metabolic process	0.9823	0.511	0
GO:0007617	1	GO:0019098	2.72687	6	mating behavior	reproductive behavior	0.882104	0.377737	0.986
GO:0034654	2	GO:0006357	2.70026	0	nucleobase-containing compound biosynthetic process	regulation of transcription by RNA polymerase II	0.950317	0.264952	0.832
GO:0019935	34	GO:0023052	2.67817	1	cyclic-nucleotide-mediated signaling	signaling	0.935711	0.570333	0.396
GO:0042481	3	GO:0009653	2.67817	3	regulation of odontogenesis	anatomical structure morphogenesis	0.8108	0.46655	0.487
GO:0019438	2	GO:0006357	2.67817	0	aromatic compound biosynthetic process	regulation of transcription by RNA polymerase II	0.952361	0.302143	0.827
GO:0051969	13	GO:0003008	2.67071	3	regulation of transmission of nerve impulse	system process	0.859589	0.439357	0.552
GO:0035249	12	GO:0098916	2.65375	44	synaptic transmission, glutamatergic	anterograde trans-synaptic signaling	0.922517	0.337526	0.791
GO:0060080	12	GO:0098916	2.65294	12	inhibitory postsynaptic potential	anterograde trans-synaptic signaling	0.828248	0.403368	0.679
GO:0060429	14	GO:0060485	2.63893	6	epithelium development	mesenchyme development	0.820517	0.357312	0.689
GO:0019219	2	GO:0006357	2.63841	0	regulation of nucleobase-containing compound metabolic process	regulation of transcription by RNA polymerase II	0.915676	0.29419	0.83
GO:0030534	9	GO:0007610	2.62312	31	adult behavior	behavior	0.889513	0.392417	0.827
GO:0001655	6	GO:0048731	2.62052	16	urogenital system development	system development	0.837033	0.666667	0.467
GO:0003197	14	GO:0060485	2.62052	11	endocardial cushion development	mesenchyme development	0.79895	0.418063	0.85
GO:2001257	36	GO:2001257	2.61341	2	regulation of cation channel activity	regulation of cation channel activity	0.89772	0.29325	0
GO:0051094	35	GO:0045664	2.61243	2	positive regulation of developmental process	regulation of neuron differentiation	0.804004	0.319182	0.619
GO:0051966	12	GO:0098916	2.58276	36	regulation of synaptic transmission, glutamatergic	anterograde trans-synaptic signaling	0.920963	0.329158	0.762
GO:0032989	3	GO:0009653	2.5798	0	cellular component morphogenesis	anatomical structure morphogenesis	0.818341	0.37915	0.75
GO:0042417	20	GO:0042417	2.5723	16	dopamine metabolic process	dopamine metabolic process	0.968167	0.353333	0
GO:0014033	33	GO:0048863	2.55831	11	neural crest cell differentiation	stem cell differentiation	0.814359	0.299714	0.926
GO:0031128	39	GO:0031128	2.55675	1	developmental induction	developmental induction	0.89847	1	0
GO:0051954	15	GO:0051952	2.55675	0	positive regulation of amine transport	regulation of amine transport	0.904463	0.407583	0.929
GO:0003207	18	GO:0003151	2.55125	3	cardiac chamber formation	outflow tract morphogenesis	0.807376	0.402062	0.667
GO:0002009	14	GO:0060485	2.54639	21	morphogenesis of an epithelium	mesenchyme development	0.804972	0.340687	0.625
GO:0003206	18	GO:0003151	2.54563	0	cardiac chamber morphogenesis	outflow tract morphogenesis	0.768154	0.291625	0.797
GO:2000027	3	GO:0009653	2.54122	1	regulation of animal organ morphogenesis	anatomical structure morphogenesis	0.779485	0.41515	0.6
GO:0009914	5	GO:0060078	2.51113	1	hormone transport	regulation of postsynaptic membrane potential	0.8972	0.44175	0.492
GO:0046879	5	GO:0060078	2.50706	4	hormone secretion	regulation of postsynaptic membrane potential	0.848002	0.439083	0.491
GO:0042053	41	GO:0042053	2.50706	10	regulation of dopamine metabolic process	regulation of dopamine metabolic process	0.946576	0.346667	0
GO:0042069	41	GO:0042053	2.50706	1	regulation of catecholamine metabolic process	regulation of dopamine metabolic process	0.94652	0.346	0.997
GO:0072001	8	GO:0001656	2.49622	0	renal system development	metanephros development	0.787041	0.184625	0.888
GO:0021984	27	GO:0030900	2.49471	7	adenohypophysis development	forebrain development	0.812772	0.323643	0.761
GO:0010092	3	GO:0009653	2.49078	1	specification of animal organ identity	anatomical structure morphogenesis	0.799837	0.4702	0.526
GO:0010556	2	GO:0006357	2.48721	0	regulation of macromolecule biosynthetic process	regulation of transcription by RNA polymerase II	0.917257	0.337667	0.729
GO:0006813	21	GO:0043269	2.4802	69	potassium ion transport	regulation of monoatomic ion transport	0.939322	0.4876	0.71
GO:0022603	35	GO:0045664	2.45994	0	regulation of anatomical structure morphogenesis	regulation of neuron differentiation	0.780239	0.382182	0.589
GO:0048866	33	GO:0048863	2.45994	4	stem cell fate specification	stem cell differentiation	0.881417	0.362571	0.761
GO:0048665	10	GO:0045165	2.44378	21	neuron fate specification	cell fate commitment	0.813476	0.30725	0.833
GO:0072210	8	GO:0001656	2.42827	2	metanephric nephron development	metanephros development	0.80553	0.239583	0.917
GO:0021515	11	GO:0007399	2.42541	2	cell differentiation in spinal cord	nervous system development	0.796848	0.45545	0.56
GO:0072073	8	GO:0001656	2.4193	2	kidney epithelium development	metanephros development	0.773472	0.176458	0.835
GO:0007155	23	GO:0098742	2.40715	499	cell adhesion	cell-cell adhesion via plasma-membrane adhesion molecules	0.984463	0.433667	0.782
GO:0001504	5	GO:0060078	2.40563	12	neurotransmitter uptake	regulation of postsynaptic membrane potential	0.9116	0.499667	0.429
GO:0010002	18	GO:0003151	2.40563	3	cardioblast differentiation	outflow tract morphogenesis	0.812172	0.44475	0.554
GO:0021766	27	GO:0030900	2.40329	70	hippocampus development	forebrain development	0.796391	0.250929	0.844
GO:0021543	27	GO:0030900	2.39343	1	pallium development	forebrain development	0.783217	0.245857	0.909
GO:0045596	35	GO:0045664	2.38674	52	negative regulation of cell differentiation	regulation of neuron differentiation	0.799563	0.306727	0.683
GO:0007198	25	GO:0007198	2.36796	9	adenylate cyclase-inhibiting serotonin receptor signaling pathway	adenylate cyclase-inhibiting serotonin receptor signaling pathway	0.919048	0.356733	0
GO:0048608	6	GO:0048731	2.36013	4	reproductive structure development	system development	0.796674	0.576267	0.552
GO:0048593	17	GO:0009887	2.35703	18	camera-type eye morphogenesis	animal organ morphogenesis	0.773541	0.309385	0.754
GO:0001822	8	GO:0001656	2.35703	122	kidney development	metanephros development	0.770137	0.180708	0.894
GO:0042472	17	GO:0009887	2.35316	56	inner ear morphogenesis	animal organ morphogenesis	0.778252	0.295692	0.731
GO:0042755	9	GO:0007610	2.35312	27	eating behavior	behavior	0.896993	0.343333	0.74
GO:0035136	38	GO:0035108	2.35312	9	forelimb morphogenesis	limb morphogenesis	0.827139	0.218667	0.896
GO:0042693	10	GO:0045165	2.35027	6	muscle cell fate commitment	cell fate commitment	0.869874	0.387	0.794
GO:2000026	35	GO:0045664	2.34402	0	regulation of multicellular organismal development	regulation of neuron differentiation	0.753304	0.347	0.621
GO:0014070	25	GO:0007198	2.34358	57	response to organic cyclic compound	adenylate cyclase-inhibiting serotonin receptor signaling pathway	0.968865	0.3808	0.649
GO:0018130	2	GO:0006357	2.33732	0	heterocycle biosynthetic process	regulation of transcription by RNA polymerase II	0.953993	0.301286	0.827
GO:0048645	3	GO:0009653	2.33129	5	animal organ formation	anatomical structure morphogenesis	0.821826	0.45015	0.56
GO:0071300	25	GO:0007198	2.31355	68	cellular response to retinoic acid	adenylate cyclase-inhibiting serotonin receptor signaling pathway	0.967385	0.493933	0.488
GO:0001709	10	GO:0045165	2.31195	18	cell fate determination	cell fate commitment	0.872922	0.36025	0.84
GO:0071875	24	GO:0007218	2.28021	11	adrenergic receptor signaling pathway	neuropeptide signaling pathway	0.933004	0.4476	0.561
GO:0050679	29	GO:0050679	2.26698	69	positive regulation of epithelial cell proliferation	positive regulation of epithelial cell proliferation	0.939898	0.425	0
GO:0061458	6	GO:0048731	2.23482	5	reproductive system development	system development	0.811809	0.575933	0.553
GO:0098655	21	GO:0043269	2.22869	42	monoatomic cation transmembrane transport	regulation of monoatomic ion transport	0.921248	0.373633	0.802
GO:0003203	14	GO:0060485	2.22313	19	endocardial cushion morphogenesis	mesenchyme development	0.777833	0.356687	0.838
GO:0061333	8	GO:0001656	2.22313	4	renal tubule morphogenesis	metanephros development	0.777887	0.2235	0.774
GO:0001823	8	GO:0001656	2.22122	11	mesonephros development	metanephros development	0.792115	0.209375	0.8
GO:0048865	33	GO:0048863	2.21948	0	stem cell fate commitment	stem cell differentiation	0.878476	0.347714	0.785
GO:0072009	8	GO:0001656	2.20596	0	nephron epithelium development	metanephros development	0.776739	0.160625	0.817
GO:0055085	21	GO:0043269	2.20513	217	transmembrane transport	regulation of monoatomic ion transport	0.922439	0.426467	0.499
GO:0007517	28	GO:0007517	2.20301	99	muscle organ development	muscle organ development	0.83072	0.4015	0
GO:0110110	3	GO:0009653	2.18727	0	positive regulation of animal organ morphogenesis	anatomical structure morphogenesis	0.775546	0.4634	0.518
GO:0098660	21	GO:0043269	2.17482	0	inorganic ion transmembrane transport	regulation of monoatomic ion transport	0.92637	0.452333	0.467
GO:0065007	46	GO:0050794	2.17342	0	biological regulation	regulation of cellular process	0.950585	0.646667	0.509
GO:0016339	23	GO:0098742	2.17342	48	calcium-dependent cell-cell adhesion via plasma membrane cell adhesion molecules	cell-cell adhesion via plasma-membrane adhesion molecules	0.98657	0.405167	0.851
GO:0070848	31	GO:0009719	2.1624	14	response to growth factor	response to endogenous stimulus	0.974346	0.3195	0.876
GO:0001658	8	GO:0001656	2.1624	44	branching involved in ureteric bud morphogenesis	metanephros development	0.765135	0.154333	0.753
GO:0035176	43	GO:0035176	2.14912	53	social behavior	social behavior	0.895298	0.502	0
GO:0061061	28	GO:0007517	2.14912	11	muscle structure development	muscle organ development	0.85422	0.44325	0.905
GO:0003208	18	GO:0003151	2.13547	9	cardiac ventricle morphogenesis	outflow tract morphogenesis	0.783665	0.329313	0.747
GO:0046545	1	GO:0019098	2.13413	4	development of primary female sexual characteristics	reproductive behavior	0.825235	0.330421	0.517
GO:0007204	5	GO:0060078	2.11811	156	positive regulation of cytosolic calcium ion concentration	regulation of postsynaptic membrane potential	0.94685	0.5575	0.461
GO:0015872	15	GO:0051952	2.10993	10	dopamine transport	regulation of amine transport	0.936535	0.423417	0.49
GO:0035051	18	GO:0003151	2.10563	3	cardiocyte differentiation	outflow tract morphogenesis	0.783017	0.3495	0.656
GO:0061326	8	GO:0001656	2.10563	3	renal tubule development	metanephros development	0.79163	0.212708	0.795
GO:0030166	19	GO:0006029	2.09809	23	proteoglycan biosynthetic process	proteoglycan metabolic process	0.973143	0.511	0.978
GO:0051953	15	GO:0051952	2.08582	0	negative regulation of amine transport	regulation of amine transport	0.907698	0.41875	0.918
GO:0045597	35	GO:0045664	2.08582	55	positive regulation of cell differentiation	regulation of neuron differentiation	0.790974	0.299545	0.702
GO:0014054	15	GO:0051952	2.08178	4	positive regulation of gamma-aminobutyric acid secretion	regulation of amine transport	0.90662	0.379	0.798
GO:0098662	21	GO:0043269	2.07451	17	inorganic cation transmembrane transport	regulation of monoatomic ion transport	0.927039	0.457267	0.462
GO:0042698	1	GO:0019098	2.06926	7	ovulation cycle	reproductive behavior	0.899215	0.439053	0.604
GO:0048646	3	GO:0009653	2.06299	7	anatomical structure formation involved in morphogenesis	anatomical structure morphogenesis	0.810754	0.4212	0.803
GO:1903367	42	GO:1903367	2.06251	1	positive regulation of fear response	positive regulation of fear response	0.884565	0.317	0
GO:0048048	7	GO:0048880	2.05927	11	embryonic eye morphogenesis	sensory system development	0.789735	0.277333	0.802
GO:0014706	14	GO:0060485	2.05621	5	striated muscle tissue development	mesenchyme development	0.847426	0.381188	0.582
GO:0099084	26	GO:0007416	2.05621	0	postsynaptic specialization organization	synapse assembly	0.965976	0.3442	0.725
GO:0140352	21	GO:0043269	2.05578	0	export from cell	regulation of monoatomic ion transport	0.919748	0.459867	0.458
GO:1905207	18	GO:0003151	2.05578	0	regulation of cardiocyte differentiation	outflow tract morphogenesis	0.785015	0.42525	0.575
GO:0035115	38	GO:0035108	2.05578	33	embryonic forelimb morphogenesis	limb morphogenesis	0.822763	0.223444	0.879
GO:0035113	38	GO:0035108	2.05578	0	embryonic appendage morphogenesis	limb morphogenesis	0.802563	0.171111	0.98
GO:0030326	38	GO:0035108	2.05578	35	embryonic limb morphogenesis	limb morphogenesis	0.802563	0.171111	0.98
GO:1901362	2	GO:0006357	2.04934	0	organic cyclic compound biosynthetic process	regulation of transcription by RNA polymerase II	0.960561	0.309095	0.818
GO:0010468	2	GO:0006357	2.03938	205	regulation of gene expression	regulation of transcription by RNA polymerase II	0.917363	0.335762	0.736
GO:0072239	8	GO:0001656	2.03397	2	metanephric glomerulus vasculature development	metanephros development	0.818883	0.3125	0.816
GO:0051703	43	GO:0035176	2.02512	0	biological process involved in intraspecies interaction between organisms	social behavior	0.997835	0.502	0.996
GO:0120036	29	GO:0050679	2.02134	1	plasma membrane bounded cell projection organization	positive regulation of epithelial cell proliferation	0.956346	0.418	0.578
GO:0050805	12	GO:0098916	2.02134	9	negative regulation of synaptic transmission	anterograde trans-synaptic signaling	0.918611	0.361947	0.741
GO:0019226	13	GO:0003008	2.02003	21	transmission of nerve impulse	system process	0.872976	0.433429	0.621
GO:0008585	1	GO:0019098	2.01929	20	female gonad development	reproductive behavior	0.796941	0.331684	0.516
GO:0051962	45	GO:0051239	2.01141	0	positive regulation of nervous system development	regulation of multicellular organismal process	0.760248	0.432	0.62
GO:0030072	15	GO:0051952	2.01141	6	peptide hormone secretion	regulation of amine transport	0.842809	0.349333	0.542
GO:0042756	9	GO:0007610	2.00596	8	drinking behavior	behavior	0.905617	0.4	0.671
GO:0003407	7	GO:0048880	2.00596	14	neural retina development	sensory system development	0.806537	0.278667	0.864
GO:0001964	13	GO:0003008	2.00461	14	startle response	system process	0.897739	0.453857	0.568
GO:0035239	6	GO:0048731	1.99128	1	tube morphogenesis	system development	0.768254	0.4812	0.579
GO:0097485	3	GO:0009653	1.99037	3	neuron projection guidance	anatomical structure morphogenesis	0.74615	0.393	0.649
GO:0072080	8	GO:0001656	1.98576	0	nephron tubule development	metanephros development	0.776213	0.152917	0.801
GO:1904062	21	GO:0043269	1.98321	10	regulation of monoatomic cation transmembrane transport	regulation of monoatomic ion transport	0.89038	0.3509	0.948
GO:0046660	1	GO:0019098	1.97061	0	female sex differentiation	reproductive behavior	0.823685	0.332947	0.522
GO:0001963	12	GO:0098916	1.95249	10	synaptic transmission, dopaminergic	anterograde trans-synaptic signaling	0.929291	0.411105	0.71
GO:0009712	20	GO:0042417	1.95249	0	catechol-containing compound metabolic process	dopamine metabolic process	0.969433	0.343667	0.97
GO:0006584	20	GO:0042417	1.95249	7	catecholamine metabolic process	dopamine metabolic process	0.967235	0.343667	0.97
GO:0072171	8	GO:0001656	1.94211	0	mesonephric tubule morphogenesis	metanephros development	0.760183	0.137958	0.77
GO:0048738	14	GO:0060485	1.92645	17	cardiac muscle tissue development	mesenchyme development	0.773437	0.36175	0.58
GO:0060259	9	GO:0007610	1.91315	11	regulation of feeding behavior	behavior	0.870783	0.299083	0.724
GO:0051955	15	GO:0051952	1.90617	0	regulation of amino acid transport	regulation of amine transport	0.909463	0.36825	0.934
GO:0040011	44	GO:0040011	1.90365	8	locomotion	locomotion	1	1	0
GO:2000738	33	GO:0048863	1.90208	13	positive regulation of stem cell differentiation	stem cell differentiation	0.841515	0.373	0.826
GO:0097746	5	GO:0060078	1.89835	27	blood vessel diameter maintenance	regulation of postsynaptic membrane potential	0.850472	0.490583	0.462
GO:0035296	5	GO:0060078	1.89835	0	regulation of tube diameter	regulation of postsynaptic membrane potential	0.943265	0.490583	0.462
GO:0071867	25	GO:0007198	1.89012	0	response to monoamine	adenylate cyclase-inhibiting serotonin receptor signaling pathway	0.96822	0.304467	0.841
GO:0071869	25	GO:0007198	1.89012	0	response to catecholamine	adenylate cyclase-inhibiting serotonin receptor signaling pathway	0.967113	0.270333	0.841
GO:0048732	17	GO:0009887	1.86857	2	gland development	animal organ morphogenesis	0.825535	0.533385	0.559
GO:0072359	18	GO:0003151	1.86833	11	circulatory system development	outflow tract morphogenesis	0.77003	0.359563	0.679
GO:0009190	30	GO:0009190	1.86833	0	cyclic nucleotide biosynthetic process	cyclic nucleotide biosynthetic process	0.968863	0.355	0
GO:0052652	30	GO:0009190	1.86833	1	cyclic purine nucleotide metabolic process	cyclic nucleotide biosynthetic process	0.971435	0.344667	0.967
GO:1903998	9	GO:0007610	1.86081	2	regulation of eating behavior	behavior	0.881374	0.338917	0.655
GO:0035150	5	GO:0060078	1.85813	1	regulation of tube size	regulation of postsynaptic membrane potential	0.94325	0.490542	0.462
GO:0009953	16	GO:0003002	1.84924	40	dorsal/ventral pattern formation	regionalization	0.838741	0.387833	0.852
GO:0006812	21	GO:0043269	1.84817	27	monoatomic cation transport	regulation of monoatomic ion transport	0.931109	0.418567	0.828
GO:0050885	13	GO:0003008	1.84041	44	neuromuscular process controlling balance	system process	0.904191	0.431214	0.6
GO:0003007	17	GO:0009887	1.83826	47	heart morphogenesis	animal organ morphogenesis	0.752274	0.436462	0.85
GO:0071310	25	GO:0007198	1.83122	17	cellular response to organic substance	adenylate cyclase-inhibiting serotonin receptor signaling pathway	0.958448	0.421	0.534
GO:0042476	3	GO:0009653	1.83069	30	odontogenesis	anatomical structure morphogenesis	0.816037	0.4678	0.596
GO:0072078	8	GO:0001656	1.82992	0	nephron tubule morphogenesis	metanephros development	0.758346	0.1505	0.779
GO:0046903	21	GO:0043269	1.82957	8	secretion	regulation of monoatomic ion transport	0.920372	0.429633	0.461
GO:0002790	15	GO:0051952	1.82278	3	peptide secretion	regulation of amine transport	0.920041	0.360042	0.542
GO:1901888	26	GO:0007416	1.8166	7	regulation of cell junction assembly	synapse assembly	0.932513	0.2427	0.871
GO:0003161	14	GO:0060485	1.81533	16	cardiac conduction system development	mesenchyme development	0.8043	0.444563	0.497
GO:0006865	15	GO:0051952	1.81533	38	amino acid transport	regulation of amine transport	0.932863	0.419583	0.565
GO:0032940	21	GO:0043269	1.81533	10	secretion by cell	regulation of monoatomic ion transport	0.91303	0.4151	0.455
GO:0098810	5	GO:0060078	1.81347	1	neurotransmitter reuptake	regulation of postsynaptic membrane potential	0.910952	0.50825	0.417
GO:0001657	8	GO:0001656	1.80136	35	ureteric bud development	metanephros development	0.781191	0.190375	0.788
GO:0007411	3	GO:0009653	1.79696	193	axon guidance	anatomical structure morphogenesis	0.746115	0.3901	0.647
GO:0050803	5	GO:0060078	1.79424	6	regulation of synapse structure or activity	regulation of postsynaptic membrane potential	0.939389	0.481667	0.483
GO:0097106	26	GO:0007416	1.79424	3	postsynaptic density organization	synapse assembly	0.966265	0.3493	0.719
GO:0000003	1	GO:0019098	1.77285	4	reproduction	reproductive behavior	0.97102	0.340737	0.653
GO:0030030	29	GO:0050679	1.77051	40	cell projection organization	positive regulation of epithelial cell proliferation	0.956315	0.4168	0.58
GO:0030001	21	GO:0043269	1.75798	6	metal ion transport	regulation of monoatomic ion transport	0.93178	0.424	0.817
GO:0048754	14	GO:0060485	1.75532	22	branching morphogenesis of an epithelial tube	mesenchyme development	0.791254	0.407375	0.549
GO:0042711	1	GO:0019098	1.75457	10	maternal behavior	reproductive behavior	0.892307	0.422316	0.903
GO:0060746	1	GO:0019098	1.75457	1	parental behavior	reproductive behavior	0.8917	0.419263	0.908
GO:0072164	8	GO:0001656	1.75401	2	mesonephric tubule development	metanephros development	0.779378	0.185417	0.794
GO:0072163	8	GO:0001656	1.75401	1	mesonephric epithelium development	metanephros development	0.783193	0.18525	0.795
GO:0032526	25	GO:0007198	1.75095	46	response to retinoic acid	adenylate cyclase-inhibiting serotonin receptor signaling pathway	0.974893	0.506667	0.443
GO:0007620	1	GO:0019098	1.74942	2	copulation	reproductive behavior	0.886763	0.397263	0.948
GO:0032228	12	GO:0098916	1.73871	14	regulation of synaptic transmission, GABAergic	anterograde trans-synaptic signaling	0.925461	0.363158	0.712
GO:0071868	25	GO:0007198	1.73117	0	cellular response to monoamine stimulus	adenylate cyclase-inhibiting serotonin receptor signaling pathway	0.955896	0.2932	0.843
GO:0071870	25	GO:0007198	1.73117	6	cellular response to catecholamine stimulus	adenylate cyclase-inhibiting serotonin receptor signaling pathway	0.954815	0.259533	0.843
GO:0090276	15	GO:0051952	1.72461	2	regulation of peptide hormone secretion	regulation of amine transport	0.836587	0.34275	0.563
GO:0042487	3	GO:0009653	1.72184	7	regulation of odontogenesis of dentin-containing tooth	anatomical structure morphogenesis	0.816283	0.4808	0.47
GO:0071363	31	GO:0009719	1.72184	58	cellular response to growth factor stimulus	response to endogenous stimulus	0.974	0.31075	0.872
GO:0045892	2	GO:0006357	1.72184	668	negative regulation of DNA-templated transcription	regulation of transcription by RNA polymerase II	0.917741	0.287	0.726
GO:0003179	18	GO:0003151	1.71957	7	heart valve morphogenesis	outflow tract morphogenesis	0.79288	0.349062	0.622
GO:0072088	8	GO:0001656	1.71957	0	nephron epithelium morphogenesis	metanephros development	0.760376	0.164542	0.789
GO:0021545	11	GO:0007399	1.71916	4	cranial nerve development	nervous system development	0.825804	0.5275	0.577
GO:0042220	25	GO:0007198	1.71916	31	response to cocaine	adenylate cyclase-inhibiting serotonin receptor signaling pathway	0.97295	0.4328	0.532
GO:0010975	11	GO:0007399	1.71916	37	regulation of neuron projection development	nervous system development	0.737124	0.3763	0.699
GO:0030073	15	GO:0051952	1.71916	41	insulin secretion	regulation of amine transport	0.845896	0.36125	0.531
GO:1902679	2	GO:0006357	1.70045	2	negative regulation of RNA biosynthetic process	regulation of transcription by RNA polymerase II	0.917696	0.286952	0.726
GO:0007196	24	GO:0007218	1.69443	9	adenylate cyclase-inhibiting G protein-coupled glutamate receptor signaling pathway	neuropeptide signaling pathway	0.937165	0.44	0.506
GO:0021675	11	GO:0007399	1.69288	20	nerve development	nervous system development	0.820439	0.5134	0.601
GO:0046887	21	GO:0043269	1.67643	8	positive regulation of hormone secretion	regulation of monoatomic ion transport	0.840024	0.425133	0.636
GO:0007507	18	GO:0003151	1.67368	219	heart development	outflow tract morphogenesis	0.760583	0.290687	0.759
GO:0021780	10	GO:0045165	1.67334	3	glial cell fate specification	cell fate commitment	0.834546	0.344125	0.742
GO:0001759	3	GO:0009653	1.67328	10	organ induction	anatomical structure morphogenesis	0.766435	0.4156	0.497
GO:0051965	26	GO:0007416	1.67328	64	positive regulation of synapse assembly	synapse assembly	0.738409	0.2602	0.889
GO:0007613	13	GO:0003008	1.66994	85	memory	system process	0.876367	0.366571	0.654
GO:0042310	5	GO:0060078	1.66141	22	vasoconstriction	regulation of postsynaptic membrane potential	0.856374	0.509042	0.444
GO:0060041	7	GO:0048880	1.66003	57	retina development in camera-type eye	sensory system development	0.796183	0.246556	0.913
GO:0031326	2	GO:0006357	1.65749	0	regulation of cellular biosynthetic process	regulation of transcription by RNA polymerase II	0.917674	0.345905	0.722
GO:0072132	14	GO:0060485	1.65603	0	mesenchyme morphogenesis	mesenchyme development	0.811111	0.377563	0.861
GO:0045843	28	GO:0007517	1.65544	6	negative regulation of striated muscle tissue development	muscle organ development	0.809098	0.4015	0.742
GO:0051960	45	GO:0051239	1.64793	2	regulation of nervous system development	regulation of multicellular organismal process	0.756774	0.4732	0.663
GO:1905314	18	GO:0003151	1.6423	1	semi-lunar valve development	outflow tract morphogenesis	0.810487	0.358312	0.604
GO:0002791	15	GO:0051952	1.63977	0	regulation of peptide secretion	regulation of amine transport	0.892196	0.349583	0.563
GO:0021854	27	GO:0030900	1.63977	13	hypothalamus development	forebrain development	0.812415	0.281071	0.769
GO:0050673	29	GO:0050679	1.62003	44	epithelial cell proliferation	positive regulation of epithelial cell proliferation	0.976276	0.4398	0.913
GO:0021889	27	GO:0030900	1.61987	5	olfactory bulb interneuron differentiation	forebrain development	0.812346	0.384071	0.723
GO:0060675	8	GO:0001656	1.61912	3	ureteric bud morphogenesis	metanephros development	0.761413	0.141125	0.766
GO:0046661	1	GO:0019098	1.59488	5	male sex differentiation	reproductive behavior	0.818596	0.320526	0.537
GO:1903351	25	GO:0007198	1.59029	9	cellular response to dopamine	adenylate cyclase-inhibiting serotonin receptor signaling pathway	0.95523	0.263333	0.855
GO:0003231	18	GO:0003151	1.58822	7	cardiac ventricle development	outflow tract morphogenesis	0.797076	0.314563	0.644
GO:0022898	36	GO:2001257	1.58587	8	regulation of transmembrane transporter activity	regulation of cation channel activity	0.896913	0.268	0.944
GO:0090087	15	GO:0051952	1.58448	0	regulation of peptide transport	regulation of amine transport	0.902446	0.393167	0.564
GO:0001662	9	GO:0007610	1.58364	31	behavioral fear response	behavior	0.882283	0.406083	0.742
GO:1901890	26	GO:0007416	1.58364	5	positive regulation of cell junction assembly	synapse assembly	0.928248	0.2732	0.815
GO:0021879	11	GO:0007399	1.56198	5	forebrain neuron differentiation	nervous system development	0.793052	0.43405	0.542
GO:0060592	17	GO:0009887	1.55722	1	mammary gland formation	animal organ morphogenesis	0.848637	0.555385	0.589
GO:0019932	34	GO:0023052	1.55722	3	second-messenger-mediated signaling	signaling	0.928426	0.547667	0.464
GO:0033238	41	GO:0042053	1.55606	0	regulation of amine metabolic process	regulation of dopamine metabolic process	0.954022	0.357333	0.963
GO:0060037	32	GO:0048562	1.54423	20	pharyngeal system development	embryonic organ morphogenesis	0.842987	0.506	0.583
GO:0060012	12	GO:0098916	1.54423	6	synaptic transmission, glycinergic	anterograde trans-synaptic signaling	0.936567	0.463105	0.638
GO:0009187	30	GO:0009190	1.5357	0	cyclic nucleotide metabolic process	cyclic nucleotide biosynthetic process	0.972209	0.344333	0.968
GO:0021522	11	GO:0007399	1.53546	15	spinal cord motor neuron differentiation	nervous system development	0.800037	0.3874	0.525
GO:0022414	1	GO:0019098	1.53237	4	reproductive process	reproductive behavior	0.970991	0.340105	0.654
GO:0003180	18	GO:0003151	1.53158	41	aortic valve morphogenesis	outflow tract morphogenesis	0.806185	0.373812	0.583
GO:1903350	25	GO:0007198	1.53115	1	response to dopamine	adenylate cyclase-inhibiting serotonin receptor signaling pathway	0.967378	0.274467	0.855
GO:0021871	27	GO:0030900	1.52905	4	forebrain regionalization	forebrain development	0.809559	0.371286	0.769
GO:0002072	7	GO:0048880	1.52063	2	optic cup morphogenesis involved in camera-type eye development	sensory system development	0.7983	0.319556	0.715
GO:0042596	42	GO:1903367	1.5201	6	fear response	positive regulation of fear response	0.903083	0.31725	0.894
GO:0045778	45	GO:0051239	1.51604	14	positive regulation of ossification	regulation of multicellular organismal process	0.882909	0.58	0.519
GO:0099643	21	GO:0043269	1.51604	0	signal release from synapse	regulation of monoatomic ion transport	0.868091	0.485533	0.383
GO:0007269	21	GO:0043269	1.51604	27	neurotransmitter secretion	regulation of monoatomic ion transport	0.84577	0.458167	0.383
GO:0043279	25	GO:0007198	1.5143	11	response to alkaloid	adenylate cyclase-inhibiting serotonin receptor signaling pathway	0.973165	0.4528	0.521
GO:0014032	33	GO:0048863	1.51259	19	neural crest cell development	stem cell differentiation	0.814163	0.305571	0.915
GO:0033555	42	GO:1903367	1.51209	11	multicellular organismal response to stress	positive regulation of fear response	0.898533	0.34125	0.846
GO:0003176	18	GO:0003151	1.5102	5	aortic valve development	outflow tract morphogenesis	0.81583	0.37125	0.588
GO:0002209	9	GO:0007610	1.50981	1	behavioral defense response	behavior	0.886291	0.40525	0.743
GO:0003156	3	GO:0009653	1.5077	2	regulation of animal organ formation	anatomical structure morphogenesis	0.802537	0.41965	0.508
GO:2000987	42	GO:1903367	1.50692	6	positive regulation of behavioral fear response	positive regulation of fear response	0.865017	0.3205	0.992
GO:0051240	45	GO:0051239	1.50655	0	positive regulation of multicellular organismal process	regulation of multicellular organismal process	0.835715	0.4362	0.835
GO:0060562	14	GO:0060485	1.50441	1	epithelial tube morphogenesis	mesenchyme development	0.775672	0.364938	0.593
GO:1905606	5	GO:0060078	1.50118	41	regulation of presynapse assembly	regulation of postsynaptic membrane potential	0.769517	0.5395	0.416
GO:0099174	5	GO:0060078	1.50118	0	regulation of presynapse organization	regulation of postsynaptic membrane potential	0.917967	0.538958	0.416
GO:0010033	25	GO:0007198	1.50118	25	response to organic substance	adenylate cyclase-inhibiting serotonin receptor signaling pathway	0.968887	0.435067	0.472
GO:0022602	1	GO:0019098	1.49991	3	ovulation cycle process	reproductive behavior	0.901452	0.450211	0.591
GO:0072028	8	GO:0001656	1.49206	1	nephron morphogenesis	metanephros development	0.767554	0.184667	0.799
GO:0003205	18	GO:0003151	1.48779	0	cardiac chamber development	outflow tract morphogenesis	0.789063	0.295063	0.668
GO:0009889	2	GO:0006357	1.48511	0	regulation of biosynthetic process	regulation of transcription by RNA polymerase II	0.92722	0.355952	0.718
GO:0051047	21	GO:0043269	1.47926	5	positive regulation of secretion	regulation of monoatomic ion transport	0.887546	0.4109	0.688
GO:0060174	38	GO:0035108	1.45173	9	limb bud formation	limb morphogenesis	0.841341	0.303667	0.809
GO:0008584	1	GO:0019098	1.43493	112	male gonad development	reproductive behavior	0.791411	0.32	0.529
GO:0060023	47	GO:0060021	1.42729	5	soft palate development	roof of mouth development	0.903741	0.5835	0.833
GO:0008284	29	GO:0050679	1.41978	562	positive regulation of cell population proliferation	positive regulation of epithelial cell proliferation	0.929165	0.43	0.804
GO:0051253	2	GO:0006357	1.41978	0	negative regulation of RNA metabolic process	regulation of transcription by RNA polymerase II	0.920837	0.355667	0.705
GO:0032409	36	GO:2001257	1.41828	0	regulation of transporter activity	regulation of cation channel activity	0.967228	0.272	0.936
GO:0007158	23	GO:0098742	1.41659	23	neuron cell-cell adhesion	cell-cell adhesion via plasma-membrane adhesion molecules	0.988433	0.525	0.607
GO:0043270	21	GO:0043269	1.41659	5	positive regulation of monoatomic ion transport	regulation of monoatomic ion transport	0.898704	0.426667	0.891
GO:0051934	5	GO:0060078	1.41642	0	catecholamine uptake involved in synaptic transmission	regulation of postsynaptic membrane potential	0.902598	0.531458	0.389
GO:0051583	5	GO:0060078	1.41642	7	dopamine uptake involved in synaptic transmission	regulation of postsynaptic membrane potential	0.871252	0.521208	0.389
GO:0098664	25	GO:0007198	1.40402	18	G protein-coupled serotonin receptor signaling pathway	adenylate cyclase-inhibiting serotonin receptor signaling pathway	0.915435	0.308733	0.932
GO:0072190	8	GO:0001656	1.39517	2	ureter urothelium development	metanephros development	0.836526	0.438792	0.596
GO:0046546	1	GO:0019098	1.3692	1	development of primary male sexual characteristics	reproductive behavior	0.820883	0.32	0.529
GO:0032412	36	GO:2001257	1.36812	2	regulation of monoatomic ion transmembrane transporter activity	regulation of cation channel activity	0.897174	0.26775	0.947
GO:0099003	21	GO:0043269	1.36687	5	vesicle-mediated transport in synapse	regulation of monoatomic ion transport	0.942507	0.599667	0.396
GO:0035284	16	GO:0003002	1.3646	3	brain segmentation	regionalization	0.834391	0.416	0.658
GO:0035283	16	GO:0003002	1.3646	1	central nervous system segmentation	regionalization	0.846207	0.408833	0.67
GO:0032098	5	GO:0060078	1.34978	8	regulation of appetite	regulation of postsynaptic membrane potential	0.943789	0.614292	0.4
GO:0090278	5	GO:0060078	1.34978	0	negative regulation of peptide hormone secretion	regulation of postsynaptic membrane potential	0.849991	0.504958	0.418
GO:0021542	27	GO:0030900	1.34978	23	dentate gyrus development	forebrain development	0.815102	0.312214	0.761
GO:0099504	21	GO:0043269	1.34755	1	synaptic vesicle cycle	regulation of monoatomic ion transport	0.94115	0.596167	0.392
GO:0072497	33	GO:0048863	1.34519	2	mesenchymal stem cell differentiation	stem cell differentiation	0.883459	0.387	0.802
GO:0072224	8	GO:0001656	1.34466	2	metanephric glomerulus development	metanephros development	0.819641	0.286417	0.85
GO:0048635	28	GO:0007517	1.34089	1	negative regulation of muscle organ development	muscle organ development	0.82027	0.39875	0.747
GO:0072006	8	GO:0001656	1.33936	9	nephron development	metanephros development	0.780952	0.173833	0.843
GO:0060993	8	GO:0001656	1.33649	8	kidney morphogenesis	metanephros development	0.766435	0.206667	0.808
GO:0014046	15	GO:0051952	1.33109	4	dopamine secretion	regulation of amine transport	0.876335	0.3825	0.472
GO:0060900	7	GO:0048880	1.33109	2	embryonic camera-type eye formation	sensory system development	0.804348	0.303333	0.736
GO:0014059	15	GO:0051952	1.33109	31	regulation of dopamine secretion	regulation of amine transport	0.8643	0.267833	0.921
GO:0048514	6	GO:0048731	1.32812	18	blood vessel morphogenesis	system development	0.756889	0.4798	0.617
GO:0010646	22	GO:0007154	1.31308	0	regulation of cell communication	cell communication	0.916726	0.6445	0.711
GO:0001525	6	GO:0048731	1.31308	267	angiogenesis	system development	0.75778	0.491467	0.599
GO:1903532	21	GO:0043269	1.31308	0	positive regulation of secretion by cell	regulation of monoatomic ion transport	0.880417	0.396533	0.683
GO:1901862	14	GO:0060485	1.31306	2	negative regulation of muscle tissue development	mesenchyme development	0.845243	0.516813	0.451
GO:0042713	1	GO:0019098	1.31306	5	sperm ejaculation	reproductive behavior	0.896683	0.445632	0.868
GO:0050806	12	GO:0098916	1.31306	19	positive regulation of synaptic transmission	anterograde trans-synaptic signaling	0.907259	0.301526	0.825
GO:0046888	5	GO:0060078	1.31057	9	negative regulation of hormone secretion	regulation of postsynaptic membrane potential	0.851259	0.49375	0.43
GO:0090497	48	GO:0090497	1.30412	2	mesenchymal cell migration	mesenchymal cell migration	0.992863	1	0
GO:0034764	21	GO:0043269	1.30408	0	positive regulation of transmembrane transport	regulation of monoatomic ion transport	0.892876	0.442833	0.667
GO:0015833	15	GO:0051952	1.30408	5	peptide transport	regulation of amine transport	0.932098	0.392875	0.546
GO:0050807	5	GO:0060078	1.30178	28	regulation of synapse organization	regulation of postsynaptic membrane potential	0.905015	0.482208	0.483

## Sheet: GO_BP_reduced_all_LSca
go	cluster	parent	score	size	term	parentTerm	termUniqueness	termUniquenessWithinCluster	termDispensability			unique parentTerm	count
GO:0050911	14	GO:0050911	11.0453	431	detection of chemical stimulus involved in sensory perception of smell	detection of chemical stimulus involved in sensory perception of smell	0.797729	0.2264	0			immune response	17
GO:0009593	14	GO:0050911	10.9676	1	detection of chemical stimulus	detection of chemical stimulus involved in sensory perception of smell	0.879678	0.2274	0.975			leukocyte activation	15
GO:0007186	11	GO:0007186	10.9646	985	G protein-coupled receptor signaling pathway	G protein-coupled receptor signaling pathway	0.832653	0.606	0			leukocyte migration	11
GO:0050907	14	GO:0050911	9.87321	1	detection of chemical stimulus involved in sensory perception	detection of chemical stimulus involved in sensory perception of smell	0.795186	0.2182	0.983			cell-cell adhesion	9
GO:0007606	5	GO:0007606	9.43305	15	sensory perception of chemical stimulus	sensory perception of chemical stimulus	0.894153	0.2914	0			actin filament depolymerization	8
GO:0007608	5	GO:0007606	9.24995	115	sensory perception of smell	sensory perception of chemical stimulus	0.895839	0.3028	0.976			regulation of leukocyte proliferation	7
GO:0023052	11	GO:0007186	8.77276	8	signaling	G protein-coupled receptor signaling pathway	0.895492	0.525	0.574			regulation of inflammatory response	6
GO:0050906	14	GO:0050911	8.74728	2	detection of stimulus involved in sensory perception	detection of chemical stimulus involved in sensory perception of smell	0.810729	0.2286	0.969			response to external biotic stimulus	6
GO:0006955	3	GO:0006955	8.66917	467	immune response	immune response	0.696449	0.307235	0			detection of chemical stimulus involved in sensory perception of smell	5
GO:0007154	9	GO:0007154	8.43246	18	cell communication	cell communication	0.947237	0.843	0			sensory perception of chemical stimulus	5
GO:0007165	11	GO:0007186	7.38521	1193	signal transduction	G protein-coupled receptor signaling pathway	0.780907	0.513667	0.608			regulation of response to external stimulus	4
GO:0051606	14	GO:0050911	7.13124	4	detection of stimulus	detection of chemical stimulus involved in sensory perception of smell	0.892992	0.235	0.941			G protein-coupled receptor signaling pathway	3
GO:0045321	1	GO:0045321	6.50698	5	leukocyte activation	leukocyte activation	0.689449	0.190733	0			multicellular organismal process	3
GO:0003008	5	GO:0007606	6.43161	0	system process	sensory perception of chemical stimulus	0.890017	0.3518	0.771			response to stimulus	3
GO:0032501	2	GO:0032501	6.33794	0	multicellular organismal process	multicellular organismal process	0.897432	0.704	0			biological regulation	3
GO:0002376	3	GO:0006955	6.19773	44	immune system process	immune response	0.763119	0.358	0.858			export from cell	3
GO:0001775	1	GO:0045321	5.81466	9	cell activation	leukocyte activation	0.813153	0.1992	0.97			regulation of supramolecular fiber organization	3
GO:0050896	20	GO:0050896	5.73851	63	response to stimulus	response to stimulus	0.867542	0.604667	0			cell communication	2
GO:0050727	7	GO:0050727	5.44246	100	regulation of inflammatory response	regulation of inflammatory response	0.786068	0.334333	0			response to chemical	2
GO:0006952	7	GO:0050727	4.74651	72	defense response	regulation of inflammatory response	0.865441	0.3795	0.754			positive regulation of cytosolic calcium ion concentration	1
GO:0050877	5	GO:0007606	4.67886	56	nervous system process	sensory perception of chemical stimulus	0.889966	0.2958	0.864			cell recognition	1
GO:0006954	7	GO:0050727	4.67397	425	inflammatory response	regulation of inflammatory response	0.877441	0.356167	0.906			biological process involved in interspecies interaction between organisms	1
GO:0007600	5	GO:0007606	4.51625	11	sensory perception	sensory perception of chemical stimulus	0.891068	0.281	0.932
GO:0032101	15	GO:0032101	4.4161	0	regulation of response to external stimulus	regulation of response to external stimulus	0.779669	0.34975	0
GO:0051716	20	GO:0050896	4.27164	0	cellular response to stimulus	response to stimulus	0.848025	0.620667	0.664
GO:0002274	1	GO:0045321	3.98152	1	myeloid leukocyte activation	leukocyte activation	0.735653	0.292333	0.814
GO:0002694	1	GO:0045321	3.90134	0	regulation of leukocyte activation	leukocyte activation	0.639593	0.1668	0.915
GO:0002684	3	GO:0006955	3.76004	1	positive regulation of immune system process	immune response	0.700949	0.291647	0.719
GO:0050865	1	GO:0045321	3.6346	1	regulation of cell activation	leukocyte activation	0.762559	0.1748	0.894
GO:0042221	17	GO:0042221	3.6027	0	response to chemical	response to chemical	0.865246	0.6755	0
GO:0030042	8	GO:0030042	3.54767	16	actin filament depolymerization	actin filament depolymerization	0.923525	0.262	0
GO:0065007	21	GO:0065007	3.25653	0	biological regulation	biological regulation	0.9145	0.646667	0
GO:0002682	3	GO:0006955	3.23966	42	regulation of immune system process	immune response	0.707466	0.288647	0.761
GO:0046649	1	GO:0045321	3.21497	2	lymphocyte activation	leukocyte activation	0.692364	0.194267	0.965
GO:0050789	21	GO:0065007	3.17496	0	regulation of biological process	biological regulation	0.905881	0.632	0.551
GO:0098609	10	GO:0098609	3.01865	203	cell-cell adhesion	cell-cell adhesion	0.929373	0.216667	0
GO:0009605	15	GO:0032101	2.80688	0	response to external stimulus	regulation of response to external stimulus	0.838263	0.43575	0.808
GO:0050900	4	GO:0050900	2.80688	24	leukocyte migration	leukocyte migration	0.769153	0.211455	0
GO:1903039	10	GO:0098609	2.75191	3	positive regulation of leukocyte cell-cell adhesion	cell-cell adhesion	0.858686	0.182778	0.86
GO:0006968	7	GO:0050727	2.70649	51	cellular defense response	regulation of inflammatory response	0.911017	0.5535	0.509
GO:0002768	3	GO:0006955	2.70649	7	immune response-regulating cell surface receptor signaling pathway	immune response	0.656568	0.287647	0.743
GO:0031347	7	GO:0050727	2.68078	0	regulation of defense response	regulation of inflammatory response	0.803576	0.357167	0.897
GO:0042110	1	GO:0045321	2.68078	65	T cell activation	leukocyte activation	0.702873	0.221267	0.917
GO:0001819	2	GO:0032501	2.67958	69	positive regulation of cytokine production	multicellular organismal process	0.818263	0.580333	0.404
GO:0070663	18	GO:0070663	2.65566	2	regulation of leukocyte proliferation	regulation of leukocyte proliferation	0.892517	0.173857	0
GO:0007204	12	GO:0007204	2.6055	156	positive regulation of cytosolic calcium ion concentration	positive regulation of cytosolic calcium ion concentration	0.949763	1	0
GO:0030834	8	GO:0030042	2.59967	2	regulation of actin filament depolymerization	actin filament depolymerization	0.875966	0.226375	0.982
GO:0071621	4	GO:0050900	2.58451	6	granulocyte chemotaxis	leukocyte migration	0.696305	0.175455	0.875
GO:0097530	4	GO:0050900	2.44425	2	granulocyte migration	leukocyte migration	0.785068	0.202182	0.89
GO:0007155	10	GO:0098609	2.4437	499	cell adhesion	cell-cell adhesion	0.93189	0.258889	0.914
GO:0050776	3	GO:0006955	2.3916	38	regulation of immune response	immune response	0.644102	0.246059	0.862
GO:0002764	3	GO:0006955	2.37625	1	immune response-regulating signaling pathway	immune response	0.642958	0.265176	0.787
GO:0050728	7	GO:0050727	2.36029	158	negative regulation of inflammatory response	regulation of inflammatory response	0.787398	0.372	0.928
GO:0022407	10	GO:0098609	2.32184	13	regulation of cell-cell adhesion	cell-cell adhesion	0.877356	0.184556	0.916
GO:0050853	3	GO:0006955	2.30484	70	B cell receptor signaling pathway	immune response	0.689712	0.362882	0.629
GO:0030835	8	GO:0030042	2.28905	5	negative regulation of actin filament depolymerization	actin filament depolymerization	0.866322	0.2325	0.97
GO:0050794	21	GO:0065007	2.2325	0	regulation of cellular process	biological regulation	0.885356	0.646	0.509
GO:0007159	10	GO:0098609	2.22636	33	leukocyte cell-cell adhesion	cell-cell adhesion	0.930407	0.219	0.905
GO:0022409	10	GO:0098609	2.22636	17	positive regulation of cell-cell adhesion	cell-cell adhesion	0.858602	0.197444	0.873
GO:1903037	10	GO:0098609	2.17983	3	regulation of leukocyte cell-cell adhesion	cell-cell adhesion	0.877907	0.173111	0.895
GO:0002252	3	GO:0006955	2.16471	0	immune effector process	immune response	0.79878	0.427941	0.665
GO:0002696	1	GO:0045321	2.12386	0	positive regulation of leukocyte activation	leukocyte activation	0.642068	0.1926	0.863
GO:0050867	1	GO:0045321	2.11261	2	positive regulation of cell activation	leukocyte activation	0.752466	0.2022	0.84
GO:0030593	4	GO:0050900	2.1057	93	neutrophil chemotaxis	leukocyte migration	0.706254	0.194091	0.845
GO:0030595	4	GO:0050900	2.09529	13	leukocyte chemotaxis	leukocyte migration	0.678534	0.192636	0.947
GO:0002253	3	GO:0006955	2.05377	2	activation of immune response	immune response	0.647958	0.259941	0.799
GO:0050870	10	GO:0098609	2.00834	40	positive regulation of T cell activation	cell-cell adhesion	0.599314	0.188333	0.853
GO:0048583	20	GO:0050896	1.98445	1	regulation of response to stimulus	response to stimulus	0.794449	0.668	0.522
GO:0140352	6	GO:0140352	1.98445	0	export from cell	export from cell	0.976246	0.535333	0
GO:0002429	3	GO:0006955	1.98445	4	immune response-activating cell surface receptor signaling pathway	immune response	0.645585	0.276941	0.735
GO:0002757	3	GO:0006955	1.98445	1	immune response-activating signaling pathway	immune response	0.630246	0.251765	0.781
GO:0002695	1	GO:0045321	1.98445	3	negative regulation of leukocyte activation	leukocyte activation	0.664339	0.239267	0.804
GO:0030155	10	GO:0098609	1.98445	58	regulation of cell adhesion	cell-cell adhesion	0.876992	0.219444	0.834
GO:0097529	4	GO:0050900	1.98445	4	myeloid leukocyte migration	leukocyte migration	0.777763	0.201455	0.935
GO:0070661	18	GO:0070663	1.98445	2	leukocyte proliferation	regulation of leukocyte proliferation	0.941144	0.179429	0.965
GO:0007015	8	GO:0030042	1.94318	149	actin filament organization	actin filament depolymerization	0.918915	0.2715	0.824
GO:0050778	3	GO:0006955	1.9188	36	positive regulation of immune response	immune response	0.636992	0.246765	0.834
GO:0032102	15	GO:0032101	1.87466	0	negative regulation of response to external stimulus	regulation of response to external stimulus	0.788754	0.402	0.871
GO:0050863	1	GO:0045321	1.87437	11	regulation of T cell activation	leukocyte activation	0.651203	0.187533	0.868
GO:0051240	2	GO:0032501	1.86036	0	positive regulation of multicellular organismal process	multicellular organismal process	0.807763	0.553667	0.484
GO:0002263	3	GO:0006955	1.81981	1	cell activation involved in immune response	immune response	0.671364	0.398588	0.732
GO:0043207	16	GO:0043207	1.81981	2	response to external biotic stimulus	response to external biotic stimulus	0.837839	0.242167	0
GO:0050670	18	GO:0070663	1.81859	0	regulation of lymphocyte proliferation	regulation of leukocyte proliferation	0.645534	0.169571	0.989
GO:0002683	3	GO:0006955	1.7944	1	negative regulation of immune system process	immune response	0.731754	0.372882	0.632
GO:1902903	22	GO:1902903	1.79284	1	regulation of supramolecular fiber organization	regulation of supramolecular fiber organization	0.886585	0.371667	0
GO:0051707	16	GO:0043207	1.77581	3	response to other organism	response to external biotic stimulus	0.829746	0.242167	0.976
GO:0051249	1	GO:0045321	1.76305	1	regulation of lymphocyte activation	leukocyte activation	0.642458	0.169067	0.899
GO:1990266	4	GO:0050900	1.75701	11	neutrophil migration	leukocyte migration	0.790915	0.217545	0.862
GO:0051693	8	GO:0030042	1.74435	12	actin filament capping	actin filament depolymerization	0.867161	0.236625	0.964
GO:0009607	16	GO:0043207	1.69428	0	response to biotic stimulus	response to external biotic stimulus	0.876492	0.244333	0.972
GO:0110053	22	GO:1902903	1.67485	5	regulation of actin filament organization	regulation of supramolecular fiber organization	0.869195	0.38	0.967
GO:0050866	1	GO:0045321	1.67485	2	negative regulation of cell activation	leukocyte activation	0.773831	0.246133	0.786
GO:0002826	3	GO:0006955	1.65214	4	negative regulation of T-helper 1 type immune response	immune response	0.761644	0.501353	0.509
GO:0042098	18	GO:0070663	1.64199	41	T cell proliferation	regulation of leukocyte proliferation	0.705805	0.189	0.922
GO:0051251	1	GO:0045321	1.62677	2	positive regulation of lymphocyte activation	leukocyte activation	0.643729	0.192067	0.852
GO:0032970	8	GO:0030042	1.57027	3	regulation of actin filament-based process	actin filament depolymerization	0.883059	0.262375	0.695
GO:0032944	18	GO:0070663	1.57027	0	regulation of mononuclear cell proliferation	regulation of leukocyte proliferation	0.892712	0.17	0.99
GO:0032956	8	GO:0030042	1.55838	90	regulation of actin cytoskeleton organization	actin filament depolymerization	0.875153	0.255125	0.714
GO:0071622	4	GO:0050900	1.55838	1	regulation of granulocyte chemotaxis	leukocyte migration	0.664763	0.213091	0.799
GO:0008037	13	GO:0008037	1.53294	12	cell recognition	cell recognition	0.989941	1	0
GO:0002685	4	GO:0050900	1.50988	4	regulation of leukocyte migration	leukocyte migration	0.724449	0.232364	0.919
GO:0098542	16	GO:0043207	1.47881	2	defense response to other organism	response to external biotic stimulus	0.814254	0.240667	0.942
GO:0019221	17	GO:0042221	1.43042	158	cytokine-mediated signaling pathway	response to chemical	0.821415	0.6755	0.649
GO:0002687	4	GO:0050900	1.42872	15	positive regulation of leukocyte migration	leukocyte migration	0.718525	0.255818	0.885
GO:0042742	16	GO:0043207	1.41778	166	defense response to bacterium	response to external biotic stimulus	0.844059	0.352167	0.771
GO:0032940	6	GO:0140352	1.40799	10	secretion by cell	export from cell	0.976339	0.536333	0.981
GO:0030029	8	GO:0030042	1.40006	2	actin filament-based process	actin filament depolymerization	0.933983	0.29575	0.755
GO:0098917	9	GO:0007154	1.38529	0	retrograde trans-synaptic signaling	cell communication	0.942669	0.843	0.314
GO:0044419	19	GO:0044419	1.37831	10	biological process involved in interspecies interaction between organisms	biological process involved in interspecies interaction between organisms	0.970347	1	0
GO:1902904	22	GO:1902903	1.35995	1	negative regulation of supramolecular fiber organization	regulation of supramolecular fiber organization	0.881695	0.396333	0.918
GO:0002366	3	GO:0006955	1.35401	3	leukocyte activation involved in immune response	immune response	0.66878	0.399471	0.731
GO:0032103	15	GO:0032101	1.35264	0	positive regulation of response to external stimulus	regulation of response to external stimulus	0.767797	0.3775	0.922
GO:0006909	6	GO:0140352	1.34502	74	phagocytosis	export from cell	0.982746	0.725667	0.413
GO:0060326	4	GO:0050900	1.34502	79	cell chemotaxis	leukocyte migration	0.799288	0.308455	0.717
GO:0046651	18	GO:0070663	1.33926	7	lymphocyte proliferation	regulation of leukocyte proliferation	0.697695	0.174857	0.955
GO:0042116	1	GO:0045321	1.3222	20	macrophage activation	leukocyte activation	0.753551	0.338	0.752
GO:0045087	16	GO:0043207	1.30471	541	innate immune response	response to external biotic stimulus	0.648678	0.275167	0.886
GO:0042129	18	GO:0070663	1.30471	16	regulation of T cell proliferation	regulation of leukocyte proliferation	0.653364	0.178714	0.962

## Sheet: GO_BP_reduced_hypo_LSca
go	cluster	parent	score	size	term	parentTerm	termUniqueness	termUniquenessWithinCluster	termDispensability			unique parentTerm	count
GO:0009593	19	GO:0009593	26.2268	1	detection of chemical stimulus	detection of chemical stimulus	0.894298	0.2274	0			immune response	49
GO:0050911	19	GO:0009593	24.8929	431	detection of chemical stimulus involved in sensory perception of smell	detection of chemical stimulus	0.811821	0.2264	0.975			leukocyte activation	34
GO:0007186	12	GO:0007186	24.0348	985	G protein-coupled receptor signaling pathway	G protein-coupled receptor signaling pathway	0.838234	0.7165	0			positive regulation of cytokine production	28
GO:0050907	19	GO:0009593	23.6583	1	detection of chemical stimulus involved in sensory perception	detection of chemical stimulus	0.809409	0.2182	0.989			regulation of leukocyte proliferation	13
GO:0007606	8	GO:0007606	23.3219	15	sensory perception of chemical stimulus	sensory perception of chemical stimulus	0.900136	0.3385	0			cell-cell adhesion	12
GO:0007608	8	GO:0007606	22.652	115	sensory perception of smell	sensory perception of chemical stimulus	0.901774	0.348833	0.976			response to other organism	10
GO:0050906	19	GO:0009593	22.6398	2	detection of stimulus involved in sensory perception	detection of chemical stimulus	0.826153	0.2286	0.937			regulation of defense response	10
GO:0051606	19	GO:0009593	22.1421	4	detection of stimulus	detection of chemical stimulus	0.909813	0.235	0.962			leukocyte degranulation	10
GO:0006955	5	GO:0006955	21.8867	467	immune response	immune response	0.701966	0.354551	0			response to external stimulus	8
GO:0007154	12	GO:0007186	15.6524	18	cell communication	G protein-coupled receptor signaling pathway	0.938034	0.7165	0.567			response to chemical	7
GO:0006952	6	GO:0006952	15.608	72	defense response	defense response	0.871009	0.414167	0			trans-synaptic signaling	7
GO:0050877	8	GO:0007606	15.5067	56	nervous system process	sensory perception of chemical stimulus	0.893111	0.3365	0.864			sensory perception of chemical stimulus	6
GO:0023052	14	GO:0023052	14.833	8	signaling	signaling	0.892315	0.5092	0			defense response	6
GO:0002376	5	GO:0006955	14.7975	44	immune system process	immune response	0.764834	0.390857	0.858			detection of chemical stimulus	5
GO:0050896	24	GO:0050896	14.5417	63	response to stimulus	response to stimulus	0.877323	0.668	0			signaling	5
GO:0045321	1	GO:0045321	14.4237	5	leukocyte activation	leukocyte activation	0.687545	0.256588	0			biological process involved in interspecies interaction between organisms	5
GO:0007600	8	GO:0007606	14.3208	11	sensory perception	sensory perception of chemical stimulus	0.896145	0.327	0.932			multicellular organismal process	3
GO:0001775	1	GO:0045321	14.1987	9	cell activation	leukocyte activation	0.807157	0.268265	0.97			regulation of biological process	3
GO:0003008	8	GO:0007606	13.2699	0	system process	sensory perception of chemical stimulus	0.889898	0.379667	0.771			phagocytosis, engulfment	3
GO:0007165	14	GO:0023052	12.9276	1193	signal transduction	signaling	0.792102	0.4902	0.851			G protein-coupled receptor signaling pathway	2
GO:0050778	5	GO:0006955	11.2371	36	positive regulation of immune response	immune response	0.639774	0.330735	0.834			response to stimulus	2
GO:0050776	5	GO:0006955	10.6846	38	regulation of immune response	immune response	0.65137	0.32598	0.862			positive regulation of cytosolic calcium ion concentration	2
GO:0006954	6	GO:0006952	10.6819	425	inflammatory response	defense response	0.881238	0.397	0.835			cell recognition	2
GO:0002684	5	GO:0006955	10.5561	1	positive regulation of immune system process	immune response	0.698145	0.365245	0.719			cell killing	1
GO:0051707	7	GO:0051707	10.4422	3	response to other organism	response to other organism	0.845745	0.2413	0			pyroptosis	1
GO:0043207	7	GO:0051707	10.4039	2	response to external biotic stimulus	response to other organism	0.849813	0.2413	0.976			mononuclear cell differentiation	1
GO:0009605	11	GO:0009605	10.1102	0	response to external stimulus	response to external stimulus	0.855089	0.36325	0
GO:0098542	7	GO:0051707	9.99837	2	defense response to other organism	response to other organism	0.829136	0.2484	0.942
GO:0009607	7	GO:0051707	9.98227	0	response to biotic stimulus	response to other organism	0.873094	0.2428	0.972
GO:0050865	1	GO:0045321	9.82206	1	regulation of cell activation	leukocyte activation	0.747549	0.232353	0.894
GO:0032501	22	GO:0032501	9.55416	0	multicellular organismal process	multicellular organismal process	0.882655	0.649	0
GO:0002694	1	GO:0045321	9.34444	0	regulation of leukocyte activation	leukocyte activation	0.629162	0.223206	0.915
GO:0044419	4	GO:0044419	9.25411	10	biological process involved in interspecies interaction between organisms	biological process involved in interspecies interaction between organisms	0.960149	0.3884	0
GO:0046649	1	GO:0045321	9.21605	2	lymphocyte activation	leukocyte activation	0.689481	0.253441	0.965
GO:0002682	5	GO:0006955	9.14602	42	regulation of immune system process	immune response	0.710302	0.356327	0.761
GO:0002274	1	GO:0045321	8.96045	1	myeloid leukocyte activation	leukocyte activation	0.724017	0.292382	0.814
GO:0002253	5	GO:0006955	8.82541	2	activation of immune response	immune response	0.649596	0.343265	0.799
GO:0031347	21	GO:0031347	8.6071	0	regulation of defense response	regulation of defense response	0.812306	0.2707	0
GO:0002768	5	GO:0006955	8.56302	7	immune response-regulating cell surface receptor signaling pathway	immune response	0.656332	0.367327	0.743
GO:0050727	21	GO:0031347	8.4401	100	regulation of inflammatory response	regulation of defense response	0.799506	0.2944	0.897
GO:0042221	20	GO:0042221	8.21991	0	response to chemical	response to chemical	0.871591	0.483286	0
GO:0045087	7	GO:0051707	8.16835	541	innate immune response	response to other organism	0.660979	0.2726	0.886
GO:0002252	5	GO:0006955	8.11637	0	immune effector process	immune response	0.780438	0.39849	0.665
GO:0051716	24	GO:0050896	8.07919	0	cellular response to stimulus	response to stimulus	0.858383	0.668	0.664
GO:0098609	13	GO:0098609	8.073	203	cell-cell adhesion	cell-cell adhesion	0.93157	0.221417	0
GO:0042110	1	GO:0045321	7.95745	65	T cell activation	leukocyte activation	0.6972	0.259412	0.917
GO:0009617	4	GO:0044419	7.95449	114	response to bacterium	biological process involved in interspecies interaction between organisms	0.858894	0.2892	0.823
GO:0050867	1	GO:0045321	7.81078	2	positive regulation of cell activation	leukocyte activation	0.733055	0.246765	0.84
GO:0032101	11	GO:0009605	7.74588	0	regulation of response to external stimulus	response to external stimulus	0.796779	0.362875	0.808
GO:0001819	2	GO:0001819	7.69189	69	positive regulation of cytokine production	positive regulation of cytokine production	0.752872	0.294214	0
GO:0002250	5	GO:0006955	7.65374	434	adaptive immune response	immune response	0.734213	0.398694	0.799
GO:0002696	1	GO:0045321	7.61052	0	positive regulation of leukocyte activation	leukocyte activation	0.625766	0.237147	0.863
GO:1903039	13	GO:0098609	7.60747	3	positive regulation of leukocyte cell-cell adhesion	cell-cell adhesion	0.858579	0.19525	0.86
GO:0002429	5	GO:0006955	7.41194	4	immune response-activating cell surface receptor signaling pathway	immune response	0.642638	0.364122	0.735
GO:0002757	5	GO:0006955	7.41194	1	immune response-activating signaling pathway	immune response	0.62974	0.344571	0.781
GO:0002764	5	GO:0006955	7.31116	1	immune response-regulating signaling pathway	immune response	0.645209	0.349469	0.787
GO:0042742	4	GO:0044419	7.308	166	defense response to bacterium	biological process involved in interspecies interaction between organisms	0.851157	0.3278	0.753
GO:0070663	18	GO:0070663	7.19853	2	regulation of leukocyte proliferation	regulation of leukocyte proliferation	0.893472	0.138615	0
GO:0070661	18	GO:0070663	7.01688	2	leukocyte proliferation	regulation of leukocyte proliferation	0.940145	0.156846	0.965
GO:1903037	13	GO:0098609	6.83339	3	regulation of leukocyte cell-cell adhesion	cell-cell adhesion	0.881626	0.19075	0.895
GO:0007159	13	GO:0098609	6.70834	33	leukocyte cell-cell adhesion	cell-cell adhesion	0.931	0.236667	0.905
GO:0022409	13	GO:0098609	6.69018	17	positive regulation of cell-cell adhesion	cell-cell adhesion	0.858191	0.203667	0.873
GO:0050670	18	GO:0070663	6.63719	0	regulation of lymphocyte proliferation	regulation of leukocyte proliferation	0.632038	0.134923	0.989
GO:0001816	2	GO:0001819	6.48531	7	cytokine production	positive regulation of cytokine production	0.844996	0.287679	0.924
GO:0046651	18	GO:0070663	6.3847	7	lymphocyte proliferation	regulation of leukocyte proliferation	0.69123	0.152923	0.955
GO:0032944	18	GO:0070663	6.32978	0	regulation of mononuclear cell proliferation	regulation of leukocyte proliferation	0.893634	0.134846	0.99
GO:0050870	13	GO:0098609	6.25157	40	positive regulation of T cell activation	cell-cell adhesion	0.599136	0.20075	0.853
GO:0051249	1	GO:0045321	6.22393	1	regulation of lymphocyte activation	leukocyte activation	0.631336	0.220588	0.899
GO:0002443	5	GO:0006955	6.21344	1	leukocyte mediated immunity	immune response	0.789179	0.419082	0.619
GO:0050863	1	GO:0045321	5.99966	11	regulation of T cell activation	leukocyte activation	0.63823	0.223941	0.868
GO:0032943	18	GO:0070663	5.99966	1	mononuclear cell proliferation	regulation of leukocyte proliferation	0.93997	0.152923	0.957
GO:0001817	2	GO:0001819	5.99609	64	regulation of cytokine production	positive regulation of cytokine production	0.772728	0.283893	0.926
GO:0007155	13	GO:0098609	5.97106	499	cell adhesion	cell-cell adhesion	0.934604	0.260417	0.914
GO:0042102	18	GO:0070663	5.82863	67	positive regulation of T cell proliferation	regulation of leukocyte proliferation	0.606379	0.156692	0.915
GO:0050789	23	GO:0050789	5.74503	0	regulation of biological process	regulation of biological process	0.912826	0.632	0
GO:0022407	13	GO:0098609	5.52544	13	regulation of cell-cell adhesion	cell-cell adhesion	0.881187	0.195583	0.916
GO:0002366	5	GO:0006955	5.50662	3	leukocyte activation involved in immune response	immune response	0.652149	0.390265	0.731
GO:0051251	1	GO:0045321	5.41951	2	positive regulation of lymphocyte activation	leukocyte activation	0.627043	0.233206	0.852
GO:0065007	23	GO:0050789	5.41088	0	biological regulation	regulation of biological process	0.921077	0.646667	0.551
GO:0042098	18	GO:0070663	5.34821	41	T cell proliferation	regulation of leukocyte proliferation	0.697136	0.169154	0.922
GO:0042129	18	GO:0070663	5.26855	16	regulation of T cell proliferation	regulation of leukocyte proliferation	0.638306	0.147231	0.962
GO:0002263	5	GO:0006955	5.21047	1	cell activation involved in immune response	immune response	0.654796	0.389531	0.732
GO:0050900	5	GO:0006955	5.09186	24	leukocyte migration	immune response	0.788634	0.457388	0.629
GO:0002683	5	GO:0006955	5.03981	1	negative regulation of immune system process	immune response	0.732162	0.425673	0.632
GO:0070665	18	GO:0070663	4.97326	6	positive regulation of leukocyte proliferation	regulation of leukocyte proliferation	0.870179	0.143769	0.954
GO:0050728	21	GO:0031347	4.76902	158	negative regulation of inflammatory response	regulation of defense response	0.799655	0.3172	0.83
GO:0050671	18	GO:0070663	4.74488	7	positive regulation of lymphocyte proliferation	regulation of leukocyte proliferation	0.63006	0.140615	0.945
GO:0002460	5	GO:0006955	4.59894	0	adaptive immune response based on somatic recombination of immune receptors built from immunoglobulin superfamily domains	immune response	0.745345	0.417122	0.748
GO:0050866	1	GO:0045321	4.56017	2	negative regulation of cell activation	leukocyte activation	0.759396	0.289853	0.786
GO:0032946	18	GO:0070663	4.45398	5	positive regulation of mononuclear cell proliferation	regulation of leukocyte proliferation	0.870549	0.140385	0.947
GO:0002237	4	GO:0044419	4.43436	8	response to molecule of bacterial origin	biological process involved in interspecies interaction between organisms	0.854553	0.3012	0.747
GO:0002695	1	GO:0045321	4.4322	3	negative regulation of leukocyte activation	leukocyte activation	0.6534	0.281706	0.804
GO:0019221	20	GO:0042221	4.42403	158	cytokine-mediated signaling pathway	response to chemical	0.816779	0.312857	0.649
GO:0031349	21	GO:0031347	4.35688	0	positive regulation of defense response	regulation of defense response	0.792357	0.2565	0.938
GO:0030595	11	GO:0009605	4.31014	13	leukocyte chemotaxis	response to external stimulus	0.705762	0.349125	0.675
GO:0099537	16	GO:0099537	4.15896	1	trans-synaptic signaling	trans-synaptic signaling	0.898677	0.218	0
GO:0098916	16	GO:0099537	4.15896	0	anterograde trans-synaptic signaling	trans-synaptic signaling	0.898762	0.217714	0.989
GO:0007268	16	GO:0099537	4.15896	224	chemical synaptic transmission	trans-synaptic signaling	0.898762	0.217714	0.989
GO:0006968	6	GO:0006952	4.09985	51	cellular defense response	defense response	0.913689	0.580167	0.599
GO:0032612	2	GO:0001819	4.08018	0	interleukin-1 production	positive regulation of cytokine production	0.86854	0.364179	0.719
GO:0032652	2	GO:0001819	4.08018	2	regulation of interleukin-1 production	positive regulation of cytokine production	0.811277	0.360679	0.721
GO:0099536	16	GO:0099537	4.00726	7	synaptic signaling	trans-synaptic signaling	0.8984	0.221429	0.986
GO:0050853	5	GO:0006955	3.96691	70	B cell receptor signaling pathway	immune response	0.68423	0.433102	0.629
GO:0051240	22	GO:0032501	3.7992	0	positive regulation of multicellular organismal process	multicellular organismal process	0.777268	0.560333	0.484
GO:0032103	11	GO:0009605	3.7919	0	positive regulation of response to external stimulus	response to external stimulus	0.778677	0.395125	0.748
GO:0050851	5	GO:0006955	3.77502	6	antigen receptor-mediated signaling pathway	immune response	0.656574	0.385061	0.697
GO:0043299	9	GO:0043299	3.70926	1	leukocyte degranulation	leukocyte degranulation	0.791209	0.4972	0
GO:0032496	4	GO:0044419	3.40468	139	response to lipopolysaccharide	biological process involved in interspecies interaction between organisms	0.856302	0.3082	0.735
GO:0002449	5	GO:0006955	3.37303	0	lymphocyte mediated immunity	immune response	0.792809	0.428571	0.604
GO:0048584	21	GO:0031347	3.29531	0	positive regulation of response to stimulus	regulation of defense response	0.78723	0.4143	0.634
GO:0006935	11	GO:0009605	3.27143	118	chemotaxis	response to external stimulus	0.862102	0.321625	0.733
GO:0050794	23	GO:0050789	3.22236	0	regulation of cellular process	regulation of biological process	0.893728	0.646	0.553
GO:0042330	11	GO:0009605	3.22236	0	taxis	response to external stimulus	0.874136	0.3215	0.733
GO:0046631	1	GO:0045321	3.18621	8	alpha-beta T cell activation	leukocyte activation	0.723762	0.297853	0.804
GO:0042116	1	GO:0045321	3.17817	20	macrophage activation	leukocyte activation	0.741264	0.331735	0.752
GO:0097530	5	GO:0006955	3.13404	2	granulocyte migration	immune response	0.806226	0.496286	0.551
GO:0002697	5	GO:0006955	3.08807	0	regulation of immune effector process	immune response	0.731362	0.362898	0.615
GO:1990266	5	GO:0006955	3.04016	11	neutrophil migration	immune response	0.811494	0.509592	0.531
GO:0045576	1	GO:0045321	3.02773	6	mast cell activation	leukocyte activation	0.751047	0.357706	0.72
GO:0097529	5	GO:0006955	3.00461	4	myeloid leukocyte migration	immune response	0.798353	0.478327	0.585
GO:0001906	3	GO:0001906	2.96645	2	cell killing	cell killing	0.989609	1	0
GO:0043269	9	GO:0043299	2.93244	7	regulation of monoatomic ion transport	leukocyte degranulation	0.923506	0.4779	0.356
GO:0032613	2	GO:0001819	2.91781	0	interleukin-10 production	positive regulation of cytokine production	0.877889	0.416571	0.675
GO:0032653	2	GO:0001819	2.91781	2	regulation of interleukin-10 production	positive regulation of cytokine production	0.82386	0.413179	0.678
GO:0060326	11	GO:0009605	2.88205	79	cell chemotaxis	response to external stimulus	0.834272	0.3355	0.696
GO:0002275	1	GO:0045321	2.87301	0	myeloid cell activation involved in immune response	leukocyte activation	0.676915	0.336882	0.745
GO:0045785	13	GO:0098609	2.85887	60	positive regulation of cell adhesion	cell-cell adhesion	0.858255	0.240917	0.784
GO:0030593	5	GO:0006955	2.80664	93	neutrophil chemotaxis	immune response	0.733264	0.518	0.519
GO:0045088	7	GO:0051707	2.79983	25	regulation of innate immune response	response to other organism	0.617855	0.2957	0.808
GO:0032640	2	GO:0001819	2.76848	0	tumor necrosis factor production	positive regulation of cytokine production	0.864843	0.344143	0.737
GO:0032680	2	GO:0001819	2.76848	12	regulation of tumor necrosis factor production	positive regulation of cytokine production	0.8062	0.340643	0.74
GO:0071621	5	GO:0006955	2.70269	6	granulocyte chemotaxis	immune response	0.724383	0.503367	0.541
GO:0046634	1	GO:0045321	2.645	0	regulation of alpha-beta T cell activation	leukocyte activation	0.669655	0.263647	0.767
GO:0032611	2	GO:0001819	2.63749	0	interleukin-1 beta production	positive regulation of cytokine production	0.870366	0.371964	0.707
GO:0032651	2	GO:0001819	2.63749	9	regulation of interleukin-1 beta production	positive regulation of cytokine production	0.813987	0.3685	0.709
GO:0071216	7	GO:0051707	2.6332	0	cellular response to biotic stimulus	response to other organism	0.880366	0.3157	0.733
GO:0032720	2	GO:0001819	2.62549	86	negative regulation of tumor necrosis factor production	positive regulation of cytokine production	0.806715	0.355464	0.685
GO:0007204	15	GO:0007204	2.59237	156	positive regulation of cytosolic calcium ion concentration	positive regulation of cytosolic calcium ion concentration	0.958115	0.747	0
GO:0071706	2	GO:0001819	2.53879	0	tumor necrosis factor superfamily cytokine production	positive regulation of cytokine production	0.864502	0.342714	0.74
GO:1903555	2	GO:0001819	2.53879	0	regulation of tumor necrosis factor superfamily cytokine production	positive regulation of cytokine production	0.805621	0.339179	0.743
GO:0034097	20	GO:0042221	2.52009	48	response to cytokine	response to chemical	0.885319	0.300286	0.71
GO:0071219	7	GO:0051707	2.51295	6	cellular response to molecule of bacterial origin	response to other organism	0.844736	0.3175	0.73
GO:0030155	13	GO:0098609	2.49697	58	regulation of cell adhesion	cell-cell adhesion	0.881421	0.230167	0.834
GO:0032615	2	GO:0001819	2.4874	0	interleukin-12 production	positive regulation of cytokine production	0.878485	0.419393	0.672
GO:0032655	2	GO:0001819	2.4874	4	regulation of interleukin-12 production	positive regulation of cytokine production	0.824766	0.416071	0.674
GO:1903556	2	GO:0001819	2.48413	1	negative regulation of tumor necrosis factor superfamily cytokine production	positive regulation of cytokine production	0.80646	0.354929	0.687
GO:0032695	2	GO:0001819	2.45927	22	negative regulation of interleukin-12 production	positive regulation of cytokine production	0.82674	0.432643	0.617
GO:0032635	2	GO:0001819	2.42781	0	interleukin-6 production	positive regulation of cytokine production	0.869783	0.383321	0.734
GO:0032675	2	GO:0001819	2.42781	12	regulation of interleukin-6 production	positive regulation of cytokine production	0.8114	0.379786	0.736
GO:0071345	20	GO:0042221	2.40058	34	cellular response to cytokine stimulus	response to chemical	0.868336	0.296857	0.696
GO:0002831	7	GO:0051707	2.39689	0	regulation of response to biotic stimulus	response to other organism	0.818289	0.3101	0.819
GO:0001818	2	GO:0001819	2.3596	37	negative regulation of cytokine production	positive regulation of cytokine production	0.779821	0.315607	0.827
GO:0002826	5	GO:0006955	2.35278	4	negative regulation of T-helper 1 type immune response	immune response	0.750979	0.49549	0.509
GO:0002825	5	GO:0006955	2.34884	0	regulation of T-helper 1 type immune response	immune response	0.735545	0.453245	0.58
GO:0002699	5	GO:0006955	2.34735	0	positive regulation of immune effector process	immune response	0.720609	0.370878	0.586
GO:0045055	9	GO:0043299	2.33852	23	regulated exocytosis	leukocyte degranulation	0.961043	0.4503	0.897
GO:0031348	21	GO:0031347	2.33852	0	negative regulation of defense response	regulation of defense response	0.818787	0.3218	0.872
GO:0050777	5	GO:0006955	2.27119	12	negative regulation of immune response	immune response	0.692719	0.416429	0.691
GO:0048583	21	GO:0031347	2.26535	1	regulation of response to stimulus	regulation of defense response	0.806098	0.4423	0.696
GO:0019722	14	GO:0023052	2.26332	97	calcium-mediated signaling	signaling	0.862787	0.541	0.441
GO:0019932	14	GO:0023052	2.24005	3	second-messenger-mediated signaling	signaling	0.857804	0.5278	0.464
GO:0032733	2	GO:0001819	2.21676	48	positive regulation of interleukin-10 production	positive regulation of cytokine production	0.805221	0.412643	0.743
GO:0006909	9	GO:0043299	2.20792	74	phagocytosis	leukocyte degranulation	0.967085	0.5938	0.553
GO:0006811	9	GO:0043299	2.19631	114	monoatomic ion transport	leukocyte degranulation	0.974957	0.4813	0.393
GO:0043030	1	GO:0045321	2.16682	11	regulation of macrophage activation	leukocyte activation	0.694387	0.311559	0.707
GO:0032102	11	GO:0009605	2.15833	0	negative regulation of response to external stimulus	response to external stimulus	0.803443	0.42225	0.701
GO:0019724	5	GO:0006955	2.15413	4	B cell mediated immunity	immune response	0.741047	0.370653	0.689
GO:0002819	5	GO:0006955	2.15399	9	regulation of adaptive immune response	immune response	0.694711	0.382306	0.703
GO:0050854	5	GO:0006955	2.15189	0	regulation of antigen receptor-mediated signaling pathway	immune response	0.686643	0.440592	0.619
GO:0051250	1	GO:0045321	2.14083	3	negative regulation of lymphocyte activation	leukocyte activation	0.656132	0.280794	0.789
GO:0046635	1	GO:0045321	2.13454	0	positive regulation of alpha-beta T cell activation	leukocyte activation	0.634672	0.275471	0.728
GO:0042088	5	GO:0006955	2.13195	10	T-helper 1 type immune response	immune response	0.78343	0.49702	0.603
GO:0002440	5	GO:0006955	2.11534	0	production of molecular mediator of immune response	immune response	0.784294	0.543735	0.584
GO:0032687	2	GO:0001819	2.10245	6	negative regulation of interferon-alpha production	positive regulation of cytokine production	0.843668	0.502929	0.564
GO:0046641	1	GO:0045321	2.0995	6	positive regulation of alpha-beta T cell proliferation	leukocyte activation	0.642966	0.334765	0.656
GO:0006911	10	GO:0006911	2.09767	25	phagocytosis, engulfment	phagocytosis, engulfment	0.962485	0.345333	0
GO:0071222	7	GO:0051707	2.07511	206	cellular response to lipopolysaccharide	response to other organism	0.844515	0.3244	0.721
GO:0050729	21	GO:0031347	2.0726	117	positive regulation of inflammatory response	regulation of defense response	0.791817	0.3101	0.811
GO:0006812	9	GO:0043299	2.02523	27	monoatomic cation transport	leukocyte degranulation	0.975217	0.4859	0.384
GO:0036336	5	GO:0006955	1.98095	7	dendritic cell migration	immune response	0.832179	0.568633	0.467
GO:0002285	5	GO:0006955	1.97988	0	lymphocyte activation involved in immune response	immune response	0.658643	0.40598	0.705
GO:0016339	13	GO:0098609	1.97978	48	calcium-dependent cell-cell adhesion via plasma membrane cell adhesion molecules	cell-cell adhesion	0.946872	0.391917	0.714
GO:0016064	5	GO:0006955	1.94431	86	immunoglobulin mediated immune response	immune response	0.741698	0.372224	0.687
GO:0070269	25	GO:0070269	1.89264	41	pyroptosis	pyroptosis	0.991077	1	0
GO:1903305	9	GO:0043299	1.86347	2	regulation of regulated secretory pathway	leukocyte degranulation	0.916528	0.4482	0.839
GO:0007166	14	GO:0023052	1.81941	297	cell surface receptor signaling pathway	signaling	0.807728	0.5406	0.698
GO:0099024	10	GO:0006911	1.81941	0	plasma membrane invagination	phagocytosis, engulfment	0.982477	0.340333	0.985
GO:0002526	6	GO:0006952	1.77168	9	acute inflammatory response	defense response	0.903523	0.490333	0.65
GO:0099550	16	GO:0099537	1.77155	0	trans-synaptic signaling, modulating synaptic transmission	trans-synaptic signaling	0.924881	0.425143	0.651
GO:0002703	5	GO:0006955	1.77155	0	regulation of leukocyte mediated immunity	immune response	0.740957	0.381041	0.579
GO:2000516	1	GO:0045321	1.77155	4	positive regulation of CD4-positive, alpha-beta T cell activation	leukocyte activation	0.649953	0.300941	0.692
GO:0032602	2	GO:0001819	1.76042	1	chemokine production	positive regulation of cytokine production	0.87443	0.40925	0.711
GO:1902563	1	GO:0045321	1.75446	1	regulation of neutrophil activation	leukocyte activation	0.722247	0.3625	0.628
GO:0008037	17	GO:0008037	1.69925	12	cell recognition	cell recognition	0.986596	0.5795	0
GO:0031295	1	GO:0045321	1.68332	45	T cell costimulation	leukocyte activation	0.654681	0.324029	0.688
GO:0030001	9	GO:0043299	1.66694	6	metal ion transport	leukocyte degranulation	0.97546	0.491	0.38
GO:0032732	2	GO:0001819	1.6421	11	positive regulation of interleukin-1 production	positive regulation of cytokine production	0.793553	0.366143	0.783
GO:0002286	5	GO:0006955	1.61857	24	T cell activation involved in immune response	immune response	0.671826	0.436102	0.66
GO:0002822	5	GO:0006955	1.60248	0	regulation of adaptive immune response based on somatic recombination of immune receptors built from immunoglobulin superfamily domains	immune response	0.694911	0.377959	0.698
GO:1990868	20	GO:0042221	1.60248	0	response to chemokine	response to chemical	0.905685	0.319571	0.523
GO:1990869	20	GO:0042221	1.60248	16	cellular response to chemokine	response to chemical	0.890736	0.312286	0.523
GO:0036230	1	GO:0045321	1.57481	0	granulocyte activation	leukocyte activation	0.755694	0.361588	0.699
GO:0006959	5	GO:0006955	1.53976	61	humoral immune response	immune response	0.762481	0.482816	0.724
GO:2000523	1	GO:0045321	1.53034	0	regulation of T cell costimulation	leukocyte activation	0.703374	0.414059	0.578
GO:0071674	5	GO:0006955	1.52849	2	mononuclear cell migration	immune response	0.802485	0.492041	0.574
GO:0050804	16	GO:0099537	1.51682	85	modulation of chemical synaptic transmission	trans-synaptic signaling	0.895902	0.225857	0.929
GO:0031294	1	GO:0045321	1.51309	0	lymphocyte costimulation	leukocyte activation	0.685774	0.335176	0.692
GO:0034121	21	GO:0031347	1.51261	8	regulation of toll-like receptor signaling pathway	regulation of defense response	0.666753	0.4134	0.704
GO:0002698	5	GO:0006955	1.50165	0	negative regulation of immune effector process	immune response	0.744451	0.414388	0.536
GO:0099177	16	GO:0099537	1.50165	0	regulation of trans-synaptic signaling	trans-synaptic signaling	0.895864	0.226429	0.93
GO:0030885	1	GO:0045321	1.48628	0	regulation of myeloid dendritic cell activation	leukocyte activation	0.742145	0.407853	0.578
GO:0010628	2	GO:0001819	1.47983	544	positive regulation of gene expression	positive regulation of cytokine production	0.856587	0.601036	0.917
GO:0032715	2	GO:0001819	1.47432	76	negative regulation of interleukin-6 production	positive regulation of cytokine production	0.812362	0.393786	0.679
GO:0050432	9	GO:0043299	1.47304	1	catecholamine secretion	leukocyte degranulation	0.9676	0.528	0.615
GO:0050433	9	GO:0043299	1.47304	1	regulation of catecholamine secretion	leukocyte degranulation	0.923881	0.4978	0.611
GO:0008284	18	GO:0070663	1.47304	562	positive regulation of cell population proliferation	regulation of leukocyte proliferation	0.866157	0.369538	0.697
GO:0045089	21	GO:0031347	1.47304	29	positive regulation of innate immune response	regulation of defense response	0.606136	0.2699	0.911
GO:0032642	2	GO:0001819	1.4562	4	regulation of chemokine production	positive regulation of cytokine production	0.817791	0.405821	0.714
GO:0002437	6	GO:0006952	1.43841	24	inflammatory response to antigenic stimulus	defense response	0.766255	0.502333	0.629
GO:0051239	22	GO:0032501	1.42998	0	regulation of multicellular organismal process	multicellular organismal process	0.79526	0.532	0.569
GO:0070593	17	GO:0008037	1.42775	15	dendrite self-avoidance	cell recognition	0.930532	0.5795	0.841
GO:0002444	5	GO:0006955	1.42775	0	myeloid leukocyte mediated immunity	immune response	0.814277	0.491469	0.523
GO:0050878	15	GO:0007204	1.39205	4	regulation of body fluid levels	positive regulation of cytosolic calcium ion concentration	0.954047	0.747	0.506
GO:0070098	20	GO:0042221	1.38277	78	chemokine-mediated signaling pathway	response to chemical	0.843272	0.305714	0.516
GO:0035710	1	GO:0045321	1.38068	4	CD4-positive, alpha-beta T cell activation	leukocyte activation	0.7332	0.317912	0.77
GO:0050852	5	GO:0006955	1.36973	132	T cell receptor signaling pathway	immune response	0.669379	0.407163	0.665
GO:0002430	5	GO:0006955	1.36747	14	complement receptor mediated signaling pathway	immune response	0.723174	0.503939	0.539
GO:2000514	1	GO:0045321	1.36275	1	regulation of CD4-positive, alpha-beta T cell activation	leukocyte activation	0.681264	0.285147	0.734
GO:0010324	10	GO:0006911	1.34796	6	membrane invagination	phagocytosis, engulfment	0.982447	0.342333	0.979
GO:0097744	8	GO:0007606	1.33499	3	renal urate salt excretion	sensory perception of chemical stimulus	0.936579	0.628167	0.426
GO:0030886	1	GO:0045321	1.32546	3	negative regulation of myeloid dendritic cell activation	leukocyte activation	0.739115	0.411176	0.559
GO:1903131	26	GO:1903131	1.32141	3	mononuclear cell differentiation	mononuclear cell differentiation	0.986953	1	0
GO:0006950	6	GO:0006952	1.32141	0	response to stress	defense response	0.87237	0.507667	0.802
GO:0043313	1	GO:0045321	1.32141	2	regulation of neutrophil degranulation	leukocyte activation	0.648553	0.380647	0.603
GO:0007156	13	GO:0098609	1.32141	177	homophilic cell adhesion via plasma membrane adhesion molecules	cell-cell adhesion	0.941898	0.334167	0.795

[truncated: 7 more sheets: GO_BP_reduced_hyper_Lsca, GO_BP_reduced_all_FAPad, GO_BP_reduced_hypo_FAPad, GO_BP_reduced_hyper_FAPad, GO_BP_reduced_all_LSn_vs_FAPn, GO_BP_reduced_hypo_LSn_vs_FAPn, GO_BP_reduced_hyper_LSn_vs_FAPn]
