# Supplementary material for: Genome-wide DNA methylation profiles of colorectal tumors in Lynch syndrome and familial adenomatous polyposis
Source: Clin Epigenetics. 2025 Aug 2;17:137. doi: 10.1186/s13148-025-01940-x (PMC12317532; doi:10.1186/s13148-025-01940-x)
Supplement: Supplementary file 9 — Additional file 9. [file 13148_2025_1940_MOESM9_ESM.xlsx]

## Sheet: READ_ME
Additional Table 6.
This table presents all the resulted differenttially methylated regions for each LS tumor group fullfilling the thresholds (see Methods).
The first three sheets include the original results with DMRcate for each LS tumor group (compared to normal counterparts).
The sheet "common_overlappingGenes" presents the DMRs with the same overlapping genes in all LS tumor groups.
The sheet "common_overlappingGenes_100" presents the DMRs with the same overlapping genes in all LS tumor groups in their topmost 100 results sorted by the smallest Stouffer's BH-ajusted p-value.
Sheets with names ending with "correlexp" include the Spearman correlation test results between DMRs overlapping with genes and gene expression.
The sheet "dmrs_correlexp_compilation" presents the compilation of significant correlation results in LS tumors groups (negative R value and BH-adjusted P value < 0.05). The genes that were common in all LS tumor groups are highlighted in green.
The sheet "unique_genes_correlexp_dmrscomm" lists the genes (n=41) that were overlapping with common DMRs in all LS tumor groups.
Negative mean/maxdiff indicates hypomethylation in tumor, and postive value indicates hypomethylation in tumor.
Abbreviations used:
adl	LS adenoma with low-grade dysplasia
adh	LS adenoma with high-grade dysplasia
ca	LS carcinoma
dmrs	differentially methylated regions

## Sheet: dmrs_adl_meandiff010_fdr005
chr	start	end	width	strand	no.cpgs	min_smoothed_fdr	Stouffer	HMFDR	Fisher	maxdiff	meandiff	overlapping.genes	Stouffer_FDR
chr6	29520698	29521803	1106	*	34	1.43579e-110	9.45025e-65	0.00069512	2.28927e-55	0.216579	0.155631	OR2I1P	8.09178e-61
chr8	145103309	145107857	4549	*	19	1.149e-71	8.70696e-32	1.12031e-05	1.04222e-35	0.286987	0.123812	CTD-3065J16.6, OPLAH	1.19285e-28
chr1	200002343	200006247	3905	*	17	5.06362e-36	6.00432e-36	0.000319509	4.6831e-31	0.228963	0.126314	NR5A2	1.20969e-32
chr6	30078080	30080782	2703	*	22	2.6906e-42	8.28816e-36	0.00103405	2.1559e-30	-0.248094	-0.126212	TRIM31-AS1, TRIM31	1.57705e-32
chr6	62995876	62997123	1248	*	13	7.09054e-38	2.2715e-24	0.00117246	4.44462e-21	0.14744	0.112797	KHDRBS2	1.52547e-21
chr5	82978370	82982064	3695	*	12	6.69625e-20	1.37267e-23	0.000857688	1.68245e-20	-0.162541	-0.112001	RN7SKP295, HAPLN1	8.50056e-21
chr8	67343584	67345767	2184	*	12	1.17763e-44	2.81282e-20	0.00038746	2.94112e-20	0.22976	0.14636	ADHFE1	9.44501e-18
chr2	74725571	74727321	1751	*	14	3.50545e-36	2.27848e-22	0.00147519	1.74113e-19	0.21406	0.131351	LBX2, AC005041.17	1.13098e-19
chr5	54515640	54517041	1402	*	8	4.42959e-40	1.45158e-19	0.00015676	3.64993e-18	0.196221	0.126305	MCIDAS	3.97732e-17
chr5	54518136	54519686	1551	*	11	1.76494e-36	9.80618e-20	0.000509616	8.08591e-18	0.188482	0.100419	MCIDAS	2.84628e-17
chr12	15114233	15115942	1710	*	13	6.70657e-26	1.04436e-20	0.00172554	1.29907e-17	-0.200358	-0.111764	ARHGDIB	3.81102e-18
chr6	39290159	39290877	719	*	7	3.59491e-35	1.22437e-19	0.000194723	1.78819e-17	-0.125151	-0.100815	KCNK16	3.46568e-17
chr20	23010815	23012907	2093	*	9	5.57263e-27	7.44824e-20	0.000555383	2.18096e-17	-0.145612	-0.106783	RP4-753D10.3, RP4-753D10.5	2.21828e-17
chr3	33700962	33701707	746	*	9	1.63587e-30	5.89497e-19	0.000541417	1.89664e-16	0.16945	0.121277	CLASP2	1.4021e-16
chr12	130333393	130338646	5254	*	10	8.88716e-13	3.10393e-18	0.00151531	8.89561e-16	-0.174795	-0.110032	TMEM132D, RP11-572C21.1	6.56233e-16
chr16	80602917	80604148	1232	*	8	9.91723e-32	2.6823e-17	0.000274259	9.49874e-16	-0.170722	-0.104072	RP11-18F14.1	4.61653e-15
chr2	204732461	204734884	2424	*	8	5.02986e-24	1.60659e-17	0.000278377	9.79319e-16	-0.186734	-0.10483	CTLA4	2.89608e-15
chr2	11969958	11970722	765	*	6	2.06198e-30	1.27094e-17	0.000194581	9.8053e-16	-0.180147	-0.106385		2.36574e-15
chr1	6333502	6333867	366	*	4	4.32316e-37	1.32082e-16	1.64359e-06	1.78989e-15	-0.284095	-0.184692	ACOT7	1.91687e-14
chr4	100737138	100738139	1002	*	7	7.44169e-31	3.75378e-15	0.000320015	6.86366e-15	-0.206635	-0.14181	DAPP1	3.77029e-13
chr7	155754157	155755236	1080	*	6	6.83258e-29	3.70902e-16	0.000139183	1.36078e-14	-0.188351	-0.128746		4.83018e-14
chr6	30737007	30737831	825	*	6	2.55919e-27	2.19556e-16	0.000348503	1.46785e-14	-0.215119	-0.153377	HCG20	3.02e-14
chr2	106013169	106014537	1369	*	6	1.64071e-30	1.42397e-15	0.000122437	1.50273e-14	-0.221822	-0.140725	FHL2	1.60567e-13
chr15	39874413	39876248	1836	*	5	1.01951e-25	1.00707e-15	6.08139e-05	2.21847e-14	0.240422	0.180641	THBS1	1.16923e-13
chr2	137747619	137748833	1215	*	9	9.43283e-23	3.82745e-16	0.00115658	3.13153e-14	-0.174224	-0.100982	THSD7B	4.96554e-14
chr15	61054569	61055949	1381	*	7	1.18282e-21	1.60179e-15	0.000354886	4.81162e-14	-0.196476	-0.1067	RORA	1.78121e-13
chr11	123324673	123325188	516	*	5	1.74977e-28	2.24375e-15	0.000130019	6.9348e-14	-0.214501	-0.164724	LINC01059	2.40905e-13
chr21	31654005	31656555	2551	*	9	4.45821e-19	3.29012e-14	0.000311365	9.06097e-14	-0.232307	-0.113374	KRTAP24-1	2.60246e-12
chr3	184301211	184302398	1188	*	5	5.00122e-32	2.92348e-14	6.19805e-06	9.191e-14	0.265965	0.152249	EIF2B5	2.36153e-12
chr16	81253692	81254719	1028	*	9	5.44405e-23	4.35235e-16	0.00233363	1.07523e-13	-0.198169	-0.101451	PKD1L2	5.52103e-14
chr11	503807	504937	1131	*	9	2.65976e-25	1.58166e-14	0.00150508	1.94288e-13	0.187945	0.122185	RNH1	1.35092e-12
chr2	6773926	6776256	2331	*	7	4.11188e-20	5.07233e-15	0.000457329	2.76239e-13	-0.186905	-0.128004	hsa-mir-7515	4.92146e-13
chr11	59633874	59634276	403	*	4	9.92217e-31	2.6454e-14	3.22323e-05	3.1941e-13	-0.205639	-0.161027	TCN1	2.16241e-12
chr12	18414015	18415070	1056	*	7	5.44303e-24	1.6845e-14	0.000693508	4.03242e-13	-0.167909	-0.104374	PIK3C2G, RERGL	1.43517e-12
chr3	68051933	68054881	2949	*	9	2.66654e-15	2.48371e-14	0.0008286	5.91355e-13	-0.221171	-0.119703	FAM19A1	2.04488e-12
chr10	3805252	3805441	190	*	4	1.47296e-27	4.0061e-14	8.66837e-05	7.03074e-13	-0.18419	-0.170828	RP11-184A2.3	3.11131e-12
chr14	54418728	54420185	1458	*	7	3.7893e-22	1.85816e-13	0.00041078	9.25265e-13	0.197411	0.114658	BMP4	1.24058e-11
chr20	1638557	1640547	1991	*	6	4.719e-18	4.09721e-14	0.000388613	1.21351e-12	-0.190909	-0.12495		3.16057e-12
chr3	98249859	98251294	1436	*	6	6.26003e-25	1.41492e-13	0.000110922	1.69935e-12	-0.140045	-0.101895	GPR15, CPOX	9.73116e-12
chr2	231067424	231068246	823	*	5	4.41554e-24	1.1826e-13	0.000239585	2.11374e-12	-0.226876	-0.143398	SP140, SP110	8.27245e-12
chr1	26610757	26611453	697	*	4	1.02241e-29	9.39854e-13	1.6803e-06	2.20964e-12	-0.245891	-0.136899	UBXN11	5.03756e-11
chr10	93334974	93335677	704	*	5	5.80017e-22	1.78166e-13	0.000337465	4.43511e-12	-0.143202	-0.114134		1.19886e-11
chr5	140863492	140865433	1942	*	11	2.0162e-22	6.36555e-12	0.00323304	4.88145e-12	0.199137	0.104592	PCDHGA1, PCDHGA2, PCDHGA3, PCDHGB1, PCDHGA4, PCDHGB2, PCDHGA5, PCDHGB3, PCDHGA6, PCDHGA7, PCDHGB4, PCDHGA8, PCDHGA9, PCDHGB6, PCDHGA10, PCDHGB7, PCDHGA11, PCDHGA12, PCDHGC3, PCDHGC4	2.74239e-10
chr13	103018552	103020405	1854	*	7	1.51401e-16	8.2177e-14	0.0010771	5.02342e-12	-0.16921	-0.115669	FGF14-AS1, FGF14, FGF14-IT1	5.95045e-12
chr10	50143337	50143517	181	*	5	1.20489e-22	4.03932e-13	0.00022479	6.57883e-12	0.128791	0.104586	WDFY4	2.45731e-11
chr1	6268790	6269635	846	*	6	2.95651e-20	1.738e-13	0.000824462	7.34252e-12	0.160327	0.127515	RNF207, RPL22	1.17409e-11
chr1	215178601	215179216	616	*	8	3.24395e-19	7.69267e-14	0.00321379	8.36836e-12	-0.123812	-0.110052	KCNK2	5.59393e-12
chr6	75811719	75812392	674	*	5	2.06681e-21	6.12674e-13	0.000237706	1.19598e-11	-0.217677	-0.157302	COL12A1	3.49735e-11
chr8	142239709	142241208	1500	*	5	3.01752e-26	6.59375e-12	1.73119e-05	1.76519e-11	-0.217314	-0.102049	SLC45A4	2.83002e-10
chr14	32474740	32476020	1281	*	6	5.91622e-25	2.10454e-09	0.000272885	1.83367e-11	-0.173968	-0.10673		4.01116e-08
chr1	234907722	234908514	793	*	5	2.89156e-20	8.23531e-13	0.000575655	2.05107e-11	-0.256113	-0.165056		4.52744e-11
chr6	436594	436969	376	*	5	2.9131e-22	3.33086e-12	0.00026642	2.11919e-11	-0.158151	-0.107386		1.55003e-10
chr14	52379192	52379761	570	*	5	4.23452e-21	1.29283e-12	0.000239258	2.21105e-11	-0.179349	-0.118531	GNG2	6.73965e-11
chr4	157562387	157564744	2358	*	8	1.38851e-15	5.12251e-13	0.00140035	2.2322e-11	-0.185484	-0.111525	RP11-171N4.3, RP11-171N4.2	3.00937e-11
chr1	235116637	235117568	932	*	6	9.91136e-22	2.57052e-12	0.000511076	2.61544e-11	-0.206392	-0.119625		1.2279e-10
chr3	26750855	26752706	1852	*	6	1.26723e-13	8.47329e-13	0.000899164	2.67226e-11	-0.153604	-0.117001	LRRC3B	4.62855e-11
chr2	177627348	177629623	2276	*	7	5.62151e-12	5.03243e-13	0.0020794	2.73514e-11	-0.186736	-0.103045	AC092162.1	2.96662e-11
chr9	73477878	73479017	1140	*	6	1.2534e-18	1.05135e-12	0.000975499	3.08274e-11	-0.180645	-0.113724	TRPM3	5.59142e-11
chr3	2932529	2933898	1370	*	7	3.87714e-19	1.82947e-12	0.000864212	3.09356e-11	-0.168697	-0.105568	CNTN4	9.12072e-11
chr11	44068447	44069581	1135	*	5	2.16749e-20	2.59806e-12	0.0001359	3.33911e-11	-0.152996	-0.110843	ACCSL	1.23775e-10
chr5	157701832	157702687	856	*	5	2.93075e-18	1.54016e-12	0.00056598	3.55402e-11	-0.175228	-0.124892		7.84977e-11
chr15	80634135	80635114	980	*	5	9.91528e-17	1.52856e-12	0.000791598	4.1312e-11	-0.125134	-0.103076	LINC00927	7.82561e-11
chr7	6712677	6714150	1474	*	6	2.85647e-18	2.65407e-12	0.00103138	4.6166e-11	-0.164555	-0.113621	AC073343.13, AC073343.1	1.26077e-10
chr18	61419077	61420334	1258	*	6	7.55876e-18	3.58188e-12	0.000904102	6.37526e-11	-0.154614	-0.105206	SERPINB7	1.6445e-10
chr4	72650088	72651882	1795	*	6	3.14532e-14	1.91119e-12	0.00129284	7.03291e-11	-0.176371	-0.127134	GC	9.48672e-11
chr17	19976149	19977156	1008	*	8	3.4931e-20	5.58546e-12	0.000901287	8.74654e-11	-0.221613	-0.10868	SPECC1	2.44945e-10
chr4	70860684	70861542	859	*	5	2.05309e-16	4.27828e-12	0.000720582	9.66562e-11	-0.185339	-0.105526		1.93058e-10
chr3	72777245	72778427	1183	*	4	8.27317e-22	1.68407e-11	7.53186e-05	1.0813e-10	-0.161905	-0.112505		6.36638e-10
chr4	778827	780591	1765	*	9	5.85493e-25	1.07882e-08	0.000753129	1.08602e-10	0.257013	0.100154	CPLX1	1.58786e-07
chr8	11838532	11839844	1313	*	5	2.4014e-18	9.02082e-12	0.000394947	1.16154e-10	-0.208597	-0.114544	DEFB135	3.67376e-10
chr19	48946564	48948005	1442	*	6	3.99805e-16	6.81632e-12	0.0010811	1.21362e-10	0.142966	0.116531	GRIN2D	2.90733e-10
chr6	123957927	123959721	1795	*	9	2.27042e-17	1.28907e-11	0.00218228	1.43184e-10	-0.159623	-0.103006	TRDN	5.10411e-10
chr8	11853805	11854824	1020	*	5	4.8914e-17	7.72076e-12	0.000634212	1.55276e-10	-0.161213	-0.110477	DEFB134	3.23271e-10
chr11	96071506	96072706	1201	*	4	1.88633e-17	1.92825e-11	0.000167397	1.59106e-10	0.162143	0.110834	MAML2	7.13234e-10
chr6	73935125	73935885	761	*	5	1.1331e-18	1.01196e-11	0.0005824	1.70422e-10	-0.17267	-0.109296	RP11-257K9.8, KHDC1L	4.09689e-10
chr3	12392024	12394012	1989	*	6	3.64961e-20	2.43798e-11	0.000435587	1.78703e-10	0.15441	0.100876	PPARG	8.71617e-10
chr11	5530544	5531524	981	*	5	5.63515e-16	7.75368e-12	0.00110983	1.91148e-10	-0.1442	-0.116673	HBG2, UBQLN3	3.24253e-10
chr1	164532029	164533042	1014	*	3	2.06054e-18	2.98833e-11	5.7362e-05	1.99775e-10	0.221106	0.200717	PBX1	1.03803e-09
chr2	129226666	129228396	1731	*	4	3.55086e-15	1.51511e-11	0.000369455	2.04627e-10	-0.152695	-0.122598		5.80234e-10
chr1	76475800	76477059	1260	*	4	2.3134e-17	1.93173e-11	0.000225123	2.21044e-10	-0.142946	-0.114067	RP11-550H2.1	7.13577e-10
chr13	51909581	51909821	241	*	4	3.6982e-18	2.18646e-11	0.000422073	2.91544e-10	-0.16298	-0.157387		7.93288e-10
chr6	168078772	168079818	1047	*	8	2.69971e-17	1.05717e-10	0.00342641	2.92021e-10	0.152424	0.107338	RP11-351J23.2	3.09471e-09
chr16	22926538	22927585	1048	*	5	1.2456e-16	1.962e-11	0.000752915	3.33161e-10	-0.144067	-0.101229	HS3ST2	7.22565e-10
chr3	68931055	68932410	1356	*	5	2.8751e-15	1.77423e-11	0.000989842	3.50728e-10	-0.168541	-0.115252	RNA5SP135, FAM19A4	6.63956e-10
chr13	114770074	114771098	1025	*	6	1.26953e-19	3.53102e-11	0.000551773	3.63339e-10	-0.191138	-0.109033	RASA3	1.1974e-09
chr10	108729446	108729918	473	*	4	9.99994e-18	2.80882e-11	0.000417387	3.63562e-10	-0.168234	-0.103271	RNA5SP325, SORCS1	9.84667e-10
chr1	152669902	152671707	1806	*	6	3.72301e-12	1.34685e-10	0.000447215	3.99252e-10	-0.18217	-0.103175	LCE2A	3.82819e-09
chr14	52343501	52344657	1157	*	5	4.90206e-15	2.18332e-11	0.00113654	4.58282e-10	-0.148328	-0.111382	GNG2	7.92987e-10
chr3	54961956	54963294	1339	*	7	3.76784e-16	2.67203e-11	0.00156941	4.66391e-10	-0.146064	-0.101171	CACNA2D3, LRTM1	9.42504e-10
chr13	43385644	43386610	967	*	5	6.77215e-15	2.48961e-11	0.000847086	4.95449e-10	-0.127825	-0.106155	LINC01050	8.86374e-10
chr1	209931334	209933361	2028	*	5	6.93832e-14	6.12554e-11	0.000319189	5.08118e-10	-0.178327	-0.107067	TRAF3IP3	1.923e-09
chr11	43856336	43856925	590	*	3	1.05225e-19	8.18412e-11	8.5169e-05	5.37512e-10	0.189821	0.157889	HSD17B12, RP11-613D13.5	2.46966e-09
chr21	32185331	32185756	426	*	5	2.95392e-16	3.00718e-11	0.00120179	6.50393e-10	-0.154864	-0.10793	KRTAP8-1	1.04247e-09
chr1	152131909	152133193	1285	*	5	5.57973e-18	8.86109e-11	0.00060808	6.8989e-10	-0.164319	-0.113771		2.65988e-09
chr4	6690702	6691093	392	*	4	1.06174e-20	4.76228e-10	0.000138601	7.71291e-10	-0.204102	-0.1343	RP11-539L10.2	1.14062e-08
chr21	27761012	27762440	1429	*	5	1.34299e-13	4.45648e-11	0.00126596	9.20387e-10	-0.137722	-0.108259	AP001596.6	1.46623e-09
chr11	125656966	125658038	1073	*	6	8.88962e-17	5.77331e-11	0.00136904	9.43698e-10	-0.126368	-0.105203	PATE3	1.82582e-09
chr3	155860203	155861194	992	*	4	1.66775e-17	9.6217e-11	0.000392532	9.77729e-10	-0.157478	-0.131316	KCNAB1	2.85309e-09
chr9	3874757	3875784	1028	*	4	9.39266e-19	1.78695e-10	0.000163473	1.08747e-09	-0.196773	-0.123493	RP11-252M18.3, GLIS3	4.90803e-09
chr1	165470749	165472919	2171	*	5	1.15574e-12	1.02286e-10	0.000944872	1.1786e-09	-0.189567	-0.123251	RP11-280O1.2	3.00454e-09
chr8	41154384	41155613	1230	*	5	1.35255e-15	8.74414e-11	0.00110592	1.18118e-09	-0.130293	-0.104978	SFRP1	2.62708e-09
chr20	25477342	25478236	895	*	4	1.56234e-16	9.96194e-11	0.000499027	1.19021e-09	-0.133842	-0.100995	NINL	2.94135e-09
chr1	223406962	223408048	1087	*	4	3.87529e-20	8.44635e-10	0.000150546	1.33596e-09	-0.154564	-0.100272	SUSD4	1.86277e-08
chr17	81006485	81007603	1119	*	6	4.05797e-19	1.66493e-09	0.000598269	1.36466e-09	-0.283647	-0.132822	B3GNTL1	3.29237e-08
chr7	27172631	27173776	1146	*	4	3.4229e-16	1.65827e-10	0.000154654	1.40851e-09	0.176759	0.128166	HOXA-AS2, HOXA-AS3, HOXA3, RP1-170O19.22	4.59884e-09
chr19	18539756	18540330	575	*	5	2.65102e-15	6.67527e-11	0.00163038	1.4337e-09	0.170295	0.149391	SSBP4	2.06529e-09
chr4	112723480	112724069	590	*	4	1.81055e-16	1.304e-10	0.000503193	1.49832e-09	-0.192626	-0.164072	RP11-269F21.1	3.71865e-09
chr7	4652671	4652842	172	*	4	6.84897e-17	1.52807e-10	0.000371795	1.51367e-09	-0.12099	-0.102017		4.27585e-09
chr14	22191146	22191888	743	*	6	2.14229e-15	7.93577e-11	0.00160953	1.54861e-09	-0.157214	-0.106888		2.4203e-09
chr18	56746754	56747174	421	*	3	2.0171e-18	2.63492e-10	0.00010227	1.6049e-09	-0.156738	-0.120531		6.97249e-09
chr1	27669563	27669932	370	*	3	8.65079e-21	2.74598e-10	0.000129236	1.7033e-09	-0.179555	-0.134531	SYTL1	7.20687e-09
chr11	5322976	5324376	1401	*	6	2.3034e-13	1.0202e-10	0.00210164	1.91996e-09	-0.175007	-0.123044	HBG2, HBE1, OR51B4	3.00188e-09
chr19	1992866	1993265	400	*	5	7.75611e-21	1.75969e-09	5.63396e-06	2.0956e-09	-0.2265	-0.113412	BTBD2	3.4486e-08
chr8	75911164	75912461	1298	*	6	2.00624e-13	9.45927e-11	0.00237289	2.57071e-09	-0.152336	-0.121147	CRISPLD1	2.81233e-09
chr7	134050402	134050578	177	*	3	9.295e-18	4.42257e-10	0.000108863	2.60735e-09	-0.165586	-0.14661		1.07275e-08
chr1	56409851	56411205	1355	*	4	5.92223e-13	2.80477e-10	0.000530285	2.81338e-09	-0.130313	-0.115742	RP11-90C4.3, RP11-90C4.2	7.33985e-09
chr15	92612836	92613280	445	*	3	4.48558e-18	5.11723e-10	0.000134863	2.96741e-09	-0.223936	-0.167642	SLCO3A1	1.21207e-08
chr10	5653948	5654125	178	*	2	5.9429e-22	1.0643e-09	8.12633e-06	3.02697e-09	-0.232443	-0.19619		2.26552e-08
chr7	50427207	50428404	1198	*	4	1.7548e-12	6.1213e-10	0.000388349	3.37726e-09	-0.186186	-0.114789	IKZF1	1.40802e-08
chr2	210516795	210517999	1205	*	4	6.84589e-14	2.96946e-10	0.000954726	3.63432e-09	-0.156318	-0.131069	MAP2	7.69901e-09
chr14	23841104	23842125	1022	*	4	1.16354e-14	3.68962e-10	0.000733502	4.0617e-09	-0.188165	-0.112678	IL25	9.1972e-09
chr15	78131733	78133639	1907	*	4	1.22198e-11	8.33872e-10	0.000242215	4.31088e-09	-0.145685	-0.106653		1.84388e-08
chr15	69447132	69447290	159	*	3	7.84734e-17	7.4332e-10	0.000175476	4.39923e-09	-0.186324	-0.134218		1.66942e-08
chr19	20162670	20163027	358	*	4	1.4778e-15	5.26662e-10	0.000505916	4.72141e-09	0.160869	0.104077		1.24315e-08
chr4	157907601	157908306	706	*	5	5.46964e-15	1.77334e-09	0.00104673	5.13217e-09	-0.169851	-0.113243	RPPH1-3P	3.47069e-08
chr2	167342984	167344555	1572	*	5	3.29926e-12	2.85584e-10	0.00208671	5.35673e-09	-0.14968	-0.114479	SCN7A	7.45523e-09
chr6	55190909	55192338	1430	*	6	6.65346e-13	3.65815e-10	0.00184902	5.39478e-09	-0.160147	-0.116214	GFRAL	9.14537e-09
chr5	123919649	123920955	1307	*	3	1.68516e-18	2.49534e-09	4.31153e-05	5.5332e-09	-0.143486	-0.105302		4.64617e-08
chr10	134385407	134386090	684	*	3	3.46849e-17	1.14357e-09	0.000137443	5.87454e-09	-0.185668	-0.132061	INPP5A	2.40437e-08
chr3	25381028	25382277	1250	*	4	6.38953e-14	5.72878e-10	0.000827101	6.01021e-09	-0.150452	-0.143732	RARB	1.32844e-08
chr11	92500085	92500633	549	*	4	1.12603e-14	6.31382e-10	0.000730806	6.27974e-09	-0.152173	-0.102353	FAT3	1.44272e-08
chr5	70897268	70898230	963	*	4	9.45811e-16	8.96282e-10	0.000350055	6.31596e-09	-0.185884	-0.105066	MCCC2	1.95154e-08
chr4	157984249	157985595	1347	*	4	3.12662e-14	8.4519e-10	0.000563796	6.9179e-09	-0.196896	-0.146757		1.86279e-08
chr11	115803285	115803529	245	*	4	1.11238e-15	1.16503e-09	0.000292803	7.09917e-09	-0.178183	-0.111548	AP000797.4	2.43637e-08
chr11	121011127	121011529	403	*	4	4.79868e-16	1.47602e-09	0.000444526	7.21523e-09	-0.172671	-0.106301	TECTA	2.98251e-08
chr8	19935591	19936758	1168	*	5	4.29379e-14	5.09606e-10	0.00168182	7.41836e-09	-0.146417	-0.110483		1.20873e-08
chr2	177528031	177529372	1342	*	5	6.85244e-11	4.48366e-10	0.00201938	7.81275e-09	-0.20175	-0.117852		1.08297e-08
chr15	84658119	84659917	1799	*	5	1.36966e-12	8.0388e-10	0.000790561	8.05885e-09	-0.13075	-0.104469	ADAMTSL3	1.78785e-08
chr2	187987671	187989001	1331	*	4	1.05189e-11	7.90295e-10	0.00099013	8.38544e-09	-0.165599	-0.136787	AC007319.1	1.76336e-08
chr13	94677432	94679206	1775	*	4	3.16153e-10	7.50727e-10	0.001092	8.4535e-09	-0.193872	-0.165928	GPC6, RNA5SP35	1.68385e-08
chr9	109351078	109351148	71	*	3	7.15022e-16	1.48575e-09	0.000232564	8.65026e-09	-0.138235	-0.116716	RP11-308N19.1, RP11-540H22.2	3.0004e-08
chr16	49327462	49328675	1214	*	5	1.09291e-10	4.41772e-10	0.00272714	8.65934e-09	-0.136264	-0.106944		1.07234e-08
chr21	20501453	20502749	1297	*	4	1.21535e-12	8.20457e-10	0.00103795	9.06936e-09	-0.175758	-0.138446		1.81881e-08
chr7	46691564	46692092	529	*	4	1.72235e-19	3.28804e-08	0.000103749	9.43849e-09	-0.18958	-0.102376		4.02535e-07
chr3	61549475	61550635	1161	*	4	5.27108e-13	8.76974e-10	0.00104028	9.54059e-09	0.134794	0.106944	PTPRG	1.91803e-08
chr21	19858957	19859651	695	*	4	7.52567e-15	1.69475e-09	0.000579897	9.87234e-09	-0.209225	-0.14365		3.33977e-08
chr3	131758400	131758853	454	*	5	8.97747e-14	5.54573e-10	0.00231462	9.8808e-09	-0.154894	-0.116495	CPNE4	1.29564e-08
chr3	177011370	177011483	114	*	3	9.50142e-16	1.7733e-09	0.000212685	9.99077e-09	-0.147556	-0.123838		3.47069e-08
chr21	31874116	31875448	1333	*	5	1.06787e-11	6.30285e-10	0.00199061	1.00888e-08	-0.171282	-0.118799	KRTAP19-5	1.44203e-08
chr2	29802472	29803623	1152	*	3	1.04368e-11	1.76005e-09	0.000264089	1.03718e-08	-0.133778	-0.120053	ALK	3.4486e-08
chr15	98568117	98568888	772	*	3	6.97727e-15	1.8865e-09	0.000222029	1.078e-08	-0.129906	-0.110875		3.65664e-08
chr4	13052302	13052961	660	*	5	5.40102e-16	3.12522e-09	0.00063355	1.18245e-08	-0.185541	-0.111899		5.57204e-08
chr4	110768721	110769447	727	*	4	1.98915e-14	1.15916e-09	0.00106147	1.22575e-08	0.133711	0.115925	LRIT3	2.4297e-08
chr1	248365229	248366399	1171	*	4	7.60735e-14	1.51195e-09	0.000590508	1.23492e-08	-0.164327	-0.12447	OR2M3	3.03653e-08
chr13	66877013	66878738	1726	*	5	7.71112e-10	1.32103e-09	0.00135072	1.33577e-08	-0.162931	-0.105811	PCDH9-AS1, PCDH9	2.71418e-08
chr1	66812767	66813597	831	*	2	2.40901e-15	5.07422e-09	1.54416e-05	1.36887e-08	-0.141668	-0.129105	PDE4B	8.45636e-08
chr10	92805455	92806832	1378	*	4	2.10407e-11	1.5407e-09	0.000885399	1.44063e-08	-0.163104	-0.119815		3.08231e-08
chr8	32577951	32579253	1303	*	4	1.80831e-11	1.33302e-09	0.00127319	1.44926e-08	-0.158083	-0.14276	NRG1	2.73265e-08
chr16	1598866	1599072	207	*	3	2.51647e-15	2.56576e-09	0.000256008	1.46985e-08	-0.161588	-0.12735	TMEM204, IFT140	4.73733e-08
chr21	30047188	30048633	1446	*	4	7.21392e-11	1.54858e-09	0.000976066	1.50073e-08	-0.165543	-0.124717		3.08904e-08
chr1	150577127	150577422	296	*	3	6.3964e-15	2.58959e-09	0.000336568	1.54725e-08	-0.138965	-0.113666	ENSA	4.77103e-08
chr16	8420802	8421149	348	*	2	2.84476e-18	5.81041e-09	1.54911e-05	1.54929e-08	-0.180043	-0.176801	RP11-568A19.1	9.46298e-08
chr7	31147293	31147341	49	*	3	5.5687e-18	5.48286e-09	8.32406e-05	1.54961e-08	-0.211019	-0.141479	ADCYAP1R1	9.00231e-08
chr9	38388574	38388645	72	*	2	3.65033e-18	5.69528e-09	2.51767e-05	1.60825e-08	0.132704	0.11582		9.30201e-08
chr7	150085670	150086169	500	*	3	1.00621e-14	2.7477e-09	0.000326225	1.62362e-08	0.112427	0.104776	ZNF775	4.98721e-08
chr9	77229866	77230509	644	*	5	5.12368e-14	1.38295e-09	0.00209554	1.62488e-08	-0.151661	-0.103822	RORB	2.82278e-08
chr17	37926322	37927002	681	*	3	5.37818e-20	1.93736e-08	3.88521e-05	1.6298e-08	-0.212477	-0.143275	IKZF3	2.5829e-07
chr22	48843289	48844986	1698	*	4	1.75707e-09	2.16486e-09	0.000630124	1.63226e-08	-0.13164	-0.102233	RP11-536P6.3	4.11011e-08
chr6	32317028	32317528	501	*	4	2.75309e-14	1.89341e-09	0.000690464	1.68364e-08	-0.161365	-0.115892	C6orf10	3.66795e-08
chr4	19756214	19757311	1098	*	4	1.21163e-11	1.85643e-09	0.000861014	1.75294e-08	-0.207776	-0.129746	RP11-608O21.1, RP11-94H6.1	3.60243e-08
chr14	93160451	93160501	51	*	2	1.51577e-18	6.43532e-09	2.69363e-05	1.81339e-08	-0.169342	-0.162384		1.02995e-07
chr6	146660979	146661192	214	*	3	1.10049e-14	3.04021e-09	0.000368411	1.81627e-08	-0.135474	-0.100854	GRM1	5.44314e-08
chr9	92806854	92807373	520	*	3	4.5192e-16	4.39728e-09	0.000163754	1.8546e-08	-0.161519	-0.127066		7.48543e-08
chr5	35032783	35034238	1456	*	5	1.30035e-12	1.78283e-09	0.00143202	1.88318e-08	-0.178759	-0.103169	AGXT2	3.48131e-08
chr3	26735743	26736240	498	*	4	1.70997e-13	1.81009e-09	0.00123914	1.92351e-08	-0.144755	-0.102904	LRRC3B	3.5285e-08
chr1	6110579	6111671	1093	*	4	4.02519e-13	2.35034e-09	0.00059298	1.99383e-08	-0.163435	-0.102113	KCNAB2	4.41817e-08
chr21	32119309	32120402	1094	*	4	6.05519e-12	2.57443e-09	0.000851891	1.99815e-08	-0.154926	-0.134137	KRTAP21-2	4.75076e-08
chr14	27284763	27286128	1366	*	4	6.89437e-15	1.79659e-08	0.000368885	2.0753e-08	-0.255851	-0.134607	RP11-626P14.2, RP11-626P14.1	2.42447e-07
chr11	88910418	88911467	1050	*	4	1.8305e-13	2.19542e-09	0.00111144	2.15147e-08	-0.173286	-0.152695	TYR	4.15661e-08
chr1	106614863	106615737	875	*	6	1.7504e-14	1.0946e-08	0.00118719	2.27916e-08	-0.15782	-0.100741		1.60694e-07
chr13	90488675	90489341	667	*	3	2.38884e-14	4.41756e-09	0.000345898	2.47556e-08	-0.173666	-0.162448		7.51622e-08
chr2	237924001	237924248	248	*	3	9.54443e-15	4.34349e-09	0.000350471	2.48085e-08	-0.155645	-0.141417		7.40122e-08
chr17	63224561	63225392	832	*	4	4.53451e-19	3.04269e-07	6.65606e-05	2.48237e-08	-0.183507	-0.11064		2.55547e-06
chr8	142255289	142256269	981	*	4	1.19123e-14	5.57023e-09	0.000684168	2.57018e-08	-0.169804	-0.109036	SLC45A4	9.12389e-08
chr20	15534364	15534516	153	*	3	1.82375e-14	4.703e-09	0.0003017	2.60833e-08	-0.140604	-0.1234	MACROD2	7.94269e-08
chr11	5364676	5365752	1077	*	6	4.1522e-14	1.99592e-09	0.000996311	2.61568e-08	-0.198787	-0.117615	HBG2, HBE1, AC104389.28, OR51B5	3.834e-08
chr7	151585412	151585552	141	*	2	9.07048e-18	1.09307e-08	1.33984e-05	2.67515e-08	-0.207856	-0.176904		1.60539e-07
chr1	45187630	45187946	317	*	4	1.57471e-13	2.54135e-09	0.00154177	2.70551e-08	-0.199468	-0.141542	C1orf228	4.70748e-08
chr6	39815812	39816775	964	*	3	4.27021e-13	4.92438e-09	0.000344763	2.74162e-08	-0.106608	-0.10181	DAAM2	8.25551e-08
chr13	27705648	27706214	567	*	3	8.50493e-14	5.02316e-09	0.000360679	2.79787e-08	-0.210893	-0.14318	USP12	8.39576e-08
chr9	109426545	109426990	446	*	4	2.99384e-14	4.66509e-09	0.000734341	2.83185e-08	-0.19177	-0.126509	RP11-308N19.4	7.8884e-08
chr15	61026728	61028241	1514	*	3	9.43047e-11	5.37283e-09	0.000359063	3.02865e-08	-0.173397	-0.133918	RORA	8.84284e-08
chr5	95159127	95159639	513	*	4	1.04828e-14	3.62066e-09	0.00110835	3.09322e-08	-0.15368	-0.109687	RHOBTB3	6.33338e-08
chr13	29597447	29598982	1536	*	6	1.09964e-12	4.13884e-09	0.00175229	3.11842e-08	-0.187518	-0.109933	MTUS2	7.10553e-08
chr20	47383551	47384938	1388	*	3	2.01331e-11	6.41627e-09	0.000229483	3.28038e-08	-0.169476	-0.115857	PREX1	1.02831e-07
chr12	129822188	129822259	72	*	3	5.71451e-14	6.48589e-09	0.000401548	3.59359e-08	-0.141094	-0.123183	TMEM132D	1.03521e-07
chr5	162684024	162684983	960	*	3	4.04856e-13	6.51315e-09	0.000397058	3.59432e-08	-0.214229	-0.17913	RP11-541P9.3	1.03756e-07
chr19	3133435	3133726	292	*	3	7.93988e-14	6.4178e-09	0.000507864	3.77144e-08	-0.168182	-0.130162		1.02831e-07
chr11	78458944	78460645	1702	*	4	5.6497e-14	8.73461e-09	0.000419427	3.8029e-08	-0.139567	-0.101616	RP11-673F18.1, TENM4	1.32842e-07
chr10	118296554	118297099	546	*	3	6.24427e-14	7.02319e-09	0.000336889	3.80852e-08	-0.191103	-0.123436		1.10646e-07
chr22	35101001	35102267	1267	*	4	1.03157e-11	3.86473e-09	0.00154482	3.8661e-08	-0.159679	-0.120976		6.70213e-08
chr3	108019540	108021214	1675	*	6	5.98151e-12	1.84589e-09	0.00403003	3.91805e-08	-0.157662	-0.125044	HHLA2	3.58602e-08
chr21	34757152	34757377	226	*	4	7.79115e-14	4.1261e-09	0.00139793	3.93697e-08	-0.193167	-0.151554		7.09432e-08
chr2	235111816	235112130	315	*	3	8.24816e-14	7.0473e-09	0.000443347	4.00648e-08	-0.157402	-0.13988		1.10943e-07
chr6	142397092	142398120	1029	*	4	5.85669e-13	5.5447e-09	0.000699508	4.00938e-08	-0.151275	-0.108598	NMBR	9.08642e-08
chr8	42623718	42623946	229	*	5	1.06833e-12	2.6711e-09	0.00271716	4.02922e-08	-0.141064	-0.122192	CHRNA6	4.88214e-08
chr5	7978936	7980079	1144	*	4	1.23371e-13	7.87569e-09	0.000575071	4.05877e-08	-0.184095	-0.121307		1.22e-07
chr16	82226519	82227091	573	*	4	9.0043e-14	7.29682e-09	0.000936045	4.25703e-08	-0.147892	-0.105935		1.14013e-07
chr3	127255552	127256766	1215	*	4	1.88462e-12	4.71359e-09	0.00141012	4.28116e-08	-0.138167	-0.103146	RP11-59J16.1	7.95665e-08
chr11	133306499	133308072	1574	*	5	1.72627e-13	9.55848e-08	0.000846031	4.40175e-08	-0.186855	-0.102232	OPCML, snoU13	9.83225e-07
chr5	37948246	37949132	887	*	4	1.86071e-12	5.27125e-09	0.00131803	4.48277e-08	-0.145232	-0.100718	CTD-2130F23.2	8.71754e-08
chr4	72635202	72636217	1016	*	4	3.49428e-12	4.54267e-09	0.001654	4.63678e-08	-0.116433	-0.103003	GC	7.70994e-08
chr14	100942739	100943363	625	*	3	4.17774e-14	9.99573e-09	0.000339376	4.8806e-08	-0.158561	-0.124138	WDR25	1.4872e-07
chr5	54397592	54398555	964	*	6	5.03071e-13	3.91305e-09	0.00299608	4.92434e-08	-0.145149	-0.106502	GZMA	6.77563e-08
chr20	39439001	39440815	1815	*	3	1.13301e-09	1.31154e-08	0.000201279	4.96044e-08	-0.170939	-0.125938		1.87168e-07
chr16	7949631	7950614	984	*	4	9.41682e-13	6.53106e-09	0.00120159	5.00188e-08	-0.163655	-0.130382		1.03952e-07
chr7	115428728	115429597	870	*	4	4.58847e-12	5.67581e-09	0.00127858	5.06203e-08	-0.17162	-0.121826		9.27465e-08
chr16	73576081	73577682	1602	*	5	1.35966e-10	3.9508e-09	0.00211623	5.07762e-08	-0.139483	-0.103833		6.83064e-08
chr5	167301895	167302945	1051	*	3	1.58533e-11	9.63725e-09	0.000383313	5.15036e-08	-0.150604	-0.124784	TENM2	1.44453e-07
chr2	58746743	58748306	1564	*	4	1.08836e-12	1.08315e-08	0.000367318	5.18477e-08	-0.168802	-0.106193	LINC01122	1.59218e-07
chr4	156654175	156655536	1362	*	4	5.58395e-13	1.31152e-08	0.000557655	5.61824e-08	-0.17522	-0.119009		1.87168e-07
chr17	29482076	29482914	839	*	3	1.82807e-13	1.23721e-08	0.000310787	5.62281e-08	-0.154361	-0.126474	NF1	1.78493e-07
chr2	217733545	217734088	544	*	3	3.7637e-13	1.01736e-08	0.000538103	5.76572e-08	-0.153062	-0.126068	AC007563.5, AC007557.3	1.51039e-07
chr21	28941985	28942728	744	*	3	3.61431e-13	1.0688e-08	0.000537827	6.0266e-08	-0.160713	-0.141747		1.57854e-07
chr4	6323954	6325256	1303	*	5	1.39817e-13	1.12217e-08	0.00113092	6.03768e-08	-0.219044	-0.105776	PPP2R2C	1.6432e-07
chr2	217738964	217739771	808	*	3	6.19418e-13	1.12061e-08	0.000455964	6.11025e-08	-0.151016	-0.110556	AC007563.5	1.64232e-07
chr5	111077837	111078579	743	*	3	2.35068e-13	1.20857e-08	0.000394925	6.16227e-08	0.225752	0.15858	NREP	1.75266e-07
chr12	116941069	116941140	72	*	2	7.52828e-16	2.25627e-08	5.42221e-05	6.22134e-08	-0.199555	-0.190174		2.94277e-07
chr8	9117463	9118076	614	*	4	1.79155e-12	6.37187e-09	0.00164092	6.24674e-08	-0.139136	-0.111377	RP11-115J16.1, RP11-10A14.7	1.02266e-07
chr11	79113178	79114457	1280	*	4	9.94759e-10	8.57163e-09	0.00109321	6.26989e-08	-0.186101	-0.111996	TENM4	1.30712e-07
chr7	116151921	116152240	320	*	3	3.80234e-13	1.16974e-08	0.000551574	6.5592e-08	-0.155528	-0.12293		1.70297e-07
chr13	23742687	23743940	1254	*	4	5.88211e-10	1.52434e-08	0.000931942	6.86719e-08	-0.144489	-0.103504		2.11628e-07
chr7	49268605	49269660	1056	*	5	1.5264e-10	7.95661e-09	0.00230364	7.119e-08	-0.153783	-0.101417		1.2292e-07
chr11	38668238	38670206	1969	*	6	8.03568e-09	3.27729e-09	0.0049037	7.12433e-08	-0.16059	-0.106572	RP11-64I17.1	5.80389e-08
chr2	120212783	120213204	422	*	3	6.37513e-13	1.30164e-08	0.000549675	7.14399e-08	-0.155895	-0.137021	SCTR	1.86221e-07
chr11	103733660	103734503	844	*	3	5.00507e-12	2.17544e-08	0.000222786	7.21128e-08	-0.128799	-0.112514	RP11-563P16.1	2.85474e-07
chr12	18848449	18849720	1272	*	4	6.05553e-11	1.02088e-08	0.00115398	7.24636e-08	-0.160645	-0.116981	PLCZ1	1.51365e-07
chr5	89195004	89196442	1439	*	4	4.91376e-10	7.04855e-09	0.00224886	7.36368e-08	-0.135924	-0.115662		1.10943e-07
chr14	88338957	88339690	734	*	3	9.45293e-12	1.39743e-08	0.00052441	7.4985e-08	-0.15409	-0.128703	GALC	1.97369e-07
chr19	4555838	4556982	1145	*	4	9.12675e-12	1.02039e-08	0.000924652	7.5172e-08	-0.13012	-0.104683	SEMA6B	1.51357e-07
chr1	233248709	233249314	606	*	5	8.37555e-12	4.7279e-09	0.00440091	7.83351e-08	-0.143785	-0.122206	PCNXL2	7.97294e-08
chr1	170248129	170248794	666	*	4	6.93731e-12	8.94361e-09	0.00173254	8.16436e-08	-0.175418	-0.123942	LINC01142	1.353e-07
chr10	108460467	108460517	51	*	3	4.54988e-13	1.45649e-08	0.000664922	8.25671e-08	-0.147091	-0.133235	SORCS1	2.03695e-07
chr17	47048981	47049956	976	*	3	1.03953e-11	1.6112e-08	0.000497185	8.32472e-08	-0.140653	-0.109482		2.21572e-07
chr12	125258948	125259401	454	*	4	2.9327e-12	9.90475e-09	0.00163401	8.61434e-08	-0.141207	-0.125433		1.4788e-07
chr3	100244857	100245062	206	*	2	7.57719e-16	3.98603e-08	1.68173e-05	8.6401e-08	-0.165344	-0.139953	TMEM45A	4.73704e-07
chr7	4207544	4208651	1108	*	3	1.22169e-09	1.98801e-08	0.000344811	8.86346e-08	-0.135092	-0.101746	SDK1	2.63986e-07
chr16	87441441	87441659	219	*	3	2.49345e-13	1.6812e-08	0.000539492	8.88438e-08	-0.189726	-0.138967	ZCCHC14	2.29224e-07
chr17	76569921	76570962	1042	*	3	6.49557e-12	2.58138e-08	0.000158751	9.08351e-08	-0.175844	-0.101733	DNAH17	3.29037e-07
chr5	111333193	111333920	728	*	5	6.37649e-12	6.98834e-09	0.0036986	9.5654e-08	-0.150976	-0.102272	NREP-AS1	1.10249e-07
chr7	29519323	29520118	796	*	6	3.30787e-12	4.07712e-09	0.00737086	9.62974e-08	0.128972	0.109257	CHN2	7.03129e-08
chr2	107982142	107982799	658	*	4	4.72484e-14	2.38888e-08	0.000315092	9.67197e-08	-0.215472	-0.123771	AC096669.1, AC006227.1	3.08518e-07
chr18	30992232	30992933	702	*	4	4.82665e-12	1.38586e-08	0.00112582	9.99521e-08	-0.184059	-0.123152	CCDC178	1.95977e-07
chr2	169402526	169402543	18	*	2	2.49728e-15	3.72299e-08	7.10771e-05	1.01643e-07	-0.197834	-0.17986	CERS6	4.47568e-07
chr6	136915088	136915556	469	*	3	4.92632e-13	2.03112e-08	0.000463952	1.02484e-07	-0.231432	-0.20978	MAP3K5	2.68774e-07
chr12	1934848	1935652	805	*	3	1.22751e-11	2.10909e-08	0.000505596	1.06491e-07	-0.119712	-0.106773	LRTM2, CACNA2D4	2.78046e-07
chr13	74992204	74993851	1648	*	5	3.92164e-09	1.09151e-08	0.00254729	1.07587e-07	-0.143893	-0.100438	LINC00381, AL355390.1	1.60378e-07
chr12	68767945	68768185	241	*	2	6.29372e-15	3.96029e-08	7.33526e-05	1.07967e-07	-0.160946	-0.159006	RP11-81H14.2	4.70972e-07
chr6	39607481	39608711	1231	*	4	3.15074e-11	1.5312e-08	0.00105749	1.12647e-07	-0.202523	-0.100162	KIF6	2.12065e-07
chr10	5734571	5735349	779	*	4	4.78962e-13	1.90055e-08	0.000732847	1.13638e-07	0.157842	0.106259	FAM208B	2.5409e-07
chr6	170784959	170786895	1937	*	4	2.26045e-10	3.0401e-07	0.000486955	1.16749e-07	-0.149883	-0.102517		2.55392e-06
chr12	110399167	110399302	136	*	3	1.36056e-12	2.26848e-08	0.000611434	1.19186e-07	-0.133803	-0.104768	TCHP, GIT2	2.95757e-07
chr1	244763480	244763541	62	*	2	9.06653e-15	4.39614e-08	7.68741e-05	1.19477e-07	-0.249259	-0.227969	C1orf101	5.15107e-07
chr3	23484279	23484930	652	*	2	2.08635e-15	6.20348e-08	1.79484e-05	1.27824e-07	-0.141207	-0.136536	UBE2E2	6.84942e-07
chr3	5470788	5470909	122	*	2	3.71816e-15	6.2592e-08	1.8875e-05	1.30248e-07	-0.20446	-0.174086		6.90427e-07
chr4	15789251	15789286	36	*	2	6.33137e-15	5.62977e-08	3.0486e-05	1.30866e-07	-0.225059	-0.195784	CD38	6.33025e-07
chr11	122713816	122714824	1009	*	3	1.42454e-14	4.2292e-08	0.000127218	1.31481e-07	-0.128251	-0.104144	CRTAM	4.99138e-07
chr7	143579698	143580147	450	*	4	1.2134e-11	1.3466e-08	0.00261278	1.34639e-07	0.174575	0.151795	FAM115A	1.90977e-07
chr1	175524596	175525986	1391	*	4	5.17995e-10	7.38353e-08	0.000352315	1.35485e-07	-0.184001	-0.110314	TNR, TNR-IT1	7.95238e-07
chr4	138977866	138978001	136	*	2	8.3191e-15	5.57004e-08	4.24594e-05	1.37072e-07	-0.127984	-0.112409	LINC00616	6.27959e-07
chr10	80338775	80339185	411	*	3	1.26133e-16	2.86285e-07	3.1792e-05	1.38641e-07	-0.172074	-0.113155	LINC00856	2.42885e-06
chr4	185189248	185189620	373	*	4	6.03045e-12	1.60304e-08	0.00179428	1.41337e-07	-0.191296	-0.140459		2.20676e-07
chr2	212825611	212826335	725	*	3	5.90076e-12	2.59047e-08	0.000761604	1.41453e-07	-0.179921	-0.168119	ERBB4	3.30073e-07
chr14	84382053	84382726	674	*	3	6.03472e-12	2.66508e-08	0.000773988	1.4537e-07	-0.149002	-0.140336		3.37696e-07
chr21	29009731	29010903	1173	*	4	6.9196e-12	2.20459e-08	0.00141979	1.47068e-07	-0.13937	-0.102541		2.88967e-07
chr1	222138601	222139170	570	*	2	2.67633e-13	5.52613e-08	8.70612e-05	1.49503e-07	-0.18696	-0.172441	RP11-815M8.1	6.24035e-07
chr5	109765966	109767054	1089	*	4	7.55876e-10	2.07853e-08	0.00147717	1.52819e-07	-0.17552	-0.112959	TMEM232	2.74652e-07
chr13	69884584	69885301	718	*	4	8.35669e-13	3.11106e-08	0.000813975	1.56031e-07	-0.189931	-0.115421		3.85506e-07
chr15	90880152	90880158	7	*	2	2.06567e-14	5.82456e-08	8.40024e-05	1.5631e-07	-0.140246	-0.112567		6.51719e-07
chr3	115509674	115509739	66	*	2	2.41963e-14	5.81664e-08	8.64165e-05	1.56602e-07	-0.162892	-0.145179		6.51472e-07
chr11	116873735	116873738	4	*	2	2.96605e-14	6.07753e-08	9.05581e-05	1.63888e-07	0.167205	0.1513	SIK3	6.74276e-07
chr21	42543072	42543209	138	*	3	3.09584e-12	3.18946e-08	0.000666804	1.65542e-07	-0.169245	-0.113543	BACE2	3.92241e-07
chr11	10615718	10616273	556	*	3	3.3313e-13	4.36206e-08	0.000395229	1.68174e-07	-0.184737	-0.113807	MRVI1-AS1, LYVE1, MRVI1	5.11821e-07
chr21	26365504	26366446	943	*	3	4.99618e-11	3.38431e-08	0.000668409	1.7203e-07	-0.181682	-0.112901	AP000235.2	4.12207e-07
chr8	12646117	12646908	792	*	4	7.37921e-11	1.90141e-08	0.00221836	1.72869e-07	-0.119203	-0.110691	RP11-252C15.1	2.5409e-07
chr11	28923204	28923774	571	*	4	4.24574e-12	3.28919e-08	0.000875333	1.76567e-07	-0.201389	-0.116838	RP11-115J23.1	4.02535e-07
chr12	15501337	15502773	1437	*	4	2.34749e-10	2.47186e-08	0.00165204	1.79929e-07	-0.140154	-0.101246	PTPRO, RERG	3.17678e-07
chr4	87980297	87981092	796	*	2	1.95449e-12	7.07902e-08	7.11949e-05	1.83109e-07	0.164235	0.129837	AFF1	7.66297e-07
chr16	69563685	69564735	1051	*	3	3.85524e-17	9.40209e-07	6.21636e-05	1.83225e-07	-0.194892	-0.116888		6.41222e-06
chr1	70488146	70488931	786	*	4	4.3775e-10	2.30127e-08	0.00203048	1.89057e-07	-0.132972	-0.108215	LRRC7, RP11-181B18.1	2.99234e-07
chr3	24207215	24208364	1150	*	4	2.24013e-09	1.96731e-08	0.00286985	1.92075e-07	-0.156621	-0.10504	THRB	2.61671e-07
chr13	89191968	89193470	1503	*	4	3.72789e-10	2.49961e-08	0.00191842	2.02445e-07	-0.179819	-0.10852	LINC00433	3.20732e-07
chr3	150661892	150663357	1466	*	4	3.80372e-10	2.84652e-08	0.00143165	2.07415e-07	-0.17035	-0.11515	CLRN1-AS1, RP11-166N6.2, CLRN1	3.5738e-07
chr1	152196106	152196674	569	*	4	1.96801e-11	2.20918e-08	0.00269837	2.08271e-07	-0.124596	-0.104961	FLG-AS1, HRNR	2.89458e-07
chr5	38403622	38404322	701	*	4	6.21312e-12	2.61343e-08	0.00197769	2.10536e-07	-0.125715	-0.112179	EGFLAM	3.32375e-07
chr15	95975210	95976254	1045	*	3	3.82053e-11	4.2682e-08	0.000685548	2.11724e-07	-0.141442	-0.119475		5.02702e-07
chr11	5967520	5968952	1433	*	4	4.76415e-11	2.87096e-08	0.00114006	2.12038e-07	-0.157004	-0.112688	OR56A3	3.59789e-07
chr1	2310084	2310327	244	*	3	1.59214e-12	4.82955e-08	0.000392701	2.1582e-07	-0.162841	-0.104717	MORN1	5.57131e-07
chr16	20362632	20363711	1080	*	5	5.86509e-11	1.7025e-08	0.00439348	2.28129e-07	-0.150853	-0.111296	UMOD	2.31667e-07
chr10	3509710	3510486	777	*	4	7.40243e-12	3.73338e-08	0.00135861	2.32536e-07	-0.136689	-0.118239		4.48503e-07
chr4	74920559	74921577	1019	*	4	1.8843e-11	3.93401e-08	0.00154692	2.38596e-07	-0.125287	-0.103998	PPBPP2	4.68498e-07
chr13	73159440	73160215	776	*	3	3.65178e-11	4.85919e-08	0.000755753	2.41149e-07	-0.183442	-0.126978		5.59984e-07
chr3	3102321	3103202	882	*	5	1.1292e-10	1.6588e-07	0.00233096	2.41691e-07	-0.178776	-0.106696	CNTN4-AS1	1.55187e-06
chr9	94183343	94184131	789	*	3	3.20027e-10	5.05572e-08	0.000781974	2.58618e-07	0.154975	0.132411	NFIL3	5.79531e-07
chr1	211379875	211380407	533	*	4	6.7915e-12	4.32797e-08	0.00136352	2.5983e-07	-0.161286	-0.101797	RP11-543B16.2	5.08518e-07
chr10	87191696	87193158	1463	*	4	8.19392e-10	2.93648e-08	0.00252065	2.60996e-07	-0.127862	-0.103264	RP11-475D12.2, RP11-475D12.1	3.669e-07
chr15	42312313	42313231	919	*	2	1.47076e-11	1.08431e-07	6.56848e-05	2.6569e-07	-0.132138	-0.111962	PLA2G4E	1.0939e-06
chr22	41441009	41441414	406	*	4	2.95911e-13	1.11308e-07	0.000584972	2.65806e-07	-0.166014	-0.112175		1.11831e-06
chr17	32595801	32596214	414	*	3	9.14415e-12	5.36794e-08	0.000771278	2.69899e-07	-0.138938	-0.119866		6.09185e-07
chr10	109221101	109221218	118	*	3	1.75298e-12	6.53017e-08	0.000579269	2.78872e-07	-0.177657	-0.11423		7.18005e-07
chr2	17034874	17036148	1275	*	4	2.40549e-09	3.28234e-08	0.00241793	2.79781e-07	-0.12842	-0.109817	AC008069.2	4.02075e-07
chr14	45036387	45036828	442	*	3	1.04274e-11	5.53003e-08	0.000817151	2.81405e-07	-0.177927	-0.106829		6.24064e-07
chr3	25394538	25394824	287	*	3	2.82681e-12	7.03806e-08	0.00054109	2.82585e-07	-0.205757	-0.146802	RARB	7.63311e-07
chr15	64736348	64736664	317	*	2	1.01643e-14	1.16995e-07	7.81579e-05	2.91901e-07	-0.179164	-0.153314	TRIP4	1.16654e-06
chr9	25778652	25780037	1386	*	3	3.3685e-09	5.88848e-08	0.000822762	2.97586e-07	-0.136824	-0.126692		6.57796e-07
chr13	20781097	20781165	69	*	3	1.29679e-11	5.99563e-08	0.000793193	2.99105e-07	-0.147018	-0.113904		6.67805e-07
chr18	37645256	37646175	920	*	4	7.3284e-12	5.93055e-08	0.00119034	3.04483e-07	-0.166673	-0.118576		6.62064e-07
chr17	67448241	67449345	1105	*	3	3.15071e-12	1.03089e-07	0.000320761	3.08464e-07	-0.1695	-0.113933	MAP2K6	1.04803e-06
chr20	43834580	43835251	672	*	3	2.74471e-12	8.69626e-08	0.000340528	3.08806e-07	-0.149383	-0.128715		9.07132e-07
chr4	74542972	74542989	18	*	2	8.7055e-14	1.17226e-07	0.00012688	3.1118e-07	-0.181304	-0.140697		1.16783e-06
chr4	165118368	165120357	1990	*	5	5.78191e-09	8.52387e-08	0.00179495	3.11438e-07	-0.164519	-0.102854	MARCH1, ANP32C	8.93337e-07
chr8	50424983	50425219	237	*	2	2.93593e-13	1.20124e-07	0.000122667	3.17013e-07	-0.1744	-0.154828		1.19185e-06
chr14	81797427	81797568	142	*	2	1.32497e-13	1.30331e-07	8.20662e-05	3.23883e-07	0.12163	0.110176	STON2	1.27356e-06
chr1	55894874	55894953	80	*	2	3.06864e-13	1.22879e-07	0.000131041	3.26107e-07	-0.14582	-0.145264		1.21391e-06
chr14	44922659	44922841	183	*	2	3.35643e-13	1.25e-07	0.000132394	3.31651e-07	-0.153406	-0.15013	RP11-99L13.1	1.23024e-06
chr15	27406931	27407688	758	*	3	5.8166e-11	6.70433e-08	0.000897727	3.34061e-07	-0.121978	-0.100929	GABRG3	7.33621e-07
chr8	40958085	40958960	876	*	2	1.95307e-10	1.27768e-07	0.000121351	3.35006e-07	-0.175762	-0.131838		1.25317e-06
chr16	48646724	48647055	332	*	2	4.08757e-13	1.28875e-07	0.000128026	3.39777e-07	-0.22765	-0.176276	N4BP1	1.2615e-06
chr18	10588980	10589169	190	*	3	2.27161e-11	6.86856e-08	0.000992399	3.51408e-07	-0.141709	-0.132751		7.48007e-07
chr12	40948140	40949393	1254	*	4	1.35222e-11	9.67165e-08	0.00079984	3.53627e-07	-0.205462	-0.121184	MUC19	9.93959e-07
chr6	113971825	113971911	87	*	3	2.85558e-11	6.72851e-08	0.00109314	3.55292e-07	-0.108256	-0.105294		7.35797e-07
chr17	10017891	10018643	753	*	3	1.53551e-15	4.176e-07	2.49544e-05	3.64568e-07	-0.215399	-0.128265	GAS7	3.30624e-06
chr3	23710023	23710303	281	*	2	6.32533e-14	1.7408e-07	4.07047e-05	3.67908e-07	-0.19121	-0.148151		1.61578e-06
chr16	79703740	79704263	524	*	4	2.20717e-11	5.40579e-08	0.00139908	3.72598e-07	-0.155992	-0.101237		6.12277e-07
chr7	73417197	73417264	68	*	3	3.28787e-11	7.06568e-08	0.00113463	3.73384e-07	-0.194158	-0.14351		7.65337e-07
chr4	36287903	36288123	221	*	2	5.38578e-13	1.43393e-07	0.00014229	3.79242e-07	-0.162146	-0.119494	DTHD1	1.378e-06
chr11	19681786	19681958	173	*	2	5.05576e-13	1.44548e-07	0.000133657	3.79311e-07	-0.143752	-0.119539	NAV2	1.38755e-06
chr3	185245344	185245491	148	*	2	3.33994e-15	2.56556e-07	1.4229e-05	3.83726e-07	-0.189487	-0.133763	LIPH	2.23078e-06
chr11	95433344	95433839	496	*	3	1.82201e-11	8.06615e-08	0.000812962	3.94779e-07	-0.147981	-0.138464	RP11-644L4.1	8.54783e-07
chr2	11917270	11917787	518	*	4	1.59454e-11	6.0259e-08	0.00171448	3.9602e-07	-0.208562	-0.123961	LPIN1	6.70306e-07
chr7	4281468	4282548	1081	*	3	4.46798e-11	1.66581e-07	0.00035074	4.02397e-07	-0.159863	-0.114674	SDK1	1.55758e-06
chr17	26313356	26314278	923	*	2	1.35593e-09	1.52645e-07	0.000146329	4.02904e-07	-0.133117	-0.125895		1.45408e-06
chr11	48327164	48328132	969	*	4	9.40338e-12	1.00957e-07	0.00128835	4.09564e-07	-0.12481	-0.106559	OR4S1	1.02911e-06
chr6	70768321	70769605	1285	*	4	5.21125e-11	1.55697e-07	0.000326117	4.15295e-07	-0.161907	-0.122481	COL19A1	1.47473e-06
chr15	30212876	30212981	106	*	2	7.44379e-13	1.60423e-07	0.000149597	4.22747e-07	-0.218292	-0.192044	TJP1	1.51113e-06
chr21	26275228	26275884	657	*	3	1.21837e-11	1.24428e-07	0.000411777	4.23264e-07	-0.157676	-0.118939	AP000235.2	1.22673e-06
chr13	92376203	92377297	1095	*	3	3.5518e-10	8.43676e-08	0.00115665	4.37393e-07	-0.189215	-0.146057	GPC5	8.86105e-07
chr7	79541638	79542782	1145	*	4	6.02344e-11	5.65736e-08	0.00220191	4.37422e-07	-0.15166	-0.11259		6.35711e-07
chr12	84577229	84578448	1220	*	4	1.40156e-10	1.72911e-07	0.00114422	4.37952e-07	-0.134963	-0.111419		1.60886e-06
chr1	107359588	107360492	905	*	3	9.10571e-11	9.21282e-08	0.000815851	4.40066e-07	-0.142204	-0.125471		9.51975e-07
chr15	52089335	52089826	492	*	2	1.01894e-12	1.73513e-07	0.00012254	4.4317e-07	-0.165768	-0.107587	TMOD2	1.61271e-06
chr12	41301033	41302214	1182	*	6	4.52671e-10	8.11302e-08	0.00294197	4.44331e-07	-0.166914	-0.101391	CNTN1	8.58198e-07
chr3	190038679	190039141	463	*	3	3.79577e-13	9.97963e-08	0.000692423	4.462e-07	-0.111463	-0.101445	CLDN1	1.02e-06
chr1	111006966	111007736	771	*	2	5.64909e-12	1.87446e-07	8.31523e-05	4.48741e-07	-0.145504	-0.139248		1.71567e-06
chr5	163897011	163897262	252	*	3	1.57792e-12	1.44187e-07	0.00018722	4.60454e-07	-0.167171	-0.148426	CTC-340A15.2	1.38447e-06
chr3	142677738	142677860	123	*	2	6.96893e-13	1.85102e-07	0.000110929	4.63526e-07	-0.2035	-0.161488	PAQR9	1.69875e-06
chr3	10994648	10995587	940	*	2	1.4815e-09	1.81062e-07	0.000148384	4.71816e-07	-0.17945	-0.159835		1.66794e-06
chr12	131608625	131609838	1214	*	3	1.01526e-11	1.17262e-07	0.000439735	4.74987e-07	-0.140677	-0.106055	GPR133	1.16785e-06
chr9	118135710	118135937	228	*	2	1.22589e-12	1.82185e-07	0.000160777	4.78947e-07	-0.175169	-0.159089	DEC1	1.67557e-06
chr12	7585134	7586129	996	*	3	4.98577e-11	1.35086e-07	0.00050797	4.84078e-07	-0.155192	-0.124174	CD163L1	1.31105e-06
chr2	18222102	18223285	1184	*	4	6.47622e-13	5.07217e-07	0.000800723	4.85659e-07	-0.172898	-0.104163	KCNS3	3.89649e-06
chr4	15230035	15230432	398	*	3	2.64931e-11	1.03976e-07	0.000794595	4.8853e-07	-0.160125	-0.114137	RP11-665G4.1	1.05423e-06
chr7	75472080	75472540	461	*	2	3.05913e-12	1.86936e-07	0.000161769	4.90725e-07	-0.19988	-0.175149	RHBDD2	1.71191e-06
chr2	112833147	112833452	306	*	2	1.13399e-12	1.90971e-07	0.000140322	4.91928e-07	-0.129153	-0.120514	TMEM87B	1.7433e-06
chr6	143206075	143206640	566	*	2	4.96661e-12	1.92871e-07	0.000145828	4.98758e-07	-0.151435	-0.139558	HIVEP2	1.75874e-06
chr12	117354631	117354824	194	*	2	1.3663e-12	1.9115e-07	0.000163887	5.01596e-07	-0.191364	-0.159642	FBXW8	1.74409e-06
chr8	70090456	70091194	739	*	3	9.14661e-11	1.10416e-07	0.000685935	5.0347e-07	-0.190189	-0.126093		1.11065e-06
chr10	96974685	96974815	131	*	2	7.17584e-13	2.10769e-07	9.04056e-05	5.04707e-07	-0.158983	-0.140958	C10orf129	1.89272e-06
chr1	71170679	71170890	212	*	3	1.99383e-11	1.00317e-07	0.00110321	5.04728e-07	-0.188316	-0.149016		1.02319e-06
chr14	51555158	51555520	363	*	3	5.47846e-11	9.98096e-08	0.00124174	5.15144e-07	-0.13269	-0.125377	TRIM9	1.02e-06
chr7	28518986	28519833	848	*	3	1.13836e-10	1.01681e-07	0.00113207	5.15413e-07	-0.151933	-0.130472	CREB5	1.03617e-06
chr5	86092045	86092754	710	*	3	2.21722e-11	1.12202e-07	0.000792407	5.16539e-07	-0.171934	-0.14058		1.12455e-06
chr4	55452065	55452364	300	*	2	7.92902e-13	2.05308e-07	0.000143425	5.26841e-07	-0.18286	-0.140425		1.8534e-06
chr3	150634542	150635383	842	*	3	3.75473e-09	1.09273e-07	0.000930423	5.27796e-07	-0.148664	-0.123914	CLRN1-AS1, RP11-166N6.2, RP11-166N6.3	1.10077e-06
chr15	39877764	39877954	191	*	2	7.57495e-13	2.18341e-07	0.000111897	5.38295e-07	0.20296	0.145831	THBS1	1.951e-06
chr5	33840879	33842297	1419	*	3	3.04198e-08	1.03879e-07	0.00130555	5.4056e-07	-0.124483	-0.111784	ADAMTS12	1.05383e-06
chr5	105259296	105259893	598	*	3	1.87721e-11	1.32289e-07	0.000719097	5.50595e-07	-0.204094	-0.14521		1.28902e-06
chr15	29402675	29403393	719	*	3	5.25913e-10	1.14254e-07	0.000993746	5.55878e-07	-0.140715	-0.10153	APBA2	1.14254e-06
chr15	54025496	54026174	679	*	3	4.26821e-11	1.25815e-07	0.000792542	5.60649e-07	-0.173984	-0.132527	WDR72	1.23684e-06
chr10	68375133	68376444	1312	*	4	5.48482e-09	8.87331e-08	0.00227434	5.60795e-07	-0.172709	-0.107547	CTNNA3	9.2303e-07
chr8	4987083	4987358	276	*	3	9.03203e-11	1.08689e-07	0.00135019	5.66469e-07	-0.13761	-0.116522		1.09585e-06
chr17	41919393	41920519	1127	*	5	4.62504e-10	7.98716e-08	0.00309599	5.70972e-07	-0.138794	-0.106818		8.49038e-07
chr15	42232601	42233040	440	*	2	1.0693e-12	2.33862e-07	0.000117412	5.76519e-07	-0.164545	-0.158647	EHD4	2.0665e-06
chr7	116416245	116416924	680	*	2	3.43213e-13	2.69459e-07	6.01902e-05	5.80457e-07	-0.238622	-0.13394	MET	2.31825e-06
chr9	107380587	107381971	1385	*	4	1.51822e-09	1.60287e-07	0.000482152	5.92676e-07	-0.176416	-0.116759		1.51027e-06
chr1	95377929	95378859	931	*	2	1.48181e-10	2.34818e-07	0.000151713	5.99447e-07	0.15358	0.126488	CNN3	2.07247e-06
chr20	62846699	62847481	783	*	2	8.29419e-12	2.60389e-07	8.42697e-05	6.00929e-07	-0.146636	-0.100963	MYT1	2.2578e-06
chr9	134183545	134183612	68	*	2	8.85811e-15	3.86328e-07	2.18397e-05	6.04441e-07	-0.189274	-0.123415	PPAPDC3	3.10443e-06
chr1	6108513	6108725	213	*	2	2.2762e-12	2.3972e-07	0.000153256	6.11585e-07	-0.13962	-0.105563	KCNAB2	2.10744e-06
chr3	112817087	112817341	255	*	2	1.30966e-12	2.56229e-07	0.000117275	6.25491e-07	-0.130505	-0.125341	RP11-572M11.4	2.2285e-06
chr8	64522498	64523255	758	*	3	1.17559e-10	1.30247e-07	0.000994098	6.2647e-07	-0.142343	-0.128693		1.27311e-06
chr7	142421812	142423070	1259	*	4	1.68005e-09	1.1174e-07	0.00226271	6.32465e-07	-0.175414	-0.129389		1.121e-06
chr2	21934257	21934883	627	*	3	2.39504e-10	1.37842e-07	0.00103954	6.41737e-07	-0.148248	-0.113909	AC067959.1	1.33477e-06
chr1	20078808	20078842	35	*	2	1.56957e-12	2.77373e-07	9.82665e-05	6.52379e-07	-0.144848	-0.137517	TMCO4	2.36978e-06
chr4	165979202	165980278	1077	*	3	2.36238e-08	1.38056e-07	0.00111709	6.56945e-07	-0.124831	-0.102888		1.33646e-06
chr10	3930603	3930704	102	*	2	1.88405e-12	2.69658e-07	0.000120141	6.57082e-07	-0.159281	-0.128871		2.31938e-06
chr21	26710889	26711277	389	*	3	1.97429e-11	1.6787e-07	0.0006456	6.65249e-07	-0.147167	-0.113601		1.56663e-06
chr1	167468402	167469705	1304	*	3	1.31174e-09	1.46633e-07	0.00104389	6.73132e-07	-0.137057	-0.104509	CD247	1.40441e-06
chr10	4162869	4163881	1013	*	3	2.07793e-14	1.32415e-06	0.000141986	6.76591e-07	-0.175226	-0.116145		8.46437e-06
chr5	139265434	139266255	822	*	2	1.21044e-09	2.60855e-07	0.00019247	6.79241e-07	-0.138474	-0.126732	NRG2	2.25955e-06
chr13	43336307	43337288	982	*	2	1.93392e-09	2.74113e-07	0.000151499	6.89431e-07	-0.160047	-0.149457		2.34789e-06
chr1	24085334	24086220	887	*	2	8.62233e-10	2.78424e-07	0.000164581	7.06974e-07	0.151237	0.10903	TCEB3	2.37687e-06
chr5	97790839	97791119	281	*	2	4.74162e-12	2.87452e-07	0.000191678	7.41855e-07	-0.150993	-0.135888		2.43573e-06
chr4	84138841	84139584	744	*	3	7.7788e-14	9.74965e-07	0.000213463	7.45021e-07	-0.225886	-0.120998		6.59462e-06
chr7	90453412	90454617	1206	*	3	3.78175e-08	2.47961e-07	0.000536943	7.47541e-07	-0.176552	-0.130118	CDK14	2.16761e-06
chr1	75822942	75823797	856	*	4	3.37424e-10	1.32992e-07	0.0014657	7.81181e-07	-0.166519	-0.118094	SLC44A5	1.2944e-06
chr20	31560052	31560889	838	*	3	5.36999e-11	1.81783e-07	0.000729915	7.81257e-07	-0.148697	-0.107885		1.67322e-06
chr10	130659150	130659245	96	*	2	5.34746e-12	3.13843e-07	0.000166409	7.89016e-07	-0.145405	-0.128433		2.61281e-06
chr16	56378328	56378687	360	*	2	3.86291e-12	3.11861e-07	0.000176821	7.90845e-07	-0.127219	-0.121094	GNAO1	2.59947e-06
chr22	48444379	48445267	889	*	3	9.20021e-10	1.63463e-07	0.0012819	7.91166e-07	-0.180983	-0.134259		1.53303e-06
chr3	111629747	111629875	129	*	2	1.532e-12	3.57558e-07	8.43077e-05	7.92273e-07	-0.132237	-0.122241	PHLDB2	2.90983e-06
chr11	67895682	67896186	505	*	4	2.08117e-10	9.1927e-08	0.00396435	7.92921e-07	0.130095	0.101494	CTD-2655K5.1	9.50634e-07
chr5	83374801	83375323	523	*	3	1.14693e-10	1.67142e-07	0.00108738	7.95267e-07	-0.15182	-0.116695	EDIL3	1.56128e-06
chr2	31215102	31215852	751	*	2	1.13719e-12	3.5204e-07	9.30959e-05	7.96419e-07	-0.165279	-0.131476	GALNT14	2.8803e-06
chr5	5568539	5569207	669	*	3	9.27605e-11	2.40035e-07	0.000656157	7.99307e-07	-0.15123	-0.109246		2.10908e-06
chr1	29872399	29873309	911	*	2	1.08031e-09	3.20094e-07	0.000166219	8.03069e-07	-0.158644	-0.140348		2.65325e-06
chr12	71085131	71085294	164	*	2	2.45095e-12	3.42078e-07	0.000116287	8.07476e-07	-0.132811	-0.129908	PTPRR	2.81056e-06
chr20	38412874	38414049	1176	*	3	3.86272e-11	1.94363e-07	0.000638889	8.08646e-07	-0.183324	-0.1328		1.77089e-06
chr8	126557901	126557912	12	*	2	3.50349e-12	3.16476e-07	0.000204935	8.1644e-07	-0.114197	-0.111298		2.62899e-06
chr7	50599369	50599400	32	*	2	1.53248e-12	3.31954e-07	0.000158744	8.24558e-07	-0.140509	-0.134416	DDC	2.73896e-06
chr7	5673716	5674439	724	*	2	4.82751e-10	3.22961e-07	0.000216103	8.3697e-07	0.150057	0.119115	RNF216	2.67263e-06
chr1	57526615	57527647	1033	*	3	2.57065e-08	1.70477e-07	0.00138118	8.39094e-07	-0.11544	-0.109772	DAB1	1.58924e-06
chr10	19980391	19981280	890	*	3	4.57809e-09	1.65724e-07	0.00150912	8.41281e-07	-0.155097	-0.117226	MALRD1	1.55083e-06
chr15	84587919	84588912	994	*	2	1.0505e-11	4.75241e-07	4.12295e-05	8.54856e-07	-0.158572	-0.132242	ADAMTSL3	3.69848e-06
chr8	93089634	93089686	53	*	2	2.38964e-13	5.44725e-07	2.89565e-05	8.63962e-07	-0.134069	-0.122863	RUNX1T1	4.12853e-06
chr5	92414263	92414686	424	*	3	1.73433e-10	1.82451e-07	0.00124391	8.82251e-07	-0.107401	-0.106706		1.67757e-06
chr8	77529523	77530024	502	*	3	9.93757e-11	1.74544e-07	0.00162558	8.94543e-07	-0.154082	-0.139872	ZFHX4-AS1	1.61965e-06
chr1	247887195	247888162	968	*	3	6.40969e-10	2.36859e-07	0.00053306	9.21068e-07	-0.187906	-0.121019	RP11-634B7.4, OR14A2	2.08868e-06
chr7	3375859	3376241	383	*	2	1.64797e-11	3.57591e-07	0.000227842	9.24342e-07	-0.203724	-0.172989	SDK1	2.90983e-06
chr10	92221538	92222472	935	*	3	2.25208e-11	3.80127e-07	0.000161559	9.35089e-07	-0.151832	-0.121527	RP11-94M14.2, RP11-15K3.1	3.0641e-06
chr18	54309322	54309442	121	*	2	1.1299e-12	4.99543e-07	5.06245e-05	9.39043e-07	-0.162338	-0.120361	TXNL1	3.85427e-06
chr6	138115361	138115747	387	*	2	1.47705e-11	3.65627e-07	0.000224371	9.41554e-07	-0.149228	-0.130217		2.96676e-06
chr8	35718561	35718698	138	*	2	7.78399e-13	3.73016e-07	0.000217113	9.55039e-07	-0.198617	-0.196799		3.01458e-06
chr1	33828944	33829934	991	*	2	3.22289e-09	3.82517e-07	0.000184586	9.56671e-07	0.148177	0.134587	PHC2	3.08046e-06
chr19	15162515	15163470	956	*	4	2.43166e-11	2.88996e-07	0.00138669	9.57246e-07	-0.162854	-0.105146	CASP14	2.4476e-06
chr7	129078593	129079136	544	*	2	6.00811e-12	3.94874e-07	0.000159618	9.64216e-07	-0.167382	-0.106001	STRIP2	3.16139e-06
chr11	5299308	5301844	2537	*	4	3.50091e-06	1.32632e-07	0.00255902	9.66723e-07	-0.161329	-0.11152	HBG2, HBE1	1.29199e-06
chr13	49323899	49323968	70	*	3	1.95076e-10	1.97436e-07	0.00144188	9.72799e-07	-0.14234	-0.114621		1.79416e-06
chr3	171792488	171792545	58	*	2	9.6129e-12	3.82778e-07	0.000223658	9.81345e-07	0.169203	0.140269	FNDC3B	3.08184e-06
chr16	79303284	79303841	558	*	2	4.03875e-11	3.86896e-07	0.000219733	9.88786e-07	-0.179553	-0.168781		3.10769e-06
chr11	66659864	66659993	130	*	3	4.5158e-11	3.41638e-07	0.000614709	1.01212e-06	-0.146752	-0.105607	PC	2.80872e-06
chr8	131668142	131669279	1138	*	3	3.10647e-09	2.26838e-07	0.00102764	1.02776e-06	-0.149963	-0.119738		2.01327e-06
chr13	38248589	38249979	1391	*	4	1.54538e-08	2.82516e-07	0.00111572	1.03449e-06	-0.194582	-0.112409	TRPC4	2.40402e-06
chr16	77322331	77323810	1480	*	4	1.7746e-09	6.48877e-07	0.00140958	1.0352e-06	-0.166859	-0.125642	RP11-538I12.3, ADAMTS18	4.74872e-06
chr6	154568143	154568923	781	*	5	3.94485e-11	2.15568e-07	0.00261675	1.03633e-06	-0.153705	-0.102435	IPCEF1	1.92823e-06
chr4	189637899	189638046	148	*	2	3.99504e-12	4.13461e-07	0.000203058	1.03956e-06	-0.156655	-0.132959		3.27878e-06
chr7	49906106	49907002	897	*	3	3.03751e-10	2.15533e-07	0.00139923	1.04043e-06	-0.14405	-0.123102	VWC2, ZPBP	1.92823e-06
chr6	6649176	6649662	487	*	2	2.11235e-11	4.17411e-07	0.000211965	1.05448e-06	-0.136571	-0.12506	LY86	3.30551e-06
chr9	109212023	109212510	488	*	3	7.23004e-11	2.64492e-07	0.000732495	1.06019e-06	-0.166759	-0.119692	RP11-308N19.1	2.28234e-06
chr6	38232517	38232599	83	*	2	1.29274e-11	4.32453e-07	0.000183795	1.06776e-06	-0.113662	-0.107478	BTBD9	3.40652e-06
chr20	30670099	30670571	473	*	3	3.01914e-11	3.06796e-07	0.000505895	1.08371e-06	-0.112803	-0.100202	HCK	2.56976e-06
chr10	2218756	2219920	1165	*	4	4.60247e-10	2.71471e-07	0.00203833	1.08738e-06	-0.148814	-0.111527	RP11-69C17.4	2.33106e-06
chr7	35762816	35762825	10	*	2	1.42839e-11	4.36514e-07	0.00021277	1.09862e-06	-0.135218	-0.113486	AC018647.3	3.43191e-06
chr14	52000941	52001263	323	*	2	1.17903e-12	4.79015e-07	0.000125897	1.10085e-06	-0.178019	-0.142787	FRMD6, FRMD6-AS2	3.72278e-06
chr3	140179238	140179968	731	*	3	1.94027e-09	2.38409e-07	0.00136625	1.10668e-06	-0.156127	-0.124836	CLSTN2, RP11-68L1.1	2.0991e-06
chr5	111313321	111314119	799	*	5	7.81668e-10	1.14729e-07	0.0056869	1.11007e-06	-0.15797	-0.102835	NREP-AS1, NREP	1.14595e-06
chr6	125994112	125995305	1194	*	4	4.81747e-09	2.0117e-07	0.00211464	1.12125e-06	-0.162479	-0.109631	RP11-624M8.1	1.82373e-06
chr8	32558905	32559783	879	*	3	2.17624e-08	2.39768e-07	0.00127754	1.12464e-06	-0.181124	-0.128593	NRG1	2.10744e-06
chr5	52598132	52599391	1260	*	3	1.40973e-09	2.62499e-07	0.00118774	1.14547e-06	-0.130382	-0.110294		2.27092e-06
chr3	191286105	191286320	216	*	3	2.06078e-10	2.53489e-07	0.00121298	1.14557e-06	-0.150101	-0.113539	RP11-197K6.1	2.2086e-06
chr8	16548878	16549135	258	*	3	8.01146e-11	3.12865e-07	0.000768718	1.14659e-06	-0.13873	-0.115249	RP11-13N12.1	2.60657e-06
chr2	158755155	158755934	780	*	2	1.35556e-09	4.52794e-07	0.000243022	1.15522e-06	-0.156484	-0.147737	UPP2	3.5423e-06
chr11	122173246	122173748	503	*	3	1.08352e-10	2.80915e-07	0.000867986	1.17684e-06	-0.138084	-0.108417	RP11-716H6.2, RP11-820L6.1	2.39397e-06
chr20	55651338	55651833	496	*	3	1.31227e-10	2.816e-07	0.00107828	1.17837e-06	-0.113025	-0.101039		2.39861e-06
chr6	152723267	152723422	156	*	3	3.49329e-10	2.4579e-07	0.00157962	1.19144e-06	-0.127093	-0.109071	SYNE1	2.15192e-06
chr20	41691159	41691964	806	*	3	2.46371e-10	2.93464e-07	0.000840328	1.20352e-06	-0.143247	-0.110124	PTPRT	2.47748e-06
chr2	11245407	11245514	108	*	3	2.70341e-10	2.7991e-07	0.00121592	1.20585e-06	-0.138728	-0.101501	AC062028.1	2.38718e-06
chr14	53331147	53331377	231	*	3	4.87418e-11	3.14479e-07	0.000994764	1.20665e-06	-0.169038	-0.102577	FERMT2	2.61684e-06
chr3	129252389	129253526	1138	*	3	2.15349e-08	6.03697e-07	0.000494358	1.2202e-06	-0.136944	-0.104539	RHO	4.48517e-06
chr8	126714283	126714292	10	*	2	2.63029e-11	4.76045e-07	0.000262982	1.22084e-06	-0.144603	-0.117663		3.70348e-06
chr5	17239652	17240103	452	*	3	1.88429e-10	2.47231e-07	0.00173953	1.2326e-06	-0.123033	-0.100994	BASP1	2.16232e-06
chr5	129095624	129096098	475	*	3	3.26808e-10	2.84352e-07	0.00107217	1.2461e-06	-0.195011	-0.143767	KIAA1024L, CTC-575N7.1	2.41544e-06
chr16	77364363	77364437	75	*	2	2.73222e-11	4.9106e-07	0.000253571	1.25025e-06	-0.170981	-0.160002	ADAMTS18	3.80086e-06
chr20	38457541	38457715	175	*	2	2.46112e-11	4.97405e-07	0.000246019	1.26011e-06	-0.162819	-0.157837		3.83956e-06
chr14	95077195	95077254	60	*	2	1.47745e-11	5.04357e-07	0.000228227	1.26362e-06	-0.152918	-0.14987	RP11-986E7.7	3.88272e-06
chr6	114810706	114811111	406	*	3	3.13285e-10	2.76862e-07	0.00137293	1.27584e-06	-0.138957	-0.109224		2.36685e-06
chr3	98626450	98627279	830	*	3	9.07211e-10	2.96138e-07	0.00116781	1.30343e-06	-0.150389	-0.118693	CTD-2021J15.1	2.49575e-06
chr21	18002323	18003062	740	*	4	1.33976e-11	7.5754e-07	0.000839287	1.30408e-06	-0.176195	-0.111733		5.37401e-06
chr1	160708987	160709239	253	*	3	1.88248e-11	6.59401e-07	0.000469598	1.3097e-06	-0.160877	-0.122897	SLAMF7	4.81443e-06
chr7	114717840	114718104	265	*	3	4.31968e-11	4.88219e-07	0.000487717	1.31077e-06	-0.165477	-0.121921	AC068610.5	3.78486e-06
chr7	27157818	27157855	38	*	2	2.38953e-11	5.29736e-07	0.000222342	1.31619e-06	0.204587	0.185438	HOXA-AS2, HOXA3	4.04086e-06
chr2	39719089	39719711	623	*	2	3.02089e-12	6.5339e-07	8.64308e-05	1.3344e-06	-0.18436	-0.133801	AC007246.3	4.77563e-06
chr3	28181837	28182184	348	*	2	1.61299e-14	1.58955e-06	1.07188e-05	1.34028e-06	-0.241313	-0.133145		9.77593e-06
chr4	178101546	178102534	989	*	3	5.96931e-09	3.11842e-07	0.00126332	1.35301e-06	-0.133552	-0.115021		2.59947e-06
chr20	39121568	39122378	811	*	3	7.89792e-11	5.90052e-07	0.000372066	1.35349e-06	-0.159738	-0.100709		4.40385e-06
chr2	188136244	188136528	285	*	3	2.79861e-10	3.0792e-07	0.00133876	1.3541e-06	-0.161531	-0.137016	AC007319.1	2.57666e-06
chr12	21488180	21489047	868	*	4	7.86439e-09	1.72306e-07	0.00423256	1.36148e-06	-0.152979	-0.108639	SLCO1A2	1.60366e-06
chr6	112797429	112797580	152	*	3	9.08442e-11	4.89518e-07	0.000717026	1.37435e-06	-0.162188	-0.123929		3.79262e-06
chr8	131054408	131054654	247	*	2	3.44109e-11	5.43276e-07	0.000262203	1.37624e-06	-0.103759	-0.101276		4.12029e-06
chr16	3515991	3516099	109	*	2	1.36376e-11	5.40157e-07	0.000278573	1.3794e-06	0.161453	0.141568	NAA60, NAA60, LA16c-306E5.3	4.10266e-06
chr2	179710133	179711530	1398	*	3	4.23312e-08	2.81143e-07	0.0017447	1.3818e-06	-0.14977	-0.123623	CCDC141	2.39531e-06
chr10	17104215	17105309	1095	*	3	7.53554e-11	6.30626e-07	0.000404234	1.40807e-06	-0.157435	-0.110663	CUBN	4.63995e-06
chr21	42557529	42558200	672	*	3	5.03371e-10	3.10266e-07	0.00135489	1.41316e-06	-0.15377	-0.107485	BACE2, PLAC4	2.59123e-06
chr3	99113136	99114254	1119	*	3	1.52891e-10	3.8108e-07	0.000710295	1.43805e-06	-0.162837	-0.123329		3.07033e-06
chr10	88140269	88141441	1173	*	3	8.06002e-09	3.85953e-07	0.000899306	1.4482e-06	-0.125238	-0.109858		3.10296e-06
chr2	207566878	207567308	431	*	3	6.15835e-10	3.1184e-07	0.00153462	1.45182e-06	-0.132444	-0.113964	DYTN	2.59947e-06
chr9	117846594	117847099	506	*	3	5.77762e-11	3.80081e-07	0.000693963	1.45203e-06	-0.154501	-0.105302	TNC	3.0641e-06
chr1	8180911	8181647	737	*	4	3.93243e-11	1.35876e-06	0.00126992	1.47277e-06	-0.200117	-0.105234	RP11-431K24.1	8.62767e-06
chr12	80749542	80750093	552	*	4	7.55247e-11	6.75464e-07	0.0016382	1.49787e-06	-0.144703	-0.100341	OTOGL	4.90469e-06
chr9	4530446	4530570	125	*	2	2.66059e-11	6.33295e-07	0.000181837	1.49815e-06	-0.165252	-0.120827	SLC1A1	4.65458e-06
chr11	80039032	80039774	743	*	4	1.59481e-09	2.30323e-07	0.00364042	1.52147e-06	-0.149596	-0.108959		2.03892e-06
chr1	27400973	27401426	454	*	2	7.26068e-11	6.0463e-07	0.000276341	1.52673e-06	-0.107125	-0.103438		4.48918e-06
chr12	117486060	117486164	105	*	2	1.02582e-12	5.9913e-07	0.000297181	1.52791e-06	0.108849	0.100716	TESC	4.46085e-06
chr1	96839827	96840865	1039	*	3	1.5385e-09	4.01844e-07	0.000670793	1.5319e-06	-0.159914	-0.141882		3.20372e-06
chr4	143384471	143384523	53	*	2	5.52452e-11	6.13295e-07	0.000288191	1.55481e-06	0.147034	0.141518	INPP4B	4.53889e-06
chr10	87336486	87336967	482	*	2	1.39854e-10	6.11301e-07	0.000299129	1.55738e-06	-0.184151	-0.156732		4.52889e-06
chr5	19040104	19040236	133	*	2	2.79235e-11	6.14969e-07	0.000301346	1.5673e-06	-0.173631	-0.160414	RP11-124N3.3	4.54721e-06
chr2	235528865	235529129	265	*	2	1.49489e-11	6.92446e-07	0.000152384	1.57242e-06	-0.189108	-0.14791		4.99606e-06
chr4	157713603	157714561	959	*	3	2.5645e-09	3.37103e-07	0.00151584	1.57299e-06	-0.160809	-0.127527	PDGFC	2.7761e-06
chr1	186913674	186913681	8	*	2	5.39203e-11	6.38275e-07	0.00027103	1.59946e-06	-0.105086	-0.101116	PLA2G4A	4.68616e-06
chr6	164407553	164407686	134	*	2	5.04301e-11	6.40734e-07	0.000268261	1.60285e-06	-0.164736	-0.14419		4.70118e-06
chr6	74289464	74290516	1053	*	4	6.89947e-11	8.12354e-07	0.00186792	1.60697e-06	-0.183121	-0.103059		5.69329e-06
chr2	228653357	228653488	132	*	2	1.81311e-11	7.04566e-07	0.000166315	1.62141e-06	-0.149417	-0.112247		5.06307e-06
chr1	200643601	200644124	524	*	2	2.44784e-12	8.37993e-07	8.626e-05	1.64437e-06	-0.142305	-0.130142	RP11-92G12.3	5.83834e-06
chr16	80648264	80648960	697	*	2	7.15417e-11	7.09932e-07	0.000177289	1.65026e-06	-0.106073	-0.105431	CDYL2	5.09645e-06
chr1	111019508	111020066	559	*	3	9.28089e-11	4.46825e-07	0.000633853	1.65932e-06	-0.184477	-0.111467		3.4996e-06
chr1	11475607	11476001	395	*	2	1.10422e-10	6.5498e-07	0.000311493	1.6666e-06	-0.119296	-0.115603		4.78521e-06
chr11	106003151	106004063	913	*	2	2.01756e-08	6.68426e-07	0.000296722	1.6874e-06	-0.171508	-0.154108		4.86167e-06
chr7	17274056	17274337	282	*	2	8.37525e-11	6.64144e-07	0.000313946	1.68943e-06	-0.229189	-0.219947		4.8408e-06
chr12	74933819	74934087	269	*	2	1.76462e-12	7.04455e-07	0.000234058	1.71257e-06	0.125573	0.116869	ATXN7L3B	5.06307e-06
chr8	126963507	126964551	1045	*	5	2.05449e-07	2.8073e-07	0.00572389	1.7324e-06	-0.172133	-0.101984	SOD1P3	2.39325e-06
chr19	42342105	42343444	1340	*	3	8.55199e-08	5.34511e-07	0.000733721	1.74277e-06	-0.163022	-0.10245	LYPD4	4.06641e-06
chr2	103602390	103602483	94	*	2	9.31779e-13	6.88212e-07	0.000319091	1.74855e-06	-0.203882	-0.188433		4.97284e-06
chr12	16938524	16939636	1113	*	3	3.23573e-10	5.85844e-07	0.00080536	1.7541e-06	-0.147054	-0.127357		4.38104e-06
chr1	2535258	2535440	183	*	2	2.15334e-11	7.3424e-07	0.00021722	1.7571e-06	-0.142841	-0.126629	MMEL1	5.23475e-06
chr4	124410156	124410274	119	*	2	4.6037e-11	7.3555e-07	0.000219581	1.76283e-06	-0.16303	-0.154351		5.24147e-06
chr8	142879636	142880038	403	*	2	8.03855e-11	6.95712e-07	0.000319052	1.76584e-06	-0.115486	-0.104303		5.0154e-06
chr4	11652180	11652505	326	*	3	4.22041e-10	4.20645e-07	0.00139758	1.77219e-06	-0.14333	-0.108227	RP11-281P23.2	3.32651e-06
chr10	130427658	130427664	7	*	2	5.12793e-11	7.13687e-07	0.000275374	1.77298e-06	-0.110973	-0.104301		5.11702e-06
chr6	166368098	166368901	804	*	2	5.66119e-09	7.0469e-07	0.000307157	1.77805e-06	-0.123171	-0.111346	PDE10A, LINC00473	5.06307e-06
chr6	9851903	9852322	420	*	3	5.43806e-10	4.10575e-07	0.00150179	1.7959e-06	-0.134194	-0.108806	OFCC1	3.25937e-06
chr11	39883276	39884437	1162	*	3	3.62786e-08	9.04688e-07	0.000586234	1.81998e-06	-0.134953	-0.104237		6.20829e-06
chr16	80061290	80062012	723	*	3	2.69724e-10	5.29284e-07	0.000521694	1.82131e-06	-0.148797	-0.134692		4.03831e-06
chr17	15009230	15010102	873	*	2	1.69718e-09	7.76355e-07	0.000205326	1.82984e-06	-0.160342	-0.132494	CDRT8	5.48703e-06
chr8	6758616	6758788	173	*	2	9.44995e-11	7.25031e-07	0.000327788	1.83952e-06	-0.129085	-0.128923		5.18311e-06
chr9	87839376	87840260	885	*	3	9.30887e-13	3.28941e-06	0.000291968	1.8456e-06	-0.150198	-0.105386		1.75323e-05
chr5	141474790	141475540	751	*	2	4.74979e-11	8.8042e-07	0.000122129	1.85306e-06	-0.156889	-0.125205		6.08197e-06
chr1	158564533	158564883	351	*	3	8.23222e-10	3.9606e-07	0.00181174	1.86125e-06	-0.164352	-0.141278		3.1694e-06
chr19	42571339	42571498	160	*	3	8.40136e-11	4.41012e-07	0.00141073	1.88154e-06	-0.121787	-0.100282	GRIK5	3.4604e-06
chr4	139586881	139587130	250	*	3	1.04705e-10	5.99681e-07	0.000501585	1.91573e-06	-0.203081	-0.11565		4.46308e-06
chr5	177518023	177518025	3	*	2	1.12164e-10	7.6719e-07	0.000338056	1.94394e-06	-0.150336	-0.144885		5.4301e-06
chr3	130299763	130300740	978	*	3	1.71385e-08	4.38198e-07	0.00157408	1.94559e-06	-0.15114	-0.112962	COL6A6	3.44069e-06
chr22	40296407	40297048	642	*	4	1.17708e-09	2.76905e-07	0.00372809	1.95106e-06	-0.122241	-0.10192		2.36685e-06
chr7	129017343	129017393	51	*	2	9.60497e-11	7.83314e-07	0.000302725	1.95309e-06	-0.146624	-0.119099	AHCYL2	5.5271e-06
chr8	36167238	36167988	751	*	3	2.36399e-10	9.13304e-07	0.000566139	1.97688e-06	-0.152773	-0.105309		6.26156e-06
chr3	109525734	109525931	198	*	2	1.07976e-10	7.84988e-07	0.000330069	1.97893e-06	-0.199134	-0.171192	RP11-457K10.1	5.53434e-06
chr18	3758773	3758778	6	*	2	1.12897e-10	7.92567e-07	0.000325984	1.9931e-06	-0.131028	-0.118595	DLGAP1	5.5763e-06
chr11	78383020	78383839	820	*	2	6.37167e-10	8.90035e-07	0.000189452	2.03604e-06	-0.126163	-0.109523	TENM4	6.12615e-06
chr10	98829493	98830022	530	*	2	2.80111e-10	8.12765e-07	0.000322981	2.03663e-06	-0.167763	-0.131331	SLIT1, ARHGAP19-SLIT1	5.69384e-06
chr12	132892417	132893664	1248	*	3	3.09314e-10	7.24151e-07	0.000678629	2.05823e-06	-0.147525	-0.104465	GALNT9	5.18007e-06
chr3	97805540	97806094	555	*	3	2.42022e-10	6.04125e-07	0.00103335	2.10351e-06	-0.131785	-0.105143	OR5AC2	4.4864e-06
chr2	120509481	120509541	61	*	2	1.38709e-10	8.3539e-07	0.000351646	2.11071e-06	-0.118403	-0.110231		5.82494e-06
chr19	57641846	57642143	298	*	3	2.2988e-10	5.25308e-07	0.00112167	2.11371e-06	-0.111683	-0.101063	USP29	4.01155e-06
chr1	218647192	218647775	584	*	2	6.22748e-10	8.40985e-07	0.000341748	2.11591e-06	-0.225734	-0.187034		5.85561e-06
chr15	72081911	72082664	754	*	2	4.93747e-13	1.19128e-06	7.43288e-05	2.11749e-06	-0.135178	-0.103301		7.76727e-06
chr22	23256084	23256385	302	*	2	1.44182e-10	8.41314e-07	0.000344433	2.11877e-06	-0.121512	-0.112315		5.85671e-06
chr2	208100660	208101334	675	*	3	5.1776e-10	5.49396e-07	0.000957392	2.12989e-06	-0.132716	-0.106165	AC007879.2, AC007879.3	4.15749e-06
chr21	35220928	35221000	73	*	2	8.22788e-11	9.01591e-07	0.000237544	2.13854e-06	-0.114809	-0.114077	ITSN1, AP000304.12	6.19138e-06
chr19	3384854	3385005	152	*	2	1.56354e-11	8.54218e-07	0.000355171	2.15657e-06	0.14314	0.101522	NFIC	5.93087e-06
chr4	34272052	34272461	410	*	3	6.1912e-10	5.31294e-07	0.00124285	2.15791e-06	-0.139909	-0.124399		4.05094e-06
chr15	60881071	60881681	611	*	2	3.97572e-10	8.87918e-07	0.000298591	2.18262e-06	-0.156927	-0.140703	RP11-219B17.1, RORA	6.11649e-06
chr7	42195875	42196176	302	*	3	8.46545e-10	5.3305e-07	0.00145518	2.18935e-06	-0.155979	-0.120163	GLI3	4.0571e-06
chr10	116307551	116307714	164	*	2	3.75752e-11	8.67492e-07	0.000358259	2.18935e-06	-0.131166	-0.125777	ABLIM1	6.01131e-06
chr10	29948324	29948428	105	*	2	9.16017e-11	9.1711e-07	0.000252131	2.19153e-06	-0.242591	-0.212727	SVIL	6.28161e-06
chr3	35833015	35833333	319	*	2	1.61435e-10	8.7813e-07	0.000347382	2.20508e-06	-0.16985	-0.169408	ARPP21	6.0735e-06
chr1	158939081	158939868	788	*	2	9.84888e-09	8.81456e-07	0.000354163	2.21811e-06	-0.153972	-0.150491	PYHIN1	6.08667e-06
chr3	7602120	7602881	762	*	4	4.65888e-09	3.04847e-07	0.00482333	2.22708e-06	-0.149056	-0.112022	GRM7	2.55781e-06
chr11	29616108	29616398	291	*	3	1.38764e-09	4.67989e-07	0.0020267	2.23088e-06	-0.151833	-0.129572		3.64453e-06
chr6	71836774	71837164	391	*	4	2.84706e-10	8.32479e-07	0.00208751	2.24492e-06	-0.134818	-0.100675	U3	5.80937e-06
chr12	53193081	53193325	245	*	2	1.22968e-10	9.17683e-07	0.000311066	2.26115e-06	-0.130743	-0.12295		6.28362e-06
chr4	37002017	37002554	538	*	2	3.35996e-11	1.01307e-06	0.000190518	2.28237e-06	-0.131701	-0.104511		6.80531e-06
chr2	229542809	229542880	72	*	2	1.00152e-10	9.69229e-07	0.000244736	2.29109e-06	-0.158223	-0.142278		6.56401e-06
chr14	24978681	24978930	250	*	3	5.80413e-10	5.84819e-07	0.00113269	2.30728e-06	-0.142574	-0.114197		4.37529e-06
chr3	123037100	123037264	165	*	2	1.47011e-10	9.31768e-07	0.000340907	2.32098e-06	-0.14095	-0.121153	ADCY5	6.36479e-06
chr2	11113304	11113807	504	*	2	3.78593e-11	1.06112e-06	0.000171036	2.32852e-06	-0.143416	-0.112148		7.06379e-06
chr4	156436121	156436866	746	*	3	1.61955e-09	5.17068e-07	0.0017522	2.33544e-06	-0.152214	-0.131453		3.95656e-06
chr16	89410196	89410474	279	*	3	9.18803e-10	5.32486e-07	0.00160165	2.34182e-06	-0.112626	-0.100062	ANKRD11	4.05606e-06
chr4	20542259	20543156	898	*	3	2.37145e-10	7.34414e-07	0.000500858	2.35388e-06	-0.123997	-0.102052	SLIT2	5.2349e-06
chr17	63035977	63036095	119	*	2	3.60525e-11	1.14873e-06	0.000131066	2.35905e-06	-0.18748	-0.131124	GNA13	7.55165e-06
chr15	89892257	89892276	20	*	2	1.57604e-10	9.89113e-07	0.000302179	2.40876e-06	-0.136109	-0.11929		6.67004e-06
chr3	188850137	188850350	214	*	3	7.2199e-11	1.33713e-06	0.000636646	2.4115e-06	-0.196397	-0.123426	TPRG1	8.51399e-06
chr2	217720268	217721114	847	*	2	2.06475e-09	1.03375e-06	0.00024134	2.42013e-06	-0.115989	-0.102444	AC007563.5	6.92336e-06
chr4	38238874	38238883	10	*	2	1.05181e-10	1.00642e-06	0.000334687	2.48199e-06	-0.131624	-0.121031		6.76944e-06
chr15	76214616	76214626	11	*	2	2.01001e-10	1.00177e-06	0.000347511	2.48426e-06	0.148158	0.126365	FBXO22	6.74607e-06
chr10	86958767	86959046	280	*	2	1.80221e-10	1.01183e-06	0.000338398	2.49776e-06	-0.160728	-0.157038		6.80314e-06
chr2	151484439	151484866	428	*	3	1.03619e-09	5.82407e-07	0.00157409	2.53427e-06	-0.149885	-0.109559	AC104777.4	4.362e-06
chr2	144020774	144021461	688	*	2	3.53849e-10	1.08756e-06	0.000250057	2.54586e-06	-0.113717	-0.11273	ARHGAP15	7.21876e-06
chr7	17314314	17314686	373	*	2	3.52415e-11	1.18987e-06	0.000163791	2.54806e-06	-0.184904	-0.124615		7.76545e-06
chr11	88244452	88245465	1014	*	3	1.53978e-08	6.20003e-07	0.00164028	2.57652e-06	-0.131479	-0.108582	GRM5-AS1, GRM5	4.57752e-06
chr5	77610862	77611402	541	*	2	5.74335e-10	1.03548e-06	0.000365615	2.577e-06	-0.11841	-0.111956		6.9319e-06
chr4	184237319	184237386	68	*	3	1.79937e-09	5.54665e-07	0.00211133	2.60742e-06	-0.131392	-0.103217	WWC2	4.19273e-06
chr20	207144	207858	715	*	4	1.7819e-09	8.74039e-07	0.00140826	2.61167e-06	-0.157605	-0.102373		6.04887e-06
chr1	36042433	36043401	969	*	7	2.94782e-11	4.34242e-06	0.00863819	2.6443e-06	0.172719	0.100826	TFAP2E, RP4-728D4.2	2.19136e-05
chr10	115141827	115141887	61	*	2	2.80617e-10	1.06194e-06	0.000393823	2.66205e-06	-0.192934	-0.175673		7.06651e-06
chr22	17306527	17307104	578	*	2	1.38103e-09	1.07044e-06	0.000396593	2.68377e-06	-0.139194	-0.124203		7.11759e-06
chr3	169539775	169540504	730	*	4	1.49897e-10	4.36915e-07	0.00366937	2.71194e-06	-0.215145	-0.13762	LRRIQ4	3.43376e-06
chr6	13181871	13182594	724	*	2	3.26946e-09	1.12975e-06	0.000357035	2.77883e-06	-0.151899	-0.132424	PHACTR1	7.44403e-06
chr11	1146419	1146470	52	*	2	3.14554e-10	1.12423e-06	0.000395379	2.80454e-06	-0.154744	-0.134107		7.41188e-06
chr18	25616805	25617941	1137	*	3	1.11755e-10	8.30569e-07	0.00116551	2.80482e-06	-0.191126	-0.125622	CDH2	5.79841e-06
chr5	93758545	93758649	105	*	2	2.25617e-10	1.17015e-06	0.000315547	2.81747e-06	-0.15641	-0.1443	KIAA0825	7.6733e-06
chr12	39073485	39074015	531	*	2	4.93725e-10	1.15412e-06	0.000355212	2.83069e-06	-0.199162	-0.185432	CPNE8	7.58416e-06
chr1	245878782	245879613	832	*	2	3.23226e-09	1.20928e-06	0.000270259	2.83186e-06	-0.124253	-0.121404		7.86812e-06
chr3	197428720	197428803	84	*	2	4.67082e-11	1.26457e-06	0.000217973	2.8379e-06	0.12369	0.123599	KIAA0226	8.16257e-06
chr10	14644114	14644188	75	*	3	2.22941e-09	6.12193e-07	0.00218163	2.86223e-06	-0.170385	-0.134105	FAM107B	4.53452e-06
chr8	79311020	79312147	1128	*	3	8.95268e-10	9.47983e-07	0.00109311	2.86279e-06	-0.148251	-0.106369		6.45239e-06
chr2	50116848	50117117	270	*	3	1.50271e-09	6.52583e-07	0.00176739	2.8634e-06	-0.166549	-0.138416		4.77177e-06
chr12	108229170	108230266	1097	*	3	3.04583e-08	6.17972e-07	0.00213309	2.86359e-06	-0.181383	-0.130186		4.56483e-06
chr2	127069476	127069963	488	*	3	5.93544e-10	7.80984e-07	0.0012685	2.87725e-06	-0.15345	-0.109627	AC023347.1, AC023347.2	5.51406e-06
chr1	158517489	158518904	1416	*	4	1.41116e-08	4.63458e-07	0.00366811	2.96111e-06	-0.138542	-0.102264	OR6Y1	3.61417e-06
chr5	148003558	148003610	53	*	2	3.00411e-10	1.21764e-06	0.000350179	2.96425e-06	-0.141271	-0.128256	HTR4	7.91348e-06
chr16	8359724	8359874	151	*	3	2.02522e-10	1.87988e-06	0.000645789	2.99127e-06	-0.156477	-0.106847		1.11701e-05
chr11	27656516	27657625	1110	*	3	5.83274e-09	7.8442e-07	0.00148507	3.08753e-06	-0.145292	-0.110386	BDNF-AS	5.53261e-06
chr20	58383585	58384340	756	*	2	1.19333e-08	1.24641e-06	0.000416212	3.09963e-06	-0.123287	-0.112807	PHACTR3	8.06719e-06
chr6	70893544	70894520	977	*	4	9.34937e-11	2.73722e-06	0.000749023	3.10037e-06	-0.229313	-0.130427	COL19A1	1.51194e-05
chr10	129978344	129979375	1032	*	4	3.53539e-09	6.41807e-07	0.0024789	3.12537e-06	-0.167209	-0.118909		4.70704e-06
chr4	98815102	98815848	747	*	3	7.97147e-09	8.83115e-07	0.00134167	3.13579e-06	-0.172956	-0.117889	STPG2	6.09321e-06
chr6	161860203	161860561	359	*	3	2.42473e-09	6.78203e-07	0.00219424	3.13732e-06	-0.128954	-0.105573	PARK2	4.9192e-06
chr21	27763851	27765345	1495	*	3	2.51976e-10	1.04794e-06	0.000477878	3.14321e-06	-0.177852	-0.11367	AP001596.6	6.99377e-06
chr5	115355656	115356562	907	*	3	1.28092e-11	3.70236e-06	0.000424886	3.16533e-06	-0.132706	-0.102563	AQPEP	1.92568e-05
chr12	111268962	111269156	195	*	2	4.22249e-10	1.28242e-06	0.000414136	3.17836e-06	-0.149977	-0.127121		8.26548e-06
chr4	175089999	175090953	955	*	2	1.10503e-07	1.28583e-06	0.000410822	3.1826e-06	-0.170294	-0.150871	RP11-148L24.1, RP11-248N22.2	8.28281e-06
chr2	29247624	29248433	810	*	2	8.37939e-09	1.31923e-06	0.000352737	3.18822e-06	-0.126828	-0.104526	FAM179A	8.44463e-06
chr7	22627376	22627831	456	*	2	4.74817e-10	1.29037e-06	0.000410889	3.1928e-06	-0.22005	-0.164759	STEAP1B, AC002480.5	8.30578e-06
chr5	141595654	141595696	43	*	2	4.15664e-10	1.30551e-06	0.000398064	3.21282e-06	-0.174469	-0.154915		8.37651e-06
chr17	17311855	17311866	12	*	2	3.00299e-10	1.31267e-06	0.000446482	3.27806e-06	-0.128482	-0.123425		8.41138e-06
chr8	113654569	113656015	1447	*	5	3.48429e-08	1.84718e-06	0.00358068	3.28239e-06	-0.17287	-0.101842	MIR2053, CSMD3	1.102e-05
chr10	42864633	42864912	280	*	2	8.63419e-12	1.33382e-06	0.000408614	3.2872e-06	-0.161195	-0.136289		8.50318e-06
chr18	8801435	8801547	113	*	2	2.5061e-11	1.3356e-06	0.000407307	3.28972e-06	-0.139933	-0.134808	SOGA2	8.509e-06
chr3	25346615	25347174	560	*	2	1.03563e-09	1.34712e-06	0.000397087	3.30376e-06	-0.202337	-0.19196	RARB	8.57059e-06
chr1	173248759	173248805	47	*	2	5.23612e-10	1.35496e-06	0.000434551	3.36168e-06	-0.12588	-0.119377		8.60609e-06
chr10	33795998	33797122	1125	*	3	9.269e-10	1.32541e-06	0.000515725	3.36841e-06	-0.143538	-0.104162		8.46731e-06
chr6	143861100	143861183	84	*	2	4.14218e-10	1.40082e-06	0.00036771	3.38459e-06	-0.134785	-0.113435	PHACTR2	8.84717e-06
chr8	84913327	84913367	41	*	2	5.73877e-10	1.36592e-06	0.000455375	3.40691e-06	-0.129412	-0.121186	RP11-120I21.2	8.66135e-06
chr6	90344648	90344688	41	*	2	5.64427e-10	1.37046e-06	0.000450207	3.41215e-06	0.109437	0.106324	LYRM2	8.68422e-06
chr11	76271391	76271393	3	*	2	5.53875e-10	1.3787e-06	0.000441121	3.4216e-06	-0.128252	-0.120497		8.72674e-06
chr2	131767952	131769101	1150	*	4	4.51168e-10	1.25724e-06	0.00300184	3.47254e-06	-0.160642	-0.109181	ARHGEF4	8.12618e-06
chr6	25191716	25191829	114	*	2	4.35568e-10	1.41687e-06	0.000415464	3.47892e-06	-0.187204	-0.14906		8.9255e-06
chr1	169645935	169646803	869	*	2	2.85765e-08	1.45372e-06	0.000397403	3.53818e-06	-0.149939	-0.133548	C1orf112	9.10238e-06
chr11	122239756	122240138	383	*	3	9.76025e-11	9.01682e-07	0.00139986	3.56822e-06	-0.15015	-0.100763	RP11-820L6.1	6.19138e-06
chr7	137367050	137367341	292	*	2	5.41048e-10	1.4665e-06	0.000422593	3.5968e-06	-0.138846	-0.136159	DGKI	9.1723e-06
chr9	118435099	118436075	977	*	3	7.511e-09	9.36399e-07	0.00131475	3.68234e-06	-0.136029	-0.102284		6.38878e-06
chr1	15672633	15673252	620	*	2	3.08498e-16	8.04624e-06	9.59544e-06	3.6841e-06	-0.203767	-0.113849	FHAD1	3.55219e-05
chr11	124413574	124414265	692	*	4	6.64794e-09	6.85751e-07	0.00334228	3.6896e-06	-0.121589	-0.10197	OR8B12	4.95924e-06
chr21	32128696	32128800	105	*	3	4.16154e-09	7.73392e-07	0.00276414	3.70087e-06	-0.142196	-0.118271		5.47061e-06
chr10	14424035	14424332	298	*	2	5.06422e-10	1.50081e-06	0.000467862	3.72308e-06	-0.184722	-0.147523	FRMD4A	9.329e-06
chr13	32524193	32524836	644	*	3	4.70176e-12	6.81294e-06	0.000398073	3.73458e-06	-0.175095	-0.102247	EEF1DP3	3.10627e-05
chr2	147631345	147632094	750	*	2	9.21343e-09	1.53266e-06	0.000419444	3.73854e-06	-0.181518	-0.150853		9.48224e-06
chr7	54270466	54271282	817	*	3	3.01124e-08	7.89849e-07	0.00274023	3.7609e-06	-0.132061	-0.117704		5.56175e-06
chr18	9658035	9658170	136	*	2	5.75079e-10	1.55905e-06	0.000408254	3.78177e-06	-0.142281	-0.109546		9.62202e-06
chr5	98128866	98128918	53	*	2	2.19872e-10	1.62343e-06	0.000327299	3.79041e-06	0.135893	0.131546	RGMB	9.93468e-06
chr5	164775154	164775932	779	*	4	1.94981e-09	0.000368992	0.00147881	3.80524e-06	-0.159831	-0.10108		0.000704302
chr13	111074260	111075313	1054	*	3	2.50008e-08	8.92406e-07	0.00189046	3.82799e-06	-0.190802	-0.120024	COL4A2	6.14e-06
chr21	31986402	31986906	505	*	2	1.2633e-13	2.86466e-06	5.46083e-05	3.84582e-06	-0.161495	-0.115183		1.5671e-05
chr2	115822039	115822184	146	*	3	2.91412e-09	9.36952e-07	0.00194199	3.85366e-06	-0.117267	-0.105507	DPP10	6.39128e-06
chr6	163468078	163468554	477	*	3	7.61331e-10	1.22558e-06	0.00131086	3.86547e-06	-0.156817	-0.111263	PACRG, RP1-257A15.1	7.96059e-06
chr11	44032579	44033616	1038	*	3	3.62026e-08	8.82007e-07	0.00220729	3.88536e-06	-0.111207	-0.100657		6.08832e-06
chr20	49962224	49962661	438	*	2	5.26476e-10	1.63433e-06	0.000372899	3.8921e-06	-0.142986	-0.115757		9.9921e-06
chr14	95907997	95908538	542	*	2	1.56986e-09	1.59884e-06	0.00044392	3.91408e-06	-0.137105	-0.131596	SYNE3	9.81721e-06
chr12	89740403	89740614	212	*	2	4.79881e-10	1.73623e-06	0.000349685	4.0657e-06	-0.174706	-0.160798		1.04841e-05
chr5	74862658	74862702	45	*	2	9.094e-10	1.66061e-06	0.000482217	4.09577e-06	-0.147684	-0.128059	POLK	1.01239e-05
chr11	56186841	56187177	337	*	2	9.55055e-10	1.67742e-06	0.000489721	4.14166e-06	-0.20647	-0.197956		1.02046e-05
chr2	115038926	115038987	62	*	2	1.31884e-10	1.75397e-06	0.00037431	4.14692e-06	-0.144678	-0.124816		1.05676e-05
chr18	73966627	73967532	906	*	3	7.69793e-08	9.25561e-07	0.00248839	4.17899e-06	-0.116644	-0.106201	RP11-94B19.7	6.32744e-06
chr3	2777463	2777569	107	*	2	3.3452e-10	1.91188e-06	0.000254091	4.18124e-06	-0.136085	-0.116454	CNTN4	1.13192e-05
chr3	44157590	44157927	338	*	2	7.27203e-10	1.71016e-06	0.000512304	4.23967e-06	-0.113999	-0.10142		1.03548e-05
chr14	42769103	42769931	829	*	3	1.13142e-08	1.08849e-06	0.00146724	4.26227e-06	-0.154488	-0.129252		7.22293e-06
chr1	190648800	190649597	798	*	2	5.32176e-08	1.72709e-06	0.000505641	4.27029e-06	-0.177723	-0.157758	RP11-463J7.2	1.04381e-05
chr14	105393171	105393182	12	*	2	3.81047e-10	1.94363e-06	0.000269947	4.2904e-06	-0.149725	-0.11141	PLD4	1.14558e-05
chr22	30884386	30885012	627	*	2	3.05597e-09	1.74167e-06	0.000498714	4.29499e-06	-0.111081	-0.100224	RP4-539M6.14, SEC14L4	1.05114e-05
chr12	7985739	7986539	801	*	2	6.53433e-09	1.88044e-06	0.000341083	4.34478e-06	-0.122369	-0.118493	SLC2A14	1.11701e-05
chr8	130577448	130577671	224	*	2	1.15581e-09	1.75392e-06	0.000518922	4.34495e-06	-0.113876	-0.103352	CCDC26	1.05676e-05
chr2	1437043	1437918	876	*	2	1.38095e-07	1.76023e-06	0.000509844	4.34899e-06	-0.159343	-0.142922	TPO	1.05954e-05
chr12	23405060	23405894	835	*	3	3.81611e-10	1.82964e-06	0.000818209	4.36698e-06	-0.200501	-0.13334		1.09478e-05
chr7	115608503	115609683	1181	*	4	1.43513e-09	2.90943e-06	0.000602988	4.36808e-06	-0.216713	-0.116488	TFEC	1.58625e-05
chr7	37316518	37317101	584	*	3	6.69435e-10	1.32997e-06	0.00100282	4.38598e-06	-0.151131	-0.10629	ELMO1	8.48734e-06
chr8	130305094	130305927	834	*	2	4.96621e-08	1.78322e-06	0.000512015	4.40276e-06	-0.129405	-0.129287		1.07112e-05
chr5	35763640	35763817	178	*	2	2.11932e-10	1.81417e-06	0.000499299	4.45666e-06	-0.16603	-0.136936	SPEF2, CTD-2113L7.1	1.0878e-05
chr7	40514989	40515317	329	*	2	5.9066e-10	1.85313e-06	0.000443283	4.46753e-06	-0.200758	-0.159166	SUGCT	1.10478e-05
chr2	119133353	119134313	961	*	3	6.20158e-08	9.65015e-07	0.00281506	4.50251e-06	-0.152138	-0.101164		6.54263e-06
chr11	125226813	125227489	677	*	2	4.04828e-09	1.87413e-06	0.000436482	4.50263e-06	-0.140178	-0.131515	PKNOX2	1.11478e-05
chr11	109695350	109695805	456	*	2	3.12633e-10	1.90315e-06	0.000424493	4.546e-06	-0.176973	-0.164189		1.12812e-05
chr8	99478938	99479374	437	*	2	1.42882e-09	1.88965e-06	0.000486509	4.60686e-06	-0.15895	-0.102008	STK3	1.12202e-05
chr2	47793276	47793333	58	*	2	1.10952e-09	1.91001e-06	0.000468778	4.62721e-06	-0.15013	-0.133457	KCNK12	1.13121e-05
chr2	1831340	1831735	396	*	2	7.08857e-10	1.97741e-06	0.000393845	4.64953e-06	-0.138844	-0.100679	AC093390.1, MYT1L	1.16248e-05
chr5	76663105	76663728	624	*	2	7.53046e-11	2.49365e-06	0.000149284	4.64958e-06	-0.171056	-0.125683	PDE8B	1.40728e-05
chr11	125057726	125058338	613	*	2	1.23853e-10	2.42377e-06	0.000172831	4.70751e-06	-0.163717	-0.119677	PKNOX2, RP11-687M24.7	1.37554e-05
chr6	13274151	13274354	204	*	5	3.13989e-09	4.21743e-07	0.0106418	4.70938e-06	-0.169029	-0.120098	PHACTR1, RP1-257A7.4, TBC1D7	3.3321e-06
chr22	33562153	33562174	22	*	2	1.22951e-09	1.93717e-06	0.000492709	4.71916e-06	-0.16428	-0.155544	RP1-302D9.3, LARGE	1.14235e-05
chr5	83491377	83492287	911	*	3	3.12486e-08	1.04285e-06	0.00268418	4.72991e-06	-0.180841	-0.142175	EDIL3	6.96519e-06
chr12	97417407	97417776	370	*	3	9.54691e-10	2.12933e-06	0.00101006	4.73879e-06	-0.160436	-0.114016	RP11-541G9.1	1.23883e-05
chr5	146859693	146859772	80	*	2	1.42411e-09	1.93419e-06	0.000542174	4.77402e-06	-0.120854	-0.114052	DPYSL3	1.14138e-05
chr15	82172767	82172817	51	*	2	1.01601e-09	2.01752e-06	0.000427818	4.79435e-06	-0.147375	-0.141021		1.18322e-05
chr5	15111963	15112408	446	*	2	4.66553e-10	1.98827e-06	0.000552271	4.90636e-06	-0.159975	-0.152433		1.16826e-05
chr11	119037210	119037285	76	*	2	4.627e-10	2.13934e-06	0.0003616	4.91524e-06	-0.144722	-0.114087	NLRX1	1.24422e-05
chr6	135108551	135108792	242	*	2	8.57986e-10	2.16997e-06	0.000397529	5.05583e-06	-0.147094	-0.139011		1.25777e-05
chr1	97886930	97887062	133	*	2	6.88999e-11	2.13126e-06	0.000483843	5.12784e-06	-0.178194	-0.163851	DPYD	1.23973e-05
chr13	21005250	21005388	139	*	2	5.76702e-10	2.12005e-06	0.00051425	5.14824e-06	-0.121786	-0.103536	CRYL1	1.23426e-05
chr14	28732361	28732636	276	*	2	5.04523e-11	2.14155e-06	0.00048602	5.15334e-06	-0.171005	-0.155766		1.24508e-05
chr17	75830718	75830800	83	*	2	1.75362e-09	2.09087e-06	0.000568532	5.15419e-06	-0.212541	-0.182041		1.22018e-05
chr2	179269210	179269232	23	*	2	1.72642e-09	2.09937e-06	0.0005569	5.15894e-06	-0.103209	-0.101527		1.22444e-05
chr10	36915266	36915553	288	*	3	1.8869e-09	1.8431e-06	0.00132196	5.1945e-06	-0.138161	-0.105133		1.10072e-05
chr2	135575944	135575986	43	*	2	2.59941e-10	2.11456e-06	0.00056112	5.19784e-06	-0.121075	-0.112693	CCNT2-AS1	1.23202e-05
chr8	105630226	105631057	832	*	3	4.59023e-09	2.61146e-06	0.000632181	5.20485e-06	-0.152507	-0.110636	RP11-127H5.1	1.45981e-05
chr6	49614059	49614830	772	*	2	1.43698e-08	2.23651e-06	0.000444428	5.28542e-06	-0.154116	-0.129133		1.28827e-05
chr7	52260732	52261288	557	*	3	6.84874e-10	2.15609e-06	0.00116467	5.28706e-06	-0.160132	-0.109428		1.25142e-05
chr3	67413334	67413363	30	*	2	1.8874e-09	2.154e-06	0.000576789	5.30463e-06	-0.152724	-0.144321	SUCLG2	1.25063e-05
chr22	18984376	18984379	4	*	2	1.05447e-09	2.17519e-06	0.000580083	5.35576e-06	-0.125804	-0.111563	DGCR5	1.25973e-05
chr11	19082514	19083542	1029	*	4	3.46667e-08	9.75079e-07	0.00422624	5.41307e-06	-0.143457	-0.101964		6.59462e-06
chr17	10437136	10437854	719	*	3	1.80953e-09	2.47248e-06	0.000860941	5.42098e-06	-0.177971	-0.118598	RP11-799N11.1, CTC-297N7.11, MYH2	1.39763e-05
chr18	12041356	12041672	317	*	2	1.28031e-09	2.29679e-06	0.000467822	5.45464e-06	-0.13772	-0.11353		1.31563e-05
chr12	89574514	89575415	902	*	2	2.62037e-09	2.75289e-06	0.000205872	5.45555e-06	-0.199518	-0.152955	RP11-13A1.3	1.51781e-05
chr2	188851274	188851480	207	*	2	1.87533e-09	2.2425e-06	0.000557306	5.47541e-06	-0.123199	-0.114179	LINC01090	1.29107e-05
chr2	169337467	169337576	110	*	2	1.65865e-09	2.24134e-06	0.000562609	5.47992e-06	-0.137505	-0.126466	CERS6	1.29062e-05
chr4	109799253	109800066	814	*	2	5.24526e-08	2.26515e-06	0.00052567	5.48032e-06	-0.172071	-0.163271	COL25A1	1.30214e-05
chr7	135776317	135777280	964	*	2	2.14519e-07	2.27752e-06	0.000511476	5.48563e-06	-0.133076	-0.10259		1.30749e-05
chr7	43608166	43608409	244	*	2	1.1261e-09	2.3594e-06	0.000428394	5.5103e-06	-0.139146	-0.12254		1.34481e-05
chr4	141889113	141890221	1109	*	3	3.46598e-08	2.14879e-06	0.00118419	5.55464e-06	-0.139971	-0.105957	RNF150	1.24824e-05
chr9	26065383	26066437	1055	*	4	1.01624e-08	1.28174e-06	0.00320998	5.56526e-06	-0.139847	-0.107941		8.26506e-06
chr10	119008435	119009129	695	*	3	5.97881e-09	1.46766e-06	0.0017677	5.62526e-06	-0.118684	-0.103619	SLC18A2	9.17452e-06
chr5	10310709	10310759	51	*	2	4.30097e-10	2.82628e-06	0.000215417	5.63569e-06	-0.133587	-0.106158		1.55128e-05
chr13	93901456	93901973	518	*	2	3.13207e-09	2.35068e-06	0.000526045	5.66603e-06	-0.12685	-0.107556	GPC6	1.34118e-05
chr3	195552341	195552429	89	*	2	1.55782e-09	2.32799e-06	0.00057392	5.68572e-06	-0.167566	-0.134704		1.33111e-05
chr14	37550552	37550557	6	*	2	2.18956e-09	2.3335e-06	0.000577119	5.70216e-06	-0.130374	-0.128681	SLC25A21	1.33382e-05
chr5	56869195	56869486	292	*	3	6.82405e-09	1.31943e-06	0.00262101	5.7127e-06	-0.135613	-0.102008		8.44463e-06
chr11	34489855	34489880	26	*	2	9.30934e-11	2.36943e-06	0.000553229	5.74744e-06	-0.157531	-0.140977	CAT	1.34918e-05
chr10	112220471	112220496	26	*	2	1.9323e-09	2.39416e-06	0.000521741	5.75293e-06	-0.107569	-0.104592	RP11-525A16.4	1.36077e-05
chr7	137372927	137372980	54	*	2	1.90046e-09	2.40117e-06	0.000515133	5.75731e-06	-0.156437	-0.133495	DGKI	1.36447e-05
chr8	62376147	62377113	967	*	3	2.57139e-07	1.30068e-06	0.00277351	5.78808e-06	-0.14782	-0.104027	CLVS1	8.35492e-06
chr12	111352083	111352125	43	*	2	1.03918e-09	2.62957e-06	0.00033581	5.80961e-06	-0.127969	-0.125381	MYL2	1.46754e-05
chr8	2420965	2421548	584	*	2	9.42275e-10	2.48002e-06	0.000493458	5.88797e-06	-0.12037	-0.120273		1.40051e-05
chr15	83312439	83313047	609	*	2	1.65713e-10	3.22061e-06	0.000177107	5.99314e-06	-0.115733	-0.104104	CPEB1	1.72488e-05
chr11	10350839	10351792	954	*	2	2.33516e-09	3.28022e-06	0.000168105	6.00351e-06	-0.151899	-0.118995	AMPD3	1.75024e-05
chr10	87296408	87296865	458	*	2	4.24919e-09	2.46391e-06	0.000605329	6.02728e-06	-0.176541	-0.152388		1.39371e-05
chr17	59572908	59573001	94	*	2	2.59612e-09	2.46042e-06	0.000613128	6.02994e-06	-0.14727	-0.133863		1.39219e-05
chr6	75856164	75856256	93	*	2	5.6554e-10	2.58777e-06	0.000492076	6.11248e-06	-0.166884	-0.144735	COL12A1	1.44964e-05
chr11	6129408	6129548	141	*	2	2.57246e-09	2.50772e-06	0.000598886	6.11482e-06	-0.118547	-0.118497	OR56B4, RP11-290F24.3	1.41391e-05
chr15	63671405	63671692	288	*	2	2.04063e-09	2.55241e-06	0.000548499	6.13635e-06	0.115646	0.106582	CA12	1.43241e-05
chr17	8856818	8857715	898	*	3	3.94712e-09	1.74818e-06	0.0017549	6.14646e-06	-0.149488	-0.108441	PIK3R5	1.05414e-05
chr15	27232105	27232624	520	*	2	4.00696e-09	2.56952e-06	0.000552139	6.17905e-06	-0.139455	-0.138955	GABRG3	1.44107e-05
chr10	130546208	130546259	52	*	2	2.29474e-09	2.58941e-06	0.00053691	6.19656e-06	-0.141762	-0.111405		1.44985e-05
chr10	50190845	50191563	719	*	2	3.82406e-09	2.8423e-06	0.000357212	6.28738e-06	-0.143319	-0.111093	WDFY4, RP11-523O18.5	1.55808e-05
chr1	98789535	98789597	63	*	2	1.97433e-09	2.70729e-06	0.000473032	6.32317e-06	-0.183415	-0.139608		1.5004e-05
chr12	98080143	98080762	620	*	3	1.60587e-08	1.53006e-06	0.00252492	6.32836e-06	-0.146329	-0.116611		9.47129e-06
chr16	51051232	51051363	132	*	2	1.69732e-09	2.74962e-06	0.00043961	6.33445e-06	-0.150644	-0.131749		1.51659e-05
chr7	94042867	94043557	691	*	3	2.64068e-08	1.43866e-06	0.0028415	6.34076e-06	-0.134088	-0.105736	COL1A2	9.03449e-06
chr2	190235456	190235654	199	*	2	2.91352e-09	2.63468e-06	0.000616669	6.41837e-06	-0.200027	-0.161685		1.46967e-05
chr6	133186478	133186695	218	*	2	2.71183e-09	2.6638e-06	0.000617046	6.48272e-06	-0.163666	-0.155412		1.48133e-05
chr10	26763087	26764523	1437	*	3	1.94051e-07	1.52393e-06	0.00265673	6.52218e-06	-0.146363	-0.10837	APBB1IP	9.44354e-06
chr20	31748666	31748961	296	*	2	3.44395e-09	2.68026e-06	0.000641671	6.55352e-06	-0.138021	-0.119173		1.48903e-05
chr14	99309749	99310154	406	*	2	4.96525e-09	2.70435e-06	0.000648832	6.61645e-06	-0.114124	-0.113804		1.49925e-05
chr4	133368947	133369350	404	*	2	2.38916e-09	2.80035e-06	0.000525562	6.62357e-06	-0.159058	-0.124984		1.53976e-05
chr5	17352463	17352766	304	*	2	4.92301e-10	2.90028e-06	0.000458954	6.68694e-06	-0.159106	-0.135181		1.58226e-05
chr11	95421825	95422144	320	*	2	2.39446e-09	2.8462e-06	0.00053808	6.74411e-06	-0.135559	-0.104677		1.55947e-05
chr21	47157461	47157612	152	*	2	3.35989e-09	2.76567e-06	0.000643904	6.74456e-06	-0.119452	-0.113365	PCBP3	1.52388e-05
chr5	139334561	139335242	682	*	2	2.98999e-08	2.82485e-06	0.000633083	6.85832e-06	-0.11324	-0.101493	NRG2	1.55075e-05
chr15	93347048	93347244	197	*	2	1.042e-09	3.22432e-06	0.000322508	6.87346e-06	-0.204184	-0.13839	FAM174B	1.72651e-05
chr7	78216960	78217054	95	*	3	1.03329e-08	1.52862e-06	0.00314424	6.89368e-06	-0.143696	-0.117336	MAGI2	9.46404e-06
chr16	58914220	58914345	126	*	3	5.26883e-09	2.17911e-06	0.00139365	6.93785e-06	-0.128459	-0.106209	RP11-410D17.2	1.26157e-05
chr11	56430192	56431525	1334	*	3	9.29472e-07	1.76295e-06	0.00239225	6.98094e-06	-0.142626	-0.105186	OR5AR1	1.0608e-05
chr8	67925392	67926240	849	*	4	3.25698e-08	1.40662e-06	0.0029207	7.01395e-06	-0.137796	-0.100135	PPP1R42	8.8723e-06
chr9	1926400	1926754	355	*	2	1.53309e-09	3.12473e-06	0.000427063	7.05226e-06	-0.130231	-0.108516		1.68194e-05
chr7	42656871	42656915	45	*	2	2.84181e-09	3.04202e-06	0.0005141	7.10431e-06	-0.131882	-0.124593		1.6444e-05
chr2	137140148	137140899	752	*	2	5.71695e-08	2.94758e-06	0.000627918	7.11721e-06	-0.153408	-0.12244		1.60335e-05
chr1	240995973	240996546	574	*	2	7.98421e-09	2.98097e-06	0.000593035	7.13069e-06	-0.14662	-0.120715	RGS7	1.61727e-05
chr4	60017293	60017409	117	*	2	1.42797e-09	3.00766e-06	0.000598282	7.19698e-06	-0.126333	-0.123169		1.62866e-05
chr6	76108836	76109818	983	*	3	5.9112e-08	1.60317e-06	0.00323415	7.2093e-06	-0.123855	-0.116001	FILIP1	9.83845e-06
chr14	61822607	61822809	203	*	2	3.96929e-09	2.97013e-06	0.000662988	7.22044e-06	-0.144904	-0.142706	PRKCH	1.61216e-05
chr8	13222600	13223028	429	*	2	3.29044e-09	3.10176e-06	0.000558528	7.3219e-06	-0.169358	-0.15355	DLC1	1.67273e-05
chr10	124067280	124067666	387	*	3	7.40447e-12	0.000425255	0.00032822	7.33672e-06	-0.189512	-0.115848	BTBD16	0.000786276
chr5	178339172	178339445	274	*	3	2.27029e-09	3.73808e-06	0.000782111	7.35199e-06	-0.179062	-0.105835	ZFP2	1.93955e-05
chr6	88654320	88654493	174	*	2	3.47973e-09	3.03222e-06	0.000687591	7.39273e-06	-0.119512	-0.110169		1.63988e-05
chr1	55996920	55997258	339	*	2	5.14642e-09	3.06399e-06	0.00068586	7.45992e-06	-0.139077	-0.122004		1.65494e-05
chr9	119135155	119135382	228	*	3	3.97724e-09	2.81045e-06	0.00142633	7.51363e-06	-0.141479	-0.10583	PAPPA	1.54408e-05
chr7	97228621	97228812	192	*	2	4.619e-09	3.13026e-06	0.000686853	7.60646e-06	-0.134925	-0.122335		1.68386e-05
chr4	60698901	60699426	526	*	3	1.97421e-09	1.66243e-06	0.00359697	7.64292e-06	-0.160863	-0.107321	Y_RNA	1.01314e-05
chr3	169041586	169042374	789	*	3	1.02946e-09	3.96792e-06	0.00107638	7.67038e-06	-0.185791	-0.131957	MECOM	2.03846e-05
chr11	33079565	33079630	66	*	2	4.02494e-09	3.19173e-06	0.000647889	7.67761e-06	-0.135105	-0.13484	TCP11L1	1.71102e-05
chr11	111312361	111312453	93	*	2	2.34282e-09	3.39188e-06	0.000479176	7.73037e-06	-0.156587	-0.129013	POU2AF1	1.79812e-05
chr3	160717062	160717237	176	*	2	7.60098e-10	4.15069e-06	0.000222066	7.81835e-06	-0.149102	-0.123119	PPM1L	2.11298e-05
chr15	74087292	74088266	975	*	2	8.15206e-07	3.24605e-06	0.00071208	7.89799e-06	-0.124342	-0.109841		1.73606e-05
chr9	109975923	109976075	153	*	2	4.99908e-09	3.27332e-06	0.000693501	7.92886e-06	-0.196959	-0.172251		1.74764e-05
chr2	157909201	157909644	444	*	2	7.40146e-09	3.2791e-06	0.000693433	7.94133e-06	-0.125166	-0.110971		1.74991e-05
chr7	134378231	134379148	918	*	2	7.89008e-09	4.07347e-06	0.000255536	7.96308e-06	-0.122857	-0.102925		2.08262e-05
chr15	93188381	93188935	555	*	2	7.68349e-10	3.47081e-06	0.000544136	8.05648e-06	-0.143096	-0.112427	FAM174B	1.83393e-05
chr5	62073623	62074261	639	*	2	8.76596e-11	4.78642e-06	0.000170768	8.19248e-06	-0.19137	-0.121219		2.36183e-05
chr2	2321772	2321788	17	*	2	2.55401e-09	3.42771e-06	0.000659461	8.20479e-06	-0.143012	-0.132922	MYT1L	1.8148e-05
chr1	5327993	5328219	227	*	2	5.9577e-09	3.38926e-06	0.000729762	8.23842e-06	-0.116124	-0.108723		1.79722e-05
chr1	232320035	232320659	625	*	2	3.84974e-10	4.64404e-06	0.000199707	8.34258e-06	-0.119086	-0.102913	RP5-865N13.2	2.30954e-05
chr12	68634040	68634913	874	*	2	1.30155e-08	4.04494e-06	0.000325988	8.36024e-06	-0.139224	-0.114028		2.07115e-05
chr2	182061427	182062393	967	*	2	3.30956e-08	4.1376e-06	0.00033483	8.57141e-06	-0.19215	-0.162033	AC104820.2	2.10788e-05
chr21	43835293	43835592	300	*	2	1.61361e-09	3.54266e-06	0.000729216	8.57215e-06	-0.134735	-0.121816	UBASH3A	1.86356e-05
chr1	56359540	56360479	940	*	2	5.83305e-07	3.57853e-06	0.000694572	8.59103e-06	-0.141706	-0.140153		1.87858e-05
chr8	105677501	105678889	1389	*	3	3.85978e-07	3.05187e-06	0.00121305	8.65582e-06	-0.209293	-0.111294	RP11-127H5.1	1.6492e-05
chr3	72128386	72128806	421	*	2	5.30221e-09	3.67236e-06	0.000627754	8.66177e-06	-0.142277	-0.11995	LINC00877	1.91415e-05
chr2	40436490	40436843	354	*	2	4.74736e-09	3.73667e-06	0.000617189	8.77363e-06	-0.125711	-0.104225	SLC8A1-AS1, SLC8A1	1.93911e-05
chr3	29738084	29738423	340	*	2	7.45533e-10	4.23868e-06	0.00035547	8.8602e-06	-0.159364	-0.137768	RBMS3	2.14787e-05
chr6	24743575	24743861	287	*	2	1.82368e-10	4.44167e-06	0.000299009	8.87788e-06	-0.202785	-0.135837	RP3-369A17.4	2.22734e-05
chr9	72002574	72002861	288	*	3	2.30647e-08	1.94678e-06	0.00381775	8.88466e-06	-0.131035	-0.116843	FAM189A2	1.14664e-05
chr10	107294042	107294340	299	*	2	6.08548e-09	3.73992e-06	0.000696571	8.94076e-06	-0.153465	-0.123365		1.9402e-05
chr2	217731345	217731748	404	*	2	1.49258e-09	4.30665e-06	0.000365486	9.03329e-06	-0.16782	-0.104254	AC007563.5, AC007557.2	2.17684e-05
chr1	157492685	157492802	118	*	2	3.25411e-10	5.14111e-06	0.000197937	9.03901e-06	-0.141071	-0.100408	FCRL5	2.49621e-05
chr2	45224505	45226009	1505	*	3	6.70398e-09	2.96668e-06	0.00101275	9.05838e-06	-0.154887	-0.101019		1.61053e-05
chr16	79897267	79897930	664	*	3	5.06337e-09	2.65659e-06	0.00135033	9.09737e-06	-0.195939	-0.106037		1.47924e-05
chr1	15068172	15068966	795	*	2	8.10988e-08	3.89423e-06	0.000633538	9.13829e-06	-0.14804	-0.13868	KAZN	2.00628e-05
chr5	148664606	148664889	284	*	2	2.03611e-09	3.93276e-06	0.00060455	9.15104e-06	-0.131472	-0.106258	AFAP1L1	2.02369e-05
chr6	148878402	148879122	721	*	2	2.29956e-09	4.73346e-06	0.000289063	9.29172e-06	-0.143622	-0.134685		2.34279e-05
chr1	56192381	56192883	503	*	2	4.92486e-09	4.10069e-06	0.000541476	9.32407e-06	-0.175705	-0.14651	RP11-466L17.1	2.09192e-05
chr8	145599284	145599544	261	*	2	6.7195e-10	4.02277e-06	0.000618152	9.36927e-06	0.178145	0.135302	ADCK5	2.06165e-05
chr1	114661534	114661683	150	*	2	1.69933e-10	7.34982e-06	9.21611e-05	9.38498e-06	-0.154358	-0.107685	SYT6	3.30217e-05
chr11	132227277	132228243	967	*	3	1.40566e-07	2.42459e-06	0.00246832	9.54194e-06	-0.128787	-0.108522		1.37555e-05
chr12	5143048	5144037	990	*	2	1.94239e-06	3.95463e-06	0.00078298	9.55639e-06	-0.149912	-0.120274		2.0325e-05
chr1	118530784	118531323	540	*	2	1.08618e-08	4.08194e-06	0.00066253	9.59451e-06	-0.155245	-0.149263	SPAG17	2.08542e-05
chr3	84339003	84339477	475	*	2	1.91544e-09	4.25306e-06	0.000538157	9.61709e-06	-0.175316	-0.156661	AC108696.1	2.15421e-05
chr5	80716159	80716263	105	*	2	6.16414e-09	4.15642e-06	0.00061877	9.64582e-06	-0.128578	-0.126282	SSBP2	2.11526e-05
chr2	237678157	237679326	1170	*	3	1.05884e-06	1.07424e-05	0.000746316	9.68267e-06	-0.136025	-0.103606		4.46513e-05
chr20	46115856	46116225	370	*	3	1.01953e-09	8.83738e-06	0.000731373	9.80647e-06	-0.16186	-0.104904		3.82365e-05
chr6	106056640	106056667	28	*	2	8.55958e-10	4.23407e-06	0.000631871	9.83794e-06	-0.125881	-0.117954		2.14586e-05
chr3	45725686	45725913	228	*	2	8.08603e-11	8.65441e-06	7.72367e-05	9.91787e-06	-0.15204	-0.112446	LIMD1, LIMD1-AS1	3.76207e-05
chr15	47564943	47565246	304	*	2	2.32807e-09	4.37441e-06	0.000562326	9.93195e-06	-0.184825	-0.16151	SEMA6D, RN7SKP139	2.20361e-05
chr7	47826387	47826483	97	*	2	8.98724e-09	4.12733e-06	0.000795236	9.95187e-06	-0.102828	-0.10086	HUS1, PKD1L1	2.10328e-05
chr17	9292737	9293345	609	*	2	1.93638e-09	4.93431e-06	0.000337032	9.96393e-06	-0.202445	-0.12427	STX8	2.41394e-05
chr14	22635468	22635534	67	*	2	7.41237e-09	4.24714e-06	0.000676448	9.97062e-06	0.141192	0.129306		2.15153e-05
chr3	106725604	106726242	639	*	3	1.52169e-09	5.31738e-06	0.0012764	9.98671e-06	-0.157266	-0.113058	LINC00882	2.55643e-05
chr3	152768984	152769889	906	*	2	1.39844e-09	6.31086e-06	0.000159274	1.00023e-05	-0.20832	-0.124521		2.92288e-05
chr8	77711520	77712148	629	*	2	3.42786e-08	4.19557e-06	0.00075665	1.00284e-05	-0.168131	-0.13328	ZFHX4	2.13044e-05
chr8	106837778	106838430	653	*	3	1.58608e-10	1.36549e-05	0.000619628	1.00412e-05	-0.184722	-0.110812	RP11-152P17.2	5.40568e-05
chr17	75229687	75229837	151	*	2	4.529e-09	4.57735e-06	0.000495376	1.01034e-05	-0.142101	-0.105022		2.28334e-05
chr11	45692152	45693055	904	*	2	9.06466e-07	4.19126e-06	0.000804633	1.01067e-05	-0.111549	-0.100756		2.12857e-05
chr3	103711383	103711502	120	*	2	9.04609e-09	4.21728e-06	0.000789152	1.01354e-05	-0.119584	-0.113122		2.13931e-05
chr11	6049230	6049729	500	*	2	6.00267e-09	4.54588e-06	0.000570358	1.02976e-05	-0.194504	-0.152787		2.26996e-05
chr5	33049705	33050111	407	*	2	8.23087e-09	4.40213e-06	0.000697017	1.03408e-05	-0.130376	-0.119762	CTD-2066L21.3	2.21296e-05
chr8	96364247	96364894	648	*	2	2.92976e-08	4.41479e-06	0.00069841	1.03704e-05	-0.119956	-0.101641	KB-1047C11.2	2.21711e-05
chr5	78439992	78440068	77	*	2	8.39264e-09	4.40408e-06	0.000710235	1.03745e-05	-0.119359	-0.110122	DMGDH	2.21335e-05
chr11	116231494	116232372	879	*	2	6.82251e-07	4.33132e-06	0.000809152	1.04175e-05	-0.108193	-0.105616		2.18737e-05
chr13	90378441	90378588	148	*	2	1.95355e-09	5.46128e-06	0.00028759	1.04542e-05	-0.176547	-0.147166		2.6105e-05
chr8	23651954	23652248	295	*	2	1.17095e-08	4.35523e-06	0.000831699	1.05092e-05	-0.148963	-0.139735		2.1956e-05
chr8	57069688	57070013	326	*	3	2.55932e-08	2.44496e-06	0.00350467	1.05943e-05	0.136346	0.125815		1.38551e-05
chr3	70928533	70928977	445	*	3	3.17292e-08	2.51806e-06	0.00336562	1.06007e-05	-0.11342	-0.100802		1.41778e-05
chr4	134482266	134482529	264	*	2	2.94622e-09	5.05986e-06	0.000410064	1.06155e-05	-0.148702	-0.130168		2.4634e-05
chr8	29356671	29357644	974	*	3	1.38496e-08	2.92169e-06	0.00238581	1.06506e-05	-0.163724	-0.124337		1.59217e-05
chr5	2100069	2101032	964	*	3	3.43813e-08	2.73709e-06	0.00235163	1.06959e-05	-0.140165	-0.101668		1.51194e-05
chr8	117148686	117148984	299	*	2	6.03873e-09	4.71588e-06	0.000605708	1.07443e-05	-0.148164	-0.124457	LINC00536	2.33739e-05
chr2	36960036	36960330	295	*	2	1.33821e-09	4.80229e-06	0.000554063	1.07497e-05	-0.128205	-0.108046	VIT	2.36694e-05
chr12	99640309	99640830	522	*	3	1.80854e-08	2.88186e-06	0.0023252	1.0785e-05	-0.131411	-0.114908	ANKS1B	1.57422e-05
chr2	49255400	49255575	176	*	2	1.13969e-08	4.48442e-06	0.000844205	1.08112e-05	-0.129951	-0.109471	FSHR	2.2459e-05
chr1	37730851	37730856	6	*	2	3.95927e-09	5.3433e-06	0.000380999	1.09479e-05	-0.143943	-0.116122	RP5-1180C18.1	2.56565e-05
chr8	83589453	83590848	1396	*	4	1.05202e-06	1.536e-06	0.0084281	1.09495e-05	-0.140659	-0.103953		9.49948e-06
chr2	137300564	137301920	1357	*	3	8.08014e-08	3.11458e-06	0.00248171	1.09638e-05	-0.138441	-0.102818		1.67753e-05
chr19	3852027	3852527	501	*	2	2.46736e-09	4.80454e-06	0.000634335	1.10064e-05	-0.137146	-0.11501	ZFR2	2.36737e-05
chr8	81830800	81831079	280	*	3	3.16102e-08	2.47915e-06	0.00392345	1.10122e-05	-0.142101	-0.127149		1.40051e-05
chr16	5270794	5270799	6	*	2	1.10733e-08	4.61122e-06	0.000811786	1.10239e-05	-0.12331	-0.118777		2.29706e-05
chr15	83789735	83790470	736	*	3	5.90733e-09	3.62311e-06	0.0014955	1.10453e-05	-0.143526	-0.102531	TM6SF1, HDGFRP3	1.89656e-05
chr8	47846324	47846628	305	*	2	8.38032e-09	4.7389e-06	0.000705349	1.10606e-05	-0.137357	-0.121434		2.34413e-05
chr1	193699388	193699433	46	*	2	1.04637e-08	4.70066e-06	0.000766884	1.1122e-05	-0.152986	-0.119352		2.33195e-05
chr10	135373647	135373802	156	*	2	8.90382e-09	4.67611e-06	0.000792801	1.11245e-05	-0.12096	-0.114954	CYP2E1, SPRN, SYCE1	2.32307e-05
chr2	117246976	117246996	21	*	2	1.01193e-08	4.73756e-06	0.000736121	1.11309e-05	-0.144852	-0.119834		2.34413e-05
chr21	28821354	28821561	208	*	2	1.03612e-08	4.75181e-06	0.000779683	1.12575e-05	-0.167237	-0.163095		2.34833e-05
chr6	111924395	111925158	764	*	2	4.89202e-09	5.76475e-06	0.000324996	1.1259e-05	0.136662	0.104534	TRAF3IP2	2.72184e-05
chr11	88236826	88236964	139	*	2	8.38342e-09	4.92618e-06	0.000647388	1.12895e-05	-0.125143	-0.113928		2.41066e-05
chr14	53805277	53805473	197	*	2	1.19835e-08	4.70914e-06	0.000849841	1.13067e-05	-0.114749	-0.113729	AL163953.3	2.3348e-05
chr4	187548782	187549458	677	*	2	1.57006e-08	5.12056e-06	0.000541024	1.13193e-05	-0.231389	-0.161154	FAT1	2.4873e-05
chr11	31262762	31264434	1673	*	4	1.02442e-07	2.20336e-06	0.0041959	1.13256e-05	-0.141846	-0.100354	DCDC1	1.2726e-05
chr12	63179691	63179901	211	*	2	4.69447e-09	4.7213e-06	0.000862079	1.13556e-05	-0.13763	-0.129904	PPM1H	2.33846e-05
chr17	5820161	5820294	134	*	2	1.12265e-08	4.78794e-06	0.000798597	1.1374e-05	-0.13769	-0.135084	WSCD1	2.3619e-05
chr2	109253700	109254039	340	*	2	1.92425e-09	5.79735e-06	0.000340908	1.14387e-05	-0.130344	-0.107917	LIMS1	2.73385e-05
chr2	3772172	3772490	319	*	3	8.72035e-09	3.68884e-06	0.00186129	1.14568e-05	-0.149698	-0.112961	DCDC2C	1.92098e-05
chr14	69430269	69431073	805	*	2	1.20719e-07	4.92583e-06	0.000725743	1.14977e-05	0.11549	0.112897	ACTN1	2.41066e-05
chr7	81662170	81662453	284	*	3	1.20839e-08	3.5099e-06	0.00188134	1.15401e-05	-0.12821	-0.106285	CACNA2D1	1.85059e-05
chr22	29870275	29870444	170	*	2	5.63048e-09	5.25206e-06	0.000535524	1.15497e-05	-0.133318	-0.113473	RFPL1S	2.53893e-05
chr22	27509335	27509356	22	*	2	6.06816e-09	5.38271e-06	0.000482266	1.15646e-05	-0.133182	-0.112469		2.58114e-05
chr1	58861061	58861156	96	*	2	8.88795e-09	5.08345e-06	0.000644496	1.15975e-05	-0.124479	-0.117635	DAB1	2.47313e-05
chr4	26016797	26017163	367	*	2	4.05987e-09	5.41082e-06	0.000486306	1.16356e-05	-0.132416	-0.106943		2.5919e-05
chr5	136325044	136325460	417	*	3	1.27816e-08	3.45067e-06	0.00241637	1.17412e-05	-0.126642	-0.103144	SPOCK1	1.82526e-05
chr2	156186078	156186776	699	*	3	3.87624e-08	2.70571e-06	0.00374819	1.17574e-05	-0.145185	-0.11887		1.49976e-05
chr20	15684421	15684473	53	*	2	1.27559e-08	4.9543e-06	0.000831037	1.17947e-05	-0.171793	-0.146422	MACROD2	2.42165e-05
chr11	93672497	93673012	516	*	2	3.37635e-08	4.94304e-06	0.000884283	1.18752e-05	-0.106818	-0.100575		2.41752e-05
chr1	238225698	238226289	592	*	2	4.55273e-08	4.98499e-06	0.000856975	1.19126e-05	-0.10748	-0.106139		2.43456e-05
chr12	71299535	71300665	1131	*	3	4.65762e-08	4.30205e-06	0.00118619	1.19361e-05	-0.15595	-0.108484	PTPRR	2.17548e-05
chr8	101845088	101845098	11	*	2	1.12921e-08	5.17992e-06	0.000718438	1.20025e-05	-0.137055	-0.124955		2.51079e-05
chr8	140115084	140116248	1165	*	3	5.13076e-07	2.85854e-06	0.00345021	1.20644e-05	-0.143909	-0.117101		1.56448e-05
chr2	168103475	168104087	613	*	4	4.81722e-10	2.47981e-06	0.00471416	1.22856e-05	-0.138462	-0.102433	XIRP2	1.40051e-05
chr19	1840411	1840461	51	*	2	6.46537e-09	5.8733e-06	0.000464979	1.23728e-05	0.12157	0.107945	REXO1	2.76139e-05
chr8	134590224	134591016	793	*	2	8.53637e-08	5.46906e-06	0.000648254	1.23789e-05	-0.123218	-0.12216		2.61322e-05
chr5	88122944	88123151	208	*	2	5.46531e-09	5.87789e-06	0.000476992	1.24453e-05	-0.14694	-0.120235	MEF2C	2.76308e-05
chr5	105880927	105881313	387	*	3	1.73461e-08	3.66872e-06	0.00252633	1.25653e-05	-0.107768	-0.102566		1.91312e-05
chr2	129397288	129397751	464	*	2	3.75913e-09	5.4464e-06	0.00076168	1.26642e-05	-0.116796	-0.100208		2.60493e-05
chr11	117522938	117523000	63	*	2	1.48864e-08	5.34928e-06	0.00086947	1.2715e-05	-0.110527	-0.103331	DSCAML1	2.56816e-05
chr7	155592263	155592645	383	*	3	1.20841e-08	3.8201e-06	0.00160597	1.27534e-05	-0.226212	-0.112944		1.97433e-05
chr6	90031402	90031462	61	*	2	1.45566e-08	5.4284e-06	0.000826173	1.27857e-05	-0.144162	-0.125387		2.59741e-05
chr10	88145798	88146442	645	*	2	4.46229e-08	5.49974e-06	0.000786493	1.28382e-05	-0.115226	-0.111138		2.62568e-05
chr12	5979193	5979643	451	*	2	1.33643e-08	5.56231e-06	0.000740497	1.28448e-05	-0.105101	-0.100844	ANO2	2.6459e-05
chr11	117332647	117333543	897	*	2	5.02987e-09	6.86147e-06	0.000309667	1.2857e-05	-0.131141	-0.115831	DSCAML1	3.12466e-05
chr14	27545253	27545791	539	*	3	6.61212e-08	3.00607e-06	0.00389059	1.29175e-05	-0.133851	-0.108406	RP11-384J4.2	1.62805e-05
chr4	60697675	60697873	199	*	2	1.1951e-09	6.04316e-06	0.000534493	1.30354e-05	-0.137827	-0.127871		2.82719e-05
chr20	57078039	57078965	927	*	2	1.50429e-06	5.49345e-06	0.000910343	1.31075e-05	-0.114564	-0.114372	APCDD1L	2.62304e-05
chr3	45906498	45906856	359	*	2	2.67543e-10	9.53661e-06	0.000139043	1.3174e-05	-0.182747	-0.133353	LZTFL1	4.06457e-05
chr11	34999276	35000144	869	*	3	6.18311e-12	9.40058e-05	0.000162024	1.31806e-05	-0.218984	-0.106952	PDHX	0.000243425
chr17	39010548	39010551	4	*	2	1.45054e-08	5.64451e-06	0.000808956	1.31951e-05	-0.130272	-0.127442	RP5-1110E20.1	2.67614e-05
chr22	18527557	18527778	222	*	2	1.7731e-08	5.53988e-06	0.000929024	1.3245e-05	0.222258	0.202118		2.63896e-05
chr20	57982969	57983876	908	*	2	7.38802e-07	5.65e-06	0.000842456	1.32884e-05	-0.146091	-0.119989		2.67837e-05
chr11	119630144	119630362	219	*	2	7.64069e-09	6.23322e-06	0.000538553	1.34076e-05	-0.139124	-0.122549		2.89357e-05
chr12	9039263	9040257	995	*	2	4.16414e-07	6.04308e-06	0.000623334	1.34148e-05	-0.145642	-0.100564	A2ML1	2.82719e-05
chr12	73122996	73123947	952	*	3	7.20064e-08	4.74072e-06	0.00167112	1.34396e-05	-0.135986	-0.113708		2.34469e-05
chr12	98114492	98115032	541	*	2	4.71385e-08	5.6395e-06	0.000935982	1.34724e-05	-0.134737	-0.117753	RP11-1016B18.1	2.6745e-05
chr17	6081819	6082551	733	*	2	2.30214e-07	5.65315e-06	0.000924054	1.34769e-05	-0.129186	-0.114322		2.67949e-05
chr1	187609132	187609278	147	*	3	5.36837e-09	4.0838e-06	0.00172697	1.35199e-05	-0.152458	-0.105031		2.08606e-05
chr2	7959915	7960281	367	*	2	1.90187e-08	5.70423e-06	0.000894869	1.35227e-05	-0.140771	-0.136092		2.69885e-05
chr15	79341169	79341902	734	*	2	1.88188e-08	6.45527e-06	0.00049088	1.3563e-05	-0.176165	-0.100201	RASGRF1	2.97511e-05
chr21	39234294	39234433	140	*	2	1.57939e-08	5.75196e-06	0.000892392	1.36182e-05	-0.124031	-0.119944	KCNJ6	2.71693e-05
chr20	31165639	31165773	135	*	2	1.67247e-08	5.72319e-06	0.000958659	1.36977e-05	-0.116523	-0.103877	C20orf112	2.7067e-05
chr12	108887696	108888672	977	*	2	4.08936e-06	5.78164e-06	0.000963857	1.38336e-05	-0.126709	-0.111851		2.72907e-05
chr4	27217668	27218661	994	*	2	3.8925e-06	5.78647e-06	0.000959286	1.38347e-05	-0.169193	-0.121499	AC024132.1	2.73083e-05
chr2	198948520	198948756	237	*	2	2.87137e-09	6.10419e-06	0.000716858	1.38671e-05	-0.160424	-0.125323	PLCL1	2.84873e-05
chr5	169663955	169664197	243	*	2	2.08458e-08	5.80068e-06	0.000964089	1.38749e-05	-0.117347	-0.107398	C5orf58	2.73504e-05
chr8	28950249	28950303	55	*	2	1.53021e-08	6.04687e-06	0.000757927	1.388e-05	0.185755	0.164578	KIF13B	2.82776e-05
chr8	21780678	21780820	143	*	2	9.57987e-09	6.56419e-06	0.000550577	1.40789e-05	0.110182	0.109793	XPO7	3.01372e-05
chr12	45245909	45246497	589	*	3	2.43589e-08	5.19079e-06	0.00207371	1.4096e-05	-0.17002	-0.103265	NELL2	2.51428e-05
chr14	55840839	55841074	236	*	2	7.24961e-09	6.73957e-06	0.00050526	1.41553e-05	-0.169177	-0.107594	ATG14	3.07897e-05
chr8	1043020	1043787	768	*	2	1.99143e-07	5.99169e-06	0.000912187	1.41693e-05	-0.120296	-0.107824	ERICH1-AS1	2.80925e-05
chr10	65460017	65460155	139	*	2	1.65016e-08	6.14857e-06	0.000801967	1.4215e-05	-0.138882	-0.132263	RP11-170M17.1	2.86308e-05
chr15	82158318	82158599	282	*	2	2.17192e-09	8.01515e-06	0.000285633	1.42987e-05	-0.175903	-0.132519	RP11-499F3.2	3.54201e-05
chr13	91741887	91742282	396	*	2	1.72773e-09	7.91691e-06	0.000297788	1.43127e-05	-0.188226	-0.142817		3.50646e-05
chr9	21384658	21385836	1179	*	3	1.86393e-07	3.37202e-06	0.00401049	1.43792e-05	-0.168859	-0.119018	IFNA2	1.79001e-05
chr10	127916635	127916927	293	*	2	1.4954e-08	6.06168e-06	0.000974222	1.44544e-05	-0.154192	-0.144693	ADAM12	2.8343e-05
chr2	40574313	40575923	1611	*	3	1.12205e-05	3.55378e-06	0.00346114	1.45906e-05	-0.141749	-0.102459	SLC8A1	1.86854e-05
chr4	30759285	30759604	320	*	2	1.29194e-08	6.45935e-06	0.000722271	1.45914e-05	-0.177812	-0.13695	PCDH7	2.97556e-05
chr6	29414755	29414910	156	*	3	9.24301e-09	4.91686e-06	0.00230722	1.45922e-05	-0.148808	-0.105545	OR11A1	2.40712e-05
chr4	130699705	130700964	1260	*	3	3.62306e-06	4.74159e-06	0.00245173	1.47343e-05	-0.166283	-0.120781	RP11-422J15.1	2.34478e-05
chr22	40255881	40256586	706	*	2	1.15147e-07	6.31987e-06	0.000864764	1.47387e-05	-0.141923	-0.115596	ENTHD1	2.92593e-05
chr19	38319891	38320570	680	*	3	4.33267e-10	6.3614e-05	0.000637666	1.47433e-05	-0.174146	-0.114999	CTD-2554C21.3, AC016582.2	0.00017922
chr5	136836341	136837077	737	*	3	2.97553e-08	4.35929e-06	0.00204319	1.47603e-05	-0.149282	-0.109975	SPOCK1	2.19696e-05
chr2	35695553	35696524	972	*	3	4.2051e-08	4.91458e-06	0.00124917	1.4778e-05	-0.220064	-0.126793	MIR548AD	2.4067e-05
chr20	53253707	53254125	419	*	2	6.80598e-09	7.0292e-06	0.00052932	1.48137e-05	-0.130424	-0.122665	DOK5	3.18326e-05
chr19	44813896	44814671	776	*	3	7.46552e-08	4.79733e-06	0.00226866	1.48539e-05	-0.145204	-0.111891		2.36483e-05
chr21	16251487	16251876	390	*	2	2.07758e-08	6.45578e-06	0.000875012	1.5047e-05	-0.135332	-0.116756	AF127936.7	2.97511e-05
chr6	30761762	30761828	67	*	2	1.68149e-08	6.6736e-06	0.000734008	1.50564e-05	-0.147761	-0.143473		3.05699e-05
chr18	61582344	61582547	204	*	2	1.14264e-08	6.40464e-06	0.000924019	1.50655e-05	-0.129286	-0.123991	SERPINB10	2.95712e-05
chr15	84131014	84131764	751	*	2	3.13974e-07	6.4178e-06	0.000972945	1.52086e-05	-0.107986	-0.105268	SH3GL3	2.96239e-05
chr3	2941537	2942503	967	*	3	9.16399e-08	7.97097e-06	0.00124367	1.52159e-05	-0.198111	-0.109663	CNTN4	3.52584e-05
chr3	195648314	195648562	249	*	3	6.38391e-08	3.47408e-06	0.00468683	1.53775e-05	-0.115497	-0.106781		1.83508e-05
chr21	30009254	30009854	601	*	3	7.75319e-08	4.09857e-06	0.0030191	1.55004e-05	-0.130596	-0.103904	AF131217.1	2.09142e-05
chr2	231658979	231659688	710	*	2	8.61937e-08	6.83962e-06	0.000794715	1.55925e-05	-0.228963	-0.132151	CAB39	3.11636e-05
chr13	39068431	39068618	188	*	2	2.24856e-08	6.69758e-06	0.000919842	1.56664e-05	-0.172008	-0.145934		3.06592e-05
chr7	78151387	78151467	81	*	2	1.61683e-08	7.12105e-06	0.000672373	1.56882e-05	-0.223649	-0.18362	MAGI2	3.21635e-05
chr22	33265080	33265212	133	*	2	1.92868e-08	6.9446e-06	0.000791016	1.57906e-05	-0.120378	-0.110156	SYN3	3.15329e-05
chr2	237458369	237458574	206	*	2	3.21336e-10	1.48438e-05	9.4249e-05	1.58008e-05	-0.174082	-0.115084		5.77071e-05
chr3	70905636	70906307	672	*	2	8.59413e-09	7.62381e-06	0.000524234	1.58454e-05	-0.113499	-0.107793		3.39994e-05
chr4	8193123	8193310	188	*	2	1.23485e-08	7.22775e-06	0.000667628	1.58715e-05	-0.185794	-0.120011	SH3TC1	3.2581e-05
chr7	92459517	92460784	1268	*	3	3.54168e-09	9.5599e-06	0.00108139	1.59131e-05	0.154133	0.107325	CDK6	4.07215e-05
chr4	153186305	153186554	250	*	2	2.45634e-08	6.7172e-06	0.00100513	1.59161e-05	-0.150752	-0.138082		3.07161e-05
chr2	1054787	1054860	74	*	2	2.73614e-08	6.73588e-06	0.00102321	1.59969e-05	-0.130955	-0.115795	SNTG2, AC114808.3	3.07769e-05
chr21	37802565	37802595	31	*	2	1.71298e-08	6.72999e-06	0.00103611	1.60132e-05	-0.109877	-0.101125		3.07541e-05
chr1	247836990	247837536	547	*	2	2.29524e-08	7.15032e-06	0.000742949	1.60275e-05	-0.205293	-0.159076	RP11-634B7.4	3.22702e-05
chr12	98793477	98793604	128	*	2	2.03705e-08	6.96552e-06	0.000853351	1.60308e-05	-0.12721	-0.110844		3.16111e-05
chr4	189860869	189860886	18	*	2	2.0608e-08	7.09494e-06	0.000781159	1.60565e-05	-0.120678	-0.106946		3.20706e-05
chr11	42107926	42108402	477	*	3	1.07908e-08	4.76148e-06	0.00285328	1.60667e-05	-0.140334	-0.106588	RP11-148I19.1	2.35122e-05
chr9	16337094	16337710	617	*	2	2.87301e-09	8.86589e-06	0.000330141	1.61256e-05	-0.174192	-0.12654		3.83163e-05
chr17	9923497	9923599	103	*	3	1.99328e-08	4.10077e-06	0.00332348	1.62829e-05	-0.168132	-0.131256	GAS7	2.09192e-05
chr7	38340103	38340955	853	*	2	3.33475e-07	7.18222e-06	0.000815034	1.63462e-05	-0.127325	-0.108655		3.23971e-05
chr20	56025557	56025683	127	*	2	8.8102e-09	7.52207e-06	0.000652101	1.63581e-05	-0.138428	-0.101446		3.36464e-05
chr1	191189796	191190697	902	*	2	2.09389e-06	6.8896e-06	0.00104302	1.63681e-05	-0.183958	-0.180533	RP11-309H21.2	3.13413e-05
chr4	14411456	14412199	744	*	2	3.19488e-07	6.94159e-06	0.00100402	1.63873e-05	-0.136986	-0.128079		3.15234e-05
chr4	138577242	138577761	520	*	2	2.37273e-08	7.06521e-06	0.000928395	1.64512e-05	-0.135381	-0.134219		3.19619e-05
chr12	12957471	12957749	279	*	2	1.2222e-09	1.036e-05	0.000232206	1.65528e-05	-0.15262	-0.110168	APOLD1	4.33935e-05
chr6	162034669	162035273	605	*	2	1.38316e-07	6.97716e-06	0.00106103	1.65948e-05	-0.112459	-0.111723	PARK2	3.16514e-05
chr16	7565837	7566317	481	*	2	5.95745e-08	7.00465e-06	0.00106419	1.66604e-05	-0.146076	-0.127667	RBFOX1	3.17508e-05
chr8	118324341	118324548	208	*	2	2.84396e-08	7.06416e-06	0.00101724	1.66774e-05	-0.178825	-0.156068		3.19614e-05
chr5	158456264	158456317	54	*	2	1.29931e-08	8.07305e-06	0.000530543	1.66781e-05	-0.136982	-0.131746	EBF1	3.56179e-05
chr11	87184120	87184342	223	*	2	3.1009e-08	7.13683e-06	0.00105177	1.69127e-05	-0.103781	-0.100722		3.2222e-05
chr8	29705945	29706233	289	*	2	1.89369e-08	7.16548e-06	0.00103102	1.69241e-05	-0.152622	-0.112435	RP11-94H18.1	3.23343e-05
chr9	137193619	137193844	226	*	2	2.82024e-08	7.2728e-06	0.000990784	1.70485e-05	-0.134706	-0.121247		3.2741e-05
chr7	82222420	82223367	948	*	2	9.33803e-07	7.47034e-06	0.000859513	1.70715e-05	-0.138796	-0.125816		3.34938e-05
chr6	90628418	90629064	647	*	2	2.36708e-08	8.13026e-06	0.000607027	1.72497e-05	-0.14217	-0.132387		3.58201e-05
chr4	26198975	26199269	295	*	2	2.57506e-08	7.48454e-06	0.000927981	1.73125e-05	-0.128675	-0.10754	RBPJ	3.35224e-05
chr4	102785903	102786371	469	*	2	3.99793e-09	9.19554e-06	0.000390219	1.73355e-05	-0.151461	-0.107519	BANK1	3.94621e-05
chr2	221008317	221009048	732	*	2	1.23455e-07	7.72294e-06	0.000829983	1.74761e-05	-0.154331	-0.112739	AC114765.1, AC114765.2	3.4361e-05
chr8	40543449	40543522	74	*	2	3.02784e-08	7.60334e-06	0.000958742	1.76458e-05	-0.13541	-0.132014	ZMAT4	3.39295e-05
chr8	133200717	133200832	116	*	2	1.14436e-08	7.7942e-06	0.000886949	1.78136e-05	-0.163573	-0.154635	KCNQ3	3.46167e-05
chr12	121566866	121567099	234	*	2	3.1139e-08	7.63608e-06	0.00101393	1.78663e-05	-0.166855	-0.125699		3.40438e-05
chr6	128222053	128222882	830	*	3	8.72355e-08	4.81843e-06	0.00270817	1.79066e-05	-0.15518	-0.10546	THEMIS	2.37216e-05
chr13	111067138	111068084	947	*	2	1.73076e-08	1.06814e-05	0.000279815	1.79131e-05	-0.143694	-0.105338	COL4A2	4.44805e-05
chr6	10841571	10841715	145	*	2	2.62719e-08	7.88158e-06	0.000867069	1.79221e-05	-0.130113	-0.126922	TMEM14B, RP11-637O19.3, SYCP2L	3.49487e-05
chr1	14124575	14125466	892	*	2	1.56957e-07	8.54034e-06	0.000598441	1.79404e-05	-0.16078	-0.107582	PRDM2	3.71977e-05
chr9	139456541	139456546	6	*	2	1.30961e-08	7.8194e-06	0.00092595	1.79895e-05	-0.104942	-0.101566		3.47106e-05
chr3	177801821	177802381	561	*	2	2.90694e-08	8.13525e-06	0.000768713	1.80472e-05	0.152331	0.123814		3.58323e-05
chr8	92605709	92606597	889	*	2	8.13138e-08	9.08633e-06	0.000497665	1.81764e-05	-0.119815	-0.104339	RP11-122C21.1	3.90816e-05
chr2	191980241	191980337	97	*	2	3.85765e-09	8.97127e-06	0.000555582	1.84205e-05	-0.134366	-0.11132	STAT4	3.8679e-05
chr14	83484836	83484877	42	*	2	3.53008e-08	7.87715e-06	0.00103422	1.84223e-05	-0.147787	-0.143273	RP11-452D21.1	3.49336e-05
chr1	40425741	40426487	747	*	2	1.95273e-07	7.92953e-06	0.000997319	1.84282e-05	-0.11486	-0.105363	MFSD2A	3.51159e-05
chr2	4050797	4050845	49	*	2	1.66476e-08	7.88905e-06	0.00108791	1.85872e-05	-0.124561	-0.108393		3.49686e-05
chr2	69281317	69281647	331	*	2	1.19649e-08	9.02733e-06	0.000573436	1.86429e-05	-0.133658	-0.100479	ANTXR1	3.88718e-05
chr11	27661223	27661304	82	*	2	2.34545e-08	8.66026e-06	0.000705079	1.87525e-05	-0.127587	-0.100395	BDNF-AS	3.76413e-05
chr3	25607502	25608008	507	*	2	1.43138e-08	8.98102e-06	0.000612456	1.88172e-05	-0.164535	-0.106956	RARB	3.87131e-05
chr7	84122019	84122752	734	*	3	1.07432e-07	4.89601e-06	0.00319112	1.88327e-05	-0.164944	-0.102229	SEMA3A	2.40047e-05
chr7	115473515	115473917	403	*	2	5.30286e-08	8.10426e-06	0.00113101	1.91478e-05	-0.172313	-0.157988		3.57274e-05
chr7	114329849	114330004	156	*	2	3.60696e-08	8.36733e-06	0.00101165	1.93704e-05	-0.167314	-0.144641	FOXP2	3.66329e-05
chr14	93076008	93076432	425	*	2	6.45113e-09	1.01474e-05	0.000445517	1.94255e-05	-0.149086	-0.118867	RIN3	4.27648e-05
chr11	7819812	7819874	63	*	2	2.44197e-08	8.55584e-06	0.000924314	1.94699e-05	-0.143376	-0.117772	RP11-35J10.5, RP11-494M8.4	3.7249e-05
chr15	95662644	95663129	486	*	2	4.26163e-08	8.50813e-06	0.000962336	1.95025e-05	-0.145038	-0.117163	RP11-255M2.2	3.70978e-05
chr9	37666803	37666886	84	*	2	3.48903e-09	9.07539e-06	0.000706373	1.95327e-05	-0.105494	-0.104949	FRMPD1, RP11-613M10.9	3.90394e-05
chr5	42483732	42484137	406	*	2	3.31462e-09	1.11971e-05	0.000333766	1.95449e-05	-0.192215	-0.14515	GHR	4.61325e-05
chr2	219028181	219028997	817	*	2	9.29273e-08	8.82537e-06	0.000807578	1.95458e-05	-0.122924	-0.102125	CXCR1	3.81946e-05
chr5	133050033	133050477	445	*	3	3.07208e-08	6.14078e-06	0.002801	1.96095e-05	-0.11842	-0.10107		2.86152e-05
chr3	179617207	179617214	8	*	2	4.35803e-08	8.30019e-06	0.00115949	1.96316e-05	-0.131585	-0.124775	PEX5L-AS2, PEX5L	3.64064e-05
chr2	17305179	17305579	401	*	3	8.79894e-08	4.63682e-06	0.00478831	1.97471e-05	-0.111696	-0.1061		2.30734e-05
chr13	42600412	42601138	727	*	2	2.2997e-10	1.72525e-05	0.000129097	1.99029e-05	-0.141984	-0.108184		6.49981e-05
chr21	31934366	31934478	113	*	2	2.05775e-08	9.63096e-06	0.00060712	1.99356e-05	-0.178605	-0.120395		4.09764e-05
chr4	3036134	3036239	106	*	2	1.58171e-08	1.02866e-05	0.000501144	2.02009e-05	-0.167952	-0.116895	GRK4	4.31601e-05
chr1	158368889	158369334	446	*	3	7.94473e-10	3.76447e-05	0.000474419	2.02047e-05	-0.151239	-0.110586	OR10T2	0.000119125
chr10	130525391	130525659	269	*	2	8.58247e-09	1.08183e-05	0.000424148	2.02349e-05	-0.15601	-0.118925		4.48961e-05
chr15	39882655	39883114	460	*	2	6.69323e-08	8.63029e-06	0.00116004	2.03286e-05	0.101143	0.100627	THBS1	3.75301e-05
chr14	30450122	30450799	678	*	3	3.11527e-07	5.26729e-06	0.0039071	2.03604e-05	-0.124651	-0.103862	PRKD1, CTD-2251F13.1	2.54163e-05
chr2	29685363	29686114	752	*	2	2.49308e-08	1.0577e-05	0.000476505	2.04322e-05	-0.150857	-0.107764	ALK	4.41191e-05
chr2	177737177	177737806	630	*	2	1.58691e-07	8.75488e-06	0.0011043	2.04389e-05	-0.158119	-0.137471		3.79611e-05
chr22	17840553	17840595	43	*	2	1.14884e-08	8.65212e-06	0.00118799	2.04455e-05	-0.144082	-0.109193		3.76155e-05
chr2	223086252	223086485	234	*	2	2.52271e-08	9.44579e-06	0.000759671	2.05014e-05	-0.142233	-0.118807	PAX3	4.0339e-05
chr10	82725222	82726192	971	*	2	1.82204e-07	1.04222e-05	0.000517766	2.05775e-05	-0.133158	-0.125051		4.35848e-05
chr3	17780992	17782211	1220	*	3	4.14678e-07	5.15451e-06	0.00430099	2.07085e-05	0.131898	0.100179	TBC1D5	2.50106e-05
chr2	167095947	167096202	256	*	2	2.70289e-08	9.51147e-06	0.000797177	2.08111e-05	-0.162389	-0.132799	AC010127.3, SCN9A	4.05739e-05
chr11	7259254	7259389	136	*	3	7.94674e-08	5.00143e-06	0.0048259	2.10863e-05	-0.166287	-0.121868		2.44155e-05
chr21	15919593	15919951	359	*	3	4.9351e-08	6.13657e-06	0.00336703	2.11855e-05	-0.143195	-0.125647	SAMSN1	2.86029e-05
chr11	3635781	3636101	321	*	2	3.30547e-08	9.18908e-06	0.00110458	2.13376e-05	-0.130333	-0.110701	TRPC2	3.94443e-05
chr11	3256761	3257489	729	*	2	4.77314e-09	1.30159e-05	0.000300481	2.13972e-05	-0.120158	-0.109901		5.20407e-05
chr20	15537818	15538767	950	*	2	2.88109e-06	9.20816e-06	0.00113256	2.14591e-05	-0.112798	-0.105962	MACROD2	3.95064e-05
chr1	72382645	72382835	191	*	2	1.21606e-08	1.15883e-05	0.000433395	2.15278e-05	-0.150877	-0.128515	NEGR1	4.73627e-05
chr6	70040338	70040888	551	*	2	1.55117e-07	9.1397e-06	0.00122051	2.1556e-05	-0.133225	-0.123203	BAI3	3.92668e-05
chr7	158358245	158358294	50	*	2	1.95114e-08	9.38503e-06	0.0010502	2.15683e-05	-0.139234	-0.121077	PTPRN2	4.01195e-05
chr16	24859619	24860569	951	*	2	3.03471e-06	9.25068e-06	0.00114409	2.15804e-05	-0.133075	-0.114662	SLC5A11	3.9664e-05
chr2	134570609	134571009	401	*	2	2.09969e-08	1.01935e-05	0.000706972	2.15882e-05	-0.13861	-0.114511		4.28937e-05
chr2	228647704	228648394	691	*	2	2.04407e-07	9.42515e-06	0.00104723	2.16399e-05	-0.163326	-0.128287		4.02609e-05
chr2	150810518	150810538	21	*	2	4.53287e-08	9.52755e-06	0.00100403	2.16982e-05	-0.122225	-0.118134		4.06271e-05
chr4	190213600	190213793	194	*	2	4.15013e-08	9.59379e-06	0.000990758	2.17829e-05	-0.134144	-0.10879		4.08234e-05
chr5	109422518	109423564	1047	*	3	1.63389e-06	7.47318e-06	0.00242621	2.19318e-05	-0.146865	-0.115375		3.34978e-05
chr1	70507292	70508118	827	*	2	3.60266e-08	1.1824e-05	0.000440342	2.19747e-05	-0.15008	-0.135876	LRRC7	4.81652e-05
chr6	135889377	135889710	334	*	2	6.71841e-08	9.34048e-06	0.00123706	2.20215e-05	-0.199421	-0.169132	LINC00271	3.99639e-05
chr1	19426249	19426978	730	*	4	2.50433e-07	3.51805e-06	0.00935302	2.20689e-05	0.134862	0.104803	UBR4	1.85374e-05
chr15	86660946	86661306	361	*	3	4.49267e-08	1.29451e-05	0.00176004	2.21032e-05	-0.160873	-0.107949		5.18172e-05
chr7	157562675	157563602	928	*	2	1.54919e-06	9.71594e-06	0.00106536	2.22899e-05	-0.130631	-0.101422	PTPRN2	4.12867e-05
chr20	6145204	6145814	611	*	3	4.928e-09	1.65598e-05	0.00143623	2.26139e-05	-0.178738	-0.107898		6.28934e-05
chr1	99922633	99923170	538	*	2	1.25314e-08	1.1635e-05	0.000529009	2.26724e-05	-0.183568	-0.127398		4.75195e-05
chr16	87118888	87119252	365	*	2	3.6126e-08	1.02092e-05	0.000913214	2.26832e-05	-0.153196	-0.124697	C16orf95	4.29353e-05
chr11	109948734	109948791	58	*	2	2.36674e-08	1.0575e-05	0.000784262	2.27388e-05	-0.137261	-0.106406		4.41163e-05
chr2	136890383	136891334	952	*	2	1.26527e-07	1.10191e-05	0.000662497	2.27675e-05	-0.135084	-0.116107		4.55471e-05
chr4	33434719	33435018	300	*	2	6.42026e-08	9.709e-06	0.00124945	2.28285e-05	-0.119241	-0.111924		4.12641e-05
chr20	39126551	39127000	450	*	2	5.79908e-08	1.00043e-05	0.00107574	2.29087e-05	-0.148283	-0.141596		4.22499e-05
chr2	38325317	38325996	680	*	3	1.4455e-08	1.07272e-05	0.00200142	2.30064e-05	-0.158789	-0.103553	CYP1B1-AS1, CYP1B1	4.46177e-05
chr11	29539789	29540517	729	*	3	2.46093e-08	8.86215e-06	0.00142198	2.31945e-05	-0.184679	-0.121468	RP11-460B17.3	3.83081e-05
chr11	131254579	131255141	563	*	2	6.93174e-08	1.0345e-05	0.000971311	2.31949e-05	-0.137145	-0.122299	NTM	4.33467e-05
chr10	64402495	64403059	565	*	3	3.06254e-08	8.37214e-06	0.00186518	2.32243e-05	-0.124991	-0.102296	ZNF365	3.66401e-05
chr12	72423683	72424320	638	*	3	2.16153e-09	1.77863e-05	0.00116845	2.33085e-05	-0.157955	-0.109913	TPH2	6.66136e-05
chr6	38899595	38899690	96	*	2	6.19991e-09	9.94945e-06	0.0012736	2.33979e-05	-0.146813	-0.133188	DNAH8, RP1-207H1.3	4.20494e-05
chr6	22892316	22892738	423	*	3	1.12122e-07	5.67603e-06	0.00465374	2.34255e-05	-0.170655	-0.118421	RP1-209A6.1	2.68848e-05
chr2	161190202	161190925	724	*	2	1.67124e-07	9.98101e-06	0.0012786	2.34776e-05	-0.119462	-0.114494	RBMS1	4.21724e-05
chr20	58148658	58149139	482	*	2	3.74777e-08	1.07997e-05	0.000854962	2.35369e-05	-0.129605	-0.103955		4.48407e-05
chr8	103140765	103140805	41	*	2	6.53711e-08	1.00959e-05	0.00127059	2.36965e-05	-0.113274	-0.11164		4.25896e-05
chr8	93004061	93004284	224	*	2	2.80013e-08	1.02263e-05	0.00119982	2.37628e-05	-0.138257	-0.106856	RUNX1T1	4.29863e-05
chr3	38596986	38597083	98	*	2	4.50818e-08	1.0228e-05	0.00120387	2.37785e-05	-0.128628	-0.102896	SCN5A	4.29866e-05
chr7	85103284	85104015	732	*	3	6.90893e-08	6.45886e-06	0.00353433	2.39089e-05	-0.157937	-0.103341	LINC00972	2.97556e-05
chr5	39197897	39198319	423	*	2	1.10138e-08	1.24057e-05	0.000542245	2.4056e-05	-0.136751	-0.103514	FYB	5.00321e-05
chr15	29489350	29489548	199	*	2	4.8877e-08	1.08824e-05	0.000989574	2.43242e-05	-0.151289	-0.103928	FAM189A1	4.50965e-05
chr10	100103851	100104446	596	*	2	8.14024e-08	1.1144e-05	0.000953536	2.46726e-05	-0.121375	-0.102524		4.59583e-05
chr13	94822726	94822910	185	*	2	3.88649e-08	1.15782e-05	0.000801058	2.46852e-05	-0.229533	-0.178863	GPC6, GPC6-AS1	4.73326e-05
chr13	92031683	92032033	351	*	2	7.3283e-08	1.06734e-05	0.00124374	2.48192e-05	-0.142729	-0.10345		4.44562e-05
chr7	31832719	31833414	696	*	3	3.26553e-08	8.26267e-06	0.00206839	2.48436e-05	-0.132375	-0.10774	PDE1C	3.63002e-05
chr18	19030722	19031358	637	*	2	7.22835e-09	1.46676e-05	0.00037843	2.51405e-05	-0.151547	-0.116672	GREB1L, RP11-296E23.1	5.71586e-05
chr2	218711232	218711634	403	*	2	3.46028e-09	1.13303e-05	0.00106885	2.55336e-05	-0.139601	-0.122588	TNS1	4.65638e-05
chr5	167135977	167136663	687	*	2	1.06438e-07	1.19441e-05	0.000851485	2.56576e-05	-0.160201	-0.125185	TENM2	4.8539e-05
chr1	153002239	153002762	524	*	2	1.70913e-08	1.31587e-05	0.000581441	2.56837e-05	-0.128912	-0.10153		5.24969e-05
chr12	8694468	8695028	561	*	2	9.71233e-08	1.09751e-05	0.0013399	2.57287e-05	-0.139911	-0.130151		4.53872e-05
chr20	24514272	24514463	192	*	2	5.75348e-08	1.15962e-05	0.00103582	2.59184e-05	-0.120253	-0.108626	SYNDIG1	4.73892e-05
chr2	11087138	11087224	87	*	2	4.12332e-08	1.26475e-05	0.00071561	2.60153e-05	-0.150219	-0.118217		5.08541e-05
chr3	99246029	99246780	752	*	3	6.10935e-09	1.24285e-05	0.000746013	2.60546e-05	-0.193044	-0.101554		5.00947e-05
chr3	148456123	148456520	398	*	2	1.10894e-07	1.11581e-05	0.00135533	2.61551e-05	-0.147355	-0.140332	AGTR1	4.60109e-05
chr10	130377717	130378709	993	*	2	1.44378e-07	1.45487e-05	0.000456621	2.62791e-05	-0.169572	-0.12913		5.68438e-05
chr11	22285019	22285228	210	*	3	5.90681e-08	8.3681e-06	0.0020484	2.64503e-05	-0.172937	-0.124938	ANO5	3.66329e-05
chr3	154901913	154902427	515	*	3	2.14455e-08	1.05845e-05	0.00128555	2.66007e-05	-0.1813	-0.122124		4.4145e-05
chr6	34452694	34452932	239	*	2	8.42254e-09	1.67342e-05	0.000329002	2.68009e-05	-0.182983	-0.11668	PACSIN1	6.34574e-05
chr2	237685558	237685848	291	*	2	2.77424e-08	1.33955e-05	0.000656851	2.68059e-05	-0.123158	-0.101505		5.32247e-05
chr20	21734499	21735126	628	*	3	1.02595e-07	7.47455e-06	0.00385703	2.68492e-05	-0.135295	-0.110842		3.34978e-05
chr4	110083870	110084489	620	*	2	1.25644e-08	1.49498e-05	0.000456935	2.68718e-05	-0.158434	-0.100684	COL25A1	5.80272e-05
chr17	77726237	77726257	21	*	2	7.18355e-08	1.20316e-05	0.00110022	2.7047e-05	-0.118184	-0.115866		4.88191e-05
chr13	39263555	39263863	309	*	2	4.91626e-08	1.18211e-05	0.00128263	2.73026e-05	-0.113466	-0.102308	FREM2	4.81591e-05
chr11	132526947	132527438	492	*	3	1.1873e-07	7.86761e-06	0.00349622	2.74172e-05	-0.117189	-0.100903	OPCML	3.49003e-05
chr1	70395527	70395694	168	*	2	4.94239e-08	1.24913e-05	0.00100955	2.75308e-05	-0.134853	-0.117801	LRRC7	5.02972e-05
chr6	153070768	153071401	634	*	2	3.80829e-08	1.2252e-05	0.00111317	2.75356e-05	-0.179214	-0.16285		4.95197e-05
chr5	174895432	174895516	85	*	2	7.13657e-08	1.23812e-05	0.00107101	2.76059e-05	-0.129239	-0.10887		4.99477e-05
chr2	35225430	35226375	946	*	3	4.55988e-08	2.49037e-05	0.000891311	2.76131e-05	-0.146042	-0.102009	AC012593.1	8.65765e-05
chr9	113910732	113911543	812	*	2	1.6068e-06	1.19006e-05	0.00134056	2.76527e-05	-0.143606	-0.119969	RP11-202G18.1	4.83849e-05
chr9	27715148	27715216	69	*	2	5.0271e-08	1.36555e-05	0.000750697	2.80477e-05	-0.13822	-0.101746		5.40568e-05
chr15	83956581	83957758	1178	*	3	8.48205e-07	1.07844e-05	0.00134483	2.80855e-05	-0.125922	-0.116679	RP11-382A20.4	4.47823e-05
chr6	7861530	7861712	183	*	2	6.57233e-08	1.27205e-05	0.001035	2.80949e-05	-0.13255	-0.107765	BMP6	5.10937e-05
chr7	81645196	81645279	84	*	2	8.32965e-08	1.24179e-05	0.00120552	2.8236e-05	-0.142123	-0.135721	MIR1255B1, CACNA2D1	5.00604e-05
chr1	34324599	34325183	585	*	2	1.01874e-09	2.17468e-05	0.000210865	2.82821e-05	-0.193819	-0.136759	CSMD2	7.78212e-05
chr18	42550084	42550302	219	*	2	9.5403e-08	1.23329e-05	0.001392	2.87072e-05	-0.120241	-0.117206	SETBP1, MIR4319	4.98026e-05
chr20	1550119	1550240	122	*	2	9.0157e-08	1.25419e-05	0.0012988	2.88282e-05	-0.152193	-0.144109	RP4-576H24.4, SIRPB1	5.04832e-05
chr7	143631844	143632220	377	*	2	1.15595e-07	1.2381e-05	0.0013991	2.88288e-05	-0.124751	-0.101771		4.99477e-05
chr10	99693771	99694717	947	*	2	1.72424e-07	1.4214e-05	0.000735259	2.88876e-05	-0.147155	-0.10701	CRTAC1	5.57205e-05
chr2	34627403	34628356	954	*	3	2.50767e-07	7.42151e-06	0.00486492	2.9084e-05	-0.11482	-0.103959	AC073218.1	3.3288e-05
chr5	33930117	33930888	772	*	2	1.19934e-07	1.45889e-05	0.000702676	2.92367e-05	-0.141976	-0.105433		5.69358e-05
chr9	73488523	73489447	925	*	2	6.68482e-07	1.39703e-05	0.000839718	2.92704e-05	-0.151176	-0.119947	TRPM3	5.49603e-05
chr1	166010813	166011291	479	*	2	8.80522e-08	1.27201e-05	0.00139194	2.95064e-05	-0.110289	-0.106865		5.10937e-05
chr2	95665436	95666377	942	*	2	1.83327e-06	1.3323e-05	0.00109407	2.95411e-05	-0.146284	-0.113133		5.30041e-05
chr16	49583105	49583602	498	*	2	1.33122e-07	1.29132e-05	0.00129313	2.95607e-05	-0.102266	-0.101466	ZNF423	5.17163e-05
chr8	113900516	113900638	123	*	3	1.0492e-07	9.30005e-06	0.00248356	2.97935e-05	-0.126535	-0.102075	CSMD3	3.9836e-05
chr8	96610206	96611165	960	*	3	9.43698e-07	7.32424e-06	0.00521867	2.99332e-05	-0.106195	-0.104202	KB-1047C11.2	3.29336e-05
chr12	24902649	24903288	640	*	2	3.11511e-07	1.29809e-05	0.00141525	3.01194e-05	-0.136035	-0.122122	RP11-625L16.1	5.19267e-05
chr13	101629969	101630201	233	*	2	7.68466e-08	1.35887e-05	0.00110911	3.01269e-05	-0.122123	-0.11091	NALCN-AS1	5.38736e-05
chr5	86956770	86957765	996	*	4	1.52433e-07	9.79814e-06	0.00492332	3.02151e-05	-0.135234	-0.100673		4.15578e-05
chr5	146947921	146948683	763	*	2	1.61082e-06	1.31724e-05	0.00146324	3.06685e-05	-0.134319	-0.122281		5.25394e-05
chr2	58335008	58335178	171	*	3	1.46864e-07	8.86286e-06	0.00372764	3.07488e-05	-0.119073	-0.102022	VRK2	3.83081e-05
chr14	79165371	79165617	247	*	2	5.97634e-09	1.39778e-05	0.00109042	3.0784e-05	-0.147859	-0.130856	NRXN3	5.49834e-05
chr15	63752798	63753697	900	*	2	3.18887e-08	1.95042e-05	0.000353426	3.0884e-05	-0.151361	-0.1276	AC007950.1	7.14458e-05
chr21	29542675	29542748	74	*	2	1.16528e-07	1.32624e-05	0.00147768	3.09003e-05	-0.187045	-0.137455	AL035610.2	5.2812e-05
chr13	98536921	98537407	487	*	2	5.29665e-09	1.97835e-05	0.000341585	3.09044e-05	-0.153239	-0.102481		7.22373e-05
chr12	24512957	24513927	971	*	2	9.62911e-08	1.83408e-05	0.000421202	3.09799e-05	-0.114572	-0.113346	RP11-444D3.1	6.81982e-05
chr8	34084560	34085001	442	*	2	1.10503e-07	1.36801e-05	0.00127036	3.10138e-05	-0.158882	-0.146885		5.41233e-05
chr12	102173112	102173158	47	*	2	2.78439e-08	1.82068e-05	0.000437039	3.11219e-05	0.134986	0.112855	GNPTAB	6.78398e-05
chr8	123801352	123801550	199	*	2	6.7048e-08	1.48203e-05	0.000919666	3.13556e-05	0.122754	0.116507	ZHX2	5.76224e-05
chr2	68339216	68339494	279	*	2	2.90794e-08	1.3489e-05	0.00147676	3.13666e-05	-0.106611	-0.100213		5.35403e-05
chr6	90213960	90214605	646	*	2	7.08853e-10	2.80597e-05	0.00017114	3.14988e-05	-0.163366	-0.106698	ANKRD6	9.47348e-05
chr12	125117358	125118318	961	*	2	8.85602e-07	1.524e-05	0.000845605	3.15697e-05	-0.130748	-0.117297		5.88837e-05
chr9	13268550	13268556	7	*	2	1.13093e-07	1.39412e-05	0.00133297	3.17832e-05	-0.154521	-0.120547	MPDZ	5.48773e-05
chr5	180155808	180156487	680	*	2	5.1701e-07	1.38377e-05	0.00151639	3.22147e-05	-0.140699	-0.121341		5.46165e-05
chr16	65017360	65018004	645	*	3	7.02459e-07	7.96715e-06	0.00548515	3.22584e-05	-0.110444	-0.101145	CDH11	3.52461e-05
chr1	12270775	12270887	113	*	2	1.10917e-07	1.42677e-05	0.00130883	3.23415e-05	-0.137783	-0.120968		5.59117e-05
chr9	107455166	107455503	338	*	2	2.14465e-08	1.77275e-05	0.000552803	3.24445e-05	-0.164355	-0.131029		6.6447e-05
chr14	92927763	92927875	113	*	2	6.39702e-08	1.4983e-05	0.00106554	3.25596e-05	-0.160105	-0.116938	SLC24A4	5.81234e-05
chr3	25597121	25597257	137	*	2	6.02778e-08	1.44501e-05	0.00134555	3.28539e-05	-0.128878	-0.110419	RARB	5.65232e-05
chr7	40740462	40740924	463	*	2	6.01484e-08	1.59418e-05	0.000899639	3.32264e-05	-0.104633	-0.101565	SUGCT	6.10148e-05
chr21	26549225	26549459	235	*	2	2.70868e-08	1.8751e-05	0.000509297	3.32355e-05	-0.191887	-0.137646	AP000233.4	6.9362e-05
chr6	124287962	124288527	566	*	2	1.9062e-07	1.4778e-05	0.00128671	3.32618e-05	-0.167774	-0.155914	NKAIN2	5.7501e-05
chr14	106346915	106346922	8	*	2	1.31218e-07	1.4352e-05	0.00154518	3.33718e-05	-0.139483	-0.136979		5.61972e-05
chr10	107921639	107921814	176	*	2	1.2654e-07	1.44899e-05	0.00146315	3.33763e-05	-0.119627	-0.118736	RP11-298H24.1	5.66644e-05
chr2	103603490	103603713	224	*	3	7.40695e-09	8.85036e-06	0.00429739	3.35276e-05	-0.151116	-0.111488		3.8283e-05
chr5	3753718	3754253	536	*	2	1.9314e-07	1.4779e-05	0.00135668	3.3557e-05	-0.157947	-0.110525		5.7501e-05
chr2	28857916	28858407	492	*	2	2.29086e-07	1.45099e-05	0.00152282	3.36236e-05	0.109457	0.101399	PLB1, AC074011.2	5.67222e-05
chr16	51803980	51804059	80	*	2	7.35126e-08	1.49353e-05	0.00132108	3.37207e-05	-0.111	-0.106555	RP11-7O14.1	5.79838e-05
chr2	129177853	129178438	586	*	2	2.71134e-07	1.48498e-05	0.00139182	3.38388e-05	-0.107304	-0.101849		5.77215e-05
chr2	133694716	133695582	867	*	2	2.20022e-06	1.49685e-05	0.00135359	3.39228e-05	-0.132041	-0.12991	NCKAP5	5.80887e-05
chr2	52010199	52010697	499	*	2	1.54409e-07	1.52478e-05	0.00131777	3.43255e-05	-0.136745	-0.126086	AC007682.1	5.88969e-05
chr7	157383559	157384658	1100	*	3	4.24015e-06	8.81722e-06	0.00495337	3.44153e-05	-0.143413	-0.102894	PTPRN2	3.81782e-05
chr2	207110212	207110808	597	*	2	2.31678e-07	1.53791e-05	0.00128998	3.44602e-05	-0.112961	-0.104662		5.92835e-05
chr2	1978113	1978207	95	*	2	8.46167e-08	1.65906e-05	0.000920642	3.45396e-05	-0.124385	-0.109319	MYT1L	6.29896e-05
chr1	238649828	238650465	638	*	3	1.99437e-07	9.76823e-06	0.00404271	3.46258e-05	-0.116113	-0.106785	RP11-177F15.1	4.14472e-05
chr16	23962472	23962572	101	*	2	4.11121e-08	1.70357e-05	0.000854929	3.47815e-05	-0.123838	-0.102389	PRKCB	6.43301e-05
chr13	90772165	90772998	834	*	3	3.16912e-07	1.02642e-05	0.00359999	3.48205e-05	-0.127231	-0.10486		4.3098e-05
chr17	69409104	69409183	80	*	2	1.48722e-07	1.50609e-05	0.00156051	3.48847e-05	-0.128455	-0.109259		5.83787e-05
chr4	155339844	155340841	998	*	2	2.37332e-08	2.58775e-05	0.000265041	3.4907e-05	-0.136747	-0.1073	DCHS2	8.91566e-05
chr13	91144818	91145493	676	*	2	8.8618e-07	1.5094e-05	0.00156277	3.49606e-05	-0.142578	-0.136978		5.84807e-05
chr1	152474616	152475466	851	*	2	5.61305e-06	1.51603e-05	0.00159208	3.51961e-05	-0.107587	-0.100803		5.86713e-05
chr7	24576365	24576877	513	*	3	2.1579e-08	1.76187e-05	0.00197316	3.52056e-05	-0.154025	-0.109038		6.61468e-05
chr1	151877608	151878061	454	*	2	3.7482e-08	1.84008e-05	0.000695835	3.54175e-05	-0.188253	-0.118792	THEM4	6.83395e-05
chr7	146572638	146573288	651	*	2	6.25927e-08	1.8374e-05	0.000703996	3.54728e-05	-0.17783	-0.120961	CNTNAP2	6.82697e-05
chr5	135701422	135702333	912	*	3	6.15137e-11	0.000195586	0.00100484	3.57021e-05	-0.170808	-0.106247	TRPC7	0.000428094
chr14	79176313	79176365	53	*	2	6.58537e-08	1.57405e-05	0.00142538	3.576e-05	-0.133487	-0.127203	NRXN3	6.04229e-05
chr1	92441340	92441947	608	*	3	2.32396e-07	9.5336e-06	0.00492951	3.68486e-05	-0.133304	-0.100304	BRDT	4.06379e-05
chr8	140325981	140326033	53	*	2	1.44188e-07	1.66422e-05	0.00133035	3.71215e-05	-0.106233	-0.104159		6.31573e-05
chr3	133574742	133575205	464	*	2	1.16157e-07	1.68411e-05	0.00126686	3.719e-05	-0.117172	-0.108363	RAB6B	6.37851e-05
chr2	101849102	101849119	18	*	2	1.21129e-07	1.61186e-05	0.0016052	3.72112e-05	-0.131884	-0.130688	TBC1D8	6.1557e-05
chr13	37010078	37011220	1143	*	3	1.11033e-07	1.86494e-05	0.00121012	3.72693e-05	-0.136088	-0.103106	CCNA1	6.90831e-05
chr2	56102772	56103666	895	*	2	2.17785e-06	1.69539e-05	0.00129239	3.7539e-05	-0.113465	-0.107768	EFEMP1	6.40776e-05
chr3	99316428	99316624	197	*	2	1.77182e-07	1.63042e-05	0.00164332	3.77266e-05	-0.129886	-0.124546		6.21143e-05
chr8	121385077	121385665	589	*	2	8.30083e-09	2.5053e-05	0.00036742	3.79773e-05	-0.130777	-0.115252		8.6963e-05
chr1	68296179	68296607	429	*	2	2.79291e-08	2.05518e-05	0.000663584	3.83576e-05	0.135288	0.120629	GNG12	7.43608e-05
chr10	131299300	131299974	675	*	2	4.74426e-08	2.12662e-05	0.000600275	3.84465e-05	-0.138727	-0.119666	MGMT	7.64815e-05
chr8	130641185	130641349	165	*	2	9.81629e-08	1.67033e-05	0.00167183	3.86467e-05	-0.110229	-0.10037	CCDC26	6.33542e-05
chr8	67472194	67472493	300	*	2	3.54058e-08	2.1706e-05	0.000575402	3.86562e-05	-0.110277	-0.106986		7.77068e-05
chr14	47351411	47352103	693	*	2	1.95487e-07	1.89715e-05	0.000961055	3.90624e-05	-0.185456	-0.12865	MDGA2, MDGA2	6.99199e-05
chr12	52780821	52780917	97	*	2	4.03732e-08	1.828e-05	0.00113479	3.91254e-05	-0.142641	-0.107618	RP3-416H24.4	6.80676e-05
chr20	1532543	1532653	111	*	2	1.51159e-07	1.78332e-05	0.00129637	3.92517e-05	-0.133479	-0.112733	RP4-576H24.2, SIRPD, RP4-576H24.4	6.67527e-05
chr4	57943985	57944634	650	*	2	5.34029e-07	1.73556e-05	0.00150202	3.93074e-05	-0.112795	-0.112072	IGFBP7	6.53325e-05
chr15	29418095	29418500	406	*	2	9.90497e-08	1.88572e-05	0.00106752	3.97062e-05	-0.117304	-0.106005	FAM189A1	6.9627e-05
chr11	123538986	123539051	66	*	2	1.48632e-07	1.84479e-05	0.00120403	3.98807e-05	-0.119174	-0.103869		6.84772e-05
chr4	16509723	16510736	1014	*	3	3.23278e-07	1.16953e-05	0.00455111	4.00485e-05	-0.138907	-0.102135	RP11-446J8.1, LDB2	4.77259e-05
chr2	228773090	228773098	9	*	2	1.66517e-07	1.83114e-05	0.00132149	4.03042e-05	-0.116461	-0.100581	DAW1	6.81404e-05
chr7	69227635	69228260	626	*	2	1.02898e-07	2.03568e-05	0.000856738	4.04344e-05	-0.112544	-0.103435	AUTS2	7.38658e-05
chr8	16043460	16044004	545	*	2	5.71304e-09	2.67095e-05	0.000386342	4.05443e-05	-0.131235	-0.12075	MSR1	9.13604e-05
chr11	103930498	103930844	347	*	2	6.62903e-08	2.08337e-05	0.000813957	4.07465e-05	-0.127966	-0.115851	PDGFD	7.51742e-05
chr7	44166366	44166678	313	*	2	2.79828e-09	4.00554e-05	0.000174151	4.07828e-05	-0.162003	-0.100872		0.000124882
chr2	124202350	124202503	154	*	2	4.02414e-08	2.48811e-05	0.000472496	4.07969e-05	-0.168219	-0.122708		8.65068e-05
chr12	4543316	4544117	802	*	2	1.42643e-07	2.09993e-05	0.000805119	4.09127e-05	-0.207301	-0.128427	FGF6	7.56684e-05
chr2	16534264	16534410	147	*	2	1.81407e-07	1.83036e-05	0.00150012	4.11807e-05	-0.115967	-0.113855		6.8119e-05
chr10	3554423	3554653	231	*	2	1.15088e-07	1.99929e-05	0.00103506	4.14793e-05	-0.107176	-0.107169		7.28311e-05
chr8	19067050	19067078	29	*	2	1.93269e-07	1.8006e-05	0.00172736	4.15172e-05	-0.18617	-0.18297	RP11-1080G15.1	6.72745e-05
chr3	46341935	46342893	959	*	2	1.30252e-05	1.80305e-05	0.00172239	4.15489e-05	-0.132458	-0.111016		6.7322e-05
chr2	78014402	78014953	552	*	2	2.28422e-07	1.90284e-05	0.00133684	4.17605e-05	-0.134282	-0.113191		7.00627e-05
chr19	13318873	13319777	905	*	4	3.64865e-09	7.20946e-05	0.00227431	4.18595e-05	-0.208301	-0.101054	CACNA1A	0.000197713
chr4	28436195	28436732	538	*	2	5.6251e-08	2.22151e-05	0.000742082	4.2042e-05	-0.206582	-0.130847		7.91991e-05
chr17	11803210	11803540	331	*	2	3.7482e-08	2.42136e-05	0.000571657	4.2146e-05	-0.143075	-0.103627	DNAH9	8.46786e-05
chr8	132445275	132446137	863	*	2	1.57504e-06	1.96481e-05	0.00126867	4.25287e-05	-0.144385	-0.123478		7.18269e-05
chr6	90777526	90778227	702	*	2	1.92897e-07	2.12697e-05	0.000917734	4.26015e-05	-0.190582	-0.140503	BACH2	7.64815e-05
chr10	45458834	45459700	867	*	2	1.02054e-06	1.89185e-05	0.00154489	4.26016e-05	0.130558	0.111618	RASSF4	6.97929e-05
chr1	81903675	81904107	433	*	2	1.34464e-07	1.99929e-05	0.00119409	4.2679e-05	-0.10993	-0.105475	LPHN2	7.28311e-05
chr13	102670075	102670167	93	*	2	1.52301e-07	2.04174e-05	0.0011111	4.28436e-05	-0.162306	-0.133552	FGF14	7.40387e-05
chr2	69084431	69085916	1486	*	3	1.74558e-06	1.69137e-05	0.0019914	4.29447e-05	-0.122648	-0.10108		6.39679e-05
chr8	134664043	134664279	237	*	2	2.20139e-07	1.88216e-05	0.00170452	4.30893e-05	-0.132106	-0.107892		6.95329e-05
chr5	42547112	42547402	291	*	2	4.87714e-08	2.2787e-05	0.000759678	4.31799e-05	-0.122769	-0.116842	GHR	8.08845e-05
chr18	57829482	57830457	976	*	3	7.18752e-06	1.17311e-05	0.00470582	4.32968e-05	-0.127561	-0.101285		4.78338e-05
chr1	158549277	158549410	134	*	2	1.96579e-07	1.88149e-05	0.00177822	4.33602e-05	-0.14822	-0.137791	OR10X1	6.95329e-05
chr17	9950632	9950800	169	*	2	2.06761e-07	1.92177e-05	0.00160616	4.34717e-05	-0.141235	-0.123022	GAS7	7.06399e-05
chr13	66983676	66983730	55	*	2	1.88278e-07	1.9997e-05	0.00132879	4.35531e-05	-0.138003	-0.117936	PCDH9	7.28346e-05
chr21	33452218	33452584	367	*	3	5.57069e-08	5.83378e-05	0.00110638	4.37981e-05	-0.182223	-0.106337		0.000167764
chr12	40935818	40935851	34	*	2	2.40807e-07	1.90366e-05	0.00179155	4.38635e-05	-0.123635	-0.119828	MUC19	7.00854e-05
chr1	245270426	245270486	61	*	2	2.27205e-07	1.92877e-05	0.00166671	4.38739e-05	-0.128355	-0.120217	EFCAB2	7.08193e-05
chr7	37105350	37105600	251	*	2	1.6464e-07	2.03378e-05	0.00130818	4.40683e-05	-0.135538	-0.118815	ELMO1	7.38061e-05
chr1	30951116	30951615	500	*	2	5.32504e-08	2.2164e-05	0.00092407	4.41699e-05	-0.128332	-0.103264		7.90433e-05
chr15	88247310	88248082	773	*	2	3.34605e-06	1.94455e-05	0.00179746	4.47204e-05	-0.117616	-0.101005		7.12995e-05
chr6	79247562	79247964	403	*	2	1.06539e-07	2.20125e-05	0.00102149	4.48873e-05	-0.141862	-0.135324		7.85995e-05
chr8	26942199	26942425	227	*	2	4.18654e-08	2.46044e-05	0.000703912	4.51212e-05	-0.16408	-0.13711		8.57974e-05
chr1	158799935	158800024	90	*	2	4.14169e-09	2.40578e-05	0.000782624	4.54875e-05	-0.158011	-0.109112		8.42343e-05
chr2	113388855	113388910	56	*	2	2.57139e-07	1.99412e-05	0.00181188	4.57858e-05	-0.110986	-0.109409		7.26736e-05
chr2	137638266	137639107	842	*	2	1.15652e-07	2.71498e-05	0.000562024	4.59705e-05	-0.164952	-0.130641	THSD7B	9.24426e-05
chr1	223363356	223363874	519	*	2	2.12769e-07	2.13048e-05	0.00132404	4.59785e-05	-0.140995	-0.112626		7.65755e-05
chr20	51694144	51694290	147	*	2	2.51363e-07	2.01452e-05	0.00176049	4.59919e-05	-0.132883	-0.108939	TSHZ2	7.32466e-05
chr4	12903886	12904543	658	*	2	1.44394e-06	2.00209e-05	0.0018361	4.60425e-05	-0.172628	-0.136784		7.28943e-05
chr5	83583849	83584411	563	*	2	2.43462e-07	2.06138e-05	0.00157641	4.60899e-05	-0.153826	-0.124371	EDIL3	7.45144e-05
chr6	138225759	138226252	494	*	2	2.36107e-07	2.11602e-05	0.0014316	4.63678e-05	-0.123385	-0.118431		7.61708e-05
chr2	238041668	238042351	684	*	2	1.43368e-07	2.4135e-05	0.000841186	4.64091e-05	-0.160536	-0.112362		8.44508e-05
chr2	181988548	181989473	926	*	2	2.56e-07	2.32647e-05	0.000970778	4.65141e-05	-0.147312	-0.131182	AC104820.2	8.21131e-05
chr3	8057735	8058476	742	*	2	4.18959e-07	2.29638e-05	0.00108874	4.71594e-05	-0.117661	-0.106318	LMCD1-AS1	8.12929e-05
chr7	11790838	11791122	285	*	2	9.66464e-08	2.4689e-05	0.000846576	4.7363e-05	-0.149531	-0.104455	THSD7A	8.59958e-05
chr13	114074394	114075034	641	*	4	3.79229e-07	7.50905e-06	0.013059	4.74507e-05	-0.140483	-0.11483		3.36058e-05
chr11	90602768	90602983	216	*	2	2.79222e-07	2.0826e-05	0.00184903	4.77309e-05	-0.166155	-0.150867	DISC1FP1	7.51546e-05
chr1	212894643	212895501	859	*	2	5.35782e-06	2.09741e-05	0.00178077	4.77463e-05	-0.10842	-0.102128		7.5591e-05
chr3	108190095	108191083	989	*	2	1.87922e-08	4.12839e-05	0.000247111	4.79227e-05	-0.152786	-0.110732	MYH15	0.000127904
chr18	56516933	56517674	742	*	2	7.77464e-08	2.80504e-05	0.000598596	4.80304e-05	-0.13481	-0.115414		9.47275e-05
chr7	104503378	104503457	80	*	2	2.29783e-07	2.21813e-05	0.00140157	4.81174e-05	-0.111865	-0.104327	LHFPL3	7.90951e-05
chr1	184861111	184861477	367	*	2	3.25315e-07	2.12466e-05	0.00186122	4.86329e-05	-0.164375	-0.137611	FAM129A	7.64388e-05
chr17	39113059	39113127	69	*	2	2.86068e-07	2.12504e-05	0.00188525	4.87381e-05	-0.149289	-0.138404	AC004231.2	7.64444e-05
chr11	8160794	8161668	875	*	2	6.86435e-06	2.14293e-05	0.00182959	4.88702e-05	-0.118061	-0.10857	RIC3	7.6935e-05
chr21	29093202	29093356	155	*	2	1.08718e-07	2.6666e-05	0.000744768	4.8888e-05	-0.184579	-0.122521		9.12581e-05
chr17	14640016	14640085	70	*	2	2.24106e-07	2.24544e-05	0.0014536	4.89567e-05	-0.109674	-0.10074		7.98695e-05
chr19	31644474	31645096	623	*	2	4.95261e-07	2.22778e-05	0.00151762	4.90001e-05	-0.149028	-0.126799		7.93734e-05
chr6	24951934	24952605	672	*	2	2.93921e-08	3.11489e-05	0.000490616	4.92193e-05	-0.123877	-0.102167	FAM65B	0.000102823
chr8	3565626	3566118	493	*	2	5.43877e-07	2.15496e-05	0.00190298	4.94172e-05	-0.140992	-0.112578	CSMD1	7.73337e-05
chr3	23136614	23137484	871	*	2	8.77644e-06	2.16247e-05	0.00189755	4.95476e-05	-0.159375	-0.133224		7.7514e-05
chr15	63835617	63835823	207	*	2	5.79259e-08	2.1708e-05	0.00191817	4.98003e-05	0.107718	0.104627	USP3	7.77068e-05
chr5	136340060	136340207	148	*	2	9.90103e-08	2.34627e-05	0.00132783	4.99954e-05	-0.142589	-0.131618	SPOCK1	8.2649e-05
chr22	35121042	35121299	258	*	2	1.15148e-07	2.64026e-05	0.000866761	5.03538e-05	-0.123833	-0.111118		9.05425e-05
chr14	57360595	57362051	1457	*	3	1.85734e-05	1.30327e-05	0.00604053	5.06547e-05	-0.115512	-0.104033	OTX2-AS1	5.2085e-05
chr11	55339596	55339961	366	*	2	3.45571e-07	2.2294e-05	0.00187855	5.08209e-05	-0.14333	-0.135356	OR4C16	7.94144e-05
chr6	155544957	155545253	297	*	2	3.66604e-08	3.29115e-05	0.000474417	5.08415e-05	-0.164076	-0.110102	TIAM2	0.000107365
chr20	44313418	44313578	161	*	2	3.24045e-07	2.22367e-05	0.00193844	5.09561e-05	-0.128235	-0.112239	WFDC10B	7.92598e-05
chr5	95070353	95070389	37	*	2	1.25349e-07	2.26161e-05	0.0019554	5.17952e-05	0.134116	0.133863	RHOBTB3	8.03611e-05
chr6	75853504	75853813	310	*	2	1.40537e-07	2.58696e-05	0.00105723	5.18271e-05	-0.148037	-0.104426	COL12A1	8.91383e-05
chr5	142974803	142975083	281	*	2	8.93186e-08	2.88775e-05	0.000733053	5.19506e-05	-0.163634	-0.118378		9.69186e-05
chr9	125708440	125708922	483	*	2	2.37732e-08	3.21874e-05	0.000560963	5.25796e-05	0.11963	0.101188	RABGAP1	0.000105575
chr7	129754831	129754847	17	*	2	1.3806e-07	2.36389e-05	0.0016998	5.26334e-05	-0.131882	-0.100484	KLHDC10	8.3116e-05
chr7	38331753	38331871	119	*	2	3.27332e-07	2.32138e-05	0.00187226	5.26389e-05	-0.129285	-0.121203		8.20001e-05
chr3	56468302	56468862	561	*	2	7.21571e-07	2.31644e-05	0.00190657	5.26932e-05	-0.126722	-0.114571	ERC2	8.18676e-05
chr3	6936928	6937063	136	*	2	2.09092e-07	2.58982e-05	0.00113728	5.27046e-05	-0.1729	-0.114188	GRM7	8.91758e-05
chr16	75964393	75965028	636	*	2	8.93477e-08	2.97857e-05	0.000734398	5.32977e-05	-0.146131	-0.111647		9.93437e-05
chr10	11054024	11054243	220	*	2	3.67712e-09	3.64584e-05	0.000433511	5.34395e-05	-0.12191	-0.103754	CELF2	0.000116299
chr8	57317886	57317905	20	*	2	3.51296e-07	2.35204e-05	0.00194693	5.3586e-05	-0.127168	-0.120213		8.27842e-05
chr14	22926867	22927264	398	*	2	1.77523e-07	2.48552e-05	0.00147577	5.36094e-05	-0.132001	-0.121394	AE000661.37	8.64254e-05
chr3	71032103	71032216	114	*	2	3.17766e-07	2.37963e-05	0.0018382	5.36399e-05	-0.130255	-0.126663	FOXP1	8.3515e-05
chr3	24144892	24145617	726	*	3	5.1946e-07	1.53583e-05	0.00433417	5.37334e-05	-0.148547	-0.103791		5.92299e-05
chr10	64380594	64380765	172	*	2	3.47556e-07	2.36501e-05	0.0019404	5.38182e-05	-0.132247	-0.115688	ZNF365	8.31468e-05
chr18	52814667	52815037	371	*	2	3.36378e-07	2.41369e-05	0.00180062	5.41285e-05	-0.132853	-0.125935		8.44508e-05
chr14	79083667	79084127	461	*	3	1.75999e-07	1.44606e-05	0.00549779	5.41787e-05	-0.148286	-0.103363	NRXN3	5.65578e-05
chr1	210419938	210419949	12	*	2	3.20898e-07	2.45717e-05	0.00166313	5.42388e-05	-0.161908	-0.135217	SERTAD4	8.57095e-05
chr14	26676047	26676915	869	*	2	7.50934e-07	2.82832e-05	0.000964634	5.46866e-05	-0.121262	-0.118634		9.53726e-05
chr7	40509213	40509625	413	*	2	4.33282e-07	2.41602e-05	0.00194562	5.48652e-05	-0.113858	-0.10545	SUGCT	8.45152e-05
chr3	60067415	60067722	308	*	2	2.42863e-08	2.551e-05	0.00148251	5.48746e-05	-0.178323	-0.147383	FHIT	8.82098e-05
chr3	176919547	176919713	167	*	3	2.50903e-08	0.000162341	0.00141997	5.50738e-05	-0.159356	-0.108067		0.00037105
chr8	140140705	140141004	300	*	2	4.0232e-07	2.4132e-05	0.00201651	5.51205e-05	-0.122386	-0.112417		8.44508e-05
chr17	32903717	32904255	539	*	2	3.20033e-07	2.58987e-05	0.00144533	5.53278e-05	-0.124452	-0.107728	C17orf102	8.91758e-05
chr1	158656484	158656718	235	*	2	3.18524e-07	2.49851e-05	0.00173643	5.54489e-05	-0.145164	-0.124253	SPTA1	8.67979e-05
chr2	19986514	19986567	54	*	2	5.23964e-08	3.59317e-05	0.000511999	5.57357e-05	-0.132951	-0.117048		0.000115051
chr18	76401126	76401934	809	*	2	2.38504e-06	2.45396e-05	0.00203772	5.60351e-05	-0.13427	-0.119606		8.5621e-05
chr10	17108153	17109039	887	*	2	4.735e-06	2.56443e-05	0.00170592	5.65495e-05	-0.13226	-0.103703	CUBN	8.85846e-05
chr17	55330838	55330842	5	*	2	3.80968e-07	2.52256e-05	0.00194326	5.69812e-05	0.120981	0.100994		8.74383e-05
chr14	30767228	30767355	128	*	2	1.73194e-07	2.93275e-05	0.00102057	5.71098e-05	-0.120043	-0.10391		9.81691e-05
chr3	68977419	68978377	959	*	2	1.02056e-07	3.72912e-05	0.000512252	5.73715e-05	-0.172738	-0.129754	FAM19A4	0.00011836
chr21	29600801	29601135	335	*	3	1.27725e-07	2.07237e-05	0.00418618	5.75793e-05	-0.133215	-0.103652	AL035610.2	7.48326e-05
chr4	17029606	17030288	683	*	2	8.59539e-07	2.66992e-05	0.0015998	5.78945e-05	-0.136374	-0.117098	RP11-141E13.1	9.13351e-05
chr5	109849887	109850441	555	*	2	1.11252e-06	2.53721e-05	0.00208295	5.79123e-05	-0.143602	-0.119902	TMEM232	8.78126e-05
chr12	15315845	15316460	616	*	3	6.6182e-07	1.45605e-05	0.0072157	5.8206e-05	-0.12785	-0.100004	RERG	5.68836e-05
chr10	64449684	64449846	163	*	2	4.17825e-07	2.55603e-05	0.00206588	5.82163e-05	-0.124809	-0.118593		8.8351e-05
chr13	58299015	58299073	59	*	2	3.31347e-07	2.73448e-05	0.00147907	5.8235e-05	-0.120351	-0.100929	PCDH17	9.29678e-05
chr8	104197089	104197384	296	*	2	2.09337e-07	2.92883e-05	0.00117781	5.89189e-05	-0.14073	-0.10594	BAALC, RP11-318M2.2	9.80477e-05
chr6	152795042	152795102	61	*	2	2.72004e-07	2.6991e-05	0.00172102	5.92208e-05	-0.13879	-0.109279	SYNE1	9.20485e-05
chr15	82189257	82189758	502	*	2	7.62236e-07	2.60231e-05	0.00208426	5.92298e-05	-0.113519	-0.111517		8.94961e-05
chr12	10396521	10396552	32	*	2	3.47022e-07	2.79812e-05	0.00148956	5.94803e-05	-0.124467	-0.10595	KLRD1	9.45779e-05
chr6	92828192	92829219	1028	*	3	2.23244e-07	2.67505e-05	0.00255557	5.99884e-05	-0.171366	-0.101082		9.14445e-05
chr1	165499497	165499601	105	*	2	3.64369e-07	2.72138e-05	0.00181151	6.01862e-05	-0.119593	-0.108682	RP11-280O1.2	9.26054e-05
chr13	87781746	87782107	362	*	2	2.3206e-07	2.93694e-05	0.001299	6.03075e-05	-0.12189	-0.108803		9.82231e-05
chr13	99966887	99967378	492	*	2	3.0656e-07	2.662e-05	0.00211023	6.0547e-05	-0.112586	-0.106893	UBAC2	9.1137e-05
chr1	185887761	185887838	78	*	2	1.98784e-07	3.32541e-05	0.000856012	6.0671e-05	-0.169388	-0.103726	HMCN1	0.000108266
chr14	62394394	62394494	101	*	2	4.22029e-07	2.73885e-05	0.00193392	6.12042e-05	-0.13832	-0.129915	CTD-2277K2.1	9.30796e-05
chr12	126978053	126978298	246	*	2	2.55595e-07	3.02495e-05	0.00125578	6.13933e-05	-0.131416	-0.108093		0.000100607
chr2	216158704	216159593	890	*	2	5.81161e-07	3.39959e-05	0.000847369	6.16086e-05	-0.12502	-0.100229		0.000110176
chr13	88840183	88840548	366	*	2	7.99371e-08	3.1291e-05	0.00113554	6.17807e-05	-0.171954	-0.120287	RP11-545P6.2	0.000103129
chr4	57154812	57154924	113	*	2	2.50474e-10	0.000249645	4.78777e-05	6.21588e-05	-0.1954	-0.114177	KIAA1211	0.000517607
chr4	117412741	117413432	692	*	3	5.78225e-07	1.65873e-05	0.00661896	6.23701e-05	-0.111864	-0.108259	RP11-55L3.1	6.2984e-05
chr14	27395418	27395571	154	*	2	1.26527e-07	3.11106e-05	0.00125142	6.28193e-05	-0.166525	-0.122031	RP11-384J4.2	0.000102742
chr2	108159671	108160411	741	*	3	9.31268e-07	1.69637e-05	0.0059407	6.29578e-05	-0.127587	-0.106029	AC096669.3	6.41005e-05
chr4	183673157	183673697	541	*	2	2.19518e-07	3.19782e-05	0.00114228	6.29986e-05	-0.126314	-0.1177	TENM3	0.000105091
chr1	4470956	4471021	66	*	2	3.61866e-08	3.90907e-05	0.000618189	6.3056e-05	-0.191956	-0.116505		0.00012259
chr10	118652838	118652981	144	*	2	2.7896e-07	2.8716e-05	0.00181107	6.3071e-05	-0.171154	-0.134021	ENO4, KIAA1598	9.64711e-05
chr3	181281047	181281476	430	*	2	2.73238e-07	3.06756e-05	0.00138141	6.33853e-05	-0.175554	-0.137564	SOX2-OT	0.000101678
chr4	104844213	104845001	789	*	3	7.6561e-08	3.03442e-05	0.00159317	6.34028e-05	-0.199979	-0.114982		0.000100755
chr16	48149519	48150292	774	*	2	1.96894e-07	3.71721e-05	0.000735537	6.37257e-05	-0.121524	-0.100154	ABCC12	0.00011808
chr8	134151332	134151504	173	*	2	5.09074e-07	2.82564e-05	0.00219886	6.42407e-05	-0.153316	-0.108993		9.53291e-05
chr3	173774028	173774301	274	*	2	1.22141e-07	2.85531e-05	0.00212295	6.44711e-05	-0.151684	-0.108029	NLGN1	9.61218e-05
chr13	94206647	94207303	657	*	2	2.83083e-08	3.77462e-05	0.000738384	6.45806e-05	-0.151521	-0.128237	GPC6	0.000119307
chr7	132343403	132344174	772	*	2	5.01162e-06	2.85983e-05	0.00215573	6.47212e-05	-0.107192	-0.104952	AC009365.3	9.6199e-05
chr17	51191056	51191695	640	*	2	7.45835e-07	3.03318e-05	0.00162787	6.48532e-05	-0.176855	-0.131849		0.000100743
chr18	53746866	53746982	117	*	2	4.31285e-08	3.27248e-05	0.00120177	6.49684e-05	-0.132894	-0.111883	RP11-456O19.2, CTD-2008L17.2	0.000106867
chr15	85568604	85569300	697	*	2	8.55263e-08	4.03993e-05	0.000630817	6.50994e-05	0.151314	0.101629	PDE8A	0.000125652
chr5	72587365	72587548	184	*	2	1.4656e-07	2.93989e-05	0.00197067	6.53305e-05	-0.118157	-0.100703	RP11-60A8.1	9.82928e-05
chr2	162915893	162915902	10	*	2	5.1157e-07	2.90166e-05	0.00211492	6.53513e-05	-0.137466	-0.133178	DPP4	9.73093e-05
chr3	13087700	13088006	307	*	2	2.95774e-08	5.15086e-05	0.0003687	6.54227e-05	-0.154602	-0.104293	IQSEC1	0.000152057
chr1	60475484	60475560	77	*	2	2.12037e-07	2.9731e-05	0.00206715	6.65113e-05	-0.132306	-0.109573	C1orf87	9.91901e-05
chr5	9765708	9766699	992	*	2	7.45314e-06	3.13077e-05	0.00161296	6.65284e-05	-0.12036	-0.115948	CTD-2143L24.1	0.000103174
chr9	107953895	107954218	324	*	2	5.95498e-07	2.93416e-05	0.00223571	6.65901e-05	-0.138714	-0.123485		9.81941e-05
chr20	29947689	29948486	798	*	2	1.42435e-06	3.26608e-05	0.00141211	6.71622e-05	-0.153845	-0.132243		0.000106729
chr3	24045729	24045994	266	*	2	3.63302e-07	3.22115e-05	0.00152755	6.74472e-05	-0.122564	-0.103639		0.000105634
chr1	2949633	2949673	41	*	2	2.39834e-07	3.09824e-05	0.0018515	6.76462e-05	-0.112981	-0.103051		0.000102417
chr3	143416984	143416998	15	*	2	5.61534e-07	2.98772e-05	0.00224407	6.77021e-05	-0.108583	-0.100432	SLC9A9	9.95811e-05
chr9	30065957	30065995	39	*	2	5.71876e-07	3.0133e-05	0.00227048	6.83408e-05	-0.111926	-0.110633		0.000100268
chr8	59169981	59170968	988	*	2	3.47137e-05	3.02656e-05	0.002278	6.86424e-05	-0.136192	-0.114369	RP11-716D16.1	0.000100641
chr1	72566690	72566792	103	*	2	2.19098e-07	3.10505e-05	0.00200037	6.87051e-05	-0.112078	-0.111291	NEGR1	0.000102603
chr12	108055803	108056424	622	*	2	2.54319e-08	4.03338e-05	0.000766613	6.88121e-05	-0.147023	-0.127473		0.000125539
chr1	221100785	221101412	628	*	2	1.8267e-06	3.05101e-05	0.00221601	6.88249e-05	-0.141187	-0.100592		0.000101221
chr15	78062200	78063008	809	*	2	5.78833e-07	3.68478e-05	0.00101119	6.88286e-05	-0.13798	-0.100497	LINGO1	0.000117235
chr11	47968764	47968995	232	*	2	5.13749e-07	3.08852e-05	0.00211483	6.90344e-05	-0.121582	-0.107094		0.000102145
chr9	1536641	1536731	91	*	2	5.93738e-07	3.07077e-05	0.00229915	6.96291e-05	-0.157598	-0.136598		0.000101725
chr1	237283949	237284007	59	*	2	6.26898e-08	3.07363e-05	0.0022913	6.96484e-05	-0.119316	-0.102648	RYR2	0.000101783
chr2	45405210	45405216	7	*	2	4.22664e-07	3.23531e-05	0.0017827	6.97495e-05	-0.108066	-0.107553	LINC01121	0.000105977
chr4	142607740	142607753	14	*	2	5.2838e-07	3.21024e-05	0.00186004	6.98232e-05	-0.139844	-0.114204	IL15	0.000105379
chr12	109178017	109178373	357	*	2	4.00971e-07	3.29471e-05	0.00165652	6.9872e-05	0.126307	0.111177	SSH1	0.00010745
chr8	104491730	104492154	425	*	2	8.21877e-07	3.08283e-05	0.00230058	6.98773e-05	-0.150749	-0.147749		0.000102016
chr1	217973639	217973727	89	*	2	3.28155e-07	3.69251e-05	0.00109434	7.02948e-05	-0.18657	-0.137315	SPATA17	0.00011747
chr13	46870038	46870454	417	*	2	1.75284e-07	3.81064e-05	0.000997443	7.05087e-05	-0.1713	-0.125646		0.00012019
chr7	70746877	70747492	616	*	2	1.75568e-06	3.12071e-05	0.00231901	7.07245e-05	-0.107135	-0.103434	WBSCR17	0.000102962
chr12	25185245	25185303	59	*	2	5.52816e-07	3.24e-05	0.00193991	7.0919e-05	-0.105376	-0.104073	LRMP	0.0001061
chr1	76774252	76775210	959	*	2	5.73226e-07	4.32979e-05	0.000710729	7.12249e-05	-0.147029	-0.123963	ST6GALNAC3	0.000132822
chr10	55071675	55072007	333	*	2	4.86969e-07	3.29849e-05	0.00187731	7.16056e-05	-0.165706	-0.146459		0.000107553
chr11	56126517	56127508	992	*	2	3.04364e-06	3.70182e-05	0.00118653	7.18068e-05	-0.139568	-0.129934		0.00011769
chr19	31575013	31575534	522	*	2	1.53124e-07	4.02581e-05	0.00091901	7.21928e-05	-0.160218	-0.112592		0.000125372
chr11	124171684	124172751	1068	*	3	4.17981e-07	2.48337e-05	0.00406013	7.23877e-05	-0.152546	-0.101416		8.63946e-05
chr12	10152884	10153316	433	*	2	3.94826e-07	3.22346e-05	0.00226766	7.25096e-05	-0.115264	-0.100294	CLEC1B	0.00010568
chr8	31132510	31133032	523	*	2	3.90629e-07	3.55752e-05	0.00144199	7.25311e-05	-0.130931	-0.103944		0.000114226
chr13	73211779	73212686	908	*	2	5.25759e-06	3.41364e-05	0.00171954	7.25568e-05	-0.125266	-0.108862		0.000110529
chr11	58984446	58984544	99	*	2	6.41414e-07	3.21304e-05	0.00234265	7.2685e-05	-0.193994	-0.183939		0.000105449
chr4	29750430	29751173	744	*	2	2.39155e-06	3.30546e-05	0.00203708	7.27906e-05	-0.111374	-0.109603	EEF1A1P21	0.000107718
chr1	68348868	68349418	551	*	2	7.90229e-09	6.73084e-05	0.000298756	7.31005e-05	-0.210461	-0.121478	GNG12-AS1	0.000187317
chr11	15098171	15098608	438	*	2	7.17094e-09	6.6714e-05	0.000304333	7.31889e-05	-0.14723	-0.103071	CALCB	0.000185874
chr8	40625224	40625798	575	*	2	9.77626e-07	3.32506e-05	0.00214307	7.38112e-05	-0.171661	-0.119718	ZMAT4	0.000108266
chr2	228130564	228131140	577	*	2	6.15915e-10	0.000102141	0.000163341	7.39485e-05	-0.14415	-0.100306	COL4A3, AC097662.2	0.000259182
chr2	106007815	106008364	550	*	2	7.37259e-07	3.43794e-05	0.0019011	7.43936e-05	-0.114596	-0.10572	FHL2	0.000111194
chr16	53242355	53243559	1205	*	3	6.37476e-06	1.97783e-05	0.00683041	7.45408e-05	0.123938	0.10501	CHD9	7.22335e-05
chr10	6281135	6281328	194	*	2	2.1138e-07	4.38348e-05	0.000808881	7.46553e-05	-0.183784	-0.115501		0.000134144
chr18	7753486	7753783	298	*	2	2.34689e-07	3.59498e-05	0.00159238	7.47021e-05	-0.140532	-0.115424	PTPRM, RP11-678G15.2	0.000115084
chr1	94615602	94615946	345	*	2	3.15242e-09	0.000110673	0.000152119	7.51369e-05	-0.186389	-0.102025	ARHGAP29	0.00027561
chr13	49482090	49483067	978	*	2	8.46237e-06	3.54893e-05	0.00174894	7.52687e-05	-0.133917	-0.130225		0.000114015
chr3	56217728	56217769	42	*	2	3.6696e-07	4.05014e-05	0.00106993	7.54375e-05	-0.177464	-0.127179	ERC2	0.000125901
chr8	37404429	37404497	69	*	2	4.52722e-07	3.37664e-05	0.00228828	7.56426e-05	-0.147592	-0.142474	RP11-150O12.1	0.000109591
chr1	211384247	211384530	284	*	2	9.06521e-08	4.51821e-05	0.000781155	7.57172e-05	-0.161021	-0.114718	AC092017.1	0.000137344
chr7	140956802	140956850	49	*	2	6.14833e-07	3.50022e-05	0.00193184	7.57824e-05	-0.132862	-0.124668	TMEM178B	0.000112724
chr13	96146986	96147024	39	*	2	5.65128e-07	3.58865e-05	0.0017248	7.57867e-05	-0.167219	-0.131729	CLDN10, CLDN10-AS1	0.000114956
chr8	1130775	1130858	84	*	2	1.06051e-07	5.35762e-05	0.000516748	7.58913e-05	-0.172831	-0.112105	CTD-2281E23.2	0.000156926
chr7	83097391	83097669	279	*	2	3.30506e-08	6.66453e-05	0.000339261	7.63581e-05	-0.216185	-0.15705	SEMA3E	0.000185734
chr3	192895946	192896130	185	*	2	5.53529e-07	3.39458e-05	0.00239829	7.6582e-05	-0.146011	-0.115381		0.000110036
chr2	63416003	63416222	220	*	2	1.35946e-07	5.02946e-05	0.000615281	7.65899e-05	-0.131718	-0.101352	WDPCP	0.000149323
chr1	165494483	165495309	827	*	2	6.10925e-06	3.47651e-05	0.00213758	7.67075e-05	-0.135368	-0.102604	RP11-280O1.2	0.000112161
chr3	70257330	70257354	25	*	2	5.0867e-07	3.56734e-05	0.00189786	7.67866e-05	-0.137473	-0.119563	RP11-231I13.2	0.000114423
chr16	24248517	24249234	718	*	2	2.81703e-06	3.47734e-05	0.00214894	7.67941e-05	-0.157481	-0.115287	AC004125.3	0.000112178
chr10	116823300	116823919	620	*	2	1.37558e-07	4.6032e-05	0.000793314	7.71867e-05	-0.147812	-0.115466		0.000139238
chr19	31760832	31760930	99	*	2	6.86382e-07	3.48422e-05	0.00222424	7.73825e-05	-0.123133	-0.114431		0.000112325
chr12	40959011	40959322	312	*	3	4.12429e-07	2.54364e-05	0.00383436	7.74786e-05	-0.138976	-0.105848	MUC19	8.79996e-05
chr7	147500503	147501016	514	*	3	1.44326e-07	3.76931e-05	0.00273382	7.78346e-05	-0.137408	-0.101913	CNTNAP2	0.000119202
chr16	68508788	68509072	285	*	2	1.0499e-09	0.000129739	0.000135051	7.80648e-05	-0.188852	-0.109965		0.000311588
chr11	64188916	64189134	219	*	2	4.37484e-07	3.51581e-05	0.00226234	7.82216e-05	-0.146443	-0.122419	AP003774.5	0.000113142
chr12	46917741	46918065	325	*	2	5.05532e-07	3.71236e-05	0.0017703	7.84213e-05	-0.116482	-0.10033		0.000117959
chr5	31800978	31801392	415	*	2	4.54415e-07	3.78619e-05	0.00163407	7.84888e-05	-0.156323	-0.108897	PDZD2	0.000119573
chr2	147594626	147594885	260	*	2	3.22485e-07	4.1899e-05	0.0011514	7.89914e-05	-0.179111	-0.128804		0.000129446
chr1	18391989	18392089	101	*	2	5.51619e-08	3.81718e-05	0.00163567	7.90517e-05	-0.104144	-0.104016		0.000120341
chr15	92927473	92928006	534	*	2	1.03181e-06	3.59765e-05	0.00218409	7.93317e-05	-0.129461	-0.121148		0.000115137
chr6	112072399	112072551	153	*	2	1.50679e-07	3.63054e-05	0.00220433	8.00926e-05	-0.178939	-0.151098	FYN	0.000115956
chr18	42491385	42491830	446	*	2	8.58832e-07	3.55841e-05	0.00246047	8.01596e-05	-0.122686	-0.116969	SETBP1	0.000114233
chr19	14725000	14725915	916	*	2	5.98379e-07	4.83233e-05	0.000800492	8.04234e-05	-0.141435	-0.116729		0.000144725
chr8	121604940	121605565	626	*	2	2.9073e-06	3.58749e-05	0.00248733	8.08785e-05	0.126022	0.106621	SNTB1	0.00011493
chr16	59461498	59462413	916	*	2	2.02399e-06	4.30495e-05	0.00119473	8.15065e-05	-0.127094	-0.112615		0.000132285
chr4	114095002	114095596	595	*	2	8.11467e-07	3.90872e-05	0.0017568	8.1839e-05	-0.132007	-0.114866	ANK2	0.00012259
chr15	96777675	96777737	63	*	2	3.4708e-07	3.73301e-05	0.00220386	8.20586e-05	-0.110476	-0.101763	NR2F2-AS1	0.000118429
chr2	204813507	204814136	630	*	2	1.2866e-06	3.81817e-05	0.00200811	8.22922e-05	-0.13034	-0.100455	ICOS	0.000120361
chr5	158369786	158370772	987	*	2	1.21093e-05	3.86626e-05	0.00194117	8.2661e-05	-0.132001	-0.106379	EBF1	0.000121542
chr8	97598420	97598537	118	*	2	6.85285e-08	5.02484e-05	0.000796426	8.28203e-05	-0.182882	-0.100484	SDC2	0.000149212
chr10	1511024	1511277	254	*	2	2.23244e-07	3.74393e-05	0.00235931	8.32385e-05	-0.113663	-0.108689	ADARB2	0.000118698
chr8	83073052	83073193	142	*	2	4.11291e-07	3.78404e-05	0.00223661	8.32504e-05	-0.125849	-0.110585		0.000119516
chr7	147527838	147527896	59	*	2	8.26645e-07	3.73295e-05	0.00242772	8.34231e-05	-0.128989	-0.101151	CNTNAP2	0.000118429
chr2	216491679	216491772	94	*	2	8.49387e-07	3.71207e-05	0.00254132	8.36373e-05	-0.137123	-0.112468	AC012668.2, LINC00607	0.000117959
chr5	6591956	6592883	928	*	2	7.84992e-06	3.94816e-05	0.00189212	8.37563e-05	-0.110782	-0.107875		0.000123459
chr16	11473477	11473669	193	*	2	8.24054e-07	3.81489e-05	0.00240009	8.4864e-05	-0.154183	-0.123282	CTD-3088G3.8	0.000120313
chr7	41826244	41826734	491	*	2	2.29969e-07	4.7251e-05	0.00104314	8.49905e-05	-0.205546	-0.132455		0.000142154
chr2	47419079	47419263	185	*	2	6.69278e-08	6.63529e-05	0.00045482	8.50618e-05	-0.113796	-0.101567		0.000185079
chr13	36840099	36841043	945	*	2	1.41642e-05	3.90671e-05	0.00219712	8.53277e-05	-0.139944	-0.137364	SOHLH2, CCDC169-SOHLH2, CCDC169	0.000122562
chr2	144413904	144414276	373	*	2	5.16347e-08	4.39582e-05	0.00134845	8.53518e-05	-0.131542	-0.109927	ARHGAP15	0.000134438
chr10	7088654	7088771	118	*	2	7.51104e-07	4.00894e-05	0.00203319	8.60332e-05	-0.14569	-0.12984		0.00012496
chr19	17015324	17015744	421	*	2	7.46129e-07	3.9872e-05	0.00211796	8.62788e-05	-0.110509	-0.103873	CPAMD8	0.000124384
chr17	80535903	80536214	312	*	2	5.2357e-08	4.70275e-05	0.00112305	8.62975e-05	0.127356	0.100986	FOXK2, RP13-638C3.2	0.000141687
chr10	1336103	1336672	570	*	2	1.0003e-09	0.000136176	0.000155691	8.64234e-05	-0.156012	-0.11113	ADARB2	0.000323472
chr5	4851084	4851261	178	*	2	4.35661e-08	5.83859e-05	0.000640123	8.69806e-05	-0.161231	-0.114826	RP11-445O3.2	0.000167888
chr11	94552848	94553340	493	*	2	3.98637e-07	4.49298e-05	0.00136712	8.71974e-05	-0.140485	-0.111792	AMOTL1	0.000136798
chr8	72760849	72761320	472	*	2	4.31296e-08	6.68549e-05	0.000484494	8.75207e-05	-0.130739	-0.100075	RP11-383H13.1	0.000186222
chr7	53315012	53315062	51	*	2	8.66927e-07	4.03056e-05	0.00226281	8.81368e-05	-0.148598	-0.125181		0.000125474
chr6	127210160	127210796	637	*	2	1.93483e-06	4.07309e-05	0.00225148	8.88659e-05	-0.159489	-0.126661		0.000126535
chr21	18246762	18247063	302	*	2	5.05742e-07	4.49621e-05	0.0015054	8.91885e-05	-0.164139	-0.122545		0.00013686
chr5	109004445	109004789	345	*	2	3.52987e-07	4.81475e-05	0.00120422	8.95398e-05	-0.145991	-0.123914		0.000144311
chr6	29461269	29461584	316	*	3	8.39544e-07	2.6404e-05	0.0067224	8.98569e-05	-0.125473	-0.105346		9.05425e-05
chr2	68499299	68499550	252	*	2	5.11502e-07	4.63998e-05	0.00142053	9.03664e-05	-0.126539	-0.121918		0.000140178
chr2	40165558	40165857	300	*	2	6.95993e-07	4.30404e-05	0.00193881	9.06278e-05	-0.142969	-0.12379	SLC8A1-AS1	0.000132269
chr2	217223006	217223563	558	*	2	1.13485e-06	4.24839e-05	0.00210522	9.10448e-05	-0.115247	-0.104181	MARCH4	0.000130923
chr21	47162272	47162336	65	*	2	8.5033e-07	4.13826e-05	0.00247885	9.16303e-05	-0.127732	-0.102827	PCBP3	0.000128151
chr21	39616417	39616836	420	*	2	9.14846e-08	6.37473e-05	0.000612403	9.16418e-05	-0.138487	-0.10092	KCNJ15	0.000179492
chr7	40787015	40787567	553	*	2	4.1468e-07	4.24642e-05	0.00227211	9.22935e-05	-0.124105	-0.112233	SUGCT	0.000130874
chr11	110243994	110244072	79	*	2	7.15493e-07	4.68771e-05	0.00155749	9.3068e-05	-0.139419	-0.106922	RP11-347E10.1	0.000141383
chr8	80745167	80745965	799	*	2	4.13698e-07	5.71106e-05	0.000855976	9.35721e-05	-0.139692	-0.100519	RP11-26J3.1	0.000164962
chr2	17042517	17042926	410	*	2	1.34166e-07	6.20966e-05	0.000716004	9.45382e-05	-0.108026	-0.103288		0.000175958
chr3	166288738	166289851	1114	*	3	1.74444e-06	3.34953e-05	0.00342827	9.46443e-05	-0.13103	-0.106635		0.000108916
chr4	104421495	104421691	197	*	2	5.35003e-07	4.71052e-05	0.00166987	9.48901e-05	-0.10819	-0.100716		0.000141871
chr12	9319947	9320488	542	*	2	7.77286e-07	4.64089e-05	0.00178075	9.49932e-05	-0.162738	-0.118856	PZP	0.00014018
chr16	89098327	89098782	456	*	2	1.47645e-06	4.25034e-05	0.00267959	9.50362e-05	-0.114616	-0.114009		0.000130971
chr1	219089810	219090191	382	*	2	1.18087e-06	4.27565e-05	0.00263673	9.52774e-05	-0.122641	-0.106904		0.000131584
chr21	39528492	39529128	637	*	3	3.02268e-07	4.20528e-05	0.00420578	9.55448e-05	-0.134	-0.10512	DSCR8, KCNJ15	0.000129828
chr1	234396025	234396450	426	*	2	1.06377e-06	4.38087e-05	0.00240201	9.57751e-05	-0.151252	-0.130783	SLC35F3	0.000134076
chr5	6631800	6632020	221	*	2	1.12342e-07	4.6955e-05	0.00177897	9.59202e-05	-0.131968	-0.108695	NSUN2	0.000141536
chr6	99005125	99005830	706	*	2	6.51219e-06	4.30751e-05	0.00272421	9.64205e-05	-0.116188	-0.1061		0.000132316
chr1	158434956	158434995	40	*	2	6.9127e-07	5.07679e-05	0.00137889	9.66911e-05	-0.142226	-0.118236		0.000150415
chr5	63502809	63503715	907	*	2	3.06986e-05	4.31952e-05	0.0027377	9.67353e-05	-0.121035	-0.112334	RNF180	0.000132593
chr12	47479795	47479939	145	*	2	2.32527e-08	0.000143121	0.000183633	9.67766e-05	-0.241765	-0.138263	PCED1B	0.00033623
chr21	29629836	29630520	685	*	2	1.66636e-06	4.71199e-05	0.00188952	9.74162e-05	-0.126452	-0.106975		0.00014189
chr6	73335855	73336727	873	*	2	8.13455e-06	4.37306e-05	0.00269308	9.75223e-05	-0.121235	-0.119389	KCNQ5	0.000133873
chr17	65386854	65387096	243	*	2	3.27516e-08	0.000100666	0.000310292	9.80989e-05	-0.166163	-0.112147	PITPNC1	0.000256363
chr4	16760829	16761101	273	*	2	1.19276e-06	4.39422e-05	0.00276284	9.83517e-05	-0.122814	-0.119966	LDB2	0.000134401
chr10	44476838	44477346	509	*	2	7.88917e-07	4.81956e-05	0.00184113	9.87732e-05	-0.133765	-0.111942		0.000144431
chr13	43176001	43176441	441	*	2	1.43687e-07	6.37116e-05	0.000778878	9.90258e-05	-0.14419	-0.101084	TNFSF11	0.000179436
chr17	67824386	67824500	115	*	2	9.81076e-07	4.69599e-05	0.00211479	9.93343e-05	-0.157501	-0.110172	AC003051.1	0.000141536
chr8	36123570	36123695	126	*	2	1.39819e-07	8.45794e-05	0.000439458	0.000100112	-0.177245	-0.113418		0.000224214
chr12	77499024	77499095	72	*	2	1.15475e-06	4.49871e-05	0.00276786	0.000100433	-0.113288	-0.102102		0.000136912
chr4	24282837	24283084	248	*	2	5.41124e-07	5.18235e-05	0.00154911	0.000101089	-0.155164	-0.109616		0.000152855
chr3	4560682	4560725	44	*	2	1.06448e-06	4.75561e-05	0.00219288	0.00010112	-0.130338	-0.114366	ITPR1	0.000142877
chr12	90673980	90674723	744	*	2	2.40978e-06	4.94861e-05	0.00189278	0.000101598	-0.118695	-0.104383	RP11-753N8.1	0.000147472
chr3	167193257	167193417	161	*	2	2.49094e-07	6.20843e-05	0.000915696	0.000101936	-0.133307	-0.112045	SERPINI2	0.000175945
chr5	31106458	31107126	669	*	2	6.0241e-06	4.5856e-05	0.00283442	0.000102537	-0.138827	-0.113816	RP11-152K4.2	0.000138808
chr11	123444627	123444636	10	*	2	1.21675e-06	4.59752e-05	0.00283886	0.000102797	-0.116952	-0.100588	GRAMD1B	0.000139103
chr11	115092435	115093261	827	*	2	2.89798e-07	7.04005e-05	0.000703332	0.000103465	-0.129442	-0.101941	CADM1	0.000194093
chr6	72253845	72254462	618	*	2	1.44067e-07	6.92757e-05	0.000736567	0.000103755	-0.142797	-0.102074		0.000191624
chr12	72451864	72452357	494	*	3	3.44063e-07	6.20595e-05	0.00321392	0.000104034	-0.138313	-0.10394	TPH2	0.000175926
chr2	189599296	189599665	370	*	2	6.57916e-07	4.75703e-05	0.00260369	0.00010437	-0.123936	-0.117318	AC079613.1, DIRC1	0.000142907
chr12	66684940	66685654	715	*	2	5.28593e-06	4.75153e-05	0.00264355	0.000104541	-0.112272	-0.103805		0.000142779
chr6	140923112	140923755	644	*	2	3.42361e-07	6.18335e-05	0.00101972	0.000104825	-0.123373	-0.1101		0.00017546
chr4	86958165	86958202	38	*	2	1.21685e-06	4.92266e-05	0.00241394	0.000106071	-0.159545	-0.137385	MAPK10	0.00014684
chr11	130968652	130968998	347	*	2	9.09465e-07	5.19384e-05	0.00204075	0.000107516	-0.159822	-0.120383		0.000153154
chr15	61113465	61114065	601	*	2	3.01818e-07	6.42218e-05	0.0010046	0.000107564	-0.14846	-0.105218	RORA	0.000180413
chr15	27778081	27778361	281	*	2	1.38835e-06	4.83645e-05	0.00286951	0.000107664	-0.110477	-0.1031	GABRG3, RP11-100M12.3	0.000144823
chr6	98471368	98472371	1004	*	3	4.94514e-07	3.8979e-05	0.00385292	0.000108172	-0.156519	-0.100909	RP11-436D23.1	0.000122334
chr6	105153163	105153166	4	*	2	1.37667e-06	4.8655e-05	0.0028808	0.000108302	-0.138343	-0.137534		0.00014554
chr1	210050231	210050607	377	*	2	1.26689e-06	4.8876e-05	0.00283818	0.000108462	-0.143249	-0.124756		0.000145997
chr5	57073212	57074040	829	*	2	2.22587e-05	4.86878e-05	0.00292636	0.000108649	-0.118838	-0.101985		0.000145611
chr11	108992991	108993123	133	*	2	8.07969e-07	4.89822e-05	0.00284428	0.000108708	-0.138607	-0.115939		0.000146225
chr20	24128726	24129304	579	*	2	7.19577e-08	8.25513e-05	0.000581866	0.000109208	-0.131793	-0.100025		0.000220115
chr16	24297882	24297992	111	*	2	8.37203e-07	5.81998e-05	0.0014515	0.000109581	-0.109383	-0.100336	CACNG3	0.000167466
chr5	63277475	63277777	303	*	2	8.96708e-07	5.37802e-05	0.00194572	0.00010966	-0.170426	-0.128286		0.000157366
chr11	75374608	75375142	535	*	2	6.35913e-07	5.37283e-05	0.00202561	0.000110493	-0.121988	-0.104571	MAP6	0.000157246
chr4	88866784	88866969	186	*	2	1.0504e-06	5.36107e-05	0.00212352	0.000111355	-0.104296	-0.103503		0.000157004
chr18	2515569	2516332	764	*	2	4.36104e-06	5.14744e-05	0.00260528	0.000111797	-0.148139	-0.113354		0.000151996
chr1	157522570	157522957	388	*	2	1.10402e-06	5.30663e-05	0.00237759	0.000112856	-0.152283	-0.114902		0.000155748
chr1	217353830	217354542	713	*	2	8.30665e-06	5.0901e-05	0.00295169	0.000113133	-0.130412	-0.121846		0.000150719
chr12	110517566	110517640	75	*	2	7.44615e-07	5.42786e-05	0.00222355	0.000113579	-0.137351	-0.135981		0.000158473
chr19	4767833	4768572	740	*	2	2.50921e-06	5.1428e-05	0.00296271	0.00011423	-0.131193	-0.11468		0.000151897
chr4	159315123	159315440	318	*	2	1.11385e-07	6.02765e-05	0.00154993	0.000114607	-0.154297	-0.110513	RXFP1	0.000171939
chr2	52859804	52860117	314	*	2	4.33347e-07	6.85784e-05	0.00106894	0.000115345	-0.180739	-0.129385		0.000190064
chr17	55483844	55484600	757	*	3	1.242e-06	3.82907e-05	0.00445988	0.000115568	-0.12689	-0.105008	MSI2	0.000120611
chr6	257261	257504	244	*	2	1.03843e-06	5.76653e-05	0.00196088	0.000116516	-0.135459	-0.102555		0.000166247
chr8	85578293	85578468	176	*	2	4.19303e-07	5.43136e-05	0.00253407	0.000116529	-0.186491	-0.15592	RALYL	0.000158548
chr3	98504973	98505362	390	*	2	1.43763e-06	5.26463e-05	0.0029807	0.000116716	-0.111579	-0.108827	ST3GAL6	0.000154802
chr12	81675069	81676362	1294	*	3	1.49795e-06	6.19626e-05	0.00181638	0.00011685	-0.184646	-0.118515	RP11-121G22.3, PPFIA2	0.000175753
chr6	74652441	74652865	425	*	2	5.87954e-07	6.3511e-05	0.00143364	0.00011736	-0.16145	-0.127393		0.000179033
chr5	167297928	167297984	57	*	2	1.60631e-06	5.31367e-05	0.00299946	0.000117792	-0.112413	-0.102033	TENM2	0.000155923
chr2	70931198	70931257	60	*	2	2.75318e-07	5.34122e-05	0.00299632	0.000118306	-0.111419	-0.102459	ADD2	0.000156527
chr15	83619037	83619523	487	*	2	8.9116e-07	5.33436e-05	0.00305038	0.000118529	-0.159552	-0.126786	RP11-382A20.5, HOMER2	0.000156396
chr1	196856294	196856446	153	*	2	8.68658e-07	6.55225e-05	0.00139267	0.000119498	-0.134288	-0.104884	CFHR2, CFHR4	0.000183267
chr9	118970666	118970826	161	*	2	1.20924e-06	5.91021e-05	0.00201498	0.000119659	-0.134137	-0.1078	PAPPA	0.000169478
chr5	82858676	82859495	820	*	2	2.39344e-06	6.39117e-05	0.00153084	0.00011991	-0.15252	-0.129481	VCAN, VCAN-AS1	0.000179807
chr11	88782128	88782137	10	*	2	1.64048e-06	5.48849e-05	0.00290887	0.00012054	-0.129741	-0.120414	GRM5	0.000159681
chr9	97040428	97040460	33	*	2	1.37834e-06	5.90512e-05	0.00212146	0.000120877	-0.130785	-0.101212	ZNF169	0.000169375
chr1	175518184	175518459	276	*	2	7.08935e-07	6.8033e-05	0.00135713	0.000122378	-0.110985	-0.104393	TNR, TNR-IT1	0.000188904
chr10	53816269	53817201	933	*	2	1.6746e-05	5.78812e-05	0.00247284	0.00012253	-0.162437	-0.120313	PRKG1	0.000166773
chr9	22645523	22646113	591	*	2	5.00695e-06	5.52635e-05	0.00312955	0.000122785	-0.124787	-0.100214		0.000160609
chr5	33240792	33240872	81	*	2	1.05411e-06	6.3906e-05	0.00170432	0.000123041	-0.128583	-0.1043	RP11-113I22.1, CTD-2066L21.3	0.000179806
chr18	24167495	24167674	180	*	2	8.35199e-07	6.9283e-05	0.00133146	0.000123569	-0.149775	-0.123186	KCTD1	0.000191629
chr4	34260762	34261404	643	*	2	2.33236e-06	5.95459e-05	0.00229407	0.000123704	-0.111188	-0.103176	RP11-548L20.1	0.000170423
chr1	218697177	218697209	33	*	2	5.01558e-07	6.26573e-05	0.00188054	0.000123801	-0.120723	-0.116648	C1orf143	0.000177093
chr1	237433137	237433757	621	*	2	1.07195e-07	9.5111e-05	0.000629469	0.000124695	-0.140418	-0.121451	RYR2	0.000245556
chr13	33607403	33607618	216	*	2	9.44872e-07	6.77342e-05	0.00153027	0.000125753	-0.186577	-0.152638	KL	0.000188195
chr14	20469184	20469394	211	*	2	1.31297e-06	6.1747e-05	0.00214954	0.000125886	-0.115094	-0.112601		0.000175293
chr2	199637865	199639143	1279	*	3	9.30019e-06	3.44003e-05	0.00932017	0.000127139	0.146344	0.115681		0.000111218
chr5	167242169	167242266	98	*	2	1.81857e-06	5.80946e-05	0.00304506	0.000127677	-0.155374	-0.125737	TENM2	0.000167219
chr15	83407935	83408034	100	*	2	7.28085e-07	7.7185e-05	0.00110501	0.000127867	-0.136796	-0.109207		0.000208616
chr1	75046010	75046728	719	*	2	4.05467e-06	5.85982e-05	0.00310635	0.000129085	-0.130921	-0.126711	C1orf173	0.000168386
chr11	32074935	32075173	239	*	2	3.03472e-07	6.06648e-05	0.0027204	0.000129915	-0.121601	-0.103104	RCN1	0.000172809
chr3	131644555	131645295	741	*	2	7.61222e-06	6.01139e-05	0.0028535	0.000130028	-0.158583	-0.115872	CPNE4	0.000171618
chr7	41741320	41741428	109	*	2	8.60464e-07	5.8689e-05	0.00322786	0.000130103	-0.13058	-0.103073	INHBA-AS1, AC005027.3, INHBA	0.000168576
chr19	40199605	40199676	72	*	2	7.53756e-07	8.21709e-05	0.000996161	0.000130181	-0.138668	-0.113562	LGALS14	0.000219455
chr4	44654206	44655115	910	*	2	1.20377e-06	8.36768e-05	0.000961654	0.000130595	-0.152104	-0.105838	YIPF7	0.000222338
chr5	163343970	163344802	833	*	2	3.07214e-09	0.000199864	0.000222682	0.000130909	-0.208812	-0.116375		0.000435234
chr4	13983237	13983910	674	*	2	7.78458e-06	5.92701e-05	0.00318707	0.000130949	-0.141375	-0.11861		0.000169846
chr21	22175001	22175522	522	*	2	5.14344e-07	7.63261e-05	0.00124377	0.000131097	-0.147579	-0.117745	LINC00320	0.000206801
chr7	114254648	114254915	268	*	2	1.42821e-06	6.41149e-05	0.00230805	0.000131909	-0.146841	-0.113973	FOXP2	0.000180185
chr1	15106332	15106700	369	*	2	1.76156e-07	0.00010263	0.000633901	0.000132183	-0.165844	-0.109994	KAZN	0.000260088
chr1	56097923	56098680	758	*	2	9.39687e-07	7.57216e-05	0.00135217	0.000133295	-0.206429	-0.124039	RP11-466L17.1	0.000205602
chr1	169561583	169562114	532	*	2	1.50732e-06	6.65045e-05	0.00217744	0.000134411	-0.123124	-0.102579	SELP	0.000185426
chr2	23546167	23546218	52	*	2	5.98659e-07	9.72573e-05	0.000774902	0.000136427	-0.188383	-0.118876		0.000249649
chr2	49287800	49288242	443	*	2	3.51727e-07	8.87438e-05	0.000972874	0.000137159	-0.147339	-0.104599	FSHR	0.000232625
chr1	217448814	217449388	575	*	2	9.32288e-07	7.45123e-05	0.00158601	0.000137184	-0.142989	-0.12598		0.000202914
chr4	71234655	71234736	82	*	2	1.66459e-06	6.6186e-05	0.00247023	0.000137414	-0.134127	-0.1193		0.000184726
chr3	55236669	55237134	466	*	2	2.54343e-06	6.31105e-05	0.00310335	0.00013769	-0.128558	-0.107308		0.000178065
chr6	112163312	112163498	187	*	2	1.85399e-06	6.35995e-05	0.00302063	0.000137953	-0.148754	-0.123809	FYN	0.000179194
chr3	167091610	167091871	262	*	2	1.30049e-06	7.06384e-05	0.00197347	0.000138355	-0.106827	-0.105696	ZBBX	0.000194608
chr8	87777011	87777384	374	*	2	3.89952e-08	0.000162895	0.000327414	0.00013848	-0.214315	-0.125358	RP11-386D6.1	0.000371919
chr3	111329355	111329781	427	*	2	7.79845e-07	6.55778e-05	0.00271978	0.00013893	-0.168866	-0.132169	CD96	0.000183377
chr10	125366705	125367374	670	*	2	1.09438e-06	7.76642e-05	0.00148009	0.00013937	-0.128256	-0.112919		0.000209597
chr6	155510046	155510565	520	*	2	6.56328e-07	7.99212e-05	0.00137031	0.000139706	-0.158546	-0.115343	TIAM2	0.000214522
chr6	85403682	85404488	807	*	2	2.8721e-07	0.000105893	0.000696147	0.000139937	-0.156269	-0.116682	RP11-132M7.3, TBX18	0.000266445
chr8	124050114	124050185	72	*	2	2.19426e-06	6.41038e-05	0.00322322	0.000140504	-0.135227	-0.127974	DERL1	0.00018017
chr1	63604486	63604560	75	*	2	1.66571e-06	6.53623e-05	0.00333724	0.000143769	-0.161039	-0.143703		0.000182902
chr13	95117945	95118903	959	*	2	3.79522e-06	8.3568e-05	0.00133963	0.000143881	-0.158419	-0.107573	DCT	0.000222117
chr16	63762882	63763377	496	*	2	1.74677e-06	6.78957e-05	0.00282509	0.000144185	-0.141853	-0.134908		0.000188584
chr10	61050062	61050726	665	*	2	5.36022e-07	9.0586e-05	0.00108681	0.000144231	-0.157941	-0.116787	FAM13C	0.000236513
chr8	32604941	32605464	524	*	2	1.96025e-06	6.5737e-05	0.00330497	0.000144247	-0.126596	-0.108008	NRG1	0.000183705
chr7	90794769	90795434	666	*	2	9.51841e-07	7.00335e-05	0.00251619	0.000144735	-0.161898	-0.120983	CDK14	0.000193237
chr18	25570145	25570209	65	*	2	2.23019e-06	6.86891e-05	0.00289732	0.000146332	-0.104218	-0.102381	CDH2	0.000190325
chr19	8279245	8279608	364	*	2	1.29432e-06	7.06205e-05	0.00260473	0.00014679	-0.111768	-0.102702	CERS4	0.000194574
chr2	179538189	179538941	753	*	2	3.09353e-06	7.6771e-05	0.00194958	0.000147864	-0.116692	-0.103298	TTN-AS1, TTN	0.000207776
chr19	52297519	52297556	38	*	2	1.84653e-06	6.82922e-05	0.00321249	0.000148378	-0.1089	-0.102242	FPR1	0.000189409
chr5	158475419	158475854	436	*	2	1.27547e-06	7.41579e-05	0.00225887	0.000148513	-0.153718	-0.115388	EBF1	0.000202142
chr7	38422933	38423649	717	*	2	1.19845e-07	0.000128185	0.00057887	0.000149895	-0.160409	-0.114414	AMPH	0.000308635
chr6	10505886	10505943	58	*	2	2.37655e-06	6.97836e-05	0.00307356	0.000149981	-0.133781	-0.10759	GCNT2	0.000192667
chr20	43408177	43408468	292	*	2	2.18429e-06	6.90049e-05	0.00325628	0.000150083	-0.123119	-0.111576	RIMS4	0.000191014
chr13	43986058	43987133	1076	*	3	3.02791e-08	0.00102145	0.00144342	0.000150317	-0.192649	-0.101233	ENOX1	0.0015628
chr2	220991295	220991519	225	*	2	2.16779e-06	7.09398e-05	0.00290047	0.000150485	-0.106992	-0.103355	AC114765.1	0.000195205
chr5	92053763	92054360	598	*	2	2.88693e-07	0.000105829	0.000876409	0.000151592	-0.145601	-0.113088		0.000266328
chr21	15989108	15989366	259	*	2	1.03654e-06	8.87875e-05	0.00141185	0.000153233	-0.132674	-0.105058	AF165138.7	0.000232722
chr12	80601978	80602969	992	*	2	3.25541e-05	7.28452e-05	0.00283527	0.000153281	-0.135252	-0.114436		0.000199278
chr15	61340524	61341359	836	*	2	1.33123e-08	0.000212576	0.000286161	0.000154017	-0.165579	-0.101529	RORA	0.000456787
chr8	91721806	91721842	37	*	2	4.501e-07	7.61173e-05	0.00247421	0.000154807	-0.149908	-0.1311	TMEM64	0.00020641
chr3	137851776	137852643	868	*	2	4.86498e-06	8.37206e-05	0.00181467	0.000156093	-0.14629	-0.124424		0.000222437
chr7	147256123	147256367	245	*	2	2.29399e-08	0.00033415	0.00017781	0.000156997	-0.2192	-0.118819	CNTNAP2	0.000651322
chr5	102960457	102960617	161	*	2	1.05814e-06	9.94776e-05	0.00116309	0.000158378	-0.14665	-0.123667		0.000253977
chr12	54799956	54800113	158	*	2	2.44742e-06	7.28352e-05	0.00342905	0.000158749	-0.106731	-0.103921	RP11-753H16.3, RP11-753H16.5, ITGA5	0.000199278
chr2	161924456	161925356	901	*	2	6.86412e-07	0.000119895	0.000781347	0.000159832	-0.183802	-0.124674		0.000293231
chr1	51312091	51312119	29	*	2	2.8456e-06	7.26584e-05	0.00361249	0.00015985	-0.115512	-0.108835	FAF1	0.000198932
chr11	78948191	78948859	669	*	2	9.01099e-07	9.79454e-05	0.00130208	0.000161848	-0.119993	-0.105067	TENM4	0.000250963
chr3	126892058	126892095	38	*	2	2.57222e-06	7.82638e-05	0.00278575	0.000162422	-0.117575	-0.106316		0.000210883
chr7	31930121	31930622	502	*	2	1.62462e-06	7.57322e-05	0.00337023	0.000163718	-0.112628	-0.102769	PDE1C	0.000205615
chr8	126958630	126959444	815	*	2	3.26013e-06	9.13331e-05	0.00168262	0.000164364	-0.155409	-0.126606	LINC00861	0.000238191
chr21	15906614	15907213	600	*	2	2.18241e-06	8.44409e-05	0.00220186	0.000164633	-0.15825	-0.117817	SAMSN1	0.000223916
chr6	120848100	120848893	794	*	3	1.00603e-05	5.61012e-05	0.00619205	0.000164932	-0.141396	-0.1088		0.000162519
chr18	47203926	47204366	441	*	2	1.74592e-08	0.00025808	0.000258773	0.000165019	-0.173357	-0.10286		0.000531555
chr1	96468567	96469115	549	*	2	1.3825e-06	8.93076e-05	0.00184952	0.000165356	-0.157346	-0.102016	RP11-147C23.1	0.00023389
chr12	82891734	82892515	782	*	2	2.50399e-06	9.32623e-05	0.0016219	0.000165543	-0.154901	-0.127423		0.000241969
chr4	130782425	130782890	466	*	3	3.20152e-07	0.000180981	0.00341653	0.000165877	-0.153463	-0.105249	RP11-422J15.1	0.000402506
chr10	95536738	95537147	410	*	2	2.35277e-06	8.03474e-05	0.00282649	0.00016659	-0.12107	-0.101313	LGI1	0.000215531
chr5	55354613	55354786	174	*	2	1.19718e-06	0.000104101	0.00123776	0.000167217	-0.121544	-0.108108		0.000262842
chr16	9692557	9692626	70	*	2	1.19333e-06	0.000109919	0.00108626	0.000167446	-0.196882	-0.122358		0.000274156
chr14	85883365	85883852	488	*	2	3.1396e-06	7.90485e-05	0.00315952	0.000167885	-0.183148	-0.165502	LINC00911, CTD-2128A3.2	0.000212696
chr12	18581635	18582318	684	*	2	6.38863e-07	0.000110093	0.0010925	0.000167958	-0.166499	-0.125698	PIK3C2G	0.000274531
chr19	51898727	51898904	178	*	2	1.31797e-06	7.85562e-05	0.00329068	0.000168257	-0.114829	-0.107582	CTD-2616J11.14	0.000211604
chr13	111051329	111051754	426	*	2	1.46752e-06	8.8484e-05	0.00205441	0.000168387	-0.139779	-0.133911	COL4A2	0.00023221
chr3	142849065	142849987	923	*	2	1.87646e-07	0.000152316	0.000577662	0.000169122	-0.147175	-0.102898	RP11-80H8.4	0.000352655
chr3	98681235	98681696	462	*	2	3.44463e-07	0.000122822	0.000874958	0.000169363	-0.170565	-0.101336	CTD-2021J15.1	0.000298768
chr3	163889489	163889660	172	*	2	5.06327e-07	0.00014272	0.00065421	0.000169702	-0.197863	-0.119462		0.00033544
chr12	62546183	62546633	451	*	2	4.45986e-06	7.80935e-05	0.00373445	0.000171218	-0.12669	-0.11093	FAM19A2	0.000210488
chr2	161188335	161189122	788	*	2	1.38688e-06	8.69168e-05	0.00235549	0.000171256	-0.173734	-0.132897	RBMS1	0.000229098
chr3	160190434	160190571	138	*	2	1.59785e-06	9.96484e-05	0.00151628	0.000171386	-0.124607	-0.109405	TRIM59	0.000254357
chr6	130923610	130923954	345	*	2	1.34188e-06	9.18046e-05	0.00197119	0.000171838	-0.165515	-0.140294		0.000239147
chr11	81131171	81131915	745	*	2	1.2572e-06	0.000106025	0.00129893	0.000172109	-0.204533	-0.156301		0.000266736
chr17	66301429	66301554	126	*	2	2.5819e-06	8.4133e-05	0.002818	0.000173148	-0.120058	-0.1191	ARSG	0.000223169
chr4	81797092	81797139	48	*	2	1.28754e-06	0.000116577	0.00108314	0.000174987	-0.159796	-0.113272	C4orf22	0.00028702
chr14	58599692	58600554	863	*	3	2.08056e-06	5.95436e-05	0.00774368	0.000175103	-0.172652	-0.101928	C14orf37	0.000170423
chr14	94943902	94944009	108	*	2	1.23938e-06	8.19789e-05	0.00338884	0.000175526	-0.120043	-0.109529	SERPINA9	0.000219015
chr3	52748359	52748469	111	*	2	2.99038e-06	8.39325e-05	0.00306791	0.00017576	0.104286	0.101713	NEK4	0.000222792
chr9	17601130	17601150	21	*	2	3.39609e-06	8.04827e-05	0.0038077	0.000176371	-0.164799	-0.132573	SH3GL2	0.000215826
chr10	12543444	12543618	175	*	2	2.99172e-06	8.34159e-05	0.00322061	0.000176481	0.140679	0.109021	CAMK1D	0.000221816
chr3	29052113	29052177	65	*	2	1.26463e-06	0.000119562	0.0010604	0.000177156	-0.181781	-0.121979		0.000292626
chr16	83829911	83830599	689	*	3	9.90962e-08	0.000467578	0.00268985	0.000177217	-0.170112	-0.116659	CDH13, RP11-483P21.2	0.000846389
chr7	25892356	25892407	52	*	2	3.8745e-07	0.00010275	0.00157812	0.000177593	-0.14169	-0.11196		0.000260275
chr15	36720195	36720391	197	*	2	1.22007e-06	0.000114258	0.00121013	0.000178502	-0.131335	-0.100493		0.000282511
chr13	44116851	44117628	778	*	2	2.01884e-06	0.000108158	0.0014716	0.000181359	-0.158683	-0.112468	ENOX1	0.000270831
chr8	130307191	130308094	904	*	3	9.02245e-06	5.14602e-05	0.00998095	0.000181888	-0.136711	-0.104665		0.000151967
chr6	73043460	73043502	43	*	2	3.54221e-06	8.36482e-05	0.00377384	0.000182119	-0.105713	-0.10503	RIMS1	0.000222291
chr11	115781236	115781795	560	*	2	3.68995e-07	0.000133543	0.00091356	0.000182972	-0.136742	-0.113155		0.000318469
chr2	220572616	220572983	368	*	2	3.97015e-06	8.388e-05	0.00383145	0.000183043	-0.11925	-0.112405	AC009502.4	0.000222727
chr16	4162203	4162222	20	*	2	3.0363e-06	8.4804e-05	0.00367098	0.000183402	0.149992	0.14579	ADCY9	0.000224688
chr1	224356831	224357281	451	*	2	1.65799e-07	0.000169108	0.000592817	0.000183829	-0.157535	-0.101426		0.000382585
chr8	93384848	93385654	807	*	2	1.12466e-05	9.04304e-05	0.00284637	0.000184476	-0.158917	-0.129589		0.000236162
chr14	29448309	29448327	19	*	2	3.19947e-06	9.00787e-05	0.00289973	0.000184576	-0.158637	-0.114544	RP11-148E17.1	0.000235547
chr4	87966326	87966604	279	*	2	3.27974e-06	8.64133e-05	0.00348491	0.000184653	0.139004	0.131396	AFF1	0.000228052
chr5	5038482	5038724	243	*	2	3.4835e-06	8.59915e-05	0.00366521	0.000185576	-0.116871	-0.113885	LINC01020	0.000227149
chr7	122744368	122745055	688	*	3	3.32418e-06	7.48813e-05	0.00418735	0.000186047	-0.153535	-0.105008		0.000203708
chr9	118395648	118395734	87	*	2	3.75552e-06	8.52058e-05	0.00392674	0.000186356	-0.118058	-0.101492		0.000225486
chr17	53893924	53894328	405	*	2	2.17775e-06	9.42101e-05	0.0025563	0.000186589	-0.112043	-0.103895	PCTP	0.000243745
chr7	120312594	120312858	265	*	2	3.67788e-06	8.65466e-05	0.00379438	0.000187776	-0.155183	-0.123252	KCND2	0.000228316
chr13	67551364	67551521	158	*	3	7.49499e-07	0.000322389	0.00277037	0.000188117	-0.161471	-0.101635	PCDH9	0.000632769
chr7	81738764	81739279	516	*	2	5.42871e-06	8.76003e-05	0.00376469	0.000189495	-0.154471	-0.133667	CACNA2D1	0.000230492
chr13	100752973	100753357	385	*	2	1.23608e-06	0.00011276	0.00154971	0.000190242	0.132101	0.101711	PCCA	0.000279634
chr2	7520132	7520514	383	*	2	3.02077e-07	0.000163723	0.000685716	0.000190545	-0.164163	-0.105481		0.000373182
chr12	18435374	18435578	205	*	2	1.81171e-07	0.000165881	0.000673763	0.000190981	-0.159147	-0.100411	PIK3C2G, RERGL	0.000376828
chr7	32114197	32115013	817	*	2	1.345e-06	0.000127888	0.00114564	0.000191245	-0.141097	-0.108357	PDE1C	0.00030805
chr2	236409849	236410085	237	*	2	2.68139e-06	8.87041e-05	0.00374402	0.000191375	-0.162247	-0.155676	AGAP1	0.000232562
chr10	91717884	91718341	458	*	2	9.68531e-08	0.000160141	0.000730547	0.000192272	-0.180709	-0.109978		0.000366904
chr3	185882816	185883324	509	*	2	4.88622e-06	8.9859e-05	0.0036362	0.000192504	-0.114164	-0.105161	DGKG	0.000235085
chr2	223709146	223709253	108	*	2	2.33857e-06	0.000108738	0.00181901	0.000193179	-0.124996	-0.105001		0.000272045
chr11	111502580	111503445	866	*	2	1.03564e-05	0.000100927	0.00240603	0.000194918	-0.154063	-0.109432	SIK2	0.000256873
chr1	209537469	209538232	764	*	2	7.91317e-07	0.000138267	0.00102011	0.000195113	-0.143454	-0.101705		0.000327093
chr5	100067545	100067799	255	*	3	4.34725e-06	5.56671e-05	0.0105026	0.000195933	-0.132164	-0.10885		0.00016159
chr4	148386433	148386691	259	*	2	3.09599e-06	9.66268e-05	0.00294284	0.000196497	-0.116935	-0.10088		0.000248477
chr13	77014858	77015067	210	*	2	2.33371e-06	0.000105565	0.00217215	0.000197379	-0.151826	-0.139374		0.000265891
chr9	125272552	125272648	97	*	2	3.07407e-06	0.000102782	0.00240836	0.000197932	-0.159077	-0.110356		0.000260314
chr1	248128496	248129192	697	*	2	1.53745e-05	9.1949e-05	0.00392549	0.000199119	-0.129839	-0.101619	OR2L13, OR2AK2	0.000239432
chr6	126804971	126805769	799	*	2	2.59269e-05	9.28799e-05	0.00382555	0.000199939	-0.160084	-0.137294		0.000241288
chr3	186965021	186965150	130	*	2	1.68201e-06	0.000130961	0.00124783	0.000200192	-0.164071	-0.110034	MASP1	0.000313731
chr16	59992888	59993418	531	*	2	4.99725e-06	9.49386e-05	0.00352776	0.000200713	-0.142732	-0.118816	RP11-430C1.1	0.000245222
chr5	117259532	117259646	115	*	2	3.51841e-06	0.000100513	0.00287422	0.000202139	-0.129651	-0.122722		0.000256105
chr1	197382771	197382960	190	*	2	1.70331e-07	0.000262021	0.000382482	0.000202149	-0.155941	-0.113816	CRB1	0.000537884
chr20	13197399	13197590	192	*	2	3.56826e-06	9.87472e-05	0.00313614	0.000202806	-0.122825	-0.103155		0.000252602
chr6	168216524	168216661	138	*	2	2.96707e-06	0.000103561	0.0026738	0.000204013	-0.174325	-0.126779		0.000261842
chr8	137541967	137542188	222	*	2	1.47065e-06	0.000133539	0.0012664	0.000204167	-0.175191	-0.111081	RP11-431D12.1	0.000318469
chr5	158839398	158839568	171	*	2	2.22687e-06	9.54351e-05	0.00404045	0.000206721	-0.123533	-0.100415		0.000246192
chr20	57353901	57354416	516	*	2	3.16095e-06	0.000105075	0.00274901	0.000207791	-0.140666	-0.113145	PIEZO1P2	0.000264892
chr1	76703930	76704467	538	*	2	4.25078e-06	0.000102529	0.00315307	0.000209618	-0.120959	-0.103022	ST6GALNAC3	0.000259909
chr6	90813309	90813793	485	*	2	4.76906e-06	9.97233e-05	0.0036126	0.000210332	-0.149341	-0.114711	BACH2	0.000254471
chr17	31994037	31994196	160	*	2	3.71469e-06	0.000102584	0.00324498	0.000210954	-0.116178	-0.110618	ASIC2	0.000260008
chr6	72996529	72997125	597	*	2	4.54681e-07	0.000159938	0.000944628	0.000211506	-0.181824	-0.120805	RIMS1	0.000366535
chr5	58421559	58422541	983	*	2	3.99807e-06	0.000125833	0.00169688	0.000212958	-0.117315	-0.114735	PDE4D	0.000304191
chr4	69051912	69052173	262	*	2	3.24889e-06	0.00010928	0.00273945	0.000214557	-0.139598	-0.138725	FTLP10, RP11-646E20.6	0.00027294
chr14	82927665	82927718	54	*	3	5.21249e-06	5.99179e-05	0.011284	0.000215051	-0.131913	-0.116953		0.000171201
chr20	23470274	23470461	188	*	2	9.15174e-07	0.000116367	0.00223506	0.000215296	-0.131332	-0.115182		0.000286648
chr8	30706968	30707701	734	*	2	1.43508e-05	0.000100096	0.00426004	0.000217498	-0.137133	-0.118991	TEX15	0.000255272
chr11	123350653	123351497	845	*	2	1.7564e-06	0.000125717	0.00185498	0.000218189	-0.169053	-0.121858		0.00030404
chr11	129012348	129012999	652	*	2	2.68542e-06	0.000123211	0.00204563	0.000220438	-0.130755	-0.10539	ARHGAP32	0.000299416
chr12	82986926	82987128	203	*	2	1.87294e-06	0.000142726	0.00137301	0.000220458	-0.164802	-0.121476		0.00033544
chr2	41683414	41684405	992	*	2	0.00014657	0.000101547	0.00429744	0.000220578	-0.113778	-0.104908		0.000258021
chr7	136641675	136641740	66	*	2	3.7361e-06	0.000117039	0.00245236	0.00022132	-0.136831	-0.106095	CHRM2, hsa-mir-490	0.00028787
chr1	152177273	152177682	410	*	2	2.74022e-06	0.000116482	0.0024975	0.000221421	-0.141208	-0.123135	FLG-AS1	0.000286839
chr9	91726011	91726021	11	*	2	3.92451e-06	0.00011445	0.00266702	0.000221622	-0.115439	-0.108599	SHC3	0.000282863
chr8	62288433	62289104	672	*	2	6.24931e-06	0.000112297	0.00294339	0.000223049	-0.170252	-0.10376	CLVS1	0.000278671
chr2	189046152	189046410	259	*	2	5.21042e-06	0.000103126	0.00428129	0.000223408	-0.156941	-0.156929	LINC01090	0.000260919
chr8	69245801	69246056	256	*	2	1.02704e-06	0.00011568	0.002737	0.00022494	-0.115648	-0.10148	C8orf34	0.000285238
chr14	53662839	53663494	656	*	2	2.68618e-06	0.000127166	0.00200633	0.000224957	-0.12504	-0.102354	AL163953.3	0.000306893
chr13	63801462	63802399	938	*	2	2.4146e-05	0.00011143	0.00319611	0.000225572	-0.142548	-0.100755		0.000276938
chr9	11276607	11277030	424	*	2	5.34993e-06	0.000106066	0.00399167	0.000226022	-0.114697	-0.103405		0.000266802
chr7	67950674	67951046	373	*	2	4.24303e-06	0.000109244	0.00351294	0.000226167	-0.109306	-0.10712		0.00027289
chr1	39662235	39662661	427	*	2	1.02704e-06	0.000141342	0.00155957	0.000227604	-0.162848	-0.101219	MACF1	0.000332896
chr3	81259331	81259521	191	*	2	3.33778e-06	0.000110695	0.0038771	0.000233204	-0.133565	-0.126577		0.000275631
chr8	1636262	1636504	243	*	2	4.53332e-06	0.000113655	0.00350275	0.000233788	-0.125946	-0.104015	DLGAP2	0.000281324
chr3	187391120	187391796	677	*	2	1.80305e-05	0.000107985	0.0044184	0.000233832	-0.112548	-0.103505		0.000270522
chr17	14740169	14740270	102	*	2	3.24911e-06	0.000136791	0.00189825	0.000234884	-0.14873	-0.100899	AC005863.2	0.000324471
chr6	118676098	118676154	57	*	2	5.5209e-06	0.00010953	0.00424164	0.000235001	-0.12169	-0.116844		0.000273397
chr5	31595953	31596454	502	*	2	5.34232e-06	0.000114424	0.00359407	0.000236363	-0.116365	-0.107815		0.000282839
chr21	29602425	29602444	20	*	2	3.05923e-06	0.000115085	0.00352225	0.000236556	-0.135593	-0.121428		0.000284064
chr10	3466795	3466852	58	*	2	3.3951e-06	0.000109774	0.00446293	0.000237618	-0.165795	-0.139217		0.000273916
chr5	166334486	166334568	83	*	2	4.50554e-06	0.000123652	0.00279726	0.000238956	-0.14946	-0.121246	CTB-7E3.1	0.000300147
chr9	73737339	73737707	369	*	2	4.38747e-07	0.000143869	0.00176538	0.000239439	-0.132557	-0.10436	TRPM3	0.00033765
chr1	177146804	177146819	16	*	2	5.83686e-06	0.000111119	0.00442271	0.000239756	-0.123352	-0.121294	BRINP2	0.000276401
chr6	154689546	154689719	174	*	2	1.07142e-06	0.000214258	0.000777162	0.000241987	-0.149193	-0.100304		0.000459565
chr2	21674505	21675381	877	*	2	1.96596e-05	0.000125817	0.00303106	0.000246932	-0.129153	-0.118234	AC067959.1, AC011752.1	0.000304174
chr4	84034154	84034390	237	*	3	5.00106e-06	7.48518e-05	0.00965202	0.000247167	-0.131927	-0.104345	PLAC8	0.000203644
chr2	141749589	141749992	404	*	2	5.2485e-06	0.000119647	0.00386874	0.000249176	-0.133856	-0.116455	LRP1B	0.000292792
chr13	104949697	104949913	217	*	2	6.15967e-06	0.000117473	0.0044432	0.000251803	-0.130784	-0.112697		0.000288688
chr5	116365436	116365501	66	*	2	3.81575e-06	0.000147992	0.0019696	0.000252656	-0.156893	-0.130706		0.000344904
chr17	77002984	77003152	169	*	2	4.51006e-06	0.000130817	0.00293148	0.00025314	-0.1225	-0.104132	CANT1	0.000313495
chr3	173629411	173630182	772	*	2	1.77134e-06	0.000170566	0.00138291	0.000253171	-0.13545	-0.102583	NLGN1, NLGN1-AS1	0.000385044
chr10	63174851	63175462	612	*	2	1.94028e-06	0.000156263	0.0017157	0.000253313	-0.150343	-0.122129	TMEM26	0.000359972
chr22	43810371	43810812	442	*	2	4.68869e-07	0.000173084	0.00133996	0.000253329	-0.13561	-0.105002	MPPED1	0.000389139
chr10	64538919	64539441	523	*	2	9.35308e-06	0.000118554	0.00445295	0.000253909	-0.150954	-0.135634		0.000290618
chr6	24878831	24879804	974	*	2	1.43783e-05	0.000124971	0.00371131	0.000256451	-0.12921	-0.10539	FAM65B	0.000302599
chr11	132864104	132864357	254	*	4	4.8596e-06	4.69072e-05	0.0226545	0.000256844	0.141122	0.103482	OPCML	0.000141436
chr8	89969235	89970130	896	*	2	2.20755e-05	0.000132106	0.00303545	0.000257271	-0.19614	-0.156035		0.000315739
chr3	99462341	99463106	766	*	2	1.14127e-05	0.000131949	0.00306312	0.000257549	-0.122602	-0.10383	COL8A1	0.000315502
chr3	68984818	68985184	367	*	2	1.04508e-06	0.000193422	0.00111278	0.000257964	-0.1339	-0.105883		0.000424279
chr8	125259690	125259939	250	*	2	1.608e-06	0.000124507	0.00390679	0.0002583	-0.108021	-0.101406		0.000301688
chr19	9238958	9239051	94	*	2	5.99007e-06	0.000120091	0.00466073	0.000258887	-0.107247	-0.101568		0.00029363
chr6	71021740	71022175	436	*	2	1.63452e-06	0.000167768	0.0015558	0.000259683	-0.212848	-0.124321		0.000380333
chr13	54081998	54082429	432	*	2	3.77598e-08	0.00051355	0.000286365	0.000260032	-0.183336	-0.109819		0.000913387
chr16	63390374	63390400	27	*	2	6.6931e-06	0.000123132	0.00445467	0.000262379	-0.122413	-0.106861	RP11-368L12.1	0.000299335
chr1	120049154	120050104	951	*	2	2.30501e-05	0.000134612	0.00312511	0.000263072	-0.106343	-0.106254	HSD3B1	0.000320505
chr9	113860603	113861165	563	*	2	1.24188e-06	0.000157095	0.00194032	0.000263755	-0.121686	-0.114387		0.000361571
chr16	10065458	10065896	439	*	2	6.69317e-07	0.000203458	0.00107806	0.000264599	-0.165137	-0.107417	GRIN2A	0.000441431
chr16	79861575	79862005	431	*	2	6.94553e-07	0.00012928	0.00379348	0.000265132	-0.111375	-0.107649		0.000310703
chr14	48961763	48962155	393	*	2	2.34831e-06	0.000131638	0.00365944	0.000267231	-0.151708	-0.109712		0.00031489
chr5	17238232	17238567	336	*	2	1.01573e-06	0.000137017	0.00314346	0.000267341	-0.135536	-0.106005	BASP1	0.000324809
chr14	21175477	21175838	362	*	2	2.86824e-07	0.000317573	0.00053888	0.000268752	-0.169596	-0.108789		0.00062554
chr3	55398000	55398548	549	*	2	4.74031e-06	0.000127926	0.00434678	0.000269914	-0.123701	-0.112782		0.00030812
chr9	118366800	118367684	885	*	2	5.01137e-06	0.000173848	0.00163184	0.000270934	-0.152941	-0.106187		0.000390462
chr13	39364301	39364391	91	*	2	7.34183e-06	0.000127669	0.00474859	0.00027391	-0.146637	-0.102313	FREM2	0.000307653
chr9	129295443	129295773	331	*	2	1.93147e-06	0.000179853	0.00156104	0.000274194	-0.127577	-0.111765		0.000400648
chr14	98536125	98536553	429	*	2	4.18071e-06	0.000145836	0.00288537	0.00027592	-0.117911	-0.102954	RP11-61O1.1	0.000341205
chr13	21543042	21543210	169	*	2	6.84381e-06	0.000128679	0.00484007	0.00027674	-0.111421	-0.102729		0.000309543
chr2	188458638	188459383	746	*	2	9.69899e-06	0.000145783	0.00294573	0.000277213	-0.121792	-0.108411		0.00034115
chr5	112614911	112615762	852	*	2	2.1201e-05	0.000136886	0.00377675	0.000278055	-0.126458	-0.105923	MCC	0.000324624
chr8	135792474	135793179	706	*	2	3.65466e-08	0.000451344	0.000373232	0.000278361	-0.194334	-0.113352		0.00082292
chr12	62386915	62387515	601	*	2	7.74421e-06	0.000138137	0.0036798	0.00027867	-0.103104	-0.10239	FAM19A2	0.000326887
chr17	13844998	13845367	370	*	2	8.59452e-06	0.000129789	0.0048617	0.000279032	-0.119167	-0.113387	COX10-AS1	0.000311688
chr2	82112874	82113061	188	*	2	2.46154e-06	0.000201088	0.00128317	0.000279252	-0.137913	-0.106549		0.000437231
chr2	199180702	199180751	50	*	2	4.58792e-07	0.000192479	0.00142139	0.000279918	0.164493	0.110893	PLCL1, AC005235.1	0.000422725
chr1	209923132	209923457	326	*	2	5.99644e-06	0.000138037	0.00384741	0.000281117	-0.137107	-0.115948		0.000326729
chr4	175752696	175752781	86	*	2	1.88545e-06	0.000244927	0.000913155	0.0002835	-0.135029	-0.101561	ADAM29	0.000509862
chr12	94178452	94179208	757	*	2	1.02135e-06	0.000229291	0.00105883	0.000286546	-0.176661	-0.103725	CRADD	0.000484199
chr13	112632730	112633175	446	*	2	4.28334e-06	0.000136979	0.00442679	0.000287243	-0.141601	-0.104552		0.000324763
chr13	94499653	94500648	996	*	2	0.000133063	0.000135134	0.00472604	0.000287451	-0.11268	-0.108134	GPC6	0.000321481
chr2	241753204	241753718	515	*	2	5.47115e-06	0.000149777	0.00322001	0.000289494	-0.159456	-0.107886	KIF1A	0.000348118
chr3	24721587	24721617	31	*	2	2.68608e-06	0.000161247	0.00252726	0.000289651	-0.131401	-0.108848		0.000369017
chr2	134777581	134778245	665	*	2	5.17768e-07	0.000253878	0.000905108	0.000289692	-0.152316	-0.102072		0.000524763
chr9	74102221	74102260	40	*	2	8.18934e-06	0.000135048	0.00496721	0.000289924	-0.1483	-0.14058		0.000321319
chr5	63870294	63870485	192	*	2	4.35851e-07	0.000176372	0.00209089	0.000295276	-0.13935	-0.110602	RGS7BP	0.000394717
chr1	228940806	228940949	144	*	2	6.97934e-06	0.000147786	0.00370669	0.00029545	-0.10447	-0.103038		0.000344537
chr20	3057581	3058312	732	*	2	9.56677e-06	0.000156255	0.00303237	0.000295581	-0.129798	-0.104077		0.000359972
chr13	111097777	111098726	950	*	2	3.6488e-05	0.000150135	0.00356192	0.000296786	-0.166717	-0.10181	COL4A2	0.000348807
chr10	26042661	26042815	155	*	2	4.07758e-06	0.0001882	0.00179746	0.000296847	-0.119039	-0.108034		0.000415195
chr18	45458594	45459276	683	*	3	5.20202e-06	9.56399e-05	0.00922991	0.000297889	-0.116905	-0.101722		0.000246587
chr13	94489650	94489815	166	*	2	2.6295e-06	0.000160402	0.00304544	0.000302337	-0.15032	-0.114618	GPC6	0.000367426
chr6	143224021	143224179	159	*	2	4.09493e-06	0.000159707	0.00312208	0.000303071	-0.108217	-0.103078	HIVEP2	0.000366203
chr3	131434336	131435068	733	*	2	4.2515e-05	0.000141832	0.00507574	0.000303683	-0.112579	-0.106837	CPNE4	0.000333809
chr8	120614881	120615567	687	*	2	2.82376e-07	0.000329885	0.000686513	0.000307721	-0.145202	-0.107461	ENPP2	0.000644271
chr20	49708657	49708799	143	*	2	8.03143e-06	0.000151012	0.00421474	0.000309147	-0.150528	-0.143866		0.000350416
chr8	58945276	58945340	65	*	2	5.14796e-06	0.000157756	0.00362497	0.000310555	-0.138346	-0.106683	FAM110B	0.000362577
chr10	10099747	10100531	785	*	2	5.56025e-07	0.000251824	0.00110303	0.000311263	-0.176291	-0.11489		0.000521399
chr13	89873292	89873659	368	*	2	7.62473e-06	0.000151816	0.00428135	0.000311543	-0.140471	-0.107996	LINC01047	0.000351829
chr2	36566127	36566856	730	*	2	6.93583e-06	0.000157517	0.00394028	0.000315882	-0.118415	-0.110284		0.000362223
chr2	145115684	145116633	950	*	3	7.30885e-06	0.000451238	0.00291456	0.000316189	-0.150287	-0.100599		0.000822813
chr16	82030629	82031434	806	*	2	4.51126e-05	0.000151568	0.00476938	0.000317835	-0.120275	-0.113327	SDR42E1	0.000351374
chr8	85832741	85833067	327	*	2	3.72104e-06	0.000193853	0.00209428	0.000318178	-0.146811	-0.102486	RALYL	0.000425063
chr3	77637864	77638398	535	*	2	7.14197e-06	0.000160741	0.00378214	0.000318455	-0.154297	-0.116904	ROBO2	0.000368129
chr10	23846181	23846657	477	*	2	2.91368e-06	0.000201999	0.00201325	0.000324684	-0.106746	-0.104639		0.000438689
chr6	122115942	122115989	48	*	2	9.3906e-06	0.000158124	0.00458947	0.000327085	-0.141131	-0.111629		0.000363326
chr16	79538977	79539306	330	*	2	1.08178e-06	0.000233194	0.00148639	0.000328106	-0.148327	-0.113403		0.000490626
chr2	218619744	218620242	499	*	2	3.02221e-06	0.000154935	0.00516379	0.000328813	-0.172375	-0.129945	DIRC3	0.000357533
chr8	127312686	127312911	226	*	2	1.01103e-05	0.000154577	0.00528116	0.000329525	-0.105448	-0.1009		0.000356828
chr7	40546024	40546851	828	*	2	1.71252e-05	0.000177204	0.00310555	0.000329663	-0.133423	-0.108585	SUGCT	0.000396112
chr4	68751711	68752169	459	*	2	8.26933e-06	0.00016609	0.00411821	0.000333452	-0.122621	-0.122619	UBA6-AS1	0.000377203
chr14	33682124	33682700	577	*	2	2.80638e-07	0.000381043	0.000670349	0.000334458	-0.183959	-0.103405	NPAS3	0.00072233
chr10	18299986	18300580	595	*	2	1.51655e-05	0.000157931	0.00520185	0.000334747	-0.101837	-0.101497	SLC39A12	0.00036292
chr8	59055590	59056319	730	*	2	4.758e-07	0.000314141	0.000921737	0.000338233	-0.152097	-0.105863	FAM110B	0.000620385
chr13	91825341	91825667	327	*	2	2.69263e-06	0.000213298	0.00200668	0.000338337	-0.124975	-0.114047		0.000457994
chr19	49671503	49671823	321	*	2	8.45797e-06	0.000168206	0.00431102	0.000340322	0.1585	0.140367	TRPM4	0.000380996
chr5	167170753	167171284	532	*	2	4.54786e-06	0.000196521	0.00257331	0.000341177	-0.163365	-0.12227	TENM2	0.000429481
chr18	8227202	8227633	432	*	2	7.53806e-06	0.00017859	0.00378934	0.000347895	-0.161537	-0.10132	PTPRM	0.000398406
chr16	79638229	79638744	516	*	2	1.02941e-05	0.000172122	0.00438931	0.000348326	-0.153353	-0.132467		0.000387535
chr4	161240040	161240115	76	*	2	9.37038e-06	0.000181257	0.0037607	0.000351601	-0.13407	-0.106498		0.000403041
chr7	130920239	130920608	370	*	2	7.20125e-07	0.000390921	0.000727768	0.000353115	-0.183208	-0.117393	MKLN1	0.000736229
chr1	209542809	209542957	149	*	2	8.17195e-07	0.000293666	0.00119713	0.000358426	-0.174196	-0.1285	RP11-372M18.2	0.000588432
chr11	83284905	83285825	921	*	2	0.000101744	0.000171571	0.0051359	0.000358577	-0.132695	-0.121803	DLG2	0.000386702
chr1	84083797	84084182	386	*	2	4.49896e-06	0.000216386	0.00235415	0.000358986	-0.166145	-0.112166	RP11-475O6.1	0.000462998
chr8	97744293	97744514	222	*	2	1.00061e-06	0.00047151	0.000604639	0.000364636	-0.171863	-0.11029	CPQ	0.000852471
chr17	12914836	12915027	192	*	2	6.19359e-06	0.000225731	0.00224098	0.000365656	0.169884	0.11794	ELAC2	0.000478067
chr2	68053187	68053707	521	*	2	1.21762e-05	0.000183307	0.00465934	0.000372004	-0.116502	-0.114089		0.000406698
chr12	28283812	28284682	871	*	2	6.98281e-05	0.000182301	0.00502022	0.000375963	-0.128131	-0.107417		0.000404837
chr6	84232241	84232599	359	*	2	5.70805e-06	0.00018161	0.00518702	0.000377189	-0.108828	-0.105149	PRSS35	0.000403617
chr2	89267644	89267667	24	*	2	4.99434e-06	0.000184159	0.00506759	0.000379942	-0.120777	-0.108736		0.000408012
chr13	37303940	37304133	194	*	2	1.25871e-05	0.000180703	0.00556135	0.000380665	-0.105567	-0.100003		0.00040207
chr15	96382748	96383200	453	*	2	9.81689e-06	0.00019256	0.00427735	0.0003807	-0.124036	-0.100048		0.000422823
chr3	191955532	191956112	581	*	2	2.8994e-05	0.000182446	0.00584673	0.000387442	-0.129455	-0.129294	FGF12-AS1, FGF12	0.000405054
chr20	59087484	59087752	269	*	2	6.78912e-07	0.000581169	0.000537268	0.000390544	-0.188992	-0.116247	RP5-1043L13.1	0.00100546
chr9	16472560	16472854	295	*	2	3.78618e-06	0.000286008	0.00159316	0.000391008	-0.140868	-0.10186	BNC2	0.000576028
chr1	91305655	91305677	23	*	2	1.12228e-05	0.000186925	0.00576533	0.000394591	-0.111399	-0.100809	RP4-665J23.1	0.000413049
chr19	9013092	9013783	692	*	2	2.33778e-06	0.000300383	0.00150019	0.000396591	-0.141483	-0.100939	MUC16	0.000599016
chr2	230165650	230166349	700	*	2	3.61512e-06	0.000240675	0.00263685	0.000403409	-0.162425	-0.10616		0.000503028
chr10	23243819	23243876	58	*	2	6.24486e-06	0.000196971	0.00520736	0.000404549	-0.114621	-0.106028	ARMC3	0.000430137
chr6	121843518	121843956	439	*	2	1.96162e-06	0.000242469	0.00265395	0.000406535	-0.160929	-0.109315		0.000505883
chr16	21694358	21694626	269	*	2	1.87892e-06	0.000235828	0.00295592	0.000409977	-0.110944	-0.100626	OTOA	0.000494739
chr11	59130675	59131003	329	*	2	1.29387e-05	0.000196289	0.00596835	0.000414238	-0.120882	-0.118239		0.000429084
chr7	3234697	3234793	97	*	2	1.44832e-05	0.00020857	0.0052633	0.000425632	-0.101635	-0.100095		0.000450213
chr6	138893111	138893159	49	*	2	5.68581e-06	0.000202204	0.00612013	0.000426973	0.126537	0.115463	NHSL1	0.000439044
chr8	11218720	11219298	579	*	2	1.76168e-05	0.000215599	0.00498289	0.000432742	-0.104668	-0.102011	TDH	0.000461574
chr4	174817147	174817591	445	*	2	1.73185e-06	0.000387976	0.0011837	0.000433728	-0.204215	-0.138742	RP11-161D15.2	0.000731527
chr11	5841482	5841619	138	*	2	7.90828e-06	0.000206119	0.00617388	0.000434794	-0.122397	-0.101406	OR52N2, TRIM5	0.000446258
chr8	445647	446004	358	*	2	6.77527e-06	0.000208402	0.00587657	0.000434805	-0.127919	-0.113169	TDRP	0.000449992
chr13	30528708	30528844	137	*	2	1.47202e-05	0.000222492	0.00497156	0.000444145	-0.104943	-0.101805		0.000472639
chr10	25971076	25971086	11	*	2	1.71297e-05	0.000211002	0.00629492	0.00044527	-0.111805	-0.104084		0.000454259
chr1	192095514	192095846	333	*	2	4.14606e-06	0.000344375	0.00162489	0.000451009	-0.15045	-0.107131		0.000666902
chr13	92419985	92420235	251	*	2	3.99124e-06	0.000395522	0.00129958	0.00045656	-0.169571	-0.123244	GPC5	0.00074285
chr9	13136318	13137303	986	*	3	7.64191e-05	0.000152803	0.0121477	0.000457834	-0.117112	-0.100894	MPDZ	0.000353447
chr10	91262748	91263650	903	*	2	6.47386e-05	0.000235609	0.00468865	0.000459965	-0.155492	-0.117378	SLC16A12	0.000494401
chr6	153379631	153380415	785	*	2	2.71287e-05	0.000252065	0.00409253	0.000470979	-0.153276	-0.123555	RGS17	0.000521739
chr13	79968174	79968324	151	*	3	1.49758e-05	0.000155324	0.0128536	0.000471431	-0.133909	-0.103045	RBM26	0.000358215
chr16	55525729	55525878	150	*	2	8.94165e-06	0.000293776	0.00273816	0.000476812	-0.144991	-0.100698	MMP2	0.000588584
chr12	40601799	40602692	894	*	2	0.000167874	0.000229255	0.00639028	0.000479543	-0.138611	-0.108332	LRRK2, AC079630.4	0.000484153
chr1	239524665	239525048	384	*	2	2.58978e-08	0.00366822	0.000180757	0.000480283	-0.1959	-0.103628		0.00440552
chr4	97074717	97074923	207	*	2	1.63415e-05	0.000240822	0.0052615	0.00048057	-0.136215	-0.111355		0.000503213
chr7	3418774	3419305	532	*	2	4.32778e-06	0.000335389	0.00207118	0.000482168	-0.117321	-0.101666	SDK1	0.000653194
chr15	70052769	70053398	630	*	2	1.84343e-06	0.000370463	0.00169762	0.000483251	-0.216788	-0.145419		0.000706557
chr4	123621750	123622479	730	*	2	1.50636e-09	0.00759572	0.000135616	0.000485492	-0.206203	-0.106865		0.00844901
chr8	130554734	130555199	466	*	2	2.86804e-05	0.00023369	0.00667917	0.000491628	-0.110571	-0.103097	CCDC26	0.000491428
chr12	81763408	81763492	85	*	2	8.98959e-06	0.000284665	0.0034541	0.000497259	-0.154566	-0.126346	PPFIA2	0.000573922
chr8	33864284	33864359	76	*	2	2.08733e-05	0.000239821	0.00669339	0.000502894	-0.130665	-0.114883	RP11-317N12.1, RP1-273G13.3	0.000501579
chr2	194762674	194762725	52	*	2	1.32416e-05	0.000316099	0.0027648	0.000506177	-0.159378	-0.109424		0.00062328
chr12	28261031	28261639	609	*	2	1.52447e-05	0.00027542	0.0041355	0.000507659	-0.115455	-0.113308		0.0005591
chr5	115149189	115149472	284	*	2	8.67547e-07	0.000560903	0.000975061	0.000510254	-0.152667	-0.109992	CDO1	0.000978502
chr18	76637503	76638494	992	*	2	0.000147232	0.000246736	0.00680968	0.000517016	-0.134005	-0.116836		0.000512598
chr13	44147651	44147687	37	*	2	2.14303e-05	0.000251549	0.0063929	0.0005192	-0.116593	-0.113869	ENOX1	0.000520894
chr1	30198037	30198239	203	*	2	1.40043e-05	0.000257269	0.00606706	0.000523645	-0.120559	-0.100962		0.000530363
chr22	46472568	46473343	776	*	3	3.07146e-06	0.000219147	0.0077835	0.000526188	-0.169752	-0.113956	FLJ27365	0.000467533
chr15	86583871	86584249	379	*	2	3.81584e-07	0.00113389	0.000466113	0.000527544	-0.15158	-0.100248		0.00169646
chr2	68361893	68362640	748	*	2	3.10653e-05	0.000284269	0.00459337	0.000534677	0.104576	0.104552	WDR92, RP11-474G23.1	0.000573224
chr6	134757461	134757763	303	*	2	1.22983e-05	0.000308917	0.00372874	0.000542036	-0.148008	-0.129179	RP11-557H15.3	0.000611832
chr10	2489819	2490574	756	*	2	9.16676e-05	0.00026521	0.00682458	0.000550238	-0.124945	-0.10711		0.000542878
chr5	13510736	13510974	239	*	2	2.55484e-06	0.000728057	0.000810573	0.000550668	-0.163753	-0.104384		0.00119574
chr3	163191912	163192523	612	*	2	7.13953e-06	0.000365217	0.00257316	0.000552716	-0.114516	-0.103243		0.000698341
chr8	129263509	129264225	717	*	2	1.12342e-06	0.000627534	0.000993706	0.000553321	-0.159534	-0.106363		0.00106692
chr6	84506648	84507239	592	*	2	4.37971e-06	0.000417746	0.0019478	0.000554583	-0.142551	-0.107031		0.000775155
chr2	242973721	242974096	376	*	2	2.11062e-05	0.000276417	0.00603812	0.000555869	-0.157049	-0.115758	AC131097.3	0.000560592
chr5	41213172	41213503	332	*	2	1.03704e-05	0.00031077	0.00421005	0.000562514	0.128197	0.103411	C6	0.000614861
chr1	81608603	81609133	531	*	2	1.31685e-05	0.000277589	0.00649055	0.00056632	-0.122078	-0.117685		0.000562402
chr10	53128901	53128929	29	*	2	1.66612e-05	0.000352257	0.00303981	0.00056664	-0.114884	-0.106063	PRKG1	0.00067923
chr2	189957139	189957911	773	*	2	6.37921e-05	0.000283729	0.00598499	0.000567164	-0.137256	-0.101774	COL5A2	0.00057227
chr3	143532568	143533434	867	*	2	4.84307e-05	0.000304163	0.00473308	0.000569334	-0.10858	-0.102124	SLC9A9	0.00060476
chr1	238638103	238638718	616	*	2	1.08199e-05	0.00034981	0.00317603	0.000571099	-0.160252	-0.106025		0.000675594
chr1	210619904	210620486	583	*	2	5.58976e-06	0.000412382	0.0021996	0.000573902	-0.136918	-0.107433	HHAT	0.000767321
chr10	64494903	64495627	725	*	2	2.81317e-05	0.000314856	0.00457271	0.000580644	-0.128008	-0.119405		0.00062144
chr1	14813350	14813587	238	*	2	1.78765e-05	0.0003235	0.00427969	0.000583555	-0.140187	-0.112399		0.00063426
chr8	32425281	32425761	481	*	2	5.1211e-06	0.000458072	0.00196409	0.000594626	-0.140274	-0.103797	NRG1	0.000832349
chr2	122701993	122702187	195	*	2	2.03127e-05	0.000332352	0.00448479	0.000603725	-0.112096	-0.109472		0.000648302
chr4	177223665	177224121	457	*	2	1.07921e-05	0.000374672	0.00320502	0.00060404	-0.135451	-0.113433		0.000712918
chr1	196030203	196030339	137	*	2	2.69309e-05	0.000297427	0.00678736	0.000606008	-0.114963	-0.108277	RP11-476B1.1	0.000594543
chr14	51834213	51834564	352	*	2	5.06728e-06	0.000292977	0.00732958	0.000607569	-0.134588	-0.107693	RP11-255G12.2	0.000587291
chr5	38721789	38722495	707	*	2	3.85732e-07	0.000926264	0.000740764	0.000607601	-0.164133	-0.101582		0.00144452
chr13	87562851	87563396	546	*	2	1.05996e-05	0.000382936	0.00317464	0.000612537	-0.143892	-0.117502		0.000724777
chr12	17250637	17250812	176	*	2	2.84303e-05	0.00029652	0.00731282	0.000613565	-0.112807	-0.109609		0.000593178
chr11	30490654	30491528	875	*	2	4.94133e-06	0.000429927	0.00251759	0.00062031	-0.140916	-0.12279	MPPED2	0.000792606
chr3	187004504	187004969	466	*	2	9.57878e-06	0.00041016	0.00286874	0.000625315	-0.116127	-0.102437	MASP1	0.000764183
chr3	186918188	186918647	460	*	2	1.90383e-05	0.000338965	0.00492252	0.000628143	-0.14048	-0.101126	RTP1, RP11-208N14.4	0.000658558
chr5	4994629	4995185	557	*	2	6.19881e-07	0.00100666	0.000733271	0.000634339	-0.168798	-0.104695	CTD-2247C11.1	0.00154468
chr13	93373017	93373482	466	*	3	4.15974e-06	0.000603541	0.00530158	0.000636256	-0.163197	-0.106588	GPC5, GPC5-AS1	0.00103543
chr6	94508981	94509563	583	*	2	3.95051e-05	0.000317014	0.0067449	0.000638786	-0.121693	-0.104533		0.000624725
chr1	98821193	98821970	778	*	2	7.2556e-05	0.000327022	0.00624526	0.000644901	-0.107664	-0.10514		0.00063981
chr20	38191990	38192245	256	*	2	1.43855e-05	0.000429182	0.00285985	0.00064652	-0.142261	-0.106644		0.000791657
chr9	13166516	13166916	401	*	3	3.08168e-05	0.000189777	0.0187858	0.000646706	-0.117161	-0.100269	MPDZ	0.000418079
chr9	13120378	13120702	325	*	2	2.4802e-05	0.000337135	0.00591763	0.000653514	-0.148741	-0.111181	MPDZ	0.000655811
chr8	77318139	77318410	272	*	2	1.07238e-05	0.000495209	0.00217708	0.000653531	-0.13863	-0.10038	LINC01109	0.000886937
chr3	98449421	98449694	274	*	2	1.77662e-06	0.000481678	0.00230485	0.000653973	-0.107918	-0.105744	ST3GAL6-AS1	0.000867421
chr15	36736906	36737547	642	*	2	2.82082e-05	0.000323037	0.00699658	0.000654025	-0.109059	-0.106749	RP11-475A13.1	0.000633672
chr2	145444731	145444975	245	*	2	3.30158e-05	0.000315798	0.0078016	0.000655768	-0.128136	-0.10859	TEX41	0.000622795
chr2	98326480	98326561	82	*	2	1.54952e-05	0.000325717	0.007765	0.000672707	-0.147643	-0.1154		0.000637694
chr2	154193527	154193631	105	*	2	2.37955e-05	0.000409197	0.00384297	0.00068298	-0.154267	-0.124167		0.000762763
chr3	173631739	173632551	813	*	2	5.2983e-05	0.000369572	0.00534826	0.000688134	-0.108145	-0.102052	NLGN1, NLGN1-AS1	0.000705329
chr8	79513961	79514347	387	*	2	2.57734e-05	0.000359674	0.0058904	0.000688789	-0.17239	-0.114776	PKIA	0.000690093
chr1	152985241	152985501	261	*	2	9.68429e-06	0.000341306	0.0076746	0.000698395	-0.101093	-0.100265		0.00066212
chr2	142314829	142315127	299	*	2	2.37329e-05	0.000383499	0.00504065	0.000698661	-0.132104	-0.121203	LRP1B	0.000725683
chr1	192776859	192776983	125	*	2	7.71799e-06	0.000337989	0.00809545	0.000700014	-0.108705	-0.108405		0.000657099
chr12	127741968	127742446	479	*	2	2.1866e-05	0.000395443	0.00495927	0.000713198	-0.156825	-0.106747		0.000742743
chr11	58869855	58870075	221	*	3	3.48685e-05	0.000210141	0.0198457	0.000714717	0.127446	0.108112		0.000452832
chr14	67955250	67955485	236	*	2	9.04914e-06	0.000364338	0.00668883	0.000716708	-0.122865	-0.114125	TMEM229B	0.00069701
chr3	59996265	59996864	600	*	2	6.1494e-05	0.000353346	0.00779459	0.000721541	-0.125209	-0.123637	FHIT	0.000680546
chr20	8229198	8229345	148	*	2	1.31582e-05	0.000386372	0.00563237	0.00072278	-0.140488	-0.130444	PLCB1	0.000729666
chr2	229563967	229564254	288	*	2	1.09993e-05	0.000593168	0.00205951	0.000727966	-0.156015	-0.108741		0.00102188
chr3	98699009	98700123	1115	*	3	1.48356e-05	0.00564799	0.00431901	0.000737272	-0.152673	-0.102797	CTD-2021J15.1, LINC00973	0.00644684
chr12	84056002	84056106	105	*	2	2.68892e-05	0.000448987	0.00393333	0.000739428	-0.153647	-0.124332		0.000819756
chr4	56137700	56137900	201	*	2	3.26386e-05	0.000377451	0.00759007	0.000758802	-0.117076	-0.103865		0.000717101
chr3	153690864	153691707	844	*	2	0.000135584	0.000384901	0.00712451	0.00076093	-0.131871	-0.113464	RP11-23D24.2	0.000727611
chr10	124514711	124515334	624	*	2	7.0883e-06	0.000614847	0.00220189	0.000766292	-0.157433	-0.108785		0.00104983
chr12	53075431	53075482	52	*	2	1.58078e-05	0.000381326	0.00769251	0.000767536	-0.104234	-0.103347		0.000722607
chr6	30782080	30782272	193	*	2	4.27582e-05	0.000384379	0.00841927	0.000787252	-0.11678	-0.106743	LINC00243	0.000726946
chr8	123146194	123146896	703	*	2	4.63479e-05	0.000434016	0.00572393	0.000797922	-0.107471	-0.103923		0.000798174
chr12	74335993	74336545	553	*	2	1.20304e-05	0.000559412	0.00298694	0.000800065	-0.155551	-0.100042		0.000976398
chr11	109785847	109786133	287	*	2	1.2554e-05	0.000673383	0.00209285	0.000800734	-0.149371	-0.111652		0.00112708
chr7	80252042	80252533	492	*	2	1.8387e-05	0.000473016	0.00458237	0.000805283	-0.151818	-0.118054	CD36	0.000854517
chr6	32407784	32408284	501	*	3	7.18439e-06	0.000277389	0.0139377	0.000806007	-0.164417	-0.101815	HLA-DRA	0.000562164
chr1	8143891	8144388	498	*	2	5.89519e-07	0.0018905	0.000612913	0.000807811	-0.233687	-0.132956	RP11-431K24.1	0.0025486
chr9	27944505	27944653	149	*	2	3.46443e-05	0.000400808	0.00872952	0.000821749	-0.116948	-0.111944		0.000750474
chr20	7239501	7239807	307	*	2	1.54635e-05	0.000502014	0.00421485	0.000823399	-0.141153	-0.112562		0.000897202
chr3	57945277	57945695	419	*	3	2.94058e-05	0.000290693	0.0146497	0.00082358	-0.140334	-0.102637		0.000583533
chr9	21653222	21653628	407	*	2	1.62451e-05	0.000560707	0.00324669	0.000824584	-0.141299	-0.103599		0.00097831
chr3	162012958	162013454	497	*	2	1.41276e-05	0.000569773	0.0031795	0.00082863	-0.150648	-0.105299		0.000990042
chr14	62333736	62334031	296	*	2	1.39037e-05	0.000698391	0.00221733	0.000840474	-0.168702	-0.121296	CTD-2277K2.1	0.00115756
chr16	1991308	1991447	140	*	2	2.0791e-05	0.000421578	0.00815792	0.000845766	-0.125838	-0.108671	MSRB1	0.000780826
chr4	117624191	117624749	559	*	2	2.08235e-05	0.000522524	0.00417869	0.000847204	-0.11703	-0.101642		0.000925647
chr8	112388566	112388575	10	*	2	4.33906e-05	0.000454256	0.0063722	0.000850563	-0.116551	-0.10408		0.000826732
chr3	112323619	112324301	683	*	2	0.000108269	0.000420773	0.00852028	0.000852129	-0.125233	-0.109031	CCDC80	0.000779885
chr15	93977844	93978246	403	*	2	1.12365e-05	0.000697488	0.00232666	0.000855778	-0.115193	-0.101034	RP11-266O8.1	0.00115668
chr9	13219760	13220380	621	*	2	3.54727e-05	0.00048369	0.0055036	0.000862121	-0.116512	-0.110981	MPDZ	0.000870312
chr18	61429307	61429876	570	*	2	1.80055e-05	0.000568837	0.0036843	0.000869161	-0.12467	-0.100565	SERPINB7	0.000988868
chr17	72347925	72348295	371	*	3	3.80535e-05	0.000315338	0.014699	0.000872154	0.129417	0.10662	KIF19, AC103809.2	0.000622245
chr13	39352518	39353032	515	*	2	2.34601e-05	0.00052855	0.00449601	0.000873742	-0.157297	-0.102208	FREM2	0.00093422
chr4	182756340	182756845	506	*	2	2.78132e-05	0.000490565	0.00561339	0.000876538	-0.14222	-0.113525		0.000880508
chr7	102514102	102514737	636	*	2	5.20151e-06	0.000792959	0.00199259	0.000878351	-0.175219	-0.106856	FBXL13	0.00127969
chr13	102359110	102359193	84	*	2	3.87622e-05	0.000504856	0.00520197	0.000878621	-0.161967	-0.120921	ITGBL1	0.000900737
chr10	133110244	133110731	488	*	4	5.73738e-06	0.00026826	0.0155423	0.000879374	0.154799	0.105328		0.0005479
chr6	41499640	41499799	160	*	2	2.44214e-05	0.000626892	0.00310688	0.000882331	-0.160964	-0.127033	RP11-328M4.2	0.0010662
chr3	109550978	109551405	428	*	2	1.64676e-05	0.000621213	0.0031802	0.000883603	-0.144679	-0.108745		0.00105827
chr8	70063879	70064456	578	*	2	1.24827e-06	0.00148947	0.000899516	0.000884832	-0.21097	-0.124437		0.00210343
chr3	161214690	161214813	124	*	2	3.30372e-05	0.000462848	0.00768399	0.000902712	-0.109411	-0.108802	OTOL1	0.000839669
chr8	72246997	72247726	730	*	2	1.99145e-05	0.00053972	0.00477789	0.000904143	-0.12614	-0.101454	EYA1	0.00094943
chr2	45420623	45421478	856	*	2	0.000232092	0.000448628	0.00873246	0.000904208	-0.114634	-0.100162	LINC01121	0.000819188
chr4	46534014	46534428	415	*	2	1.66517e-05	0.000669484	0.00304773	0.000919598	-0.15424	-0.120585		0.00112214
chr14	98798952	98799238	287	*	2	1.11217e-05	0.000978764	0.00163589	0.000926597	-0.173818	-0.100207		0.00150955
chr1	219047954	219048260	307	*	2	1.48056e-05	0.000814019	0.00218276	0.000928668	-0.168884	-0.111012		0.0013055
chr7	125679085	125679975	891	*	2	0.000404269	0.000459058	0.00937863	0.000935671	-0.122776	-0.100832		0.000833875
chr1	40364870	40365499	630	*	2	0.000106264	0.000464763	0.00928087	0.000943499	0.124563	0.108932	MYCL	0.000842657
chr7	36195507	36195786	280	*	2	3.72565e-05	0.000473753	0.0091373	0.000955826	0.107875	0.102271	EEPD1	0.000855398
chr7	18906405	18906433	29	*	2	6.08014e-05	0.000476732	0.00951217	0.000968939	-0.115411	-0.109863	HDAC9	0.000859871
chr5	81702289	81702646	358	*	2	5.22065e-05	0.000507392	0.00806085	0.000985068	-0.129067	-0.107079		0.000904595
chr7	79506323	79506423	101	*	2	4.97039e-05	0.000580436	0.0056286	0.00100328	-0.140377	-0.116697		0.00100445
chr5	38872169	38872400	232	*	2	6.2444e-05	0.00050315	0.00960211	0.00101618	-0.122221	-0.11939	OSMR	0.000898669
chr3	115524031	115524190	160	*	2	2.75513e-05	0.000863615	0.00249794	0.00102188	-0.145446	-0.10359	LSAMP	0.00136705
chr8	2069281	2069673	393	*	2	6.45727e-05	0.000515235	0.00924661	0.0010285	-0.123441	-0.100622	MYOM2	0.000915338
chr4	21768009	21768320	312	*	2	3.19776e-06	0.0011328	0.00178424	0.00105935	-0.173478	-0.114541	KCNIP4	0.0016953
chr8	55795551	55795838	288	*	2	7.35243e-05	0.000523868	0.0102208	0.00106514	-0.121468	-0.102145		0.000927692
chr8	16240240	16240840	601	*	2	2.75546e-05	0.000710307	0.00431146	0.00108225	-0.138517	-0.102252	MSR1	0.00117362
chr2	198960918	198961554	637	*	2	1.90492e-05	0.000815175	0.00333038	0.00109572	-0.133613	-0.101732	PLCL1	0.0013068
chr5	16626959	16627156	198	*	2	4.66212e-05	0.000681132	0.00539119	0.00112362	-0.157891	-0.105069	RP11-260E18.1	0.00113706
chr22	50602187	50602230	44	*	2	3.21133e-05	0.000615722	0.00777943	0.00114561	-0.110213	-0.101426		0.00105077
chr5	89881302	89881642	341	*	2	5.80349e-05	0.000624789	0.00752536	0.00114974	-0.132769	-0.106674	GPR98	0.00106325
chr2	228324937	228324983	47	*	2	9.51806e-06	0.00240273	0.000913982	0.00115575	-0.145225	-0.104421		0.00309444
chr2	100926650	100926863	214	*	2	5.5975e-05	0.000591755	0.00928356	0.00115593	-0.11193	-0.104308	LONRF2	0.00102021
chr14	100497940	100497998	59	*	2	3.51638e-05	0.000615319	0.00813558	0.00115762	-0.154835	-0.10706	EVL	0.00105035
chr4	184659504	184659523	20	*	2	7.56633e-05	0.000609246	0.00856068	0.00116228	-0.126444	-0.103808		0.00104292
chr7	42225630	42225666	37	*	2	7.45619e-05	0.000641872	0.00778984	0.0011855	-0.139108	-0.101757	GLI3	0.00108547
chr18	42686603	42686881	279	*	2	6.29081e-05	0.000658178	0.00749122	0.00119792	-0.172913	-0.107155		0.00110736
chr4	46427528	46428003	476	*	2	2.86047e-05	0.000837035	0.00411085	0.00120417	-0.147235	-0.101135	RP11-436F23.1, GABRA2	0.00133395
chr8	41400782	41400789	8	*	2	7.81851e-05	0.000596858	0.0109731	0.00120708	0.103171	0.102538	GINS4, RP11-360L9.4, RP11-360L9.7	0.00102664
chr10	92301256	92301529	274	*	2	1.57396e-05	0.000951298	0.0032471	0.00121224	-0.169034	-0.110173		0.00147608
chr2	50723220	50723859	640	*	2	7.26948e-06	0.00112705	0.00257972	0.00124239	-0.139854	-0.10364	NRXN1	0.00168779
chr8	144236525	144236629	105	*	3	7.97694e-05	0.000405391	0.0220456	0.00125131	-0.113529	-0.102251		0.000757027
chr10	1773987	1774873	887	*	2	0.000500974	0.000649446	0.0109802	0.00129637	-0.153957	-0.121205	ADARB2	0.00109558
chr10	13526193	13526236	44	*	2	6.08447e-05	0.000645979	0.0114149	0.00130117	-0.125726	-0.113696	BEND7	0.00109075
chr1	149146977	149146991	15	*	2	7.19426e-05	0.000674829	0.0109217	0.00133725	0.128165	0.109414		0.00112894
chr20	50312386	50312632	247	*	2	5.03869e-05	0.000963806	0.00427365	0.00135417	-0.195121	-0.145365	ATP9A	0.00149145
chr7	108056805	108056857	53	*	2	5.90291e-05	0.000733175	0.00893681	0.00136718	-0.14084	-0.127038	NRCAM	0.00120299
chr3	167185752	167186292	541	*	2	0.000166252	0.000713074	0.0119391	0.00142769	-0.132172	-0.122682	SERPINI2	0.00117757
chr13	40022465	40022701	237	*	2	0.000107949	0.000743371	0.0110931	0.00145489	-0.130965	-0.104808	LHFP	0.00121588
chr1	49511332	49511514	183	*	2	0.000116093	0.000733572	0.0120737	0.00146565	-0.102493	-0.101528	AGBL4	0.00120357
chr5	33658412	33659084	673	*	2	0.000249438	0.000743782	0.0119322	0.00147904	-0.110444	-0.101283	ADAMTS12	0.00121632
chr5	143138263	143138515	253	*	2	9.84016e-05	0.000786222	0.0101616	0.00149351	-0.12275	-0.103255	CTB-57H20.1	0.00127121
chr8	10897293	10897405	113	*	2	5.47542e-05	0.00140089	0.00290797	0.0015129	-0.151782	-0.106467	XKR6	0.00200236
chr10	17065617	17066154	538	*	2	1.28955e-05	0.00173106	0.0022099	0.00153161	-0.125021	-0.102052	CUBN	0.00237545
chr4	59941655	59941963	309	*	2	1.70114e-05	0.00176846	0.00218141	0.00154255	-0.174744	-0.116753		0.0024167
chr4	109034555	109034624	70	*	2	8.87537e-05	0.0010288	0.00545267	0.00154533	-0.131767	-0.107145	LEF1	0.00157179
chr12	117795363	117795857	495	*	2	2.03512e-06	0.00327812	0.00114855	0.0015497	-0.173164	-0.11316	NOS1	0.00399971
chr3	146686396	146686442	47	*	2	0.000101055	0.000966412	0.00660361	0.00156636	-0.145084	-0.101033	RP11-649A16.1	0.00149461
chr19	21617438	21617943	506	*	2	0.000111574	0.000855295	0.00998505	0.00159344	-0.111944	-0.110398	CTD-2561J22.3	0.00135706
chr3	151911580	151911602	23	*	2	0.000125003	0.000811386	0.012443	0.0016055	-0.127454	-0.123439		0.00130261
chr2	54789230	54789491	262	*	2	0.000109532	0.000897777	0.00957673	0.00164016	-0.125134	-0.103589	SPTBN1	0.00140933
chr7	154997174	154997361	188	*	2	9.7894e-05	0.000861449	0.0111839	0.00164722	-0.141686	-0.127271		0.00136406
chr8	77177989	77178141	153	*	2	0.000139775	0.000839046	0.0127561	0.0016602	-0.107486	-0.100163		0.00133637
chr15	65116255	65116713	459	*	3	4.56335e-05	0.000536321	0.0276632	0.00168712	0.124524	0.104448	PIF1	0.000945005
chr11	48041783	48042101	319	*	2	6.45772e-05	0.000923889	0.0118345	0.00176845	-0.128942	-0.122865	PTPRJ	0.00144147
chr4	73187737	73188012	276	*	2	0.000144364	0.000923406	0.0138197	0.00183058	-0.111731	-0.111202	ADAMTS3	0.00144098
chr8	480707	481319	613	*	2	0.000286674	0.000955071	0.0137185	0.00187996	-0.117893	-0.116365	TDRP	0.00148075
chr4	52918457	52918489	33	*	3	0.000151441	0.000673827	0.0287775	0.00205532	-0.131573	-0.102461	SPATA18	0.00112749
chr1	12227700	12227927	228	*	2	8.25521e-05	0.00106679	0.0138219	0.0020648	-0.144266	-0.124075	TNFRSF1B	0.00161763
chr12	10466071	10466134	64	*	2	0.000147894	0.00115088	0.0117359	0.00211223	-0.122882	-0.106024	KLRD1	0.00171739
chr13	78170067	78170130	64	*	2	0.000197771	0.00111309	0.0132427	0.00211733	-0.122327	-0.103539	SCEL	0.00167119
chr3	10184319	10184584	266	*	2	6.21845e-05	0.00111783	0.014132	0.0021573	-0.158969	-0.122713	VHL	0.00167728
chr7	35793668	35794235	568	*	2	4.21066e-05	0.00195431	0.00408048	0.00218435	-0.162214	-0.105779	AC007551.3	0.00261871
chr11	5128377	5128882	506	*	2	3.65389e-05	0.002278	0.00354091	0.00226964	-0.149678	-0.106652	AC113331.9	0.00296379
chr7	46737490	46737984	495	*	2	6.38466e-05	0.00174078	0.00550492	0.00227538	-0.15667	-0.107648	AC011294.3	0.0023865
chr2	38151306	38151490	185	*	2	5.26325e-05	0.00117557	0.0150598	0.00228227	0.119415	0.112709	RMDN2	0.00174511
chr4	38386635	38386643	9	*	2	0.000237793	0.00119271	0.0155007	0.00232503	0.114211	0.107771	RP11-83C7.1	0.00176559
chr2	136391276	136391524	249	*	2	0.00020657	0.00122458	0.0159603	0.00239227	0.117179	0.114902	R3HDM1	0.00180217
chr6	133778163	133779085	923	*	2	0.00039478	0.00132873	0.0128583	0.00242867	-0.11286	-0.101955	EYA4	0.00192103
chr6	169334849	169334872	24	*	2	0.000246676	0.00136478	0.01657	0.00264002	-0.136234	-0.129997		0.00196146
chr7	141644748	141645174	427	*	2	5.48192e-05	0.00168529	0.00943985	0.00268024	-0.146026	-0.107478	MGAM, CLEC5A	0.00232484
chr12	5063855	5063881	27	*	2	0.000298089	0.00141708	0.0163552	0.0027152	-0.131425	-0.111855		0.00202036
chr4	81122314	81122726	413	*	3	0.000130544	0.000915393	0.033371	0.00275484	0.114321	0.100696	PRDM8	0.00143076
chr14	101471251	101471487	237	*	2	0.000158113	0.00167209	0.0106876	0.00276757	-0.148556	-0.102796		0.00230987
chr8	125685871	125685873	3	*	2	0.000329273	0.00152442	0.0168327	0.00290317	0.104878	0.101036	MTSS1	0.00214341
chr6	16713155	16713613	459	*	2	0.000182795	0.00173366	0.0148774	0.00312511	-0.136387	-0.11533	ATXN1	0.00237844
chr2	143907996	143908129	134	*	2	0.000186976	0.00306376	0.00488657	0.00317692	-0.143081	-0.104176	ARHGAP15	0.00378235
chr12	74299649	74299923	275	*	2	0.000234987	0.00219942	0.0089739	0.00321751	-0.142871	-0.104772		0.00288224
chr2	242908131	242908334	204	*	2	0.000284932	0.00239364	0.00911498	0.00344205	-0.139732	-0.100175	AC131097.3	0.00308529
chr6	153127476	153127630	155	*	2	9.4311e-05	0.00463835	0.00382675	0.00364351	-0.133447	-0.102615	RP1-200K18.1	0.0054061
chr13	36086670	36086933	264	*	2	0.000446295	0.00198668	0.0187662	0.00370218	-0.112959	-0.102011	NBEA	0.00265371
chr10	518370	518470	101	*	2	0.000345045	0.00242405	0.0142878	0.00402388	-0.1149	-0.114883	DIP2C	0.00311721
chr17	29886672	29886758	87	*	2	0.000462161	0.00231081	0.0171899	0.00408639	0.101275	0.100471		0.00299918
chr3	197439242	197439334	93	*	2	0.000479943	0.00215374	0.0215393	0.00408973	-0.116988	-0.115845	KIAA0226	0.00283484
chr5	34001680	34001718	39	*	2	0.000513252	0.0021657	0.0215389	0.00410834	0.120377	0.109794	AMACR, RP11-1084J3.4	0.00284719
chr8	97376970	97377310	341	*	2	0.000202132	0.00413832	0.00609279	0.00425716	-0.142456	-0.101583		0.00489003
chr1	6336711	6336743	33	*	2	0.000772651	0.00376134	0.0289938	0.00693056	0.143109	0.120352	ACOT7	0.00450125
chr2	59444683	59444755	73	*	2	0.000527429	0.0171021	0.00465087	0.0080086	-0.164935	-0.100184		0.01813
chr7	948567	949154	588	*	2	0.000710593	0.00660714	0.0351954	0.011427	0.145689	0.129292	ADAP1, COX19	0.00743216

## Sheet: dmrs_adh_meandiff015_fdr005
chr	start	end	width	strand	no.cpgs	min_smoothed_fdr	Stouffer	HMFDR	Fisher	maxdiff	meandiff	overlapping.genes	Stouffer_FDR	meandiff
chr6	29520698	29521803	1106	*	34	5.94358e-148	2.49906e-103	2.78125e-05	2.80831e-92	0.364876	0.270098	OR2I1P	3.45944e-99	0.270098
chr6	133561368	133564578	3211	*	45	1.14419e-116	7.02986e-86	4.82477e-05	1.14488e-79	0.340065	0.182604	EYA4	7.29858e-82	0.182604
chr14	38066873	38070469	3597	*	22	3.67768e-101	2.46131e-82	2.82535e-06	7.28408e-75	0.319395	0.226315	TTC6, FOXA1	1.7036e-78	0.226315
chr6	30078080	30080782	2703	*	22	1.90721e-91	1.46635e-76	1.95809e-06	3.57325e-69	-0.359607	-0.24645	TRIM31-AS1, TRIM31	6.0896e-73	-0.24645
chr16	51182904	51186266	3363	*	34	3.02921e-88	8.16982e-77	0.000140151	2.65048e-68	0.358047	0.216686	AC009166.5, SALL1	3.76983e-73	0.216686
chr4	66533472	66537597	4126	*	28	2.21089e-87	8.3096e-71	4.07001e-05	3.01849e-66	0.262138	0.179707	RP11-807H7.1, EPHA5	2.87574e-67	0.179707
chr13	37004536	37006748	2213	*	34	1.00534e-84	1.74492e-71	4.89925e-05	1.88704e-63	0.360457	0.175281	CCNA1	6.58769e-68	0.175281
chr1	16082372	16085984	3613	*	19	2.10572e-105	2.93249e-64	1.13752e-06	3.50163e-62	0.397568	0.192611	FBLIM1	6.30043e-61	0.192611
chr11	105479843	105481988	2146	*	26	2.58558e-100	6.35476e-59	1.70314e-05	3.68618e-60	0.324319	0.167476	GRIA4	9.77433e-56	0.167476
chr4	4862770	4864902	2133	*	20	2.3302e-99	3.28932e-62	5.56072e-06	9.19846e-59	0.251746	0.166101	MSX1	5.46409e-59	0.166101
chr6	27839548	27841865	2318	*	23	6.42803e-75	3.30431e-63	3.54272e-05	1.23155e-58	0.327732	0.20202	HIST1H3I, HIST1H4L	5.96629e-60	0.20202
chr4	62065095	62069228	4134	*	17	4.69565e-49	3.27899e-64	3.78204e-06	5.05784e-58	0.26676	0.176642	LPHN3	6.48445e-61	0.176642
chr10	118030848	118034357	3510	*	32	5.28826e-59	1.13992e-61	6.207e-05	3.43963e-57	0.324003	0.180797	GFRA1	1.82075e-58	0.180797
chr5	2747922	2758088	10167	*	53	9.73301e-27	2.77552e-67	0.00143562	3.81774e-57	0.318757	0.158253	C5orf38, IRX2	8.23317e-64	0.158253
chr3	128208970	128213484	4515	*	20	2.038e-60	2.41414e-55	7.34117e-06	1.17273e-55	0.349088	0.220206	RP11-475N22.4, GATA2	3.03809e-52	0.220206
chr21	28335945	28340304	4360	*	20	8.76228e-58	3.74509e-58	1.83616e-05	8.1862e-54	0.401835	0.155296	ADAMTS5	5.55464e-55	0.155296
chr10	7450112	7455714	5603	*	29	5.83638e-34	2.81919e-56	0.000227151	3.63602e-51	0.377023	0.212311	SFMBT2	3.65869e-53	0.212311
chr6	62995876	62997123	1248	*	13	4.41926e-87	2.28171e-56	2.73696e-06	4.15217e-51	0.403463	0.318237	KHDRBS2	3.05668e-53	0.318237
chr5	59188112	59190211	2100	*	15	1.81085e-88	1.8325e-53	2.23084e-06	5.98085e-51	0.284455	0.175618	PDE4D	1.95133e-50	0.175618
chr14	85995655	86001111	5457	*	30	9.28875e-35	3.04657e-57	0.000240587	1.11859e-49	0.333274	0.186218	RP11-497E19.2, FLRT2, RP11-497E19.1	4.36279e-54	0.186218
chr8	145103942	145107857	3916	*	15	7.70419e-88	5.95238e-40	2.5554e-07	1.80846e-49	0.525992	0.270957	CTD-3065J16.6, OPLAH	2.24724e-37	0.270957
chr7	136553088	136556271	3184	*	22	9.63001e-55	2.11027e-53	4.32286e-05	1.33701e-48	0.246317	0.173332	CHRM2, hsa-mir-490	2.16389e-50	0.173332
chr8	65289139	65294798	5660	*	28	1.3117e-47	3.02372e-54	3.99096e-05	2.39174e-48	0.344457	0.152614	LINC00966, MIR124-2	3.39384e-51	0.152614
chr6	108485043	108489795	4753	*	29	9.13032e-45	1.27455e-48	7.33314e-05	4.3324e-48	0.283993	0.152588	NR2E1, OSTM1	9.62375e-46	0.152588
chr13	58203618	58210058	6441	*	24	1.87532e-32	1.93916e-51	4.15092e-05	4.61555e-47	0.326706	0.161609	PCDH17	1.83026e-48	0.161609
chr8	65280876	65287050	6175	*	28	1.4302e-38	2.28417e-44	1.21639e-05	1.30117e-46	0.291183	0.156724	LINC00966, RP11-32K4.1	1.20075e-41	0.156724
chr4	20253514	20256841	3328	*	20	9.76575e-80	6.29638e-43	7.40616e-06	5.8017e-46	0.341332	0.179614	SLIT2	3.11288e-40	0.179614
chr12	5018229	5021107	2879	*	20	8.72505e-69	7.83343e-45	5.67706e-06	6.30105e-46	0.348457	0.179943	KCNA1	4.45636e-42	0.179943
chr13	96204265	96206104	1840	*	18	5.0294e-75	7.507e-49	1.75234e-05	1.25181e-45	0.416435	0.16193	CLDN10	5.7733e-46	0.16193
chr10	26503187	26507383	4197	*	25	1.91984e-41	4.16324e-43	3.96251e-05	2.33756e-45	0.346001	0.16417	GAD2	2.10848e-40	0.16417
chr10	106398816	106402908	4093	*	21	5.51653e-50	2.09274e-50	4.15956e-05	2.80898e-45	0.324962	0.203443	SORCS3	1.77366e-47	0.203443
chr8	23562003	23565174	3172	*	20	9.2839e-63	4.90862e-50	2.29967e-05	6.95569e-45	0.234741	0.15296	RP11-175E9.1, NKX2-6	4.077e-47	0.15296
chr10	102893925	102896869	2945	*	16	3.64424e-46	1.6724e-48	1.58224e-05	1.06784e-44	0.327087	0.191685	TLX1, RP11-31L23.3	1.24024e-45	0.191685
chr12	104696685	104697983	1299	*	13	1.80611e-84	4.46645e-41	1.97131e-06	4.9198e-44	0.419087	0.310601	TXNRD1, EID3	1.87361e-38	0.310601
chr21	31310920	31312905	1986	*	18	5.89091e-71	4.96431e-45	4.16672e-05	2.88172e-42	0.295046	0.176671	GRIK1	2.94518e-42	0.176671
chr17	43339040	43340758	1719	*	11	1.13859e-79	5.43756e-42	8.14759e-07	3.11557e-42	0.346194	0.18955	MAP3K14-AS1, SPATA32, MAP3K14	2.4023e-39	0.18955
chr2	54086854	54087552	699	*	13	6.84975e-82	2.73192e-42	2.71844e-06	3.36333e-42	0.325298	0.183498	GPR75-ASB3, ASB3, GPR75	1.24675e-39	0.183498
chr15	37386586	37391207	4622	*	19	5.92473e-42	5.15992e-41	1.24203e-05	1.21745e-41	0.338478	0.171251	MEIS2	2.14286e-38	0.171251
chr6	390933	394073	3141	*	18	2.15345e-55	1.57287e-44	3.0536e-05	1.52346e-41	0.368823	0.193972	IRF4	8.48308e-42	0.193972
chr1	91300215	91302117	1903	*	15	8.5665e-56	1.15684e-44	1.23255e-05	1.8684e-41	0.248043	0.155834	RP4-665J23.1	6.49221e-42	0.155834
chr15	79381747	79383980	2234	*	26	4.50495e-49	5.26631e-43	7.31156e-05	2.38125e-41	0.287658	0.16702	RASGRF1	2.635e-40	0.16702
chr5	54518136	54519686	1551	*	11	7.84102e-72	2.91225e-45	1.55267e-06	2.53225e-41	0.403274	0.227949	MCIDAS	1.77857e-42	0.227949
chr5	33936171	33938909	2739	*	19	3.87291e-49	1.3595e-46	0.000110235	3.49312e-41	0.228789	0.15575	RXFP3	9.2555e-44	0.15575
chr1	6445632	6446795	1164	*	12	2.5465e-68	2.65406e-39	3.1258e-06	2.64644e-40	-0.317395	-0.207548	ACOT7	9.75402e-37	-0.207548
chr10	102890038	102892787	2750	*	17	6.62997e-51	3.42997e-40	2.38275e-05	5.03406e-40	0.276696	0.173928	TLX1, TLX1NB	1.30682e-37	0.173928
chr1	77331940	77334748	2809	*	18	6.12205e-46	1.00423e-42	3.03012e-05	2.17733e-39	0.327003	0.197446	ST6GALNAC5	4.84936e-40	0.197446
chr11	30037031	30039113	2083	*	19	3.83037e-58	1.56266e-44	0.000168896	3.55737e-39	0.242382	0.170259	KCNA4	8.48308e-42	0.170259
chr12	119417806	119419786	1981	*	17	2.16305e-59	1.32393e-36	4.73393e-06	5.07572e-39	0.360711	0.177923	SRRM4	3.79184e-34	0.177923
chr19	58609269	58611007	1739	*	15	5.92125e-59	1.79472e-43	9.37395e-06	6.06141e-39	0.260593	0.163122	ZSCAN18	9.20161e-41	0.163122
chr12	79257337	79258438	1102	*	16	7.17954e-62	1.27803e-41	9.55381e-06	8.12041e-39	0.32248	0.181282	SYT1	5.52869e-39	0.181282
chr5	134362967	134366534	3568	*	15	9.89767e-46	4.33449e-38	1.51132e-05	4.22312e-38	0.319911	0.180863	PITX1	1.42863e-35	0.180863
chr8	16884197	16885270	1074	*	12	4.54385e-63	6.93791e-42	1.17054e-05	4.55624e-38	0.353702	0.25868	MICU3	3.03289e-39	0.25868
chr16	66612290	66614749	2460	*	14	2.34846e-59	1.2656e-38	4.35393e-06	9.43702e-38	0.283447	0.171893	CKLF-CMTM1, CMTM1, CMTM2, RP11-403P17.2	4.53096e-36	0.171893
chr5	127872037	127875163	3127	*	23	6.96854e-39	1.78419e-42	0.0002104	1.06973e-37	0.278497	0.172036	SLC27A6, FBN2	8.41996e-40	0.172036
chr19	58094517	58096559	2043	*	13	4.30557e-59	8.21063e-40	1.15915e-05	2.30593e-37	0.343439	0.164963	ZIK1	3.07188e-37	0.164963
chr4	6694021	6695698	1678	*	11	2.59633e-71	4.85407e-38	5.27193e-07	3.49598e-37	-0.33977	-0.166808	S100P, AC093323.1	1.57488e-35	-0.166808
chr19	58446312	58448067	1756	*	14	9.47316e-67	1.64157e-35	1.18758e-05	4.68935e-37	0.334528	0.16526	ZNF418	4.48504e-33	0.16526
chr1	119526060	119528848	2789	*	15	8.73079e-34	5.25021e-41	8.49816e-06	6.64049e-37	0.31917	0.174177	TBX15	2.15877e-38	0.174177
chr14	24803014	24805389	2376	*	16	3.68685e-52	7.96276e-35	4.45575e-05	1.17162e-36	0.348716	0.155415	ADCY4, RP11-934B9.3, RIPK3	2.04378e-32	0.155415
chr3	172164984	172167810	2827	*	21	2.95737e-56	1.70006e-35	4.12641e-05	1.90495e-36	0.269961	0.151203	GHSR	4.61449e-33	0.151203
chr8	70981068	70984917	3850	*	20	8.78483e-37	6.51422e-36	8.32559e-06	3.23559e-36	0.275572	0.158483	PRDM14	1.81563e-33	0.158483
chr1	200002343	200006247	3905	*	17	1.60783e-37	1.73497e-38	1.25045e-05	9.01175e-36	0.355491	0.19342	NR5A2	6.10607e-36	0.19342
chr18	31019946	31021298	1353	*	15	2.62858e-62	5.10668e-35	8.24435e-06	1.07282e-35	0.320087	0.160224	CCDC178	1.3508e-32	0.160224
chr19	58569986	58571811	1826	*	14	1.55985e-57	5.35614e-35	4.18544e-05	2.36349e-35	0.338773	0.165164	ZNF135	1.40782e-32	0.165164
chr3	237137	240139	3003	*	24	2.32929e-46	1.06685e-37	0.000310143	2.92576e-35	0.279718	0.168306	CHL1, CHL1-AS2	3.38209e-35	0.168306
chr12	95941571	95943131	1561	*	19	1.32201e-55	4.42879e-37	7.03522e-05	3.94855e-35	0.366137	0.218337	USP44	1.32319e-34	0.218337
chr6	73329475	73333620	4146	*	23	2.67971e-50	1.14792e-36	9.23329e-05	6.2818e-35	0.393599	0.18366	KCNQ5	3.31054e-34	0.18366
chr16	68676451	68678689	2239	*	14	4.46901e-58	4.14233e-31	5.24143e-06	8.7436e-35	0.282088	0.156176	CDH3	7.54504e-29	0.156176
chr2	144693520	144695257	1738	*	10	1.3893e-56	3.68195e-37	2.33213e-06	2.87263e-34	0.332884	0.189267	AC016910.1	1.10803e-34	0.189267
chr12	81470331	81472177	1847	*	18	3.27769e-57	8.09089e-34	0.000104444	3.43151e-34	0.3072	0.156687	ACSS3	1.85151e-31	0.156687
chr4	96468962	96471143	2182	*	26	5.90288e-38	1.58051e-40	0.00101212	3.94269e-34	0.322095	0.178203	RP11-710C12.1, UNC5C	6.25667e-38	0.178203
chr11	20180336	20183057	2722	*	19	4.69642e-48	1.94794e-35	2.58709e-05	8.96182e-34	0.271216	0.150452	DBX1	5.253e-33	0.150452
chr14	29234282	29237480	3199	*	28	4.40822e-37	3.38648e-38	0.000598636	3.60083e-33	0.259753	0.155497	FOXG1, RP11-966I7.1	1.14339e-35	0.155497
chr6	100911526	100913923	2398	*	16	2.96499e-48	2.78089e-35	8.95434e-06	4.30818e-33	0.35212	0.178096	SIM1	7.45081e-33	0.178096
chr6	94126643	94129636	2994	*	16	2.35387e-33	4.62429e-37	0.000141077	6.71374e-33	0.325934	0.174577	EPHA7	1.37173e-34	0.174577
chr13	28500882	28503812	2931	*	15	3.74506e-35	9.83507e-37	4.90063e-05	6.86766e-33	0.297523	0.189697		2.85623e-34	0.189697
chr1	1474224	1477194	2971	*	19	3.305e-63	2.28503e-23	3.96419e-06	9.55472e-33	0.523824	0.156138	TMEM240, SSU72	1.90171e-21	0.156138
chr21	22368940	22370864	1925	*	11	1.94567e-53	5.08623e-31	4.54499e-06	5.1388e-32	0.303087	0.192837	NCAM2	9.22384e-29	0.192837
chr2	119599067	119600948	1882	*	13	3.78504e-54	3.29236e-30	3.811e-06	6.91778e-32	0.261497	0.16897	EN1	5.58074e-28	0.16897
chr5	3589702	3592638	2937	*	12	8.38561e-28	6.60983e-36	6.26187e-05	7.24382e-32	0.23345	0.16825		1.83e-33	0.16825
chr4	100737138	100738139	1002	*	7	9.74797e-67	2.84747e-33	4.2329e-07	8.36961e-32	-0.384415	-0.28592	DAPP1	6.25676e-31	-0.28592
chr5	82978370	82982064	3695	*	12	1.89691e-27	7.62623e-34	3.03273e-05	1.0058e-31	-0.289302	-0.194874	RN7SKP295, HAPLN1	1.7595e-31	-0.194874
chr8	85094437	85097429	2993	*	19	3.05907e-42	1.88988e-33	4.05564e-05	1.63518e-31	0.325726	0.196811	RALYL	4.19705e-31	0.196811
chr19	52872727	52873624	898	*	14	2.66237e-53	1.8006e-32	3.27469e-05	1.72373e-31	0.239221	0.151108	ZNF880	3.62996e-30	0.151108
chr1	44583602	44584930	1329	*	11	4.35451e-55	3.20017e-32	7.11275e-06	1.83251e-31	-0.266819	-0.171666	KLF17	6.29856e-30	-0.171666
chr19	57018614	57020358	1745	*	12	2.29664e-50	4.5725e-33	1.00382e-05	1.97047e-31	0.333486	0.197396	ZNF471	9.73803e-31	0.197396
chr5	54515640	54517041	1402	*	8	2.73398e-60	1.77658e-32	1.14489e-06	2.00224e-31	0.442915	0.281353	MCIDAS	3.59901e-30	0.281353
chr18	70209432	70212523	3092	*	15	8.80315e-42	4.45973e-32	1.03388e-05	2.58841e-31	0.34074	0.151853	CBLN2	8.65458e-30	0.151853
chr12	65218019	65220152	2134	*	18	9.32087e-38	2.28186e-34	0.000104113	3.91625e-31	0.267838	0.157168	TBC1D30	5.64067e-32	0.157168
chr8	55370171	55372569	2399	*	17	2.82754e-43	1.42929e-33	3.39288e-05	6.79785e-31	0.245533	0.166911	SOX17	3.19123e-31	0.166911
chr10	57389301	57391427	2127	*	11	1.98551e-42	3.22571e-29	1.38922e-05	1.27616e-30	0.261744	0.184759		4.97994e-27	0.184759
chr7	8480586	8483569	2984	*	16	1.00835e-34	3.92315e-33	0.000116197	2.21537e-30	0.286002	0.176087	NXPH1	8.44168e-31	0.176087
chr4	147559579	147561900	2322	*	13	5.88503e-28	2.6593e-34	8.48404e-05	2.88586e-30	0.274896	0.15671	POU4F2, AC093887.1	6.38371e-32	0.15671
chr17	8770908	8772419	1512	*	11	2.44029e-48	3.82976e-32	2.5667e-06	3.25077e-30	-0.22712	-0.15415	PIK3R6	7.46696e-30	-0.15415
chr2	5831147	5834638	3492	*	15	9.02526e-28	2.31859e-34	0.000207053	3.99631e-30	0.239563	0.170713	SOX11, AC107057.2, AC108025.2	5.69756e-32	0.170713
chr18	7116421	7119131	2711	*	12	1.15004e-30	2.05054e-32	5.90004e-06	8.18739e-30	0.306743	0.150343	LAMA1	4.09408e-30	0.150343
chr5	168726889	168729015	2127	*	17	2.23127e-47	3.58066e-32	4.05096e-05	9.41042e-30	0.308406	0.18661	SLIT3	7.01422e-30	0.18661
chr4	157562387	157564744	2358	*	8	5.06954e-35	3.18873e-32	2.12254e-06	1.18762e-29	-0.372174	-0.255202	RP11-171N4.3, RP11-171N4.2	6.29856e-30	-0.255202
chr12	41085286	41087584	2299	*	17	6.44437e-42	5.8009e-32	8.99409e-05	1.7047e-29	0.28237	0.161223	CNTN1	1.11016e-29	0.161223
chr20	23010815	23012907	2093	*	9	2.48453e-41	9.54007e-32	2.87323e-06	1.84546e-29	-0.300771	-0.20318	RP4-753D10.3, RP4-753D10.5	1.80086e-29	-0.20318
chr12	15114233	15115623	1391	*	11	1.29254e-50	3.32967e-29	1.4359e-05	2.04587e-29	-0.371279	-0.224568	ARHGDIB	5.1025e-27	-0.224568
chr1	177133536	177134454	919	*	16	8.81905e-49	4.54729e-30	2.01803e-05	3.88824e-29	0.254505	0.15945	ASTN1	7.43481e-28	0.15945
chr14	57263369	57266029	2661	*	13	8.14193e-37	2.83111e-27	3.09021e-06	6.64591e-29	0.313806	0.171644		3.57366e-25	0.171644
chr8	53850809	53853604	2796	*	16	4.03919e-46	7.58138e-31	2.68022e-06	1.10388e-28	0.344635	0.151884	NPBWR1	1.35128e-28	0.151884
chr21	31970928	31972923	1996	*	10	7.03087e-45	8.09238e-30	4.02112e-06	1.48879e-28	-0.338188	-0.19747	KRTAP6-2	1.30259e-27	-0.19747
chr19	56988147	56990174	2028	*	14	2.12415e-41	4.32661e-28	7.73257e-05	2.36349e-28	0.376453	0.168269	ZNF667-AS1, ZNF667	6.04983e-26	0.168269
chr19	37406260	37408110	1851	*	15	6.32357e-42	1.90654e-30	0.000155157	4.35619e-28	0.255647	0.15455	ZNF568, ZNF829	3.29903e-28	0.15455
chr6	30737007	30737831	825	*	6	9.06967e-53	4.74846e-30	7.09568e-07	7.00633e-28	-0.398034	-0.257807	HCG20	7.73328e-28	-0.257807
chr11	111410878	111412172	1295	*	12	2.22413e-41	3.51561e-30	4.33658e-05	1.76821e-27	0.376545	0.192445	LAYN	5.91092e-28	0.192445
chr17	6616351	6617470	1120	*	14	3.37017e-43	4.07555e-29	0.00011846	2.1421e-27	0.233429	0.159132	SLC13A5	6.22255e-27	0.159132
chr9	124047497	124049158	1662	*	7	3.28009e-60	3.32084e-27	4.44984e-07	2.41452e-27	-0.237937	-0.162321	GSN, GSN-AS1	4.1665e-25	-0.162321
chr16	81253692	81254719	1028	*	9	1.94426e-41	3.78063e-30	2.54609e-05	2.86851e-27	-0.302435	-0.19014	PKD1L2	6.30546e-28	-0.19014
chr1	77746571	77748728	2158	*	14	1.63675e-44	2.25474e-25	1.9916e-05	4.68825e-27	0.311867	0.15488	AK5	2.3235e-23	0.15488
chr3	2932529	2933898	1370	*	7	6.07663e-45	4.29187e-29	1.39328e-06	4.73069e-27	-0.391987	-0.243717	CNTN4	6.48134e-27	-0.243717
chr4	1299142	1300163	1022	*	7	2.79773e-44	4.20689e-29	9.83427e-07	5.50778e-27	-0.369008	-0.223966	MAEA	6.39956e-27	-0.223966
chr1	3648749	3649971	1223	*	8	4.63392e-49	6.89398e-27	1.96308e-06	6.51602e-27	0.295438	0.153622	TP73	8.29855e-25	0.153622
chr8	67343584	67345767	2184	*	12	4.0261e-45	2.24593e-26	6.79611e-05	8.63946e-27	0.376377	0.261797	ADHFE1	2.54145e-24	0.261797
chr1	111216332	111218554	2223	*	15	5.91197e-41	3.19643e-28	1.49911e-05	9.27295e-27	0.342281	0.161051	KCNA3	4.54604e-26	0.161051
chr17	6678929	6679564	636	*	11	1.59325e-42	4.379e-29	0.000102177	9.34983e-27	0.291388	0.196115	XAF1, FBXO39	6.58896e-27	0.196115
chr4	134067896	134070598	2703	*	15	2.62045e-34	1.49964e-29	0.000216809	1.75374e-26	0.266578	0.187548	PCDH10, RP11-9G1.3	2.37704e-27	0.187548
chr14	48143434	48145108	1675	*	13	6.01366e-34	9.49609e-30	0.000161748	3.23606e-26	0.289126	0.18377	MDGA2, MDGA2	1.52264e-27	0.18377
chr2	182320901	182322898	1998	*	17	1.09501e-46	1.20786e-21	6.58225e-05	3.62818e-26	0.362073	0.160132	ITGA4	8.14309e-20	0.160132
chr1	4714008	4715615	1608	*	12	1.37457e-29	2.67537e-29	0.000178841	8.04977e-26	0.265597	0.178244	AJAP1	4.14573e-27	0.178244
chr9	18472812	18474966	2155	*	9	1.50777e-56	4.69441e-24	6.45175e-07	1.15029e-25	0.273405	0.16069	ADAMTSL1	4.14796e-22	0.16069
chr7	155754157	155755236	1080	*	6	2.70619e-46	6.61589e-27	7.48651e-07	2.90564e-25	-0.323107	-0.236652		8.01024e-25	-0.236652
chr11	503369	504937	1569	*	12	1.00882e-43	1.01849e-24	5.40884e-05	3.11369e-25	0.334573	0.193334	RNH1	9.7458e-23	0.193334
chr3	157812018	157814326	2309	*	11	5.21565e-35	1.10115e-24	2.74616e-05	5.40325e-25	0.351245	0.160887		1.04405e-22	0.160887
chr20	61807375	61810795	3421	*	19	3.08813e-36	9.86569e-27	0.00036466	1.06562e-24	0.325109	0.155837	MIR124-3, RP5-963E22.4	1.16396e-24	0.155837
chr19	58545001	58546307	1307	*	12	9.02228e-37	1.23842e-27	7.69622e-05	1.42911e-24	0.297468	0.174576	ZSCAN1	1.63792e-25	0.174576
chr19	58951434	58952361	928	*	11	4.26769e-39	6.95333e-26	5.14286e-05	2.01847e-24	0.272156	0.172052	CTD-2619J13.19, ZNF132	7.55929e-24	0.172052
chr14	26673749	26674563	815	*	9	8.59506e-42	2.53924e-24	9.42789e-06	2.21234e-24	0.261288	0.157584		2.31763e-22	0.157584
chr2	154727485	154730326	2842	*	20	3.99375e-26	1.53598e-21	0.000140143	2.55724e-24	0.253748	0.15945	GALNT13	1.01251e-19	0.15945
chr2	1926366	1928480	2115	*	9	6.52207e-27	1.43351e-26	1.95213e-05	2.88628e-24	-0.271726	-0.186155	MYT1L	1.66977e-24	-0.186155
chr7	145812625	145814306	1682	*	16	9.07973e-34	2.62365e-26	0.000279009	2.97282e-24	0.269827	0.172937	CNTNAP2	2.9448e-24	0.172937
chr7	88387188	88389342	2155	*	12	1.80539e-37	2.96991e-22	2.44978e-05	3.39483e-24	0.322584	0.153038	ZNF804B	2.145e-20	0.153038
chr2	139537131	139539181	2051	*	13	2.13642e-39	1.99123e-23	4.56307e-05	5.94931e-24	0.325976	0.199148	NXPH2	1.67059e-21	0.199148
chr5	45694523	45696784	2262	*	12	9.83636e-36	5.68543e-25	0.000101002	6.41269e-24	0.269093	0.160643	HCN1	5.5818e-23	0.160643
chr2	137521943	137523892	1950	*	9	8.85137e-31	4.08054e-24	2.02902e-05	7.28708e-24	0.285635	0.179082	THSD7B	3.65217e-22	0.179082
chr3	192126023	192127991	1969	*	13	2.05889e-29	1.33344e-27	0.000896054	1.03405e-23	0.302252	0.218649	FGF12	1.75798e-25	0.218649
chr2	177627348	177629623	2276	*	7	2.07546e-24	4.46483e-26	1.68336e-05	1.10904e-23	-0.365635	-0.206035	AC092162.1	4.93138e-24	-0.206035
chr14	54418728	54420185	1458	*	7	3.1126e-36	2.50281e-23	2.46329e-06	1.15627e-23	0.411735	0.214094	BMP4	2.06228e-21	0.214094
chr17	39041110	39042440	1331	*	9	3.49861e-45	2.73933e-21	3.17475e-06	1.26308e-23	-0.425283	-0.174589	KRT20	1.71328e-19	-0.174589
chr6	30719807	30720484	678	*	6	3.45404e-40	1.32412e-25	2.89466e-06	1.36173e-23	-0.289094	-0.213767		1.39566e-23	-0.213767
chr3	97753623	97755627	2005	*	8	4.22988e-28	7.02438e-26	1.41721e-05	1.4964e-23	-0.310439	-0.191455	GABRR3	7.6166e-24	-0.191455
chr1	67217673	67218505	833	*	12	3.35723e-36	1.38623e-25	6.67529e-05	1.79054e-23	0.225735	0.164885	TCTEX1D1	1.45375e-23	0.164885
chr13	79169714	79171679	1966	*	16	1.19664e-35	3.24827e-25	5.62319e-05	2.2279e-23	0.253586	0.160654	RNF219-AS1, RP11-52L5.6	3.25054e-23	0.160654
chr6	41130718	41132055	1338	*	9	6.53646e-36	4.23354e-22	7.3019e-06	2.73539e-23	-0.278907	-0.154617	TREM2	2.99005e-20	-0.154617
chr7	123240919	123243049	2131	*	12	1.84669e-30	4.98251e-20	4.17946e-05	3.16183e-23	-0.274192	-0.153493	ASB15, RP11-390E23.3	2.60603e-18	-0.153493
chr5	140863492	140865433	1942	*	11	7.3016e-39	7.1722e-23	3.20514e-05	3.43144e-23	0.365811	0.221527	PCDHGA1, PCDHGA2, PCDHGA3, PCDHGB1, PCDHGA4, PCDHGB2, PCDHGA5, PCDHGB3, PCDHGA6, PCDHGA7, PCDHGB4, PCDHGA8, PCDHGA9, PCDHGB6, PCDHGA10, PCDHGB7, PCDHGA11, PCDHGA12, PCDHGC3, PCDHGC4	5.55699e-21	0.221527
chr14	63511872	63513183	1312	*	9	7.19967e-32	1.03479e-25	4.28144e-05	4.28227e-23	0.237532	0.190583	KCNH5	1.10472e-23	0.190583
chr8	141248429	141249727	1299	*	8	4.03289e-43	1.13811e-22	1.1944e-06	5.28367e-23	-0.422239	-0.187817	TRAPPC9	8.64072e-21	-0.187817
chr3	128203414	128206291	2878	*	10	9.90719e-31	6.27668e-23	6.42627e-05	6.05809e-23	0.293971	0.195649	GATA2	4.92749e-21	0.195649
chr6	96462814	96464908	2095	*	10	4.79411e-40	2.72824e-23	1.10378e-05	6.46497e-23	0.270889	0.185118	FUT9	2.23915e-21	0.185118
chr1	12804693	12806667	1975	*	9	9.48587e-35	9.87475e-20	1.74849e-06	6.54654e-23	-0.325721	-0.165527	C1orf158	4.97077e-18	-0.165527
chr3	68051933	68054881	2949	*	9	4.30293e-26	1.1901e-24	4.75843e-06	6.80085e-23	-0.3979	-0.214173	FAM19A1	1.12072e-22	-0.214173
chr1	234907722	234908514	793	*	5	5.967e-41	1.08753e-24	1.38129e-06	6.9882e-23	-0.463877	-0.30534		1.0335e-22	-0.30534
chr3	178275369	178276683	1315	*	8	1.69707e-27	8.46602e-25	1.98453e-05	9.94952e-23	-0.253892	-0.181461	KCNMB2, RP11-385J1.2	8.1764e-23	-0.181461
chr3	126259356	126260260	905	*	5	1.12057e-36	1.34742e-24	2.40646e-06	1.05649e-22	-0.274233	-0.218757	CHST13, C3orf22	1.26314e-22	-0.218757
chr15	61054569	61055949	1381	*	7	4.41571e-37	1.22886e-22	1.71859e-06	1.25685e-22	-0.370748	-0.206023	RORA	9.27876e-21	-0.206023
chr10	7708240	7710179	1940	*	10	1.4825e-23	9.9822e-26	0.000176926	1.31522e-22	0.256409	0.18737	ITIH5	1.06843e-23	0.18737
chr14	29242823	29244278	1456	*	10	1.40295e-35	1.39373e-20	4.63375e-05	1.83509e-22	0.291247	0.165931	C14orf23	7.90711e-19	0.165931
chr11	102826090	102827356	1267	*	10	3.02881e-53	4.39446e-18	8.6808e-07	2.25778e-22	-0.390661	-0.159495	MMP13	1.77873e-16	-0.159495
chr18	42530123	42531132	1010	*	9	1.18475e-38	2.01355e-21	2.3789e-06	3.34059e-22	-0.364342	-0.158108	SETBP1	1.29846e-19	-0.158108
chr4	175750280	175751001	722	*	11	4.93392e-38	1.24528e-20	3.98291e-05	3.49696e-22	0.301595	0.180845	ADAM29, GLRA3	7.13312e-19	0.180845
chr1	164290167	164291441	1275	*	9	1.29904e-33	7.86525e-24	3.88482e-05	5.94566e-22	0.231246	0.157767		6.84771e-22	0.157767
chr11	44880448	44881716	1269	*	5	6.22482e-33	1.33676e-23	1.23424e-06	6.24424e-22	-0.327331	-0.20011	TSPAN18	1.15175e-21	-0.20011
chr1	152679164	152681979	2816	*	9	1.28833e-20	5.38592e-24	6.75372e-05	7.4295e-22	-0.2313	-0.161003	LCE4A	4.74887e-22	-0.161003
chr12	111394607	111396962	2356	*	7	3.27788e-25	1.59732e-22	4.92962e-06	1.36876e-21	-0.259346	-0.1724	RP1-46F2.2, RP1-46F2.3	1.19093e-20	-0.1724
chr7	38468944	38470121	1178	*	8	4.8869e-37	1.47592e-21	8.46839e-06	1.37782e-21	-0.28609	-0.173955	AMPH	9.76011e-20	-0.173955
chr8	22843432	22844827	1396	*	5	5.03641e-38	7.65167e-23	6.96066e-07	1.69295e-21	-0.27834	-0.177437	PEBP4, RP11-875O11.1	5.89547e-21	-0.177437
chr19	12305392	12306198	807	*	8	6.88893e-32	3.41089e-24	0.000162582	1.93006e-21	0.257604	0.20663	CTD-2666L21.1	3.07269e-22	0.20663
chr16	89696138	89696568	431	*	5	1.59536e-46	3.05054e-22	2.76863e-07	2.02477e-21	-0.266025	-0.16546	DPEP1	2.19941e-20	-0.16546
chr14	101376358	101378387	2030	*	8	1.20464e-29	2.5276e-22	7.08003e-06	2.62406e-21	-0.280034	-0.173669	MEG8, MIR370	1.83512e-20	-0.173669
chr11	123324673	123325188	516	*	5	1.04029e-36	6.61037e-23	1.67425e-06	2.81464e-21	-0.333212	-0.267211	LINC01059	5.16019e-21	-0.267211
chr14	52379192	52379761	570	*	5	2.65588e-39	2.02687e-22	6.9094e-07	3.39832e-21	-0.390134	-0.246594	GNG2	1.50042e-20	-0.246594
chr4	16628516	16629833	1318	*	7	1.74549e-31	7.29723e-23	1.17557e-05	3.62337e-21	-0.2573	-0.164759	LDB2	5.64333e-21	-0.164759
chr19	53757677	53758609	933	*	7	1.17209e-35	4.48116e-22	4.1056e-06	3.7907e-21	0.282957	0.212869	ZNF677	3.15421e-20	0.212869
chr20	45530115	45531623	1509	*	6	1.03588e-35	1.22106e-20	2.80953e-06	4.41402e-21	-0.267187	-0.177978	EYA2, RP11-323C15.2	7.01377e-19	-0.177978
chr3	25214469	25215914	1446	*	8	2.16232e-28	1.16086e-20	6.60743e-06	5.11005e-21	-0.317598	-0.170851	AC133680.1, RARB	6.67722e-19	-0.170851
chr4	81109888	81111985	2098	*	7	1.55809e-26	6.34755e-23	8.23468e-06	5.27322e-21	0.234499	0.174204	PRDM8, RP11-377G16.2	4.97373e-21	0.174204
chr6	19691447	19692420	974	*	8	7.81215e-38	2.13872e-21	4.81322e-06	5.36327e-21	0.286425	0.191279	RP1-167F1.2, RP3-471C18.2	1.37066e-19	0.191279
chr6	7468364	7469052	689	*	6	1.33253e-34	1.49686e-22	1.06763e-05	6.72271e-21	-0.291248	-0.193242		1.11804e-20	-0.193242
chr8	130799007	130799851	845	*	6	3.99195e-31	6.12586e-23	2.37863e-05	8.12239e-21	-0.237502	-0.185969	GSDMC	4.8182e-21	-0.185969
chr19	23253218	23254381	1164	*	7	2.90773e-34	5.89668e-22	5.15604e-06	8.96199e-21	0.239673	0.173518	CTD-2291D10.3	4.10878e-20	0.173518
chr8	93029588	93031570	1983	*	9	1.72529e-30	9.02691e-20	3.96017e-06	9.05742e-21	-0.344896	-0.167974	RUNX1T1	4.56612e-18	-0.167974
chr16	85654157	85656678	2522	*	7	1.84963e-20	2.34948e-22	5.75183e-06	1.03722e-20	-0.305859	-0.152495	GSE1	1.71178e-20	-0.152495
chr4	177016315	177019195	2881	*	8	5.031e-24	2.43777e-22	3.38441e-05	1.13814e-20	-0.252119	-0.172201	WDR17	1.773e-20	-0.172201
chr2	124782117	124783698	1582	*	12	5.6385e-30	1.88736e-23	0.000205039	1.17293e-20	0.262719	0.150436	CNTNAP5, AC079154.1	1.58986e-21	0.150436
chr18	76736785	76739559	2775	*	17	1.63148e-30	3.82733e-21	0.000160199	1.30298e-20	0.289638	0.151901	RP11-849I19.1	2.34087e-19	0.151901
chr8	103750821	103751623	803	*	5	3.31233e-41	1.8045e-20	8.12217e-07	1.44346e-20	-0.302856	-0.22253		1.0032e-18	-0.22253
chr4	778336	780856	2521	*	11	9.5577e-44	7.21676e-19	2.4248e-06	1.51035e-20	0.454075	0.160755	CPLX1	3.2054e-17	0.160755
chr16	80602917	80604148	1232	*	8	3.33005e-36	3.04227e-20	3.22901e-06	1.73985e-20	-0.276158	-0.158254	RP11-18F14.1	1.65369e-18	-0.158254
chr8	61788382	61789893	1512	*	7	4.5248e-33	4.26134e-21	4.84827e-06	1.8308e-20	-0.283682	-0.185867		2.57597e-19	-0.185867
chr21	31654005	31656555	2551	*	9	7.06666e-26	4.93774e-22	3.82068e-06	1.89668e-20	-0.330605	-0.191619	KRTAP24-1	3.46384e-20	-0.191619
chr16	1592816	1593557	742	*	5	1.34994e-42	9.96661e-20	6.59361e-07	1.90475e-20	-0.306755	-0.190494	TMEM204, IFT140	5.00488e-18	-0.190494
chr17	47112296	47113626	1331	*	7	1.26695e-30	1.3354e-21	1.37856e-05	2.23293e-20	-0.260298	-0.162866	IGF2BP1	8.91608e-20	-0.162866
chr2	137747619	137748833	1215	*	9	3.55438e-30	3.83988e-20	5.03269e-05	2.4908e-20	-0.312306	-0.170281	THSD7B	2.04183e-18	-0.170281
chr6	31685430	31685575	146	*	6	7.80893e-32	2.0679e-22	3.10374e-05	2.67242e-20	-0.240076	-0.199308	LY6G6F, MEGT1, LY6G6D	1.52808e-20	-0.199308
chr14	57260891	57262177	1287	*	6	7.17249e-32	6.15085e-22	1.86534e-06	2.90406e-20	0.272069	0.196571		4.2787e-20	0.196571
chr10	51548083	51549656	1574	*	8	4.60419e-32	3.50725e-21	1.88899e-05	2.95669e-20	-0.325872	-0.151819	MSMB	2.15782e-19	-0.151819
chr11	121986736	121987265	530	*	8	3.56554e-35	3.35703e-20	6.96903e-06	3.05931e-20	-0.362484	-0.187244	RP11-166D19.1, BLID	1.81529e-18	-0.187244
chr18	6928912	6930087	1176	*	5	1.69262e-36	5.11394e-21	1.33897e-06	3.31178e-20	-0.337953	-0.234757	LINC00668	3.07347e-19	-0.234757
chr1	34334377	34336192	1816	*	8	1.28137e-27	5.44174e-19	1.4289e-06	4.14403e-20	-0.326022	-0.151658	RP5-1007G16.1, CSMD2	2.45375e-17	-0.151658
chr17	74049600	74050670	1071	*	10	2.10023e-30	2.13187e-22	0.000181451	4.75239e-20	-0.207977	-0.15798	SRP68	1.56976e-20	-0.15798
chr1	233248709	233249314	606	*	5	3.47115e-32	8.02987e-22	7.9287e-06	5.00181e-20	-0.302744	-0.256854	PCNXL2	5.50285e-20	-0.256854
chr2	21618087	21619401	1315	*	6	1.48629e-36	2.57905e-20	2.23713e-06	5.07334e-20	-0.313737	-0.188481	AC067959.1, AC011752.1	1.41114e-18	-0.188481
chr10	85985222	85986836	1615	*	9	5.25291e-30	4.79435e-21	1.75521e-05	5.55159e-20	-0.292875	-0.160517	LRIT2	2.88976e-19	-0.160517
chr12	130333393	130335340	1948	*	5	1.74592e-26	3.73448e-21	2.5585e-06	6.04672e-20	-0.38085	-0.270264	TMEM132D	2.28745e-19	-0.270264
chr11	125656966	125658038	1073	*	6	1.99189e-31	1.24069e-21	1.00934e-05	7.44155e-20	-0.250981	-0.198222	PATE3	8.32384e-20	-0.198222
chr2	219030123	219032885	2763	*	7	5.02897e-25	1.42318e-17	4.53015e-06	7.44926e-20	-0.343912	-0.18204	CXCR1	5.26296e-16	-0.18204
chr11	57157508	57159174	1667	*	9	4.37369e-25	3.56333e-20	5.7519e-05	9.57406e-20	-0.284001	-0.156756	PRG2, RP11-872D17.8	1.91191e-18	-0.156756
chr13	66877013	66878738	1726	*	5	1.39892e-28	2.16356e-21	2.10061e-06	9.64031e-20	-0.308097	-0.242694	PCDH9-AS1, PCDH9	1.38444e-19	-0.242694
chr11	5364676	5365752	1077	*	6	1.33648e-30	2.64233e-21	4.20608e-06	1.14334e-19	-0.332555	-0.24615	HBG2, HBE1, AC104389.28, OR51B5	1.6551e-19	-0.24615
chr2	239887658	239890141	2484	*	8	8.68184e-18	1.64654e-21	3.93205e-05	1.4063e-19	-0.283014	-0.160398		1.07514e-19	-0.160398
chr19	52900882	52901639	758	*	12	6.74886e-29	1.97358e-22	0.000939522	1.44551e-19	0.255505	0.176008	ZNF528, CTD-3018O17.3	1.46358e-20	0.176008
chr3	55384235	55385857	1623	*	5	1.40302e-25	6.56072e-21	2.67573e-06	1.46815e-19	-0.297939	-0.200773	RP11-875H7.1	3.88674e-19	-0.200773
chr18	70534110	70536807	2698	*	9	2.17088e-20	2.28803e-21	5.07917e-05	1.49624e-19	0.245476	0.152623	RP11-676J15.1, NETO1	1.45513e-19	0.152623
chr6	436594	436969	376	*	5	1.45952e-36	4.66655e-20	9.15146e-07	1.50037e-19	-0.329655	-0.209822		2.44482e-18	-0.209822
chr8	24297103	24298771	1669	*	8	1.74871e-27	3.19011e-21	6.18988e-05	1.59676e-19	-0.279778	-0.177008	ADAM7, RP11-624C23.1	1.97734e-19	-0.177008
chr5	169739625	169741779	2155	*	6	3.55825e-24	3.42958e-17	5.04995e-06	1.70926e-19	-0.306088	-0.191818	CTB-114C7.4	1.19888e-15	-0.191818
chr7	55256469	55257946	1478	*	7	1.86948e-37	8.31562e-15	4.05051e-06	1.72251e-19	0.308119	0.175824	EGFR, EGFR-AS1	1.9412e-13	0.175824
chr16	12994998	12997684	2687	*	19	4.35304e-20	1.43511e-19	0.000113281	1.78298e-19	0.3246	0.176208	SHISA9	7.09506e-18	0.176208
chr10	93334974	93335677	704	*	5	1.39067e-31	3.63836e-21	6.98128e-06	1.85328e-19	-0.23713	-0.198137		2.23517e-19	-0.198137
chr1	152669902	152671707	1806	*	6	1.00453e-22	1.48896e-20	2.57825e-06	2.19706e-19	-0.280744	-0.183265	LCE2A	8.36741e-19	-0.183265
chr19	8656319	8657916	1598	*	11	3.55042e-32	1.01152e-18	1.09775e-05	2.56474e-19	0.272251	0.151809	ADAMTS10	4.41718e-17	0.151809
chr2	98962105	98964436	2332	*	12	5.89646e-29	3.20669e-17	0.000109804	2.73727e-19	0.293768	0.162749	CNGA3, AC092675.4, AC092675.3	1.1238e-15	0.162749
chr21	31874116	31875448	1333	*	5	1.97689e-30	1.76712e-20	2.4644e-06	2.76958e-19	-0.35582	-0.2538	KRTAP19-5	9.85056e-19	-0.2538
chr15	90345999	90346923	925	*	5	2.23772e-37	5.40884e-20	7.48401e-07	2.97237e-19	-0.228271	-0.166107	ANPEP	2.81131e-18	-0.166107
chr13	114770074	114771098	1025	*	6	9.1439e-36	3.56104e-20	1.81546e-06	3.18749e-19	-0.398469	-0.223262	RASA3	1.91191e-18	-0.223262
chr21	32185331	32185756	426	*	5	9.90365e-32	1.14676e-20	2.60129e-06	3.30943e-19	-0.386639	-0.224918	KRTAP8-1	6.60522e-19	-0.224918
chr3	61549475	61550635	1161	*	4	1.31136e-27	1.32283e-20	1.14288e-06	3.39975e-19	0.304676	0.267504	PTPRG	7.52544e-19	0.267504
chr2	6773926	6776256	2331	*	7	8.93037e-22	3.45002e-19	8.70406e-06	3.48252e-19	-0.308355	-0.204626	hsa-mir-7515	1.5955e-17	-0.204626
chr19	48946564	48948005	1442	*	6	6.43191e-30	1.72788e-19	6.94709e-06	3.66496e-19	0.326383	0.233971	GRIN2D	8.46192e-18	0.233971
chr15	83224862	83226580	1719	*	6	2.014e-28	3.62421e-20	3.07182e-06	3.73368e-19	-0.365366	-0.214959	RP11-379H8.1, CPEB1	1.94206e-18	-0.214959
chr6	50690647	50692762	2116	*	10	3.07495e-25	5.03692e-18	0.000182206	4.39404e-19	0.321157	0.168911	TFAP2D	2.0094e-16	0.168911
chr21	27761012	27762440	1429	*	5	5.72524e-23	1.89347e-20	3.06175e-06	5.20451e-19	-0.323096	-0.226628	AP001596.6	1.04985e-18	-0.226628
chr8	32404299	32406928	2630	*	11	3.99429e-21	7.6333e-21	5.04293e-05	5.63866e-19	0.332709	0.151772	NRG1	4.47057e-19	0.151772
chr1	247921487	247923157	1671	*	7	1.03684e-30	1.47333e-19	9.36719e-06	5.64681e-19	-0.318991	-0.179274	OR1C1	7.25812e-18	-0.179274
chr1	152813850	152816168	2319	*	9	1.74653e-22	1.23875e-19	0.000101832	6.02033e-19	-0.234293	-0.156467	LCE6A	6.16096e-18	-0.156467
chr7	6712677	6714833	2157	*	7	1.17861e-35	8.44384e-19	5.78763e-07	6.12349e-19	-0.417684	-0.203254	AC073343.13, AC073343.1	3.7186e-17	-0.203254
chr10	92680146	92683987	3842	*	11	1.69327e-21	4.35481e-17	3.98396e-05	8.71673e-19	-0.282906	-0.154022	ANKRD1, RNU6-740P	1.49587e-15	-0.154022
chr6	167104601	167104926	326	*	5	5.19384e-32	3.78294e-20	1.86552e-06	9.10966e-19	-0.28115	-0.170729	RPS6KA2	2.0193e-18	-0.170729
chr19	57831549	57832339	791	*	8	2.14646e-28	5.12809e-21	0.000179372	9.59839e-19	0.222164	0.165256	ZNF543	3.07752e-19	0.165256
chr1	160783054	160784302	1249	*	4	6.56312e-36	1.24404e-19	4.71167e-07	1.05946e-18	-0.346151	-0.188079	LY9	6.17985e-18	-0.188079
chr6	27647713	27649120	1408	*	8	1.95074e-27	1.73938e-20	7.19334e-05	1.34529e-18	0.337104	0.188433		9.70899e-19	0.188433
chr7	27903491	27904646	1156	*	7	9.66074e-32	6.42423e-19	4.17373e-06	1.36284e-18	-0.28784	-0.159255	JAZF1	2.86873e-17	-0.159255
chr11	132080258	132081600	1343	*	5	4.63647e-30	4.467e-18	1.15461e-06	1.36671e-18	-0.293309	-0.178374	NTM	1.80633e-16	-0.178374
chr5	168418639	168419943	1305	*	6	2.62526e-28	3.33058e-20	1.0689e-05	1.46473e-18	-0.232267	-0.155781	SLIT3	1.80333e-18	-0.155781
chr1	57887655	57890636	2982	*	13	3.95925e-22	8.61589e-21	0.00046722	1.48861e-18	0.236496	0.174195	DAB1	5.01134e-19	0.174195
chr5	140891767	140894047	2281	*	9	2.97922e-30	4.85243e-18	2.15824e-05	1.56076e-18	0.386712	0.18201	PCDHGA1, PCDHGA2, PCDHGA3, PCDHGB1, PCDHGA4, PCDHGB2, PCDHGA5, PCDHGB3, PCDHGA6, PCDHGA7, PCDHGB4, PCDHGA8, PCDHGA9, PCDHGB6, PCDHGA10, PCDHGB7, PCDHGA11, PCDHGA12, PCDHGC3, PCDHGC4, PCDHGC5	1.94514e-16	0.18201
chr10	110671609	110672231	623	*	6	1.01673e-28	2.40526e-20	2.13207e-05	1.63829e-18	0.210324	0.172954		1.31779e-18	0.172954
chr4	54969609	54970877	1269	*	9	6.90881e-29	3.82937e-20	0.000189643	1.75123e-18	0.208376	0.152263	FIP1L1, AC110298.1	2.03884e-18	0.152263
chr17	5460874	5463308	2435	*	7	2.07938e-21	5.0536e-19	9.26506e-06	1.90529e-18	-0.213475	-0.154611	NLRP1	2.28121e-17	-0.154611
chr1	6333502	6333867	366	*	4	9.65081e-32	7.89951e-20	1.68996e-06	1.94741e-18	-0.393919	-0.270957	ACOT7	4.0302e-18	-0.270957
chr6	75811719	75812392	674	*	5	4.87303e-32	1.46464e-19	2.85809e-06	1.97219e-18	-0.385661	-0.266994	COL12A1	7.2239e-18	-0.266994
chr10	70978937	70980199	1263	*	7	1.66001e-26	1.44648e-20	9.18561e-05	2.07451e-18	-0.233553	-0.166034	HKDC1, RP11-227H15.4	8.16181e-19	-0.166034
chr19	2512999	2515268	2270	*	6	2.95716e-24	1.85277e-19	6.60364e-06	2.34852e-18	-0.264676	-0.181433	GNG7	9.02035e-18	-0.181433
chr4	157907601	157908306	706	*	5	1.98703e-30	9.65094e-20	4.11636e-06	2.38323e-18	-0.34908	-0.23599	RPPH1-3P	4.864e-18	-0.23599
chr19	56953293	56954883	1591	*	5	2.26265e-27	2.57225e-19	9.86039e-07	2.40237e-18	-0.322881	-0.204069	ZNF667	1.21456e-17	-0.204069
chr8	105235184	105236155	972	*	9	3.80851e-28	6.01562e-18	0.00033511	2.70143e-18	0.290959	0.167909	RIMS2	2.36575e-16	0.167909
chr11	55703443	55705284	1842	*	6	6.65969e-25	6.60271e-20	1.32468e-05	2.7931e-18	-0.314193	-0.215081	OR5I1	3.38942e-18	-0.215081
chr6	168078772	168079818	1047	*	8	3.45392e-26	2.14547e-20	7.96347e-05	2.82099e-18	0.285891	0.190796	RP11-351J23.2	1.18326e-18	0.190796
chr2	177528031	177529372	1342	*	5	2.24271e-19	2.32629e-19	4.13088e-06	2.8591e-18	-0.375336	-0.247735		1.10536e-17	-0.247735
chr19	18539756	18540330	575	*	5	2.83245e-28	5.34159e-20	1.67017e-05	2.86254e-18	0.341399	0.314437	SSBP4	2.77983e-18	0.314437
chr10	3805252	3805441	190	*	4	3.24367e-32	1.23629e-19	2.02752e-06	2.94787e-18	-0.287186	-0.266604	RP11-184A2.3	6.15608e-18	-0.266604
chr2	74725206	74727321	2116	*	16	7.15621e-27	2.09606e-19	0.00251539	3.30728e-18	0.321264	0.17423	LBX2, AC005041.17	1.01218e-17	0.17423
chr4	112723480	112724069	590	*	4	2.96169e-31	1.75866e-19	1.47873e-06	3.78493e-18	-0.378361	-0.325363	RP11-269F21.1	8.60252e-18	-0.325363
chr1	9953177	9954275	1099	*	7	1.24777e-26	4.40541e-20	2.82796e-05	4.11481e-18	-0.33443	-0.150251	CTNNBIP1	2.32468e-18	-0.150251
chr15	27931098	27932197	1100	*	5	9.29792e-27	2.06549e-19	2.93642e-06	4.2933e-18	-0.294113	-0.203932		9.98578e-18	-0.203932
chr8	9273327	9274794	1468	*	6	1.33248e-20	9.55499e-19	9.75988e-06	5.06799e-18	-0.279087	-0.160821	RP11-115J16.2	4.18134e-17	-0.160821
chr12	7655380	7657396	2017	*	6	4.59248e-25	9.53877e-19	2.19843e-05	5.15875e-18	-0.254631	-0.182674	CD163	4.17865e-17	-0.182674
chr15	86685115	86686938	1824	*	7	7.03601e-21	9.60126e-20	6.94983e-05	6.06556e-18	-0.243167	-0.167106	AGBL1	4.84484e-18	-0.167106
chr14	32474740	32476020	1281	*	6	2.49981e-35	2.27296e-15	2.46118e-06	6.09618e-18	-0.329943	-0.183062		5.84844e-14	-0.183062
chr6	76202595	76204322	1728	*	11	6.47365e-26	1.98792e-17	3.91857e-06	6.53518e-18	-0.309087	-0.168566	FILIP1	7.18505e-16	-0.168566
chr6	72037706	72038076	371	*	5	1.30233e-28	1.94405e-19	7.46636e-06	6.89102e-18	-0.23809	-0.18463	RP11-154D6.1, RP3-331H24.5	9.44263e-18	-0.18463
chr17	14627697	14629273	1577	*	7	7.02147e-25	6.18215e-19	4.73084e-05	8.83296e-18	-0.259823	-0.151485	AC013248.2	2.76956e-17	-0.151485
chr11	120702612	120703943	1332	*	4	4.50548e-25	9.38912e-19	6.56995e-07	8.9665e-18	-0.206366	-0.180175	GRIK4	4.12178e-17	-0.180175
chr1	106614863	106615737	875	*	6	2.05507e-30	1.04054e-17	7.30037e-06	9.33603e-18	-0.289214	-0.198124		3.90356e-16	-0.198124
chr16	65635643	65636780	1138	*	6	2.70601e-31	1.49066e-17	2.82079e-06	1.03529e-17	-0.253491	-0.180433	RP11-351A20.1	5.50762e-16	-0.180433
chr4	134071663	134074421	2759	*	7	8.45703e-17	3.54762e-16	2.34146e-05	1.05782e-17	0.319239	0.185481	PCDH10	1.03972e-14	0.185481
chr8	55365596	55367627	2032	*	9	5.03179e-25	1.03771e-17	7.89689e-05	1.17077e-17	0.230447	0.168463		3.9e-16	0.168463
chr7	96621323	96622709	1387	*	5	1.67568e-23	3.81021e-19	9.87959e-06	1.24557e-17	0.190259	0.152615	DLX6-AS1	1.74844e-17	0.152615
chr18	44336399	44338147	1749	*	7	3.14724e-20	9.96086e-20	0.000135656	1.45171e-17	0.277052	0.207386	RP11-742D12.2, ST8SIA5	5.00488e-18	0.207386
chr3	13323567	13324924	1358	*	8	1.68455e-28	2.71783e-18	1.5508e-05	1.58711e-17	0.266927	0.177936		1.12756e-16	0.177936
chr2	166980303	166983534	3232	*	7	2.07143e-14	4.64869e-19	6.03481e-05	2.35711e-17	-0.269339	-0.163724	AC010127.3, SCN1A	2.11452e-17	-0.163724
chr3	54961956	54963294	1339	*	7	3.51465e-24	8.00335e-19	1.01498e-05	2.58626e-17	-0.276223	-0.185107	CACNA2D3, LRTM1	3.5434e-17	-0.185107
chr21	34330470	34331100	631	*	5	3.77971e-29	2.32877e-18	3.60205e-06	2.85982e-17	-0.221154	-0.155836	AP000282.2	9.73932e-17	-0.155836
chr8	108266752	108267696	945	*	5	7.28131e-30	8.75375e-18	1.24503e-06	2.98214e-17	-0.266964	-0.166321	ANGPT1	3.35055e-16	-0.166321
chr1	45187630	45187946	317	*	4	1.07817e-28	1.43892e-18	6.20687e-06	3.54914e-17	-0.341837	-0.249283	C1orf228	6.16687e-17	-0.249283
chr2	1628528	1629999	1472	*	8	7.48284e-25	7.01413e-18	0.000107902	3.60879e-17	-0.247744	-0.157923	AC144450.2	2.72743e-16	-0.157923
chr3	177011370	177011483	114	*	3	1.41654e-34	5.06665e-18	2.14648e-07	5.0592e-17	-0.331898	-0.27907		2.01932e-16	-0.27907
chr1	200007403	200007863	461	*	4	1.09576e-30	6.48613e-18	1.2233e-06	5.18154e-17	0.375819	0.277976	NR5A2	2.53876e-16	0.277976
chr13	102568345	102570482	2138	*	10	7.61957e-23	2.30714e-15	0.000141559	5.20141e-17	0.280994	0.167441	FGF14	5.93271e-14	0.167441
chr2	231067424	231068246	823	*	5	4.79726e-30	4.8888e-16	4.85032e-06	5.36426e-17	-0.36397	-0.226399	SP140, SP110	1.406e-14	-0.226399
chr16	1598866	1599072	207	*	3	2.05073e-34	5.39706e-18	2.94241e-07	5.49112e-17	-0.36876	-0.317157	TMEM204, IFT140	2.14483e-16	-0.317157
chr17	81006485	81007603	1119	*	6	4.7254e-31	2.537e-16	5.0139e-06	5.5429e-17	-0.430865	-0.211559	B3GNTL1	7.63471e-15	-0.211559
chr1	171809804	171811529	1726	*	13	2.46469e-26	5.57608e-19	0.000360727	6.48285e-17	0.272485	0.158062	DNM3	2.5116e-17	0.158062
chr8	75911164	75912461	1298	*	6	7.22191e-22	4.15236e-18	2.58617e-05	6.69634e-17	-0.274782	-0.218827	CRISPLD1	1.68731e-16	-0.218827
chr19	49249123	49250688	1566	*	9	8.10673e-26	2.45126e-18	4.50442e-05	6.89837e-17	0.225724	0.172707	IZUMO1	1.0231e-16	0.172707
chr8	88985621	88986273	653	*	4	1.45991e-27	3.29035e-18	3.62672e-06	6.91005e-17	-0.346513	-0.261713		1.35426e-16	-0.261713
chr3	184301211	184302398	1188	*	5	6.92848e-35	3.05948e-16	8.53999e-07	6.96445e-17	0.369486	0.232737	EIF2B5	9.0561e-15	0.232737
chr10	123494737	123496392	1656	*	7	8.6992e-24	4.20095e-17	6.23005e-06	7.13005e-17	-0.267193	-0.176901	RP11-78A18.2	1.44781e-15	-0.176901
chr19	3521010	3521450	441	*	4	1.74244e-32	9.85683e-18	8.2209e-07	7.26201e-17	-0.395842	-0.248076	FZR1, SNORD38	3.73489e-16	-0.248076
chr13	111127505	111128102	598	*	5	5.76311e-29	4.93732e-18	2.67914e-06	8.61509e-17	-0.248048	-0.196124	COL4A2	1.97346e-16	-0.196124
chr14	22191146	22191888	743	*	6	1.89593e-29	5.35961e-16	1.47e-05	8.67515e-17	-0.290677	-0.184834		1.53292e-14	-0.184834
chr1	187411644	187412747	1104	*	5	1.80573e-26	5.3747e-18	9.36437e-06	8.9166e-17	-0.274809	-0.192133	LINC01037	2.13799e-16	-0.192133
chr1	235116637	235117568	932	*	6	2.80367e-32	5.85638e-14	2.2926e-06	9.24104e-17	-0.319962	-0.180541		1.15759e-12	-0.180541
chr15	80634135	80635114	980	*	5	7.83319e-24	6.42262e-18	4.44964e-06	1.08626e-16	-0.236753	-0.179436	LINC00927	2.51627e-16	-0.179436
chr13	40761585	40762469	885	*	7	9.93982e-30	4.52026e-15	4.77351e-06	1.15997e-16	-0.221624	-0.152206	LINC00332	1.10036e-13	-0.152206
chr11	59633874	59634276	403	*	4	2.09391e-31	3.12665e-17	1.11205e-06	1.26868e-16	-0.297091	-0.225777	TCN1	1.09946e-15	-0.225777
chr19	55598443	55599320	878	*	5	1.93879e-24	2.7171e-18	4.82887e-05	1.30049e-16	0.276879	0.217452	EPS8L1	1.12756e-16	0.217452
chr10	3509710	3510486	777	*	4	1.85025e-30	2.99975e-17	1.45838e-06	1.36905e-16	-0.274286	-0.23737		1.05753e-15	-0.23737
chr3	50340564	50341369	806	*	7	2.55693e-26	9.52051e-18	3.75876e-05	1.39893e-16	-0.278951	-0.168122	HYAL1	3.62067e-16	-0.168122
chr4	69111391	69112258	868	*	7	1.0603e-23	2.04681e-18	7.58708e-05	1.40319e-16	-0.233761	-0.178248	TMPRSS11B	8.60345e-17	-0.178248
chr3	25498511	25499848	1338	*	7	5.96452e-24	2.52758e-14	9.22469e-06	1.48252e-16	-0.348784	-0.181933	RARB	5.37746e-13	-0.181933
chr15	25486368	25488753	2386	*	6	3.10918e-15	2.43355e-18	8.63169e-05	1.48714e-16	-0.217321	-0.162208	SNHG14, SNORD115-39	1.01673e-16	-0.162208
chr7	143579698	143580147	450	*	4	1.98736e-26	6.51457e-18	8.31708e-06	1.50217e-16	0.401189	0.375329	FAM115A	2.54749e-16	0.375329
chr21	31811130	31813075	1946	*	6	2.07417e-24	1.91568e-16	4.93898e-06	1.52014e-16	-0.243594	-0.155024	KRTAP15-1	5.89744e-15	-0.155024
chr5	169186713	169187711	999	*	4	1.3579e-28	1.15225e-17	8.15791e-07	1.57967e-16	-0.324614	-0.236359	DOCK2	4.30321e-16	-0.236359
chr15	84658119	84659917	1799	*	5	5.28502e-21	4.9948e-18	1.95839e-05	1.6021e-16	-0.255785	-0.199177	ADAMTSL3	1.99451e-16	-0.199177
chr19	1992866	1993265	400	*	5	8.88702e-28	8.74067e-18	1.7997e-06	1.7486e-16	-0.330229	-0.217991	BTBD2	3.34863e-16	-0.217991
chr1	158533225	158534679	1455	*	5	9.38347e-24	2.10307e-17	1.34746e-05	1.80676e-16	-0.269534	-0.20056	OR6P1	7.56176e-16	-0.20056
chr13	25316769	25317996	1228	*	5	4.09259e-31	5.62113e-14	1.92628e-06	1.85828e-16	-0.236527	-0.154897	IRX1P1	1.11321e-12	-0.154897
chr3	108019540	108021214	1675	*	6	1.79426e-22	3.8558e-18	5.46838e-05	2.2508e-16	-0.277104	-0.242975	HHLA2	1.57451e-16	-0.242975
chr4	42893831	42895607	1777	*	6	1.54671e-28	3.44511e-15	4.16729e-06	2.26369e-16	-0.234709	-0.158031	RN7SKP82, GRXCR1	8.53819e-14	-0.158031
chr1	238053828	238055429	1602	*	8	9.46546e-28	4.10253e-16	1.91978e-05	2.37127e-16	-0.360711	-0.162823	RP11-193H5.1, ZP4	1.18727e-14	-0.162823
chr15	25343940	25344512	573	*	3	6.02044e-33	2.87158e-17	2.23474e-07	2.47394e-16	-0.291511	-0.251239	SNHG14	1.01579e-15	-0.251239
chr1	65990399	65991765	1367	*	10	9.21248e-25	9.65512e-17	8.22484e-05	2.56022e-16	0.311812	0.160037	LEPR	3.1228e-15	0.160037
chr4	6690702	6691093	392	*	4	1.92265e-26	1.30348e-17	4.31428e-06	2.58541e-16	-0.278809	-0.178461	RP11-539L10.2	4.84189e-16	-0.178461
chr17	9939895	9941095	1201	*	8	1.29088e-23	2.1654e-17	8.7984e-05	2.60435e-16	-0.249262	-0.152483	GAS7	7.77242e-16	-0.152483
chr8	19935591	19936758	1168	*	5	3.44755e-25	1.51313e-17	7.45247e-06	2.62125e-16	-0.32393	-0.218004		5.58567e-16	-0.218004
chr4	7774382	7774768	387	*	4	5.45663e-27	1.53443e-17	5.56717e-06	2.77241e-16	0.309437	0.24273	AFAP1-AS1, AFAP1	5.65425e-16	0.24273
chr20	24483019	24484165	1147	*	6	2.62539e-26	7.43828e-17	7.94827e-06	2.80781e-16	-0.233422	-0.154631	SYNDIG1	2.4458e-15	-0.154631
chr12	127174254	127175885	1632	*	6	8.12295e-24	2.90869e-17	2.07245e-05	2.90693e-16	-0.226431	-0.155587	RP11-407A16.7, RP11-407A16.3, RP11-407A16.4	1.02804e-15	-0.155587
chr12	23738340	23738855	516	*	4	2.66422e-28	4.15163e-17	2.28392e-06	2.92202e-16	-0.302924	-0.255146	SOX5	1.432e-15	-0.255146
chr8	11838532	11839844	1313	*	5	2.05396e-29	2.31229e-16	1.74223e-06	2.98109e-16	-0.405449	-0.207162	DEFB135	6.98379e-15	-0.207162
chr11	45703045	45704204	1160	*	6	1.37511e-26	1.18111e-11	1.51235e-06	3.08417e-16	-0.307498	-0.157977		1.43548e-10	-0.157977
chr7	137619909	137621198	1290	*	4	3.31499e-24	2.63277e-17	2.62559e-06	3.22654e-16	-0.373539	-0.181149	CREB3L2	9.35299e-16	-0.181149
chr13	74992204	74994693	2490	*	6	1.6444e-19	8.73049e-18	4.67941e-05	3.23001e-16	-0.293726	-0.19044	LINC00381, AL355390.1	3.34782e-16	-0.19044
chr6	29054523	29056092	1570	*	7	2.10323e-25	4.5261e-17	1.45464e-05	3.24133e-16	-0.288527	-0.179601	OR2B3	1.53943e-15	-0.179601
chr19	48917104	48919401	2298	*	5	3.66401e-17	1.72549e-17	9.39256e-06	3.31074e-16	0.2674	0.166145	GRIN2D	6.2858e-16	0.166145
chr5	149568693	149570702	2010	*	7	1.265e-27	1.50766e-14	6.64209e-06	3.36689e-16	0.284542	0.158837	SLC6A7	3.34822e-13	0.158837
chr10	45914276	45914949	674	*	7	2.24759e-23	2.30842e-18	0.000370362	3.45712e-16	0.254219	0.214719	ALOX5	9.67368e-17	0.214719
chr16	8346717	8348340	1624	*	7	3.51024e-25	1.63877e-15	5.19263e-06	3.46666e-16	-0.367711	-0.152467		4.32654e-14	-0.152467
chr7	115428728	115429597	870	*	4	1.33736e-24	1.59561e-17	9.25046e-06	3.47781e-16	-0.318379	-0.249981		5.8434e-16	-0.249981
chr12	7862691	7864058	1368	*	7	1.91039e-26	1.98068e-15	2.83377e-06	3.94769e-16	-0.402989	-0.160959	DPPA3	5.15709e-14	-0.160959
chr6	55190909	55192338	1430	*	6	1.3321e-22	7.70975e-18	5.39985e-05	3.96819e-16	-0.311674	-0.218982	GFRAL	2.98395e-16	-0.218982
chr7	152621979	152623304	1326	*	7	9.30269e-25	3.10979e-17	4.09079e-05	4.04443e-16	0.299977	0.159261		1.09446e-15	0.159261
chr20	55573480	55575133	1654	*	6	6.87201e-18	9.87604e-18	6.07134e-05	4.07226e-16	-0.215088	-0.152526		3.73539e-16	-0.152526
chr3	155859344	155861194	1851	*	5	1.91418e-26	4.99513e-17	1.45162e-06	4.09817e-16	-0.332081	-0.206214	KCNAB1	1.68653e-15	-0.206214
chr6	10389490	10391412	1923	*	7	2.5917e-17	5.38754e-17	8.06968e-06	4.15596e-16	0.257727	0.180832		1.81312e-15	0.180832
chr21	33957957	33958411	455	*	4	2.36e-26	3.14716e-17	2.23522e-06	4.16887e-16	-0.309566	-0.214248	TCP10L, AP000275.65	1.10574e-15	-0.214248
chr12	55041379	55043559	2181	*	7	1.66027e-20	4.4396e-15	2.38003e-05	4.29973e-16	-0.232879	-0.150282	DCD	1.08136e-13	-0.150282
chr2	179672121	179673636	1516	*	6	3.52192e-24	2.03908e-17	2.84802e-05	4.51013e-16	-0.309338	-0.181247	TTN	7.35716e-16	-0.181247
chr8	23399008	23399610	603	*	4	1.09274e-24	2.23231e-17	8.17482e-06	4.77007e-16	-0.236408	-0.195868	SLC25A37	8.00565e-16	-0.195868
chr4	89978251	89978732	482	*	7	6.28653e-24	7.07174e-18	9.71413e-05	4.83842e-16	0.214527	0.173277	FAM13A	2.74726e-16	0.173277
chr11	5322976	5324376	1401	*	6	7.3719e-24	8.66013e-15	7.15763e-06	5.20833e-16	-0.359804	-0.221197	HBG2, HBE1, OR51B4	2.0137e-13	-0.221197
chr16	7949631	7950614	984	*	4	6.71687e-27	3.55352e-17	1.31969e-06	5.47918e-16	-0.395935	-0.276412		1.23804e-15	-0.276412
chr14	102247610	102248073	464	*	4	5.77674e-25	2.4894e-17	1.19293e-05	5.55935e-16	0.298011	0.272953	PPP2R5C	8.87402e-16	0.272953
chr13	44031591	44032630	1040	*	4	6.42873e-24	3.49455e-17	2.73324e-06	5.6909e-16	-0.315982	-0.216989	ENOX1-AS2, ENOX1	1.21954e-15	-0.216989
chr1	209876837	209878389	1553	*	9	1.19049e-24	8.26987e-12	1.57217e-05	6.79053e-16	-0.30649	-0.156116	HSD11B1, RP1-28O10.1	1.03539e-10	-0.156116
chr15	61026728	61028241	1514	*	3	3.97165e-20	7.80405e-17	5.86375e-07	7.183e-16	-0.375979	-0.288119	RORA	2.55868e-15	-0.288119
chr7	27145972	27148002	2031	*	10	2.68675e-17	4.80614e-18	0.00112602	7.74432e-16	0.196171	0.1541	HOXA-AS2, HOXA3	1.92845e-16	0.1541
chr5	152603113	152603910	798	*	5	2.30341e-24	5.64918e-17	9.3004e-06	8.23447e-16	-0.313415	-0.220939		1.89045e-15	-0.220939
chr17	41919393	41920519	1127	*	5	1.97731e-21	7.2481e-17	1.20645e-05	8.31817e-16	-0.304388	-0.228256		2.38515e-15	-0.228256
chr15	25349082	25349836	755	*	4	9.20293e-24	6.60457e-17	2.72337e-06	8.93164e-16	-0.291123	-0.180202	SNHG14	2.18551e-15	-0.180202
chr1	33219158	33220450	1293	*	10	5.83478e-21	5.82551e-18	0.00043773	9.05859e-16	0.281917	0.197151	KIAA1522	2.30407e-16	0.197151
chr1	62659934	62660624	691	*	11	1.17169e-25	1.34882e-15	0.000193618	1.01027e-15	0.255949	0.154613	L1TD1	3.58952e-14	0.154613
chr17	80266884	80267099	216	*	4	8.33866e-25	6.02757e-17	7.69853e-06	1.11816e-15	-0.291229	-0.201017		2.00737e-15	-0.201017
chr1	27669563	27669932	370	*	3	4.77725e-33	1.17259e-16	1.07879e-06	1.15165e-15	-0.272862	-0.228362	SYTL1	3.7459e-15	-0.228362
chr2	176936091	176937524	1434	*	8	1.45488e-24	2.99943e-16	0.00021823	1.25425e-15	0.317273	0.167921		8.89737e-15	0.167921
chr16	73090085	73091565	1481	*	6	1.12202e-28	1.95203e-14	8.95044e-06	1.33141e-15	0.300074	0.160147	ZFHX3	4.25989e-13	0.160147
chr4	55710393	55712501	2109	*	6	2.00572e-16	5.8025e-17	4.59756e-05	1.36544e-15	-0.237346	-0.166978	RP11-273B19.1, RP11-273B19.2	1.93397e-15	-0.166978
chr16	85082838	85084419	1582	*	4	3.48966e-21	9.52461e-17	7.1993e-06	1.37862e-15	-0.342681	-0.232432	KIAA0513	3.08299e-15	-0.232432
chr14	106405869	106407175	1307	*	5	1.93665e-26	3.58977e-16	4.81127e-06	1.44937e-15	-0.211077	-0.161339	IGHV6-1	1.04986e-14	-0.161339
chr4	19756214	19757311	1098	*	4	6.62069e-20	7.23016e-17	1.2281e-05	1.45243e-15	-0.331434	-0.231561	RP11-608O21.1, RP11-94H6.1	2.38303e-15	-0.231561
chr16	89410196	89410474	279	*	3	2.35788e-27	1.50769e-16	1.11648e-06	1.46318e-15	-0.261968	-0.230111	ANKRD11	4.73982e-15	-0.230111
chr16	87328469	87329968	1500	*	5	6.87457e-28	1.4151e-16	1.16249e-06	1.51997e-15	-0.297421	-0.171621	C16orf95	4.46562e-15	-0.171621
chr10	2112535	2114116	1582	*	6	5.96781e-18	2.6507e-16	2.02821e-05	1.54037e-15	-0.285043	-0.163808	RP11-69C17.2	7.95957e-15	-0.163808
chr17	71434003	71434142	140	*	4	4.6105e-28	7.45764e-16	1.71776e-06	1.62746e-15	-0.242143	-0.160288	SDK2	2.08558e-14	-0.160288
chr1	198509669	198510753	1085	*	5	1.08709e-21	4.46282e-17	4.64799e-05	1.63745e-15	-0.326307	-0.168019	ATP6V1G3	1.5254e-15	-0.168019
chr6	99295470	99296305	836	*	5	6.38332e-23	1.89306e-16	3.40079e-06	1.67459e-15	0.189982	0.159263		5.83213e-15	0.159263
chr5	89195004	89196442	1439	*	4	6.93867e-20	8.1956e-17	1.33538e-05	1.69127e-15	-0.276213	-0.245423		2.67575e-15	-0.245423
chr15	80889254	80889624	371	*	4	6.28029e-27	1.60096e-16	1.33519e-06	1.70444e-15	-0.308357	-0.185934	ARNT2	5.00651e-15	-0.185934
chr5	73927487	73929069	1583	*	5	1.2338e-21	1.27918e-16	1.07205e-05	1.71055e-15	-0.308228	-0.171003	ENC1	4.0583e-15	-0.171003
chr15	60998573	60999939	1367	*	4	2.89836e-19	4.58039e-16	1.16763e-06	1.76099e-15	-0.354757	-0.211197	RORA	1.32188e-14	-0.211197
chr1	163172649	163173756	1108	*	5	5.64601e-26	1.9174e-13	5.26043e-06	1.8592e-15	-0.317163	-0.193895	RP11-267N12.1, RGS5	3.45007e-12	-0.193895
chr7	989200	990150	951	*	4	1.26835e-26	3.07103e-16	1.15864e-06	1.98052e-15	-0.23919	-0.171104	ADAP1, COX19	9.0838e-15	-0.171104
chr12	94676369	94676708	340	*	5	1.17344e-24	2.11885e-16	1.73171e-05	2.03301e-15	-0.250211	-0.193963	PLXNC1, RP11-1105G2.3	6.46536e-15	-0.193963
chr9	96108319	96109145	827	*	7	1.93427e-28	3.45823e-16	5.8813e-06	2.04923e-15	0.271094	0.17677	C9orf129	1.01712e-14	0.17677
chr1	158670124	158671873	1750	*	8	9.90097e-21	7.34488e-16	0.000210432	2.0633e-15	-0.2176	-0.151985	OR6K2	2.05681e-14	-0.151985
chr17	13504399	13506230	1832	*	11	1.79688e-22	1.54329e-14	0.000615322	2.16171e-15	0.261796	0.167002	HS3ST3A1	3.42185e-13	0.167002
chr1	150577127	150577422	296	*	3	4.67287e-28	2.7899e-16	6.61951e-07	2.31112e-15	-0.263828	-0.211486	ENSA	8.33538e-15	-0.211486
chr16	7054304	7055506	1203	*	4	3.54965e-22	2.28707e-16	2.02085e-06	2.38107e-15	-0.316159	-0.205502	RBFOX1	6.91767e-15	-0.205502
chr7	91186186	91187648	1463	*	6	2.07318e-19	3.84909e-16	1.59341e-05	2.48189e-15	-0.201522	-0.150978		1.12096e-14	-0.150978
chr19	4555838	4556982	1145	*	4	1.97441e-22	1.7658e-16	2.11689e-06	2.48434e-15	-0.27031	-0.227305	SEMA6B	5.47662e-15	-0.227305
chr19	2607726	2608495	770	*	5	1.83543e-22	6.92344e-17	3.76771e-05	2.50548e-15	-0.183615	-0.158094	GNG7	2.28738e-15	-0.158094
chr12	128750971	128753795	2825	*	10	4.88107e-14	2.92582e-17	0.000260225	2.53077e-15	0.23974	0.162561	TMEM132C	1.03322e-15	0.162561
chr2	17034874	17036148	1275	*	4	1.14613e-20	1.8111e-16	8.51955e-06	2.54837e-15	-0.299538	-0.23939	AC008069.2	5.60039e-15	-0.23939
chr6	10398494	10399281	788	*	5	1.68701e-27	3.7819e-15	4.51229e-06	2.57436e-15	0.262756	0.171329	TFAP2A	9.31053e-14	0.171329
chr2	146672356	146672576	221	*	4	3.79249e-24	1.51104e-16	8.73196e-06	2.63588e-15	-0.24792	-0.166979		4.74675e-15	-0.166979
chr5	157701832	157702687	856	*	5	2.27639e-22	3.85626e-16	2.6376e-05	2.69506e-15	-0.295096	-0.201525		1.12226e-14	-0.201525
chr5	91996632	91997513	882	*	5	3.09614e-21	2.7704e-16	9.56201e-06	2.80448e-15	-0.295908	-0.196054	CTC-529L17.1	8.28308e-15	-0.196054
chr5	94120625	94121271	647	*	5	1.07835e-24	2.15526e-14	3.60747e-06	2.8434e-15	-0.278439	-0.168898	MCTP1	4.65449e-13	-0.168898
chr6	70893544	70894520	977	*	4	1.29513e-22	3.5595e-16	3.1393e-06	2.95039e-15	-0.426584	-0.287146	COL19A1	1.04247e-14	-0.287146
chr20	43325150	43325208	59	*	3	2.74388e-27	3.24031e-16	1.46325e-06	3.0938e-15	-0.217846	-0.181445	RP11-445H22.4	9.55731e-15	-0.181445
chr11	57249947	57250780	834	*	4	4.70123e-23	1.65713e-16	1.08056e-05	3.12777e-15	0.223235	0.17577		5.16271e-15	0.17577
chr16	56291675	56291813	139	*	4	7.55126e-24	1.96638e-16	9.06442e-06	3.35735e-15	-0.212555	-0.174466	GNAO1	6.04456e-15	-0.174466
chr9	117150236	117150495	260	*	4	6.91319e-24	2.09824e-16	6.16499e-06	3.65034e-15	0.203741	0.179295	AKNA	6.4119e-15	0.179295
chr16	7480388	7482013	1626	*	6	1.97545e-29	1.38684e-14	1.03423e-06	3.671e-15	-0.323071	-0.167601	RBFOX1, snoMe28S-Am2634	3.09645e-13	-0.167601
chr2	235111816	235112130	315	*	3	4.8162e-26	3.92016e-16	1.45713e-06	3.69132e-15	-0.281951	-0.272134		1.13846e-14	-0.272134
chr20	39439001	39440815	1815	*	3	9.34068e-17	5.33629e-16	5.56325e-07	3.91173e-15	-0.336807	-0.253434		1.5273e-14	-0.253434
chr3	128201018	128202176	1159	*	4	1.88632e-18	3.36871e-16	7.00404e-06	3.94626e-15	0.320968	0.268632	GATA2	9.92194e-15	0.268632
chr4	10519140	10520578	1439	*	6	1.3567e-15	6.90522e-16	5.33479e-06	4.06922e-15	-0.252378	-0.156484	CLNK	1.9439e-14	-0.156484
chr15	28351607	28353178	1572	*	8	1.8142e-25	1.93788e-14	8.24251e-05	4.22378e-15	0.362816	0.185882		4.23346e-13	0.185882
chr11	47359017	47360291	1275	*	8	8.52337e-39	1.40624e-11	9.37248e-07	4.26057e-15	-0.530748	-0.156423	MYBPC3	1.67671e-10	-0.156423
chr4	185189248	185189620	373	*	4	4.09036e-23	2.04689e-16	2.08494e-05	4.27812e-15	-0.341111	-0.261186		6.2642e-15	-0.261186
chr19	47507399	47508119	721	*	5	2.57273e-24	5.77005e-16	2.91303e-05	4.45162e-15	0.332292	0.165342	ARHGAP35	1.64014e-14	0.165342
chr16	65017360	65018004	645	*	3	8.43135e-24	5.11837e-16	1.49832e-06	4.75419e-15	-0.337958	-0.270334	CDH11	1.46695e-14	-0.270334
chr10	131670950	131671760	811	*	5	5.45984e-26	1.30193e-15	4.85343e-06	4.82691e-15	-0.357555	-0.188525	EBF3	3.48374e-14	-0.188525
chr16	20362632	20364660	2029	*	7	1.9499e-16	3.89711e-16	0.000144147	5.5735e-15	-0.2384	-0.173273	UMOD	1.13256e-14	-0.173273
chr6	98165073	98166479	1407	*	5	1.69359e-16	1.14961e-15	3.43508e-06	5.75834e-15	-0.31329	-0.206947	RP1-104O17.2, RP1-104O17.3	3.10821e-14	-0.206947
chr8	50733485	50734720	1236	*	5	7.95134e-24	9.35172e-16	8.22616e-06	5.80416e-15	-0.287326	-0.173952	RP11-109P6.2	2.57197e-14	-0.173952
chr17	38104907	38105392	486	*	3	1.02615e-25	7.92714e-16	8.88937e-07	6.25662e-15	-0.291013	-0.222579		2.21241e-14	-0.222579
chr2	9242876	9243502	627	*	5	3.73811e-23	4.45538e-16	1.56952e-05	6.80615e-15	-0.30155	-0.178174		1.2867e-14	-0.178174
chr21	31119799	31121244	1446	*	5	6.13357e-19	6.21031e-14	1.44428e-05	7.03001e-15	-0.268212	-0.173069	GRIK1-AS1, GRIK1	1.22116e-12	-0.173069
chr6	105400734	105401186	453	*	5	9.44413e-24	9.24907e-16	1.65698e-05	7.3892e-15	0.319231	0.217581		2.5488e-14	0.217581
chr1	240860500	240861571	1072	*	5	6.94012e-26	1.10737e-14	5.10426e-06	7.52713e-15	-0.295761	-0.176586		2.52405e-13	-0.176586
chr3	25381028	25382277	1250	*	4	4.46328e-21	8.8345e-16	4.89612e-06	7.66224e-15	-0.295912	-0.257192	RARB	2.44592e-14	-0.257192
chr17	6607425	6610104	2680	*	5	1.94475e-11	2.53432e-16	5.58241e-05	7.95878e-15	-0.219443	-0.158847	SLC13A5	7.63218e-15	-0.158847
chr1	248549555	248550152	598	*	4	3.0427e-28	1.26314e-13	1.50896e-06	8.99829e-15	-0.322482	-0.215375		2.34812e-12	-0.215375
chr18	24219872	24221250	1379	*	5	1.20744e-22	1.14784e-15	1.87647e-05	9.46204e-15	-0.252495	-0.170941	KCTD1	3.10545e-14	-0.170941
chr14	52019598	52021201	1604	*	6	1.93845e-18	1.74006e-13	4.03206e-05	9.79907e-15	-0.269328	-0.152654	FRMD6, FRMD6-AS2	3.15283e-12	-0.152654
chr2	165950843	165951781	939	*	3	1.36502e-25	1.48376e-15	2.62366e-07	1.01512e-14	-0.287811	-0.25715	SCN3A	3.9323e-14	-0.25715
chr1	215178601	215179216	616	*	8	6.15641e-27	9.06587e-15	2.93769e-05	1.02501e-14	-0.279713	-0.162783	KCNK2	2.10216e-13	-0.162783
chr4	10657564	10659448	1885	*	6	2.88426e-24	3.18549e-14	1.30087e-06	1.09294e-14	-0.304435	-0.162131	CLNK	6.64441e-13	-0.162131
chr21	19858957	19859651	695	*	4	1.81552e-23	3.44579e-15	2.59827e-06	1.11353e-14	-0.349111	-0.264391		8.53819e-14	-0.264391
chr13	94677432	94679206	1775	*	4	1.00463e-16	6.04348e-16	2.10477e-05	1.14094e-14	-0.348871	-0.299482	GPC6, RNA5SP35	1.71317e-14	-0.299482
chr5	145755663	145757624	1962	*	6	6.8619e-19	1.03661e-15	6.29018e-05	1.15123e-14	-0.280069	-0.154477	CTC-359M8.1, CTC-359M8.3	2.82849e-14	-0.154477
chr14	74262495	74264232	1738	*	4	5.56302e-23	1.39993e-14	2.49901e-06	1.16195e-14	-0.27345	-0.182007	RP5-1021I20.1	3.124e-13	-0.182007
chr11	96071506	96072706	1201	*	4	1.46966e-22	1.4084e-15	2.63194e-06	1.17379e-14	0.259999	0.189316	MAML2	3.73974e-14	0.189316
chr21	29909872	29911587	1716	*	5	8.05309e-21	9.55986e-16	1.40455e-05	1.19185e-14	-0.279693	-0.207513	AF131217.1	2.62227e-14	-0.207513
chr8	4987083	4987358	276	*	3	8.82461e-26	1.65569e-15	9.12448e-07	1.27064e-14	-0.33484	-0.255742		4.36565e-14	-0.255742
chr1	63795279	63796486	1208	*	8	1.2817e-20	1.20724e-16	0.000669155	1.3017e-14	0.25124	0.168998		3.84769e-15	0.168998
chr11	133306499	133308072	1574	*	5	3.00875e-22	1.34147e-14	5.60058e-06	1.34936e-14	-0.359342	-0.188655	OPCML, snoU13	3.0016e-13	-0.188655
chr10	50530557	50531238	682	*	5	1.27083e-26	1.36277e-14	1.39436e-06	1.48888e-14	-0.275311	-0.15134	C10orf71	3.04436e-13	-0.15134
chr15	86650980	86651915	936	*	5	1.97452e-26	5.02109e-12	2.42573e-06	1.51118e-14	-0.227468	-0.15143	RP11-553E24.2	6.60503e-11	-0.15143
chr6	73935125	73935885	761	*	5	1.64978e-23	2.55427e-15	3.23628e-05	1.52591e-14	-0.264809	-0.185923	RP11-257K9.8, KHDC1L	6.51575e-14	-0.185923
chr14	52343501	52344657	1157	*	5	8.20608e-25	3.30794e-15	2.4757e-06	1.54238e-14	-0.228489	-0.188173	GNG2	8.23595e-14	-0.188173
chr1	248365229	248366399	1171	*	4	1.04033e-22	2.06938e-15	3.62204e-06	1.62732e-14	-0.298944	-0.22241	OR2M3	5.36116e-14	-0.22241
chr8	144236525	144236629	105	*	3	2.10487e-24	1.99812e-15	1.79468e-06	1.7031e-14	-0.422434	-0.346908		5.19273e-14	-0.346908
chr4	72650088	72651882	1795	*	6	6.93399e-19	5.83111e-16	9.21942e-05	1.77425e-14	-0.27119	-0.201266	GC	1.65636e-14	-0.201266
chr21	34757152	34757377	226	*	4	7.71255e-23	1.03798e-15	1.84077e-05	1.78584e-14	-0.324642	-0.276322		2.83034e-14	-0.276322
chr3	13095933	13097096	1164	*	4	2.62785e-18	1.25681e-15	1.01013e-05	1.8486e-14	-0.216833	-0.161808	IQSEC1	3.37825e-14	-0.161808
chr19	55043845	55045254	1410	*	5	4.70175e-21	3.59395e-15	1.17513e-05	1.95658e-14	-0.2391	-0.164487	KIR3DX1	8.88413e-14	-0.164487
chr20	25477342	25478236	895	*	4	1.28348e-26	6.92882e-14	2.06867e-06	1.99488e-14	-0.297464	-0.180097	NINL	1.35029e-12	-0.180097
chr10	23539747	23540634	888	*	4	1.24599e-23	9.49108e-13	9.33927e-07	2.01119e-14	-0.346708	-0.199857		1.47568e-11	-0.199857
chr18	56746754	56747174	421	*	3	1.52235e-24	2.5117e-15	1.21436e-06	2.07066e-14	-0.277714	-0.211541		6.42294e-14	-0.211541
chr7	91272829	91274250	1422	*	6	3.22612e-20	5.49902e-15	2.8048e-05	2.08333e-14	-0.298372	-0.152054		1.31929e-13	-0.152054
chr1	110438516	110438827	312	*	3	1.51299e-27	4.12773e-15	5.69985e-07	2.08792e-14	-0.233851	-0.167294	RP11-195M16.3	1.00954e-13	-0.167294
chr8	3232664	3234047	1384	*	4	4.34297e-20	2.92765e-14	1.018e-06	2.10821e-14	-0.348321	-0.204716	CSMD1, RP11-279L11.1	6.15918e-13	-0.204716
chr12	111655037	111655544	508	*	4	6.00472e-24	2.71423e-15	2.89394e-06	2.18498e-14	-0.267656	-0.180992	CUX2	6.89414e-14	-0.180992
chr2	235907647	235908561	915	*	6	3.5566e-20	9.43715e-16	4.6632e-05	2.31735e-14	-0.211019	-0.154783	SH3BP4	2.59375e-14	-0.154783
chr13	57132576	57133520	945	*	3	2.13519e-18	3.39371e-15	8.84667e-07	2.40328e-14	-0.250409	-0.215941		8.42423e-14	-0.215941
chr21	20501453	20502749	1297	*	4	2.68987e-19	2.06035e-15	4.31038e-06	2.40575e-14	-0.28295	-0.242045		5.34108e-14	-0.242045
chr15	37393989	37395171	1183	*	8	6.89369e-25	6.28225e-12	0.000132967	2.44015e-14	0.303428	0.155511		8.09731e-11	0.155511
chr9	109351078	109351148	71	*	3	1.41781e-23	2.90769e-15	2.99835e-06	2.62449e-14	-0.222295	-0.202356	RP11-308N19.1, RP11-540H22.2	7.35852e-14	-0.202356
chr16	4000587	4001959	1373	*	6	7.76691e-21	1.00259e-12	4.70798e-05	2.73021e-14	-0.27075	-0.163899		1.54956e-11	-0.163899
chr5	7684060	7685133	1074	*	3	1.18643e-18	3.22218e-15	2.59585e-06	2.84858e-14	-0.219629	-0.191756	ADCY2	8.04169e-14	-0.191756
chr7	137352173	137353032	860	*	5	1.1152e-22	6.66878e-15	1.12896e-05	3.04646e-14	-0.243654	-0.167257	DGKI	1.57895e-13	-0.167257
chr8	6785692	6786083	392	*	4	8.43297e-23	3.35853e-15	1.13869e-05	3.05806e-14	-0.203206	-0.159126		8.35189e-14	-0.159126
chr7	105705154	105705497	344	*	3	9.10663e-25	4.67669e-15	1.2237e-06	3.19795e-14	-0.217726	-0.182743		1.13313e-13	-0.182743
chr11	42107926	42108402	477	*	3	2.14055e-29	1.09799e-14	3.48447e-07	3.30623e-14	-0.408084	-0.282196	RP11-148I19.1	2.50679e-13	-0.282196
chr3	154256455	154258166	1712	*	6	6.76089e-18	3.78214e-15	3.64248e-05	3.32808e-14	-0.27856	-0.151926	RP11-656A15.1	9.31053e-14	-0.151926
chr8	70090456	70091194	739	*	3	4.7618e-24	4.68853e-15	1.12229e-06	3.33334e-14	-0.307603	-0.245566		1.13533e-13	-0.245566
chr8	41753348	41755409	2062	*	8	8.86159e-19	1.70005e-15	0.000158726	3.33343e-14	0.308939	0.159859	ANK1	4.47127e-14	0.159859
chr21	32119309	32120402	1094	*	4	8.05135e-18	3.57531e-15	6.09116e-06	3.46582e-14	-0.336904	-0.250498	KRTAP21-2	8.84331e-14	-0.250498
chr11	124413574	124414265	692	*	4	1.3952e-21	3.08957e-15	9.18429e-06	3.55098e-14	-0.248415	-0.217416	OR8B12	7.74333e-14	-0.217416
chr3	14567156	14568025	870	*	4	6.52527e-26	1.2653e-13	2.81514e-06	3.59422e-14	-0.223419	-0.152157	GRIP2	2.35108e-12	-0.152157
chr2	69097505	69100119	2615	*	5	7.58048e-14	5.823e-15	2.47533e-06	3.63924e-14	-0.293587	-0.184355	BMP10	1.3954e-13	-0.184355
chr2	241585833	241586658	826	*	5	1.44122e-20	3.97074e-15	3.14104e-05	3.77787e-14	-0.27723	-0.174378		9.7459e-14	-0.174378
chr11	121011127	121011529	403	*	4	1.33802e-21	2.41502e-15	1.68851e-05	3.92816e-14	-0.277949	-0.189307	TECTA	6.18713e-14	-0.189307
chr10	23487775	23489850	2076	*	7	8.18061e-15	3.03705e-15	0.000228784	4.14964e-14	0.274657	0.153796		7.6301e-14	0.153796
chr3	81304699	81305336	638	*	4	2.61105e-20	3.80765e-15	1.43604e-05	4.43438e-14	-0.261861	-0.207185	RP11-520D19.2	9.36777e-14	-0.207185
chr9	122130826	122132261	1436	*	7	1.12791e-19	8.02739e-16	0.000256606	4.54736e-14	0.249103	0.165942	BRINP1	2.23738e-14	0.165942
chr2	54815680	54816818	1139	*	3	2.05915e-19	8.52602e-15	8.84697e-07	4.60471e-14	-0.284158	-0.211847	SPTBN1	1.98585e-13	-0.211847
chr2	217733545	217734088	544	*	3	9.25793e-24	6.15626e-15	1.17041e-06	4.66907e-14	-0.34315	-0.253994	AC007563.5, AC007557.3	1.46849e-13	-0.253994
chr3	117409884	117411247	1364	*	4	6.47604e-23	1.18125e-14	2.17513e-06	4.71611e-14	-0.334011	-0.17575	LSAMP, RP11-384F7.2	2.68066e-13	-0.17575
chr8	32577951	32579253	1303	*	4	1.06367e-17	4.58162e-15	1.20453e-05	4.72342e-14	-0.300564	-0.2487	NRG1	1.11204e-13	-0.2487
chr10	88140269	88141441	1173	*	3	3.76906e-20	5.70182e-15	4.01579e-06	5.10471e-14	-0.300142	-0.243432		1.36715e-13	-0.243432
chr10	50121894	50123344	1451	*	5	1.65249e-24	1.88485e-12	2.38194e-06	5.10597e-14	-0.297328	-0.171709	WDFY4, RP11-523O18.7, LRRC18	2.72929e-11	-0.171709
chr10	64279601	64280163	563	*	4	1.85166e-22	4.8388e-15	2.83065e-06	5.22438e-14	-0.201726	-0.16065	ZNF365	1.169e-13	-0.16065
chr7	127997529	127998600	1072	*	3	2.15028e-21	6.07036e-15	3.25321e-06	5.22841e-14	-0.211638	-0.197698	PRRT4	1.45133e-13	-0.197698
chr16	80662366	80663183	818	*	4	1.70821e-19	3.21937e-15	2.29753e-05	5.54573e-14	-0.170167	-0.158771	CDYL2	8.03951e-14	-0.158771
chr5	174158654	174159705	1052	*	6	1.74433e-19	1.12714e-15	0.000297806	5.8692e-14	0.240285	0.188121		3.05543e-14	0.188121
chr10	43476985	43477278	294	*	3	2.02642e-23	7.73198e-15	1.83159e-06	5.91981e-14	-0.246281	-0.16163		1.81413e-13	-0.16163
chr7	46691564	46692092	529	*	4	9.66011e-27	2.37001e-13	9.59476e-07	5.95329e-14	-0.320485	-0.175987		4.16875e-12	-0.175987
chr14	84382053	84382726	674	*	3	2.14699e-24	8.74791e-15	9.06243e-07	5.99364e-14	-0.403713	-0.30523		2.03183e-13	-0.30523
chr11	5299308	5301844	2537	*	4	5.30337e-12	5.01055e-15	6.55451e-06	6.13488e-14	-0.395176	-0.221599	HBG2, HBE1	1.20628e-13	-0.221599
chr11	55109885	55110562	678	*	5	2.44151e-25	1.78583e-12	8.21008e-06	6.22831e-14	-0.219314	-0.154334		2.59768e-11	-0.154334
chr21	39528492	39529128	637	*	3	5.10771e-22	7.39919e-15	2.98424e-06	6.24539e-14	-0.324134	-0.271183	DSCR8, KCNJ15	1.74097e-13	-0.271183
chr3	125075895	125077434	1540	*	5	1.00479e-22	8.18193e-14	4.48881e-06	6.58355e-14	0.228133	0.160162	ZNF148	1.57528e-12	0.160162
chr3	50457120	50457173	54	*	3	1.35056e-25	9.37685e-15	8.30803e-07	6.58997e-14	-0.201503	-0.152053	CACNA2D2	2.1634e-13	-0.152053
chr1	167468402	167469705	1304	*	3	2.30733e-18	8.8742e-15	1.35181e-06	6.76236e-14	-0.245136	-0.210954	CD247	2.05886e-13	-0.210954
chr1	170248129	170248794	666	*	4	3e-23	2.89433e-14	5.62484e-06	6.85155e-14	-0.364145	-0.243933	LINC01142	6.09526e-13	-0.243933
chr16	73846088	73846386	299	*	3	1.56629e-22	8.1864e-15	3.1966e-06	6.9856e-14	-0.244075	-0.183569		1.91534e-13	-0.183569
chr5	115697214	115697696	483	*	4	6.53883e-22	4.29334e-15	2.66941e-05	7.25301e-14	0.292553	0.228967	COMMD10	1.04758e-13	0.228967
chr6	123957927	123959721	1795	*	9	2.14438e-16	2.94841e-15	0.000373377	7.44207e-14	-0.276472	-0.158298	TRDN	7.44796e-14	-0.158298
chr5	6337408	6338794	1387	*	6	1.20043e-20	9.85667e-15	0.000165641	7.54507e-14	-0.204007	-0.156341	CTD-2324F15.2	2.2678e-13	-0.156341
chr8	64680636	64681200	565	*	3	1.00841e-21	8.67405e-15	4.1996e-06	7.5946e-14	-0.315711	-0.274178	RP11-32K4.1	2.01581e-13	-0.274178
chr17	39623313	39624088	776	*	5	5.89076e-29	1.0096e-11	1.39872e-06	8.27832e-14	-0.34964	-0.178471	KRT32	1.24414e-10	-0.178471
chr19	46969832	46969919	88	*	3	4.2104e-23	1.29007e-14	1.96168e-06	8.95844e-14	-0.329318	-0.247064	PNMAL1	2.90067e-13	-0.247064
chr9	125288583	125290593	2011	*	6	7.09288e-14	3.59675e-14	5.52537e-05	8.97084e-14	-0.226182	-0.16719	OR1N1	7.40553e-13	-0.16719
chr20	6749897	6751435	1539	*	7	6.56516e-20	3.4739e-15	0.000362241	9.23579e-14	0.230756	0.157439	BMP2	8.60271e-14	0.157439
chr1	26610757	26611453	697	*	4	6.90935e-24	8.66577e-14	6.02309e-06	9.48366e-14	-0.250334	-0.162112	UBXN11	1.65997e-12	-0.162112
chr19	13509575	13510763	1189	*	3	2.22476e-20	1.18827e-14	3.53337e-06	9.98175e-14	-0.279222	-0.199438	CACNA1A	2.69512e-13	-0.199438
chr3	3102321	3103202	882	*	5	1.93908e-22	5.39246e-14	7.94181e-06	1.00356e-13	-0.362583	-0.197513	CNTN4-AS1	1.07253e-12	-0.197513
chr13	43385644	43386610	967	*	5	2.39066e-18	3.36252e-15	0.000123572	1.02736e-13	-0.192542	-0.17148	LINC01050	8.3568e-14	-0.17148
chr2	102920965	102922493	1529	*	4	2.29923e-17	2.21053e-14	5.45395e-06	1.02821e-13	-0.322161	-0.212821		4.76394e-13	-0.212821
chr16	81994335	81995911	1577	*	5	1.15389e-23	2.78623e-13	2.90952e-06	1.03945e-13	-0.285409	-0.156502	7SK	4.83936e-12	-0.156502
chr1	12203571	12204096	526	*	3	5.95012e-22	1.22507e-14	4.66537e-06	1.05929e-13	-0.215664	-0.177337	TNFRSF8	2.76849e-13	-0.177337
chr1	71170679	71170890	212	*	3	2.072e-23	1.23506e-14	4.58623e-06	1.06601e-13	-0.369731	-0.298184		2.78905e-13	-0.298184
chr7	141646270	141647961	1692	*	5	2.35638e-17	1.59244e-14	7.17229e-05	1.07191e-13	-0.289662	-0.164273	MGAM, CLEC5A	3.52519e-13	-0.164273
chr12	131174196	131174424	229	*	3	1.21712e-23	2.12895e-14	1.20986e-06	1.10553e-13	-0.287297	-0.226006	RIMBP2, RP11-662M24.2	4.60006e-13	-0.226006
chr13	20676097	20676796	700	*	4	2.49594e-23	2.08471e-14	2.86671e-06	1.11887e-13	-0.204692	-0.150463		4.51621e-13	-0.150463
chr2	237162961	237163537	577	*	4	3.75873e-21	1.26803e-14	5.44782e-06	1.1466e-13	-0.293884	-0.16166	AC079135.1, ASB18	2.85265e-13	-0.16166
chr1	164532029	164533042	1014	*	3	8.49045e-17	1.58699e-14	2.77379e-06	1.18795e-13	0.294727	0.275066	PBX1	3.515e-13	0.275066
chr14	101381265	101382505	1241	*	4	1.51318e-16	9.21229e-15	1.18617e-05	1.20515e-13	-0.203102	-0.181791	MEG8, SNORD112	2.13254e-13	-0.181791
chr9	123656764	123657427	664	*	7	4.40308e-20	2.98024e-15	0.000535255	1.30025e-13	0.250984	0.176565		7.51009e-14	0.176565
chr2	129226666	129228396	1731	*	4	5.18786e-15	9.72995e-15	1.65677e-05	1.30181e-13	-0.311843	-0.195536		2.24362e-13	-0.195536
chr4	77587027	77587324	298	*	3	6.15589e-23	1.96538e-14	1.29293e-06	1.37997e-13	-0.213307	-0.193219	SHROOM3	4.28004e-13	-0.193219
chr13	69884584	69885301	718	*	4	5.97697e-26	1.37115e-13	1.28671e-06	1.40133e-13	-0.382258	-0.233311		2.52852e-12	-0.233311
chr13	113763758	113765634	1877	*	8	8.51066e-18	6.58363e-14	3.49531e-05	1.4437e-13	0.28602	0.157968	F7	1.28907e-12	0.157968
chr2	11694506	11696397	1892	*	6	5.27404e-17	5.02069e-14	3.97654e-05	1.52001e-13	-0.281616	-0.155441	GREB1	1.00436e-12	-0.155441
chr11	55736968	55737423	456	*	3	1.35926e-21	1.82825e-14	4.54187e-06	1.54012e-13	-0.250502	-0.234142		4.00451e-13	-0.234142
chr20	207144	207858	715	*	4	1.15034e-21	3.95699e-12	3.68316e-06	1.59639e-13	-0.295722	-0.213666		5.32416e-11	-0.213666
chr1	93258288	93258908	621	*	4	6.70201e-26	1.49138e-10	2.3929e-06	1.61983e-13	-0.267652	-0.169992		1.40189e-09	-0.169992
chr14	29247148	29247705	558	*	6	4.03146e-21	9.71993e-14	1.05535e-05	1.69862e-13	0.298137	0.202488	C14orf23	1.84572e-12	0.202488
chr2	137402786	137403428	643	*	4	3.38414e-21	1.14899e-13	6.11918e-06	1.76236e-13	-0.256204	-0.165275		2.15462e-12	-0.165275
chr10	129346401	129347529	1129	*	5	1.19437e-20	3.92806e-14	2.48014e-05	1.77209e-13	-0.266454	-0.178847		8.00826e-13	-0.178847
chr8	140115084	140116248	1165	*	3	7.13118e-19	2.74746e-14	1.22888e-06	1.81589e-13	-0.351098	-0.271615		5.80954e-13	-0.271615
chr20	29955259	29956585	1327	*	6	2.76637e-19	4.65417e-15	0.000253593	1.83326e-13	-0.194451	-0.154119	DEFB118	1.12833e-13	-0.154119
chr4	188513911	188515019	1109	*	5	6.27648e-21	2.63717e-14	1.76239e-05	1.87284e-13	-0.227188	-0.156652	RP11-565A3.2	5.59342e-13	-0.156652
chr15	74587226	74588505	1280	*	5	4.77592e-16	6.63391e-13	4.53093e-06	1.88405e-13	-0.243618	-0.150464	CCDC33	1.06783e-11	-0.150464
chr5	1748377	1749217	841	*	3	2.84392e-21	2.81559e-14	1.62214e-06	1.94825e-13	-0.212343	-0.16511		5.93849e-13	-0.16511
chr11	19612894	19613613	720	*	4	2.23252e-23	1.05361e-13	1.99005e-06	1.94993e-13	-0.296877	-0.192503	NAV2	1.98797e-12	-0.192503
chr9	92806854	92807373	520	*	3	1.62562e-21	2.5089e-14	3.47983e-06	1.96057e-13	-0.249133	-0.206566		5.34318e-13	-0.206566
chr2	95663959	95664359	401	*	4	1.32404e-22	8.63376e-14	3.92452e-06	1.9674e-13	0.236462	0.153168		1.65536e-12	0.153168
chr3	64253534	64253818	285	*	6	5.59513e-20	9.84684e-15	8.6214e-05	1.99789e-13	0.230242	0.177211	PRICKLE2	2.26767e-13	0.177211
chr4	155483083	155484272	1190	*	4	1.33863e-22	2.27028e-13	6.38148e-06	2.0025e-13	-0.312665	-0.192097	FGB	4.00861e-12	-0.192097
chr10	42862876	42863594	719	*	9	1.65529e-19	1.42228e-15	0.00122393	2.01624e-13	0.304844	0.18733	RP11-313J2.1	3.77417e-14	0.18733
chr17	39597813	39598940	1128	*	5	6.31231e-20	1.34021e-14	3.51481e-05	2.02083e-13	-0.278166	-0.165094		3.00042e-13	-0.165094
chr8	140108274	140108689	416	*	3	6.43908e-21	2.42679e-14	6.16448e-06	2.0774e-13	-0.267753	-0.205592	RP11-324F11.1	5.1816e-13	-0.205592
chr19	14089284	14090393	1110	*	5	2.01288e-18	7.28926e-15	0.000171699	2.12401e-13	0.278181	0.178113	RFX1	1.719e-13	0.178113
chr11	38668238	38670206	1969	*	6	2.00341e-15	7.74938e-15	0.000152217	2.17041e-13	-0.278419	-0.193186	RP11-64I17.1	1.81719e-13	-0.193186
chr7	2961776	2963703	1928	*	6	9.85688e-18	2.56085e-13	4.46918e-05	2.17144e-13	-0.231884	-0.152456	CARD11	4.46846e-12	-0.152456
chr3	55211462	55212124	663	*	6	9.13194e-21	1.53818e-14	8.02867e-05	2.17553e-13	-0.278899	-0.16082		3.41234e-13	-0.16082
chr1	153113262	153114766	1505	*	5	1.48921e-18	1.98255e-14	4.77514e-05	2.21273e-13	-0.233001	-0.157167	SPRR2B	4.31291e-13	-0.157167
chr8	16548878	16549135	258	*	3	4.02561e-22	3.82631e-14	1.83145e-06	2.23836e-13	-0.263317	-0.237454	RP11-13N12.1	7.81617e-13	-0.237454
chr11	55905246	55906512	1267	*	5	6.54812e-18	3.26447e-13	6.27633e-06	2.24596e-13	-0.301264	-0.173094		5.58361e-12	-0.173094
chr10	119494317	119494959	643	*	6	2.90658e-21	1.99706e-13	8.03036e-05	2.24659e-13	0.227556	0.159372	RP11-328K15.1	3.57483e-12	0.159372
chr3	42121652	42121982	331	*	3	3.55154e-23	3.85409e-14	8.32535e-07	2.3875e-13	-0.245958	-0.167043	TRAK1	7.86905e-13	-0.167043
chr14	51555158	51555520	363	*	3	9.53202e-22	3.09492e-14	4.24013e-06	2.41074e-13	-0.279421	-0.252993	TRIM9	6.47175e-13	-0.252993
chr1	152131909	152133193	1285	*	5	7.81014e-21	2.30695e-14	2.94378e-05	2.43334e-13	-0.284507	-0.184945		4.95886e-13	-0.184945
chr8	94247205	94248457	1253	*	4	2.42381e-18	2.06127e-14	2.06631e-05	2.44723e-13	-0.266225	-0.201222	LINC00535	4.47244e-13	-0.201222
chr1	92196566	92198231	1666	*	3	1.83415e-13	3.08429e-14	4.67268e-06	2.45399e-13	-0.246927	-0.200008	TGFBR3	6.45276e-13	-0.200008
chr1	152538380	152540601	2222	*	5	4.05396e-16	1.25812e-13	1.69982e-05	2.49935e-13	-0.218726	-0.159016	LCE3E	2.33983e-12	-0.159016
chr15	78131733	78133639	1907	*	4	5.0202e-16	5.31319e-14	7.46062e-06	2.70465e-13	-0.213322	-0.173265		1.05879e-12	-0.173265
chr17	32645748	32646156	409	*	5	3.91562e-19	8.6133e-15	0.000207011	2.74506e-13	-0.203174	-0.158487	CCL8	2.00506e-13	-0.158487
chr12	54816219	54817420	1202	*	3	3.95801e-18	3.30209e-14	6.44546e-06	2.78294e-13	-0.175904	-0.153506	RP11-753H16.3, RP11-753H16.5	6.86005e-13	-0.153506
chr10	99771121	99773078	1958	*	6	1.41259e-14	3.34868e-13	2.53237e-05	2.78434e-13	-0.294864	-0.159082	CRTAC1	5.71118e-12	-0.159082
chr1	206922233	206922813	581	*	4	1.38885e-20	3.92473e-14	5.93332e-06	2.8398e-13	-0.258511	-0.189028		8.00541e-13	-0.189028
chr14	58304369	58305116	748	*	5	3.2496e-23	2.05466e-13	3.93186e-06	2.88207e-13	-0.254763	-0.161777	SLC35F4, RN7SKP99	3.6653e-12	-0.161777
chr2	237924001	237924248	248	*	3	1.82971e-22	4.46099e-14	1.32596e-06	2.94518e-13	-0.365223	-0.275162		8.9976e-13	-0.275162
chr1	16490791	16491125	335	*	3	3.22009e-21	3.99742e-14	3.26335e-06	2.99393e-13	-0.225508	-0.159207		8.13521e-13	-0.159207
chr15	92612836	92613280	445	*	3	3.84622e-22	4.75908e-14	1.74185e-06	3.1754e-13	-0.369685	-0.263234	SLCO3A1	9.54782e-13	-0.263234
chr5	5568539	5569207	669	*	3	6.5086e-20	4.00605e-14	5.44884e-06	3.24871e-13	-0.311444	-0.227794		8.14728e-13	-0.227794
chr1	158564533	158564883	351	*	3	9.12079e-22	4.64629e-14	2.37697e-06	3.26264e-13	-0.375173	-0.296071		9.34864e-13	-0.296071
chr13	29597447	29598982	1536	*	6	2.79431e-19	6.54369e-13	2.31039e-05	3.43552e-13	-0.331798	-0.19145	MTUS2	1.05494e-11	-0.19145
chr13	95963377	95964602	1226	*	4	1.61093e-23	2.52644e-13	1.61014e-06	3.55895e-13	-0.256994	-0.1789		4.41399e-12	-0.1789
chr9	100700133	100701837	1705	*	5	6.22031e-14	1.41e-13	3.913e-05	3.5841e-13	-0.236459	-0.166895	HEMGN	2.59442e-12	-0.166895
chr16	15670193	15671578	1386	*	5	1.52372e-18	3.01159e-14	6.65429e-05	3.70977e-13	-0.263004	-0.185618	C16orf45	6.31339e-13	-0.185618
chr2	210516795	210517999	1205	*	4	2.51596e-19	1.50969e-13	2.05592e-06	3.74571e-13	-0.341271	-0.236281	MAP2	2.76316e-12	-0.236281
chr12	16938524	16939636	1113	*	3	4.21848e-22	8.03784e-14	5.00634e-07	3.75336e-13	-0.34894	-0.268371		1.54825e-12	-0.268371
chr12	100040164	100041984	1821	*	8	5.19616e-25	2.29418e-13	2.07576e-06	3.76802e-13	-0.4001	-0.151037	FAM71C, ANKS1B	4.04393e-12	-0.151037
chr2	55725783	55727415	1633	*	5	2.79423e-18	9.51009e-11	3.71869e-05	3.80203e-13	-0.244027	-0.162501	RNU6-634P	9.41465e-10	-0.162501
chr1	36042433	36043401	969	*	7	4.37328e-20	6.07123e-14	0.000279803	3.82262e-13	0.359449	0.216402	TFAP2E, RP4-728D4.2	1.19438e-12	0.216402
chr8	42623718	42623946	229	*	5	1.45756e-19	2.27663e-14	5.80184e-05	3.82686e-13	-0.271576	-0.210965	CHRNA6	4.9013e-13	-0.210965
chr1	70488146	70488931	786	*	4	4.78976e-18	3.2767e-14	3.31106e-05	3.97955e-13	-0.237924	-0.20282	LRRC7, RP11-181B18.1	6.81413e-13	-0.20282
chr15	39874413	39876248	1836	*	5	1.4728e-15	2.86398e-14	0.000101318	4.00216e-13	0.265823	0.208221	THBS1	6.03441e-13	0.208221
chr2	8453146	8453529	384	*	3	2.57914e-24	1.51498e-13	7.79394e-07	4.01262e-13	-0.257346	-0.159888	LINC00299	2.77162e-12	-0.159888
chr9	16728954	16729515	562	*	3	2.08219e-20	4.80162e-14	8.38321e-06	4.07729e-13	-0.314387	-0.237698	BNC2	9.62386e-13	-0.237698
chr21	32128696	32128800	105	*	3	1.32427e-20	5.15289e-14	6.78862e-06	4.24196e-13	-0.294175	-0.25184		1.02882e-12	-0.25184
chr3	85877309	85877734	426	*	4	1.12849e-23	1.06283e-13	6.3051e-07	4.45717e-13	-0.295242	-0.189254	CADM2	2.00446e-12	-0.189254
chr20	21734499	21735126	628	*	3	2.35186e-22	8.02244e-14	1.14239e-06	4.45973e-13	-0.347753	-0.264791		1.546e-12	-0.264791
chr2	58746743	58748306	1564	*	4	2.75883e-18	7.8841e-13	2.48321e-06	4.6586e-13	-0.344297	-0.190052	LINC01122	1.25064e-11	-0.190052
chr1	4610641	4611776	1136	*	4	7.99876e-23	3.18953e-13	2.60229e-06	4.68685e-13	-0.271326	-0.18885		5.46443e-12	-0.18885
chr17	835927	837017	1091	*	4	1.72802e-20	9.61294e-14	1.10336e-05	4.70714e-13	-0.265944	-0.173813	NXN	1.82791e-12	-0.173813
chr1	21050467	21051448	982	*	3	5.34232e-16	7.30098e-14	1.68545e-06	4.83329e-13	-0.232976	-0.183419	SH2D5	1.41816e-12	-0.183419
chr8	101629886	101630752	867	*	3	1.32057e-16	7.41031e-14	4.00569e-06	5.03632e-13	-0.279068	-0.182117	SNX31	1.43738e-12	-0.182117
chr6	32317028	32317528	501	*	4	1.25967e-19	4.18435e-14	3.1306e-05	5.13525e-13	-0.280517	-0.223117	C6orf10	8.48318e-13	-0.223117
chr2	16804409	16805111	703	*	5	1.64701e-21	2.51246e-13	9.9697e-06	5.26893e-13	-0.368296	-0.181917	FAM49A	4.39142e-12	-0.181917
chr2	103603490	103603713	224	*	3	4.62611e-23	6.39813e-14	8.40273e-06	5.32832e-13	-0.300442	-0.259436		1.25571e-12	-0.259436
chr12	1934848	1935652	805	*	3	2.66808e-21	9.24348e-14	9.58727e-07	5.40123e-13	-0.272493	-0.202986	LRTM2, CACNA2D4	1.76412e-12	-0.202986
chr13	103018552	103020405	1854	*	7	8.96027e-13	3.43234e-14	9.99435e-05	5.51586e-13	-0.311808	-0.167886	FGF14-AS1, FGF14, FGF14-IT1	7.11286e-13	-0.167886
chr11	66659864	66659993	130	*	3	4.45745e-22	1.47522e-13	1.4918e-06	5.52787e-13	-0.263428	-0.192416	PC	2.70602e-12	-0.192416
chr11	5967520	5968952	1433	*	4	3.06018e-19	9.03558e-13	3.79705e-06	5.63005e-13	-0.300171	-0.203757	OR56A3	1.41173e-11	-0.203757
chr9	87839376	87840260	885	*	3	2.72044e-21	1.06708e-13	2.75772e-06	5.90198e-13	-0.272787	-0.220152		2.01156e-12	-0.220152
chr5	129022902	129023705	804	*	3	5.1762e-18	1.09369e-13	2.65003e-06	6.06277e-13	-0.35613	-0.268072	ADAMTS19, CTC-575N7.1	2.05892e-12	-0.268072
chr2	137300564	137301920	1357	*	3	1.15211e-18	9.69275e-14	3.77936e-06	6.18823e-13	-0.278059	-0.217818		1.84224e-12	-0.217818
chr10	2218756	2219920	1165	*	4	1.23436e-17	2.35856e-13	1.12319e-05	6.25454e-13	-0.324773	-0.218614	RP11-69C17.4	4.1516e-12	-0.218614
chr4	1157082	1158069	988	*	3	8.0352e-20	8.35388e-14	5.1329e-06	6.44388e-13	-0.251073	-0.205943		1.60392e-12	-0.205943
chr8	113654569	113656015	1447	*	5	4.0592e-15	6.74701e-12	1.26894e-05	6.51974e-13	-0.345467	-0.207919	MIR2053, CSMD3	8.62674e-11	-0.207919
chr22	32555255	32555310	56	*	4	2.57814e-19	5.38913e-14	2.51846e-05	6.58239e-13	-0.283511	-0.156904	C22orf42	1.07238e-12	-0.156904
chr3	190929946	190931199	1254	*	4	2.11256e-20	3.02325e-13	1.27596e-05	6.61214e-13	-0.25219	-0.188734	OSTN, OSTN-AS1	5.21398e-12	-0.188734
chr4	157713603	157714561	959	*	3	1.77709e-17	8.43758e-14	7.35698e-06	6.71035e-13	-0.355648	-0.270446	PDGFC	1.61924e-12	-0.270446
chr11	5264613	5266120	1508	*	6	1.11252e-19	1.55731e-12	6.60179e-05	6.77302e-13	-0.295236	-0.173033	HBBP1, CTD-2643I7.1	2.2991e-11	-0.173033
chr8	142255289	142256269	981	*	4	6.07297e-21	2.67851e-13	1.00278e-05	6.78925e-13	-0.250541	-0.173547	SLC45A4	4.66006e-12	-0.173547
chr2	207566878	207567308	431	*	3	2.60439e-20	9.01252e-14	5.83536e-06	6.90678e-13	-0.299468	-0.233521	DYTN	1.72162e-12	-0.233521
chr21	29009731	29010903	1173	*	4	3.8476e-17	6.78217e-14	1.29337e-05	7.02274e-13	-0.298309	-0.196841		1.32482e-12	-0.196841
chr4	299309	299370	62	*	3	3.82193e-20	8.95312e-14	7.25112e-06	7.0424e-13	0.262989	0.240871		1.71185e-12	0.240871
chr6	74289464	74290516	1053	*	4	1.68382e-22	2.63533e-12	6.54196e-06	7.04726e-13	-0.309757	-0.176359		3.68741e-11	-0.176359
chr3	133097868	133099521	1654	*	4	6.8197e-21	6.96504e-13	3.1685e-06	7.05063e-13	-0.26015	-0.173643	TMEM108	1.11637e-11	-0.173643
chr3	57945277	57945695	419	*	3	6.74694e-22	1.18753e-13	1.36875e-06	7.13942e-13	-0.328538	-0.232289		2.22149e-12	-0.232289
chr8	11853805	11854824	1020	*	5	1.7915e-19	2.26285e-13	5.55879e-05	7.18868e-13	-0.24981	-0.164711	DEFB134	4.0023e-12	-0.164711
chr1	211379875	211380407	533	*	4	1.96989e-21	4.32334e-13	1.07851e-05	7.34717e-13	-0.296023	-0.199238	RP11-543B16.2	7.1875e-12	-0.199238
chr5	131837622	131838969	1348	*	3	6.58052e-20	1.14502e-13	1.92454e-06	7.40303e-13	-0.204551	-0.161072		2.14874e-12	-0.161072
chr18	37645256	37646175	920	*	4	5.2505e-20	1.19375e-13	1.40518e-05	7.86342e-13	-0.314347	-0.220475		2.23111e-12	-0.220475
chr3	55546118	55547635	1518	*	3	3.62261e-15	1.33207e-13	2.0679e-06	8.10279e-13	-0.292363	-0.217198	ERC2	2.46302e-12	-0.217198
chr6	27106564	27107756	1193	*	7	2.24077e-17	8.01661e-14	0.000426732	8.21959e-13	0.220432	0.174944	HIST1H4I, HIST1H2BK	1.5456e-12	0.174944
chr4	8643218	8643968	751	*	4	4.96436e-26	1.09506e-10	1.40795e-06	8.24854e-13	-0.32048	-0.159634		1.06453e-09	-0.159634
chr13	43135784	43136933	1150	*	5	1.38434e-19	1.20666e-12	3.61994e-05	8.46681e-13	-0.256478	-0.165181	TNFSF11	1.83088e-11	-0.165181
chr6	39585343	39586511	1169	*	4	7.17134e-20	1.98533e-13	1.35208e-05	8.53004e-13	-0.295595	-0.176437	KIF6	3.55747e-12	-0.176437
chr10	92805455	92806832	1378	*	4	2.79362e-14	3.65757e-13	5.40767e-06	9.08733e-13	-0.300824	-0.194601		6.20741e-12	-0.194601
chr16	22926538	22927585	1048	*	5	4.55113e-20	2.43986e-13	2.17147e-05	9.15926e-13	-0.265142	-0.159769	HS3ST2	4.27713e-12	-0.159769
chr4	71091212	71091866	655	*	4	7.60251e-21	1.12604e-13	4.22081e-06	9.22555e-13	-0.211655	-0.174598	FDCSP	2.11503e-12	-0.174598
chr8	59412953	59413577	625	*	3	7.07316e-20	1.19474e-13	7.98779e-06	9.27116e-13	-0.218254	-0.205067		2.23195e-12	-0.205067
chr2	167343774	167344555	782	*	4	3.00075e-19	2.04805e-13	3.57015e-06	9.30218e-13	-0.341529	-0.227196	SCN7A	3.65664e-12	-0.227196
chr16	5038330	5040800	2471	*	4	4.6045e-12	1.33555e-13	1.17743e-05	9.90491e-13	-0.221392	-0.170084	SEC14L5	2.46725e-12	-0.170084
chr3	12392024	12393021	998	*	5	1.10042e-22	1.76149e-12	1.85404e-05	9.9257e-13	0.236416	0.171548	PPARG	2.56586e-11	0.171548
chr1	152061363	152062567	1205	*	5	2.51994e-20	4.37986e-13	5.78636e-06	9.96154e-13	-0.327168	-0.167551	TCHHL1	7.26983e-12	-0.167551
chr4	3265080	3265763	684	*	4	9.38918e-21	3.87364e-13	6.80599e-06	1.01588e-12	-0.252962	-0.163252	MSANTD1	6.50499e-12	-0.163252
chr13	49323899	49323968	70	*	3	5.53112e-20	1.32228e-13	7.36503e-06	1.01655e-12	-0.266857	-0.215426		2.44819e-12	-0.215426
chr21	31859610	31861190	1581	*	4	4.93608e-14	1.79979e-13	3.27034e-06	1.02628e-12	-0.316966	-0.183574	KRTAP19-2	3.25396e-12	-0.183574
chr12	92535822	92537502	1681	*	7	1.75005e-12	1.70104e-14	0.000620579	1.09675e-12	0.269156	0.162478	C12orf79, BTG1	3.74562e-13	0.162478
chr7	134050402	134050578	177	*	3	1.16359e-20	1.76046e-13	1.97401e-06	1.09909e-12	-0.261924	-0.228637		3.18702e-12	-0.228637
chr10	5734571	5735349	779	*	4	1.10103e-18	8.32504e-14	4.2741e-05	1.13457e-12	0.22974	0.19295	FAM208B	1.59986e-12	0.19295
chr20	1638557	1640547	1991	*	6	1.20137e-17	7.456e-12	5.56069e-05	1.14939e-12	-0.288105	-0.165764		9.42876e-11	-0.165764
chr17	59572908	59573001	94	*	2	2.27214e-26	3.42977e-13	1.86789e-07	1.15363e-12	-0.309757	-0.308498		5.84469e-12	-0.308498
chr9	140305982	140306241	260	*	3	1.02799e-19	1.55213e-13	7.1758e-06	1.15366e-12	-0.225525	-0.183223	EXD3	2.83459e-12	-0.183223
chr1	163130728	163131753	1026	*	5	2.18283e-18	2.8816e-13	7.13523e-05	1.16167e-12	-0.297386	-0.171838	RP11-267N12.1, RGS5	4.99457e-12	-0.171838
chr5	177031208	177032342	1135	*	6	7.53634e-17	3.03435e-14	0.000332517	1.18516e-12	-0.213568	-0.162156	B4GALT7	6.35789e-13	-0.162156
chr4	32351541	32351850	310	*	3	1.88133e-19	1.46961e-13	1.07495e-05	1.18702e-12	-0.267896	-0.200207		2.69693e-12	-0.200207
chr14	79082901	79084127	1227	*	4	2.72286e-18	1.35657e-13	4.70773e-06	1.18973e-12	-0.330524	-0.2087	NRXN3	2.50497e-12	-0.2087
chr11	112140506	112141519	1014	*	4	3.99459e-21	1.02786e-12	1.31579e-05	1.22139e-12	-0.342245	-0.204651	PTS, RP11-356J5.12	1.58565e-11	-0.204651
chr7	151585412	151585552	141	*	2	1.44651e-26	3.73137e-13	1.64603e-07	1.23878e-12	-0.388638	-0.342712		6.29663e-12	-0.342712
chr16	73599318	73600056	739	*	3	4.55166e-18	1.7012e-13	6.54643e-06	1.24506e-12	-0.260903	-0.232016		3.08782e-12	-0.232016
chr3	26750855	26752706	1852	*	6	1.15189e-14	1.3854e-13	7.12519e-05	1.2801e-12	-0.244577	-0.167844	LRRC3B	2.55254e-12	-0.167844
chr22	41441009	41441414	406	*	4	5.03524e-19	1.04882e-13	3.33559e-05	1.29034e-12	-0.276503	-0.2089		1.98073e-12	-0.2089
chr3	68056706	68057572	867	*	6	1.14392e-18	1.23732e-13	0.00035162	1.32468e-12	0.208775	0.153211	FAM19A1	2.30219e-12	0.153211
chr1	158517489	158518904	1416	*	4	1.08063e-17	1.9738e-13	1.20904e-05	1.36669e-12	-0.294022	-0.205808	OR6Y1	3.53929e-12	-0.205808
chr14	28457980	28459104	1125	*	3	6.64835e-23	1.01996e-12	7.25239e-07	1.36698e-12	-0.275267	-0.191425		1.57406e-11	-0.191425
chr9	37026418	37027815	1398	*	6	8.37092e-19	5.6117e-13	0.000156231	1.38324e-12	0.252385	0.177759	PAX5	9.14273e-12	0.177759
chr4	138727652	138728775	1124	*	5	1.40182e-14	1.71134e-12	3.49766e-05	1.38837e-12	-0.256076	-0.157439		2.50159e-11	-0.157439
chr6	170784959	170786895	1937	*	4	2.45545e-18	1.97429e-10	2.38993e-06	1.41712e-12	-0.333263	-0.182188		1.79724e-09	-0.182188
chr22	39748412	39749688	1277	*	4	9.27261e-17	1.5554e-13	2.08567e-05	1.43578e-12	-0.245821	-0.158192	SYNGR1	2.83931e-12	-0.158192
chr2	121549834	121550021	188	*	4	1.98184e-19	9.35754e-14	7.31689e-05	1.43822e-12	-0.185236	-0.154028	GLI2	1.78098e-12	-0.154028
chr8	12801704	12802825	1122	*	5	1.97389e-13	6.57932e-14	0.000156808	1.44347e-12	-0.258995	-0.181322		1.28883e-12	-0.181322
chr14	20690430	20692622	2193	*	5	2.38528e-12	1.40018e-13	7.99051e-05	1.4455e-12	-0.269076	-0.18074	OR11H6	2.57844e-12	-0.18074
chr11	120765576	120766304	729	*	4	2.25242e-22	1.37126e-12	1.30474e-06	1.46824e-12	-0.265829	-0.183131	GRIK4	2.04993e-11	-0.183131
chr8	49571564	49572424	861	*	6	3.59494e-23	8.39033e-12	5.22907e-06	1.5416e-12	-0.319807	-0.170126	RP11-770E5.1	1.04921e-10	-0.170126
chr8	26308815	26309514	700	*	3	6.73884e-21	3.89761e-13	2.42983e-06	1.56166e-12	-0.210214	-0.160782	BNIP3L	6.53731e-12	-0.160782
chr9	77229866	77230509	644	*	5	1.51821e-20	1.46658e-12	8.33253e-06	1.57714e-12	-0.346681	-0.180391	RORB	2.18299e-11	-0.180391
chr3	150661892	150663357	1466	*	4	8.54412e-18	1.43062e-13	1.63483e-05	1.60202e-12	-0.262361	-0.198274	CLRN1-AS1, RP11-166N6.2, CLRN1	2.63119e-12	-0.198274
chr12	71085131	71085294	164	*	2	2.14768e-25	4.90139e-13	2.1788e-07	1.6369e-12	-0.310503	-0.293791	PTPRR	8.05499e-12	-0.293791
chr10	5653948	5654125	178	*	2	6.8557e-27	4.99694e-13	2.21423e-07	1.66905e-12	-0.386324	-0.330253		8.18934e-12	-0.330253
chr17	8781487	8783908	2422	*	4	3.4375e-10	3.99836e-13	2.65854e-05	1.6731e-12	-0.236717	-0.161844	PIK3R5	6.69549e-12	-0.161844
chr17	39458879	39460103	1225	*	5	3.59454e-17	3.68889e-11	1.09232e-05	1.67881e-12	-0.315596	-0.182889	KRTAP29-1	3.99363e-10	-0.182889
chr10	108460467	108460517	51	*	3	7.76665e-20	2.26687e-13	7.91564e-06	1.70109e-12	-0.239954	-0.233823	SORCS1	4.00429e-12	-0.233823
chr4	157217817	157219121	1305	*	4	1.99684e-15	3.30796e-13	2.62292e-05	1.71151e-12	-0.267767	-0.157052		5.64405e-12	-0.157052
chr5	150713027	150713471	445	*	3	2.16017e-20	2.92183e-13	3.32607e-06	1.75745e-12	-0.28059	-0.232084	SLC36A2	5.05798e-12	-0.232084
chr11	57368043	57369082	1040	*	3	1.82048e-13	2.66092e-13	3.74937e-06	1.76983e-12	-0.19884	-0.188383	SERPING1	4.63141e-12	-0.188383
chr17	74442338	74443080	743	*	3	1.60418e-16	2.25661e-13	1.19728e-05	1.80063e-12	-0.197185	-0.172201	UBE2O	3.99296e-12	-0.172201
chr4	43135064	43135746	683	*	6	7.75195e-21	2.01062e-12	2.21611e-05	1.80463e-12	-0.293221	-0.151073		2.89224e-11	-0.151073
chr10	129978344	129979375	1032	*	4	6.5902e-15	3.11699e-13	4.91819e-06	1.80846e-12	-0.270561	-0.218574		5.36228e-12	-0.218574
chr14	82927665	82927718	54	*	3	4.61108e-19	2.26483e-13	1.45331e-05	1.84976e-12	-0.310415	-0.293825		4.00239e-12	-0.293825
chr21	28941985	28942728	744	*	3	9.39339e-19	2.38327e-13	1.0564e-05	1.86632e-12	-0.274351	-0.23041		4.18321e-12	-0.23041
chr1	209931334	209933361	2028	*	5	4.98287e-17	3.69273e-10	4.63277e-06	1.88181e-12	-0.29941	-0.150616	TRAF3IP3	3.12842e-09	-0.150616
chr1	207626214	207626535	322	*	4	8.5212e-22	1.30103e-13	6.93138e-05	1.89807e-12	-0.268087	-0.207323		2.411e-12	-0.207323
chr21	31990349	31991143	795	*	3	6.0369e-23	4.65422e-13	1.63109e-06	1.95773e-12	-0.279907	-0.196006		7.67919e-12	-0.196006
chr12	119326522	119327312	791	*	4	1.46149e-17	2.07051e-13	1.6103e-05	1.96854e-12	-0.202358	-0.157016	RP11-357K6.3	3.68722e-12	-0.157016
chr1	109279107	109280011	905	*	3	3.36487e-21	3.84287e-13	1.26175e-06	2.01752e-12	-0.201237	-0.16825	FNDC7	6.46115e-12	-0.16825
chr15	69447132	69447290	159	*	3	8.18855e-20	3.65944e-13	3.79089e-06	2.0286e-12	-0.301262	-0.208687		6.20804e-12	-0.208687
chr8	67925392	67926240	849	*	4	1.67119e-17	1.828e-12	4.41884e-06	2.04822e-12	-0.320201	-0.213785	PPP1R42	2.6553e-11	-0.213785
chr12	78836408	78837100	693	*	4	5.18029e-18	1.3845e-13	8.71473e-05	2.11229e-12	-0.270483	-0.178574	RP11-754N21.1, RP11-90C1.1	2.55201e-12	-0.178574
chr7	93189633	93190462	830	*	5	3.23213e-18	1.64863e-13	0.000127116	2.13946e-12	-0.264662	-0.176054	CALCR	2.99895e-12	-0.176054
chr11	119037210	119037285	76	*	2	4.40947e-25	6.49744e-13	2.53601e-07	2.16204e-12	-0.306029	-0.265862	NLRX1	1.04871e-11	-0.265862
chr5	153279770	153282014	2245	*	6	1.1977e-14	6.72596e-12	2.8002e-05	2.17485e-12	-0.259512	-0.152311	RP11-461L18.1	8.60512e-11	-0.152311
chr7	9776170	9776940	771	*	5	3.21522e-26	8.36471e-12	8.47557e-07	2.19192e-12	-0.383017	-0.170431		1.04632e-10	-0.170431
chr16	25435565	25436521	957	*	4	6.16987e-19	3.30158e-13	1.4145e-05	2.19456e-12	-0.299357	-0.182955		5.6378e-12	-0.182955
chr14	51794932	51796530	1599	*	4	5.22619e-16	1.70111e-13	5.81765e-05	2.22115e-12	-0.194829	-0.171312	LINC00519	3.08782e-12	-0.171312
chr13	36497471	36497877	407	*	3	2.33992e-19	3.18636e-13	6.60877e-06	2.24831e-12	-0.215249	-0.19805	DCLK1	5.46127e-12	-0.19805
chr1	35395541	35396310	770	*	5	4.77741e-19	3.67481e-13	0.000109403	2.24896e-12	0.307291	0.214636		6.22902e-12	0.214636
chr10	134385407	134386090	684	*	3	1.29988e-21	7.73467e-13	1.40733e-06	2.2769e-12	-0.283364	-0.193368	INPP5A	1.22929e-11	-0.193368
chr10	11755103	11755736	634	*	3	1.52112e-19	3.69334e-13	4.01285e-06	2.31299e-12	-0.203588	-0.152995		6.24515e-12	-0.152995
chr13	36705041	36706433	1393	*	8	4.47432e-17	2.00875e-13	0.000868653	2.35131e-12	0.261502	0.161283	DCLK1	3.59265e-12	0.161283
chr14	100942739	100943363	625	*	3	5.32249e-19	3.10257e-13	1.14078e-05	2.36791e-12	-0.25591	-0.209377	WDR25	5.34411e-12	-0.209377
chr15	25479313	25481210	1898	*	4	7.54664e-15	6.74313e-13	4.16265e-06	2.43956e-12	-0.357301	-0.181668	SNHG14, SNORD115-35	1.08373e-11	-0.181668
chr20	38412874	38414049	1176	*	3	3.16232e-21	8.45569e-13	1.40388e-06	2.48307e-12	-0.330216	-0.244969		1.33064e-11	-0.244969
chr2	9960583	9960899	317	*	3	9.72179e-23	2.4541e-12	8.84608e-07	2.50917e-12	-0.272766	-0.196168		3.47363e-11	-0.196168
chr8	56014406	56015785	1380	*	7	2.39808e-17	2.43389e-13	0.000237732	2.51513e-12	0.201168	0.159175	XKR4	4.26846e-12	0.159175
chr4	74920559	74921577	1019	*	4	1.80112e-19	6.05681e-13	8.97015e-06	2.53613e-12	-0.255201	-0.191762	PPBPP2	9.82169e-12	-0.191762
chr11	43856336	43856925	590	*	3	4.55374e-18	3.30542e-13	1.35468e-05	2.59063e-12	0.24715	0.214622	HSD17B12, RP11-613D13.5	5.64203e-12	0.214622
chr5	172181319	172182034	716	*	4	5.37412e-28	5.02368e-11	5.90073e-07	2.65079e-12	-0.296035	-0.163836		5.28039e-10	-0.163836
chr11	28923204	28923774	571	*	4	3.65952e-20	1.25974e-12	5.24216e-06	2.67927e-12	-0.344466	-0.209596	RP11-115J23.1	1.90101e-11	-0.209596
chr9	123294994	123295319	326	*	3	7.80223e-19	3.46313e-13	1.31487e-05	2.68504e-12	-0.183994	-0.16022	CDK5RAP2	5.89669e-12	-0.16022
chr11	19082514	19083542	1029	*	4	5.58443e-19	4.07815e-13	9.82753e-06	2.69057e-12	-0.266713	-0.205243		6.81809e-12	-0.205243
chr20	30670099	30670571	473	*	3	1.07081e-18	3.79396e-13	7.32418e-06	2.7237e-12	-0.218409	-0.201105	HCK	6.38667e-12	-0.201105
chr15	61050586	61051906	1321	*	3	2.26934e-19	1.4374e-12	1.45775e-06	2.76388e-12	-0.334276	-0.228268	RORA	2.14186e-11	-0.228268
chr9	99639590	99640043	454	*	3	5.21668e-19	3.88843e-13	7.69617e-06	2.81302e-12	0.211886	0.200463		6.52455e-12	0.200463
chr10	24608565	24608630	66	*	2	7.13576e-26	8.9761e-13	1.63412e-07	2.82764e-12	-0.278464	-0.265648	KIAA1217	1.4035e-11	-0.265648
chr3	44626269	44626860	592	*	8	7.08564e-19	2.52461e-12	0.000779366	2.88922e-12	0.265678	0.170578	RP11-944L7.5, ZNF660, ZNF197, RP11-944L7.4	3.55285e-11	0.170578
chr21	21630687	21632374	1688	*	4	1.17257e-13	5.90175e-13	6.92899e-06	2.91279e-12	-0.319325	-0.159075	AP001171.1	9.58147e-12	-0.159075
chr6	6622864	6624448	1585	*	5	7.17998e-16	1.40837e-12	1.92583e-05	3.05525e-12	-0.24502	-0.156978	LY86, LY86-AS1	2.10087e-11	-0.156978
chr17	56246182	56247036	855	*	6	2.30452e-19	9.51346e-13	7.00657e-05	3.12533e-12	-0.257364	-0.153816	OR4D2	1.47806e-11	-0.153816
chr11	132394133	132394991	859	*	4	6.13412e-18	2.28711e-13	5.32596e-05	3.15251e-12	-0.272894	-0.18281	OPCML	4.03661e-12	-0.18281
chr11	115803285	115803529	245	*	4	3.11376e-20	1.71619e-12	2.21853e-06	3.1622e-12	-0.333927	-0.193334	AP000797.4	2.50692e-11	-0.193334
chr5	7978936	7980079	1144	*	4	6.31899e-20	5.45334e-12	4.46951e-06	3.17401e-12	-0.334043	-0.203149		7.09497e-11	-0.203149
chr9	73477878	73479017	1140	*	6	4.77031e-17	3.36206e-11	0.000110233	3.23074e-12	-0.278942	-0.17156	TRPM3	3.68204e-10	-0.17156
chr4	185016264	185017300	1037	*	3	7.81793e-18	5.77096e-13	2.27874e-06	3.30256e-12	-0.215151	-0.163728	ENPP6	9.38013e-12	-0.163728
chr5	17684299	17684666	368	*	6	8.22954e-18	1.72094e-13	0.000342601	3.321e-12	-0.207582	-0.151071		3.12152e-12	-0.151071
chr17	42871894	42872593	700	*	3	2.05836e-18	4.3331e-13	1.55371e-05	3.3874e-12	-0.264255	-0.194883	CTC-296K1.4	7.20086e-12	-0.194883
chr3	188850137	188851243	1107	*	4	2.03049e-18	1.0402e-12	7.14847e-06	3.43572e-12	-0.331757	-0.199179	TPRG1	1.60291e-11	-0.199179
chr7	114458963	114459947	985	*	3	4.1336e-18	4.94994e-13	1.03748e-05	3.46793e-12	-0.304062	-0.228741		8.12514e-12	-0.228741
chr3	157019345	157019556	212	*	3	1.17536e-18	4.61415e-13	1.11514e-05	3.46946e-12	-0.229655	-0.19229	RP11-550I24.2, VEPH1	7.62217e-12	-0.19229
chr10	71217109	71218586	1478	*	3	2.18911e-20	1.34701e-12	1.0512e-06	3.59606e-12	-0.327562	-0.183533	TSPAN15	2.02022e-11	-0.183533
chr7	135776317	135777280	964	*	2	5.38392e-20	1.17904e-12	1.57324e-07	3.63108e-12	-0.331108	-0.240321		1.79488e-11	-0.240321
chr11	23185718	23186659	942	*	4	2.25973e-16	2.53593e-12	1.5028e-05	3.67627e-12	-0.26008	-0.184398	RP11-266A24.1	3.56757e-11	-0.184398
chr12	21488180	21489684	1505	*	5	3.11389e-16	3.06577e-13	6.12909e-05	3.78826e-12	-0.260475	-0.171205	SLCO1A2	5.28466e-12	-0.171205
chr8	113900516	113900638	123	*	3	5.97869e-20	8.62451e-13	1.64134e-06	3.79579e-12	-0.247643	-0.218405	CSMD3	1.35669e-11	-0.218405
chr2	66609248	66610388	1141	*	4	2.31406e-15	3.10806e-13	3.38838e-05	3.81009e-12	-0.265895	-0.210062		5.35135e-12	-0.210062
chr14	93160451	93160501	51	*	2	3.1772e-24	1.17073e-12	3.34755e-07	3.85511e-12	-0.301635	-0.291145		1.78354e-11	-0.291145
chr17	71580471	71581063	593	*	3	7.08546e-21	1.23228e-12	1.89087e-06	3.87096e-12	-0.203653	-0.16321	SDK2	1.86364e-11	-0.16321
chr3	72777245	72778427	1183	*	4	9.50541e-19	1.35545e-12	1.39975e-05	3.88651e-12	-0.237492	-0.158262		2.03068e-11	-0.158262
chr19	57641846	57642998	1153	*	4	1.52635e-18	1.21561e-12	8.22804e-06	3.93236e-12	-0.319481	-0.186129	USP29	1.84177e-11	-0.186129
chr16	8420802	8421149	348	*	2	3.68751e-23	1.21251e-12	3.23776e-07	3.97588e-12	-0.315757	-0.296173	RP11-568A19.1	1.83842e-11	-0.296173
chr17	32595801	32596214	414	*	3	1.06717e-22	4.98234e-12	9.67611e-07	4.11446e-12	-0.344678	-0.228332		6.55614e-11	-0.228332
chr16	56354968	56355250	283	*	2	1.05012e-22	1.25391e-12	3.64734e-07	4.1393e-12	-0.21038	-0.197834	GNAO1	1.89359e-11	-0.197834
chr10	121415189	121416041	853	*	3	9.78128e-23	2.62368e-12	8.41035e-07	4.19786e-12	-0.37199	-0.237277	BAG3	3.67608e-11	-0.237277
chr1	19040416	19041952	1537	*	4	1.26428e-14	1.28739e-12	1.64507e-05	4.29149e-12	-0.23788	-0.1866	PAX7	1.9378e-11	-0.1866
chr9	94183343	94184131	789	*	3	1.25925e-20	1.76278e-12	2.22287e-06	4.29429e-12	0.310099	0.239064	NFIL3	2.56684e-11	0.239064
chr1	102187907	102189406	1500	*	6	1.75237e-13	1.49244e-13	0.000236693	4.30384e-12	-0.213616	-0.151945	RP11-411H5.1	2.7352e-12	-0.151945
chr1	107359588	107360492	905	*	3	7.52916e-16	7.21371e-13	8.05313e-06	4.40701e-12	-0.249328	-0.226277		1.15222e-11	-0.226277
chr1	111019508	111020066	559	*	3	1.1057e-18	6.19666e-13	1.05224e-05	4.41386e-12	-0.300211	-0.212717		1.00289e-11	-0.212717
chr1	229543009	229543603	595	*	4	6.69835e-20	6.9415e-13	2.09352e-05	4.41549e-12	0.304122	0.229089		1.11345e-11	0.229089
chr4	74809912	74810310	399	*	3	2.05949e-18	6.79852e-13	9.07373e-06	4.47391e-12	0.291539	0.229935	CXCL1P	1.09221e-11	0.229935
chr12	74677455	74678596	1142	*	4	1.2573e-19	2.49666e-12	3.94091e-06	4.5306e-12	-0.245045	-0.180825	RP11-81H3.2	3.52e-11	-0.180825
chr4	143394762	143395856	1095	*	3	4.52863e-17	6.23414e-13	1.72204e-05	4.8041e-12	-0.212806	-0.173955	INPP4B	1.00817e-11	-0.173955
chr14	61822607	61822809	203	*	2	1.94392e-22	1.4715e-12	3.95223e-07	4.84533e-12	-0.303434	-0.302598	PRKCH	2.18954e-11	-0.302598
chr2	143929752	143930580	829	*	5	4.25521e-17	4.20543e-13	9.42475e-05	4.8557e-12	-0.267932	-0.178476	ARHGAP15	7.00269e-12	-0.178476
chr17	27338879	27339103	225	*	3	7.35991e-19	7.8671e-13	8.5252e-06	4.97232e-12	-0.221247	-0.157599	PIPOX	1.24843e-11	-0.157599
chr12	108229170	108230266	1097	*	3	5.63785e-16	7.03892e-13	1.19931e-05	5.0411e-12	-0.343554	-0.252554		1.12734e-11	-0.252554
chr2	122701993	122702187	195	*	2	2.26546e-22	1.53447e-12	4.07403e-07	5.05257e-12	-0.371802	-0.326216		2.27184e-11	-0.326216
chr13	110780558	110782114	1557	*	5	9.31617e-17	3.68661e-13	8.56146e-05	5.14295e-12	-0.338121	-0.155322		6.24394e-12	-0.155322
chr3	179164325	179165750	1426	*	4	1.36998e-14	2.11677e-12	4.79978e-06	5.1994e-12	-0.270536	-0.151206	GNB4	3.03024e-11	-0.151206
chr15	29402675	29403393	719	*	3	5.45786e-17	7.2123e-13	1.1103e-05	5.22181e-12	-0.25599	-0.191997	APBA2	1.15222e-11	-0.191997
chr12	58480719	58481610	892	*	6	4.783e-19	1.58566e-10	6.2833e-05	5.28703e-12	-0.258897	-0.150199		1.48379e-09	-0.150199
chr21	16031298	16032484	1187	*	5	1.39689e-15	2.42682e-13	0.000233177	5.355e-12	-0.174311	-0.151637		4.25785e-12	-0.151637
chr18	7753486	7753783	298	*	2	2.25516e-24	1.67634e-12	3.62803e-07	5.44828e-12	-0.376249	-0.333553	PTPRM, RP11-678G15.2	2.45649e-11	-0.333553
chr8	22573179	22573759	581	*	3	1.38129e-19	1.12069e-12	2.43558e-06	5.44845e-12	-0.160742	-0.153428	RP11-459E5.1, PEBP4	1.71612e-11	-0.153428
chr18	76732773	76734785	2013	*	6	6.20886e-15	1.35204e-12	5.29129e-05	5.44886e-12	0.262449	0.15996		2.0263e-11	0.15996
chr1	834183	834356	174	*	3	6.6307e-21	1.73713e-12	8.00759e-07	5.44981e-12	-0.214984	-0.186531		2.53572e-11	-0.186531
chr2	34962394	34963498	1105	*	3	5.4992e-16	9.4714e-13	5.65116e-06	5.47544e-12	-0.328231	-0.223935	AC073218.2	1.47318e-11	-0.223935
chr3	193587264	193588672	1409	*	5	1.6779e-15	7.96001e-13	6.77433e-05	5.64833e-12	-0.241991	-0.164883		1.25902e-11	-0.164883
chr19	46379026	46380134	1109	*	5	2.15913e-19	1.52878e-10	0.000102153	5.76346e-12	0.229757	0.168641		1.43509e-09	0.168641
chr9	34978840	34979547	708	*	4	3.92842e-19	5.65717e-11	2.10497e-06	5.77973e-12	-0.245521	-0.151572	KIAA1045	5.87782e-10	-0.151572
chr16	80061290	80062012	723	*	3	7.24501e-22	4.72704e-12	1.45002e-06	5.78511e-12	-0.341982	-0.240369		6.25387e-11	-0.240369
chr11	113658439	113659244	806	*	4	1.1051e-19	1.85575e-12	4.98258e-06	5.79752e-12	-0.264111	-0.154972		2.69279e-11	-0.154972
chr9	117816344	117818306	1963	*	5	2.14941e-15	6.60048e-13	3.35528e-05	5.99871e-12	-0.310337	-0.154247	TNC	1.06327e-11	-0.154247
chr4	109799253	109800066	814	*	2	1.16307e-17	1.90815e-12	4.21183e-07	6.22751e-12	-0.398361	-0.355668	COL25A1	2.76005e-11	-0.355668
chr6	136915088	136915556	469	*	3	4.25624e-18	8.69973e-13	1.53473e-05	6.47567e-12	-0.361662	-0.34928	MAP3K5	1.36673e-11	-0.34928
chr1	235758973	235760094	1122	*	3	8.33946e-21	5.94855e-12	1.45263e-06	6.70289e-12	-0.292185	-0.187641	GNG4	7.69587e-11	-0.187641
chr1	159408079	159410002	1924	*	6	8.57534e-14	3.32783e-12	0.000136184	6.77131e-12	-0.258329	-0.155534	OR10J1, RP11-550P17.5	4.56111e-11	-0.155534
chr22	22696199	22696446	248	*	3	1.1742e-18	1.43805e-12	4.34991e-06	6.81952e-12	-0.23271	-0.17324		2.14207e-11	-0.17324
chr4	20542259	20543156	898	*	3	5.558e-17	1.18508e-12	5.12656e-06	6.94967e-12	-0.282811	-0.211042	SLIT2	1.80209e-11	-0.211042
chr1	20799799	20800052	254	*	4	6.3415e-18	8.84336e-13	4.29919e-05	6.95049e-12	0.185714	0.157245		1.38692e-11	0.157245
chr2	222434497	222436149	1653	*	6	5.37021e-29	5.21343e-07	2.97124e-06	6.98994e-12	0.385681	0.170451	EPHA4	1.80168e-06	0.170451
chr21	31992208	31992867	660	*	4	2.54871e-19	6.62132e-12	5.80254e-06	7.13966e-12	-0.235035	-0.151513		8.4948e-11	-0.151513
chr8	101845088	101845098	11	*	2	1.16818e-21	2.18172e-12	4.83721e-07	7.14117e-12	-0.308509	-0.301803		3.11036e-11	-0.301803
chr17	48970334	48971001	668	*	4	2.91311e-19	2.5429e-12	1.68159e-05	7.23605e-12	-0.260698	-0.1635	TOB1-AS1	3.57495e-11	-0.1635
chr18	10390019	10390456	438	*	3	2.24151e-19	1.55372e-12	2.81225e-06	7.39867e-12	-0.245027	-0.172969		2.29542e-11	-0.172969
chr3	46204062	46205005	944	*	3	1.99546e-14	2.04991e-12	4.16425e-06	7.46812e-12	-0.194531	-0.161425		2.94468e-11	-0.161425
chr4	184098179	184099193	1015	*	4	2.85642e-21	5.32345e-12	1.16232e-06	7.57106e-12	-0.311075	-0.176021	WWC2	6.95212e-11	-0.176021
chr20	35890264	35891086	823	*	4	4.13318e-17	1.75916e-12	3.35145e-05	7.65111e-12	-0.239292	-0.162345		2.56427e-11	-0.162345
chr1	244465826	244466428	603	*	2	4.22855e-20	2.388e-12	4.5355e-07	7.7431e-12	-0.263064	-0.228541		3.39163e-11	-0.228541
chr6	70768321	70769605	1285	*	4	1.63247e-12	1.19786e-12	1.77402e-05	7.82383e-12	-0.299773	-0.207198	COL19A1	1.82019e-11	-0.207198
chr11	113851024	113852043	1020	*	3	3.841e-18	2.5482e-12	2.48771e-06	7.89293e-12	-0.221296	-0.182639	HTR3A	3.57946e-11	-0.182639
chr7	18447096	18448597	1502	*	3	6.82175e-13	7.91559e-12	1.45031e-06	8.12218e-12	-0.308071	-0.211118	HDAC9	9.97048e-11	-0.211118
chr20	47421944	47423229	1286	*	3	6.91486e-15	1.48179e-12	3.76411e-06	8.18791e-12	-0.187526	-0.155037	PREX1	2.20169e-11	-0.155037
chr4	55452065	55452364	300	*	2	5.109e-23	2.62994e-12	3.06032e-07	8.19806e-12	-0.355129	-0.272463		3.68236e-11	-0.272463
chr2	157909201	157909644	444	*	2	1.04619e-20	2.50977e-12	5.2059e-07	8.19826e-12	-0.297004	-0.259741		3.53509e-11	-0.259741
chr16	83829911	83830599	689	*	3	8.42028e-17	1.1445e-12	1.63613e-05	8.23092e-12	-0.33755	-0.253519	CDH13, RP11-483P21.2	1.74742e-11	-0.253519
chr2	212825611	212826335	725	*	3	3.57394e-17	1.08601e-12	2.29143e-05	8.39074e-12	-0.29495	-0.282121	ERBB4	1.66794e-11	-0.282121
chr10	76349212	76349339	128	*	3	7.75548e-18	1.15432e-12	1.61827e-05	8.40148e-12	0.291223	0.252484	ADK	1.76112e-11	0.252484
chr7	116151921	116152240	320	*	3	1.2245e-17	1.11158e-12	2.34511e-05	8.60851e-12	-0.243545	-0.194354		1.70406e-11	-0.194354
chr12	116941069	116941140	72	*	2	2.79528e-21	2.64024e-12	5.32324e-07	8.61551e-12	-0.340927	-0.328813		3.69305e-11	-0.328813
chr3	25394538	25394824	287	*	3	1.48224e-19	3.157e-12	3.29301e-06	8.63395e-12	-0.355478	-0.264087	RARB	4.34706e-11	-0.264087
chr5	163635997	163636568	572	*	4	2.85063e-18	8.90963e-13	2.8367e-05	8.66858e-12	-0.294087	-0.16026	CTC-207P7.1	1.39573e-11	-0.16026
chr10	83633430	83635375	1946	*	8	1.67892e-11	1.29183e-13	0.00153196	8.70915e-12	0.201314	0.154366	NRG3	2.39715e-12	0.154366
chr19	54184271	54184608	338	*	3	1.49034e-18	1.48314e-12	4.56792e-06	8.78597e-12	-0.241024	-0.18903		2.2029e-11	-0.18903
chr8	137500349	137501281	933	*	3	2.37103e-15	5.81021e-12	1.82013e-06	8.85253e-12	-0.297556	-0.214843		7.53332e-11	-0.214843
chr19	52297519	52297556	38	*	2	7.8466e-22	2.78545e-12	5.49314e-07	9.0844e-12	-0.305821	-0.280217	FPR1	3.87563e-11	-0.280217
chr13	43727819	43728589	771	*	3	5.7171e-20	3.33909e-12	2.67136e-06	9.13768e-12	-0.236466	-0.189993		4.57351e-11	-0.189993
chr22	41462865	41463770	906	*	3	2.94026e-14	1.57828e-12	5.41117e-06	9.1809e-12	-0.214249	-0.179412		2.3251e-11	-0.179412
chr7	78216960	78217054	95	*	3	5.37078e-18	1.32145e-12	1.58207e-05	9.20952e-12	-0.289401	-0.254541	MAGI2	1.98547e-11	-0.254541
chr15	90880152	90880158	7	*	2	4.31878e-21	2.87966e-12	5.60395e-07	9.38878e-12	-0.228327	-0.185297		3.99164e-11	-0.185297
chr5	139265434	139266255	822	*	2	2.8946e-19	3.15833e-12	3.02841e-07	9.7134e-12	-0.315692	-0.258354	NRG2	4.34744e-11	-0.258354
chr18	30992232	30992933	702	*	4	7.83802e-19	8.93943e-12	4.15677e-06	9.80414e-12	-0.350763	-0.218546	CCDC178	1.11118e-10	-0.218546
chr7	38503404	38505101	1698	*	5	1.50337e-18	1.96079e-12	7.31787e-06	9.81584e-12	-0.302945	-0.158233	AMPH	2.82644e-11	-0.158233
chr13	46275104	46277136	2033	*	4	4.80861e-10	7.90785e-13	0.00011262	9.86128e-12	-0.241272	-0.17525	SPERT	1.25298e-11	-0.17525
chr12	127768788	127769091	304	*	4	4.03103e-18	1.22345e-12	1.1604e-05	9.96956e-12	-0.188706	-0.157804	RP11-955H22.1	1.8523e-11	-0.157804
chr11	5019767	5020582	816	*	7	1.54204e-16	1.00669e-11	0.000378056	1.00409e-11	-0.225924	-0.150683	OR51L1	1.24129e-10	-0.150683
chr11	122850140	122851122	983	*	7	3.8109e-18	1.01485e-11	0.000423204	1.0067e-11	0.230647	0.156488	BSX	1.24988e-10	0.156488
chr4	8412007	8412736	730	*	4	1.03976e-16	6.65037e-13	0.000148191	1.0079e-11	-0.169217	-0.155206	ACOX3	1.07006e-11	-0.155206
chr1	1895061	1895206	146	*	3	2.87623e-21	1.17579e-11	1.51262e-06	1.04162e-11	-0.215374	-0.174877	C1orf222	1.42951e-10	-0.174877
chr2	115038926	115038987	62	*	2	5.70623e-22	3.2525e-12	5.78743e-07	1.05617e-11	-0.310243	-0.290965		4.47114e-11	-0.290965
chr11	132526947	132527438	492	*	3	1.7362e-17	1.47917e-12	1.54367e-05	1.05715e-11	-0.268529	-0.213568	OPCML	2.19936e-11	-0.213568
chr6	27512849	27513479	631	*	5	1.75465e-17	1.60504e-12	7.16869e-05	1.05883e-11	0.281852	0.20756		2.36033e-11	0.20756
chr7	50427207	50428404	1198	*	4	2.70842e-14	4.36398e-12	5.16237e-06	1.06272e-11	-0.289739	-0.173945	IKZF1	5.82365e-11	-0.173945
chr2	169402526	169402543	18	*	2	1.32664e-21	3.35588e-12	5.02962e-07	1.07642e-11	-0.375183	-0.33087	CERS6	4.58895e-11	-0.33087
chr19	846179	846354	176	*	3	1.37618e-19	2.85149e-12	1.11327e-06	1.0918e-11	-0.215618	-0.16533	PRTN3	3.95919e-11	-0.16533
chr2	20382303	20382487	185	*	3	6.59562e-18	1.69559e-12	9.02831e-06	1.10945e-11	-0.221801	-0.188712		2.48031e-11	-0.188712
chr6	426812	427538	727	*	3	3.67584e-20	3.48733e-12	6.38932e-07	1.12649e-11	-0.373448	-0.204257		4.74681e-11	-0.204257
chr8	55379034	55380663	1630	*	8	2.31545e-17	9.60047e-13	0.000831599	1.13524e-11	0.238762	0.160309		1.49064e-11	0.160309
chr10	50190845	50191563	719	*	2	7.56711e-18	3.543e-12	5.88825e-07	1.14675e-11	-0.29055	-0.258978	WDFY4, RP11-523O18.5	4.81627e-11	-0.258978
chr8	142297121	142298314	1194	*	4	1.13471e-19	1.17951e-10	1.93214e-05	1.15466e-11	-0.297717	-0.162784	RP11-10J21.5, SLC45A4	1.13863e-09	-0.162784
chr10	3930603	3930704	102	*	2	1.80475e-21	3.70884e-12	4.32801e-07	1.16777e-11	-0.313315	-0.247219		5.02262e-11	-0.247219
chr16	88228257	88228780	524	*	5	2.29943e-20	2.58118e-11	2.69735e-05	1.17105e-11	0.282192	0.150882	LA16c-444G7.2	2.90262e-10	0.150882
chr8	83823753	83824245	493	*	5	3.67105e-19	3.72425e-11	2.20413e-05	1.17998e-11	-0.297518	-0.168476	RP11-731N10.1	4.02667e-10	-0.168476
chr5	163897011	163897262	252	*	3	3.5759e-18	2.05456e-12	5.92019e-06	1.20005e-11	-0.360527	-0.25549	CTC-340A15.2	2.95033e-11	-0.25549
chr8	49862301	49863799	1499	*	4	5.6099e-13	1.36696e-12	2.44875e-05	1.20115e-11	-0.192187	-0.15628		2.04498e-11	-0.15628
chr5	36484508	36484712	205	*	3	2.98469e-18	2.49703e-12	5.60799e-06	1.20453e-11	-0.293008	-0.226119		3.52e-11	-0.226119
chr10	81708991	81709858	868	*	3	2.29884e-15	2.46331e-12	7.52769e-06	1.22621e-11	-0.275555	-0.170071	MBL1P, SFTPD	3.48429e-11	-0.170071
chr1	150185923	150186289	367	*	4	2.50205e-17	1.34199e-12	5.9595e-05	1.2417e-11	0.297428	0.208732		2.01445e-11	0.208732
chr3	149498107	149498335	229	*	3	1.71945e-19	7.23618e-12	2.55751e-06	1.25947e-11	-0.265334	-0.173972	ANKUB1	9.18714e-11	-0.173972
chr16	87440505	87441659	1155	*	4	5.68451e-21	3.26881e-10	4.15703e-06	1.27982e-11	-0.326295	-0.180353	ZCCHC14	2.80129e-09	-0.180353
chr20	51800921	51801844	924	*	4	3.76656e-18	3.32599e-12	3.41704e-05	1.30449e-11	-0.301382	-0.212162	TSHZ2	4.56009e-11	-0.212162
chr3	149102935	149103190	256	*	2	1.08347e-20	4.10269e-12	6.50199e-07	1.32717e-11	-0.308997	-0.279992	TM4SF1-AS1, RP11-278L15.2	5.50325e-11	-0.279992
chr3	157807435	157808628	1194	*	4	8.35614e-19	9.60636e-12	4.15925e-06	1.32774e-11	-0.268471	-0.173536		1.18804e-10	-0.173536
chr22	45939777	45941235	1459	*	3	8.27061e-15	2.41922e-12	8.33741e-06	1.33607e-11	-0.189913	-0.156751	FBLN1	3.42893e-11	-0.156751
chr1	3600735	3600879	145	*	3	8.27336e-19	5.2572e-12	3.76559e-06	1.33889e-11	0.294662	0.200437	TP73	6.88076e-11	0.200437
chr21	31864374	31865766	1393	*	5	6.68171e-15	3.8333e-12	2.00624e-05	1.34674e-11	-0.223308	-0.152431		5.17365e-11	-0.152431
chr14	91002235	91003027	793	*	3	3.64564e-18	2.34997e-12	6.99259e-06	1.36628e-11	-0.187843	-0.164317		3.34105e-11	-0.164317
chr4	189637899	189638046	148	*	2	2.06484e-21	4.25785e-12	6.85165e-07	1.37987e-11	-0.290855	-0.262611		5.69482e-11	-0.262611
chr10	80338775	80339185	411	*	3	1.0366e-23	5.86678e-11	5.60745e-07	1.3961e-11	-0.279535	-0.196322	LINC00856	6.0713e-10	-0.196322
chr17	78041214	78041529	316	*	3	1.86219e-19	3.19985e-12	6.18624e-06	1.4007e-11	-0.35855	-0.2113	CCDC40	4.40313e-11	-0.2113
chr2	169337467	169337576	110	*	2	7.49629e-21	4.42798e-12	5.31677e-07	1.40401e-11	-0.314232	-0.291283	CERS6	5.90147e-11	-0.291283
chr1	222138601	222139170	570	*	2	4.23558e-20	4.46715e-12	4.88432e-07	1.40538e-11	-0.341922	-0.338053	RP11-815M8.1	5.94985e-11	-0.338053
chr5	123919649	123920955	1307	*	3	6.33232e-18	4.09145e-12	2.86854e-06	1.40932e-11	-0.231006	-0.160043		5.48994e-11	-0.160043
chr10	87191696	87193158	1463	*	4	2.84651e-13	1.2078e-12	9.00407e-05	1.41269e-11	-0.216202	-0.187043	RP11-475D12.2, RP11-475D12.1	1.83195e-11	-0.187043
chr6	90020852	90021803	952	*	3	2.09895e-15	2.40456e-12	5.82846e-06	1.41888e-11	-0.189264	-0.15273	GABRR2	3.41282e-11	-0.15273
chr7	8728722	8729840	1119	*	5	5.64319e-18	3.82452e-12	5.95719e-05	1.42591e-11	-0.262823	-0.167241	NXPH1	5.16852e-11	-0.167241
chr4	84071170	84071797	628	*	3	2.93445e-18	2.86882e-12	3.30986e-06	1.43443e-11	-0.311125	-0.183147		3.97903e-11	-0.183147
chr19	48982937	48984318	1382	*	6	1.64101e-17	3.06759e-12	0.000153467	1.43686e-11	0.347593	0.191847	CYTH2, CTC-273B12.8	4.22814e-11	0.191847
chr19	55832610	55833620	1011	*	3	1.17791e-15	2.50906e-12	1.0512e-05	1.46656e-11	-0.205589	-0.155991	TMEM150B	3.53509e-11	-0.155991
chr17	76858248	76858424	177	*	3	2.1545e-19	9.53782e-12	2.24105e-06	1.48569e-11	-0.293173	-0.186155	TIMP2	1.18026e-10	-0.186155
chr10	124067280	124067666	387	*	3	2.70728e-22	5.67139e-11	8.97465e-07	1.48913e-11	-0.365709	-0.217207	BTBD16	5.88966e-10	-0.217207
chr10	80516517	80517487	971	*	3	7.46901e-18	2.54869e-12	6.20734e-06	1.49059e-11	-0.293453	-0.161723		3.57946e-11	-0.161723
chr17	25879003	25879898	896	*	3	4.96993e-19	6.74574e-12	9.60572e-07	1.53642e-11	-0.326469	-0.160356	KSR1	8.62674e-11	-0.160356
chr16	56154595	56155668	1074	*	5	7.51366e-20	1.35781e-10	2.26242e-06	1.54487e-11	-0.335934	-0.153968	RP11-355E10.1, RP11-461O7.1	1.28977e-09	-0.153968
chr19	12831659	12832346	688	*	4	1.11598e-18	1.27844e-12	0.000105387	1.58377e-11	0.216033	0.17357	TNPO2	1.92573e-11	0.17357
chr10	36915266	36915553	288	*	3	5.65946e-18	3.37918e-12	8.6757e-06	1.59167e-11	-0.271078	-0.203083		4.61624e-11	-0.203083
chr7	17274056	17274337	282	*	2	4.40006e-20	5.13488e-12	7.41869e-07	1.65724e-11	-0.385009	-0.370729		6.73552e-11	-0.370729
chr6	66205307	66205895	589	*	4	2.95263e-19	6.70834e-08	5.42176e-06	1.66233e-11	-0.268391	-0.160301	EYS	3.01374e-07	-0.160301
chr11	19681786	19681958	173	*	2	3.5018e-20	5.17447e-12	7.51045e-07	1.67083e-11	-0.237448	-0.189944	NAV2	6.78078e-11	-0.189944
chr2	219613607	219613610	4	*	2	3.98448e-20	5.22553e-12	7.4679e-07	1.68575e-11	-0.163856	-0.154046	TTLL4	6.84362e-11	-0.154046
chr13	27705648	27706214	567	*	3	2.87836e-17	4.4047e-12	6.41259e-06	1.68761e-11	-0.328951	-0.233356	USP12	5.87421e-11	-0.233356
chr8	38261764	38261885	122	*	2	1.87253e-22	5.24553e-12	7.58474e-07	1.69376e-11	-0.207022	-0.2045	LETM2	6.86764e-11	-0.2045
chr1	190232637	190233978	1342	*	4	4.71665e-22	8.48736e-11	1.59129e-06	1.69464e-11	-0.411248	-0.17968	BRINP3	8.47899e-10	-0.17968
chr2	228374652	228376264	1613	*	4	1.0076e-25	2.00827e-10	8.04093e-07	1.71315e-11	-0.326824	-0.172099	AGFG1	1.82378e-09	-0.172099
chr7	27157818	27157855	38	*	2	4.35665e-20	5.43258e-12	7.75762e-07	1.75377e-11	0.345365	0.327307	HOXA-AS2, HOXA3	7.07241e-11	0.327307
chr15	98568117	98568888	772	*	3	6.48626e-16	3.31042e-12	7.23829e-06	1.75652e-11	-0.279092	-0.187718		4.54474e-11	-0.187718
chr12	81226424	81227676	1253	*	4	5.44941e-16	9.69886e-12	4.66014e-06	1.79105e-11	-0.313514	-0.17295	LIN7A	1.19876e-10	-0.17295
chr15	25310098	25310345	248	*	3	3.0791e-19	9.83355e-12	2.97322e-06	1.79614e-11	-0.19726	-0.154986	SNHG14, SNORD116-6	1.21433e-10	-0.154986
chr7	85103284	85104015	732	*	3	3.89868e-18	4.2751e-12	7.50807e-06	1.80036e-11	-0.311065	-0.215945	LINC00972	5.71606e-11	-0.215945
chr17	78793479	78794248	770	*	3	7.89328e-18	3.51627e-12	8.98002e-06	1.80639e-11	-0.209342	-0.177453	RPTOR	4.78307e-11	-0.177453
chr4	34272052	34272461	410	*	3	1.76803e-17	3.26986e-12	8.22738e-06	1.8365e-11	-0.311267	-0.239705		4.49202e-11	-0.239705
chr18	10588980	10589169	190	*	3	1.29667e-17	3.38389e-12	9.99859e-06	1.8402e-11	-0.32342	-0.274462		4.62116e-11	-0.274462
chr15	48709005	48710196	1192	*	3	2.48044e-14	2.6864e-12	1.95218e-05	1.86151e-11	-0.216382	-0.174475	FBN1	3.7513e-11	-0.174475
chr3	159726855	159726973	119	*	3	1.59123e-19	1.84113e-11	1.63393e-06	1.88242e-11	-0.279467	-0.18797	IL12A-AS1	2.13754e-10	-0.18797
chr8	59185164	59185821	658	*	3	3.22679e-18	4.01335e-12	3.50803e-06	1.90182e-11	-0.281387	-0.22312		5.39212e-11	-0.22312
chr12	70218530	70219209	680	*	4	1.52089e-16	1.76392e-12	7.42497e-05	1.91232e-11	-0.246149	-0.186781	AC025263.3, MYRFL	2.56761e-11	-0.186781
chr8	134664043	134664279	237	*	2	5.36689e-20	6.13235e-12	7.22414e-07	1.95618e-11	-0.241214	-0.236721		7.91393e-11	-0.236721
chr15	93114062	93115885	1824	*	6	2.72503e-15	3.31904e-11	1.06402e-05	1.97112e-11	-0.325267	-0.15191	LINC00930	3.64358e-10	-0.15191
chr12	103355012	103356060	1049	*	6	3.26598e-19	6.26619e-11	0.000186396	1.97489e-11	0.227541	0.162762		6.43652e-10	0.162762
chr5	19040104	19040236	133	*	2	1.82553e-21	6.63691e-12	4.07147e-07	1.99659e-11	-0.317987	-0.299909	RP11-124N3.3	8.51218e-11	-0.299909
chr17	72476131	72476628	498	*	2	5.73458e-19	6.27374e-12	8.20537e-07	2.01812e-11	-0.226715	-0.204402	CD300A	8.08886e-11	-0.204402
chr12	120752128	120752270	143	*	3	3.01247e-18	6.40349e-12	2.93199e-06	2.04996e-11	-0.275335	-0.163037		8.23824e-11	-0.163037
chr6	51814354	51815507	1154	*	5	8.78194e-18	3.39961e-12	4.97518e-05	2.09208e-11	-0.324733	-0.16429	PKHD1	4.63958e-11	-0.16429
chr21	30047188	30048633	1446	*	4	1.28399e-13	5.73809e-11	1.18317e-05	2.09744e-11	-0.302553	-0.192232		5.95181e-10	-0.192232
chr16	1316081	1316510	430	*	4	1.64823e-17	4.22806e-12	1.69387e-05	2.13416e-11	-0.221526	-0.176183		5.66045e-11	-0.176183
chr8	12646117	12646908	792	*	4	2.11513e-17	5.88547e-12	8.75877e-06	2.13641e-11	-0.290878	-0.203142	RP11-252C15.1	7.62138e-11	-0.203142
chr22	48444379	48445267	889	*	3	1.22339e-16	4.11361e-12	1.06862e-05	2.13887e-11	-0.347372	-0.250995		5.51612e-11	-0.250995
chr1	165470749	165472919	2171	*	5	7.10213e-14	1.39598e-11	4.20133e-05	2.1739e-11	-0.228701	-0.175705	RP11-280O1.2	1.66735e-10	-0.175705
chr2	218114431	218116143	1713	*	5	4.02132e-20	6.94338e-10	1.38949e-06	2.22559e-11	-0.363149	-0.173103		5.47468e-09	-0.173103
chr6	157137784	157137791	8	*	2	4.29617e-20	6.98245e-12	8.65297e-07	2.24198e-11	-0.220186	-0.217572	ARID1B	8.90311e-11	-0.217572
chr2	1695316	1695357	42	*	2	1.2033e-19	6.99811e-12	8.81626e-07	2.24981e-11	-0.283667	-0.282396	PXDN	8.91843e-11	-0.282396
chr3	10994648	10995587	940	*	2	4.3981e-14	7.13862e-12	8.67769e-07	2.28989e-11	-0.309611	-0.283993		9.07437e-11	-0.283993
chr17	77202212	77203560	1349	*	3	1.48013e-12	3.36521e-12	2.34481e-05	2.31713e-11	-0.24074	-0.169563	RBFOX3	4.59868e-11	-0.169563
chr7	50599369	50599400	32	*	2	1.79511e-20	7.28624e-12	8.91743e-07	2.33935e-11	-0.259666	-0.257693	DDC	9.24504e-11	-0.257693
chr20	43802104	43803485	1382	*	4	4.21894e-20	2.92899e-11	4.67456e-06	2.35409e-11	-0.233979	-0.153999		3.25062e-10	-0.153999
chr15	99193929	99195143	1215	*	8	7.25969e-21	2.28826e-09	5.10254e-05	2.37141e-11	0.300065	0.159327	IGF1R	1.5783e-08	0.159327
chr7	45500116	45500384	269	*	3	1.23836e-17	3.31373e-12	2.76889e-05	2.41466e-11	-0.205369	-0.171749	AC073325.1	4.54778e-11	-0.171749
chr1	216596639	216597707	1069	*	4	5.43918e-17	4.777e-12	6.05027e-05	2.41687e-11	-0.238449	-0.168274	USH2A	6.31395e-11	-0.168274
chr3	55398000	55398548	549	*	2	2.24271e-19	7.63366e-12	8.92925e-07	2.44501e-11	-0.310829	-0.305047		9.6446e-11	-0.305047
chr1	207818003	207818818	816	*	8	3.18868e-16	7.2369e-13	0.00178587	2.46366e-11	0.275915	0.152939	CR1L, CD46P1	1.15504e-11	0.152939
chr11	44976423	44977160	738	*	2	8.84965e-19	8.21858e-12	4.60027e-07	2.4662e-11	-0.242287	-0.214858		1.03021e-10	-0.214858
chr5	86092045	86092754	710	*	3	3.22264e-16	3.52463e-12	2.58862e-05	2.47446e-11	-0.297974	-0.234671		4.79287e-11	-0.234671
chr6	136356475	136356851	377	*	4	4.05653e-17	8.81506e-12	2.19254e-05	2.49821e-11	-0.281882	-0.201259	PDE7B	1.09736e-10	-0.201259
chr3	112817087	112817341	255	*	2	1.82609e-19	7.85e-12	9.10188e-07	2.51408e-11	-0.265671	-0.244776	RP11-572M11.4	9.89386e-11	-0.244776
chr11	110561723	110562826	1104	*	4	2.96313e-17	4.44539e-12	8.34659e-06	2.53313e-11	-0.236734	-0.159529	ARHGAP20	5.92277e-11	-0.159529
chr11	79113178	79114457	1280	*	4	1.64591e-16	4.63745e-12	1.40129e-05	2.56309e-11	-0.360238	-0.188722	TENM4	6.1471e-11	-0.188722
chr11	120503607	120504209	603	*	2	3.30072e-19	8.39794e-12	5.54879e-07	2.56591e-11	-0.210217	-0.186325	GRIK4	1.04953e-10	-0.186325
chr3	19387737	19387941	205	*	3	2.48126e-17	4.73986e-12	9.82209e-06	2.63475e-11	-0.259678	-0.226243	KCNH8	6.26842e-11	-0.226243
chr6	24877462	24877729	268	*	3	9.25555e-18	3.97899e-12	2.29122e-05	2.6626e-11	-0.213366	-0.174967	FAM65B	5.34942e-11	-0.174967
chr1	234407977	234408686	710	*	4	2.16785e-19	5.30208e-10	9.00689e-06	2.68079e-11	-0.236172	-0.158235	SLC35F3, RP4-799P18.4, RP4-799P18.3	4.30985e-09	-0.158235
chr6	7919789	7920889	1101	*	3	5.8093e-15	7.66468e-12	2.0067e-06	2.74179e-11	-0.189158	-0.152227	TXNDC5, BLOC1S5-TXNDC5	9.67792e-11	-0.152227
chr8	79429818	79429911	94	*	2	1.37579e-22	9.00883e-12	5.84633e-07	2.75361e-11	-0.303071	-0.290433	PKIA, RP11-594N15.2	1.11947e-10	-0.290433
chr7	25590775	25591490	716	*	4	4.59106e-18	6.99876e-12	1.19269e-05	2.7889e-11	-0.247068	-0.181236		8.91843e-11	-0.181236
chr10	125207411	125207606	196	*	3	3.77054e-20	4.96534e-11	8.5109e-07	2.79853e-11	-0.247521	-0.153449	RP11-282I1.1	5.22701e-10	-0.153449
chr10	44757323	44757370	48	*	3	2.0452e-18	7.2034e-12	2.85324e-06	2.8312e-11	-0.206963	-0.173963		9.14832e-11	-0.173963
chr4	190213600	190213793	194	*	2	4.56718e-20	9.59956e-12	5.55242e-07	2.9059e-11	-0.314916	-0.246172		1.18755e-10	-0.246172
chr8	41154384	41155613	1230	*	5	4.549e-19	3.63828e-10	2.82706e-05	2.94854e-11	-0.252015	-0.161917	SFRP1	3.08687e-09	-0.161917
chr13	42600412	42601138	727	*	2	1.15229e-16	9.3275e-12	8.86637e-07	2.95277e-11	-0.272949	-0.269596		1.15561e-10	-0.269596
chr9	32819000	32819636	637	*	3	1.33571e-16	5.25935e-12	1.55823e-05	3.04658e-11	-0.218569	-0.181079		6.88139e-11	-0.181079
chr21	26427029	26427799	771	*	4	2.21258e-16	2.1005e-11	4.34131e-05	3.09738e-11	-0.262865	-0.151432	AP000235.2	2.4044e-10	-0.151432
chr3	38686758	38687384	627	*	3	8.60019e-19	1.18649e-11	5.58202e-06	3.12098e-11	-0.258186	-0.179347	SCN5A	1.44117e-10	-0.179347
chr20	47383551	47384938	1388	*	3	1.6259e-12	8.09308e-12	7.20642e-06	3.37484e-11	-0.27948	-0.190298	PREX1	1.01571e-10	-0.190298
chr3	71515686	71515848	163	*	2	5.2072e-19	1.05764e-11	1.08559e-06	3.37687e-11	-0.265426	-0.249002	FOXP1	1.29872e-10	-0.249002
chr13	31570894	31571686	793	*	3	1.24827e-16	9.30897e-12	3.31514e-06	3.3974e-11	-0.294882	-0.210413		1.15401e-10	-0.210413
chr7	106413465	106415328	1864	*	4	3.3437e-17	1.24243e-10	4.76875e-06	3.43808e-11	-0.380938	-0.16463		1.19189e-09	-0.16463
chr14	83262672	83264057	1386	*	4	4.54282e-23	2.93801e-09	1.39418e-06	3.47501e-11	-0.328992	-0.193244		1.96446e-08	-0.193244
chr2	219028181	219028997	817	*	2	5.99377e-18	1.17585e-11	5.43474e-07	3.49876e-11	-0.283844	-0.233298	CXCR1	1.42951e-10	-0.233298
chr10	22516205	22516316	112	*	2	1.10338e-19	1.15713e-11	6.27374e-07	3.50058e-11	-0.213833	-0.193137		1.40904e-10	-0.193137
chr12	117354631	117354824	194	*	2	4.76282e-19	1.11521e-11	1.03497e-06	3.53755e-11	-0.330746	-0.27356	FBXW8	1.36247e-10	-0.27356
chr13	51909581	51909821	241	*	4	3.84655e-16	3.06683e-12	0.000124916	3.54645e-11	-0.280829	-0.234051		4.22814e-11	-0.234051
chr7	82222420	82223367	948	*	2	7.37926e-14	1.12234e-11	1.01856e-06	3.55446e-11	-0.32288	-0.288744		1.37047e-10	-0.288744
chr1	6879537	6880294	758	*	2	5.06188e-16	1.129e-11	9.91297e-07	3.5667e-11	-0.279067	-0.245614	CAMTA1	1.3782e-10	-0.245614
chr1	208132004	208133116	1113	*	6	2.41328e-17	1.07465e-08	0.000232721	3.6375e-11	0.309665	0.182209		6.10937e-08	0.182209
chr8	918769	919486	718	*	3	3.51575e-17	8.24286e-12	3.55765e-06	3.68911e-11	-0.281387	-0.151434	ERICH1-AS1	1.03263e-10	-0.151434
chr11	89655800	89656509	710	*	4	7.05455e-17	2.88356e-11	3.60818e-05	3.74185e-11	-0.235587	-0.174283		3.20276e-10	-0.174283
chr4	11652180	11652505	326	*	3	3.19228e-18	1.59018e-11	5.35724e-06	3.74897e-11	-0.300461	-0.208125	RP11-281P23.2	1.87556e-10	-0.208125
chr21	18002323	18003062	740	*	4	2.35756e-18	2.016e-11	8.82794e-06	3.78319e-11	-0.348817	-0.211008		2.31982e-10	-0.211008
chr19	11253427	11254045	619	*	3	4.32677e-22	2.36792e-10	1.0052e-06	3.88374e-11	-0.248817	-0.16535	SPC24	2.11024e-09	-0.16535
chr14	95077195	95077254	60	*	2	2.96797e-19	1.22342e-11	1.16407e-06	3.8956e-11	-0.302121	-0.283454	RP11-986E7.7	1.48084e-10	-0.283454
chr5	164775154	164775932	779	*	4	6.47091e-20	1.28765e-10	3.15258e-06	3.93411e-11	-0.338473	-0.17071		1.23073e-09	-0.17071
chr19	6534760	6534774	15	*	4	1.83071e-16	2.7009e-12	0.000237974	3.94598e-11	0.199441	0.184347	TNFSF9	3.77028e-11	0.184347
chr2	58335008	58335178	171	*	3	1.26254e-17	1.66279e-11	4.46619e-06	3.99175e-11	-0.259799	-0.209271	VRK2	1.95067e-10	-0.209271
chr4	157984249	157985595	1347	*	4	3.46023e-18	8.63716e-11	1.39111e-05	3.99945e-11	-0.32159	-0.221345		8.62034e-10	-0.221345
chr9	79055660	79056558	899	*	3	4.78695e-22	2.56088e-10	7.76939e-07	4.06777e-11	-0.235658	-0.172445	GCNT1	2.25989e-09	-0.172445
chr7	146594597	146594670	74	*	2	4.19118e-19	1.33571e-11	8.03396e-07	4.10046e-11	-0.316655	-0.252849	CNTNAP2	1.60274e-10	-0.252849
chr3	26735743	26736240	498	*	4	6.41169e-16	4.27698e-12	8.1342e-05	4.13279e-11	-0.244981	-0.167652	LRRC3B	5.71672e-11	-0.167652
chr7	1639381	1640134	754	*	3	9.24666e-19	2.51954e-11	1.27025e-06	4.13294e-11	-0.20282	-0.151172		2.84099e-10	-0.151172
chr7	154691104	154691857	754	*	3	1.48012e-17	1.08656e-11	4.30969e-06	4.17643e-11	-0.185583	-0.151353		1.3303e-10	-0.151353
chr22	48843289	48844986	1698	*	4	1.65784e-12	2.40081e-11	1.64975e-05	4.19133e-11	-0.239426	-0.161854	RP11-536P6.3	2.71967e-10	-0.161854
chr10	42864633	42864912	280	*	2	4.41353e-24	1.38677e-11	7.47213e-07	4.21664e-11	-0.288913	-0.286716		1.65826e-10	-0.286716
chr8	106837778	106838430	653	*	3	1.40704e-18	1.48282e-11	2.70743e-06	4.23968e-11	-0.34527	-0.218445	RP11-152P17.2	1.75893e-10	-0.218445
chr1	243431778	243432419	642	*	2	2.36124e-18	1.42106e-11	6.58273e-07	4.25732e-11	-0.351325	-0.233727	SDCCAG8	1.69243e-10	-0.233727
chr13	99966887	99967378	492	*	2	4.88845e-19	1.40232e-11	7.88798e-07	4.28343e-11	-0.266868	-0.257992	UBAC2	1.67371e-10	-0.257992
chr2	189360904	189361842	939	*	2	1.051e-14	1.42433e-11	8.04582e-07	4.35446e-11	-0.281363	-0.248519	GULP1	1.6957e-10	-0.248519
chr13	90488675	90489341	667	*	3	4.38795e-17	8.62956e-12	6.60394e-06	4.39085e-11	-0.298631	-0.24811		1.07674e-10	-0.24811
chr19	52067697	52069074	1378	*	3	2.88501e-15	8.32585e-12	1.39648e-05	4.4013e-11	-0.199083	-0.165289	SIGLEC29P	1.04209e-10	-0.165289
chr4	84049907	84050796	890	*	3	1.15556e-18	1.19948e-11	1.84989e-06	4.4611e-11	-0.276938	-0.164313	PLAC8	1.4544e-10	-0.164313
chr12	40948140	40949393	1254	*	4	4.40987e-22	3.76038e-10	1.34307e-06	4.48232e-11	-0.355927	-0.209603	MUC19	3.1799e-09	-0.209603
chr7	134633404	134635185	1782	*	5	8.1879e-12	1.26614e-11	0.000177588	4.52749e-11	-0.241652	-0.15738	CALD1	1.52853e-10	-0.15738
chr11	109694632	109695805	1174	*	4	5.11489e-21	2.07329e-10	3.02782e-06	4.57348e-11	-0.337157	-0.174545		1.87462e-09	-0.174545
chr5	2964805	2965112	308	*	3	6.25811e-18	1.22644e-11	1.00381e-05	4.62516e-11	-0.241972	-0.177012		1.48387e-10	-0.177012
chr11	5530544	5531524	981	*	5	4.94401e-15	3.65573e-12	7.42061e-05	4.64464e-11	-0.304643	-0.173128	HBG2, UBQLN3	4.95492e-11	-0.173128
chr2	161254847	161255064	218	*	3	4.26452e-18	9.25005e-12	1.40912e-05	4.6853e-11	-0.316286	-0.203966	RBMS1	1.14739e-10	-0.203966
chr13	23742687	23743940	1254	*	4	1.14253e-13	2.68748e-11	3.98892e-06	4.78238e-11	-0.207377	-0.1699		3.01074e-10	-0.1699
chr1	12189773	12189847	75	*	2	4.66672e-23	1.76323e-11	3.92649e-07	4.86504e-11	-0.224453	-0.156659	TNFRSF8	2.05458e-10	-0.156659
chr3	115509674	115509739	66	*	2	1.18194e-19	1.72565e-11	5.12053e-07	4.94397e-11	-0.354456	-0.266257		2.01361e-10	-0.266257
chr5	119669207	119669655	449	*	3	9.46451e-17	8.45967e-12	2.18805e-05	5.05894e-11	-0.279068	-0.221298		1.05629e-10	-0.221298
chr17	72580458	72581081	624	*	5	2.7641e-15	1.92828e-12	0.000810896	5.06459e-11	-0.233919	-0.199888	C17orf77, CD300LD	2.7821e-11	-0.199888
chr12	123315278	123315780	503	*	2	8.40277e-18	1.61605e-11	1.24817e-06	5.09389e-11	-0.197947	-0.196811		1.90176e-10	-0.196811
chr3	185245344	185245491	148	*	2	2.75109e-20	1.68796e-11	8.05979e-07	5.1015e-11	-0.306184	-0.239569	LIPH	1.97519e-10	-0.239569
chr1	56409851	56411205	1355	*	4	2.57832e-14	9.31672e-12	9.69401e-05	5.20158e-11	-0.206669	-0.166169	RP11-90C4.3, RP11-90C4.2	1.15462e-10	-0.166169
chr1	167197743	167198727	985	*	2	3.73833e-16	1.90041e-11	4.25735e-07	5.26678e-11	-0.231469	-0.173933	POU2F1	2.20023e-10	-0.173933
chr1	8180911	8181647	737	*	4	4.16978e-20	5.15492e-10	5.32296e-06	5.31717e-11	-0.357318	-0.194345	RP11-431K24.1	4.20587e-09	-0.194345
chr4	5428816	5429860	1045	*	4	1.64821e-17	5.75584e-11	3.61444e-05	5.32098e-11	-0.265977	-0.181993	STK32B	5.96839e-10	-0.181993
chr2	6646581	6647183	603	*	2	7.13311e-21	2.0424e-11	3.03208e-07	5.33909e-11	-0.256922	-0.182465		2.34695e-10	-0.182465
chr16	76349097	76349783	687	*	3	1.06248e-15	1.6586e-11	7.49503e-06	5.34409e-11	-0.200583	-0.18696	CNTNAP4	1.94631e-10	-0.18696
chr5	141595654	141595696	43	*	2	1.15033e-18	1.75434e-11	9.5527e-07	5.37681e-11	-0.307106	-0.266756		2.04595e-10	-0.266756
chr12	89325443	89326323	881	*	3	5.34698e-16	1.08435e-11	6.14052e-06	5.38092e-11	-0.230503	-0.169994		1.32799e-10	-0.169994
chr3	130299763	130300740	978	*	3	1.28282e-15	1.72398e-11	2.19759e-06	5.41299e-11	-0.300165	-0.225929	COL6A6	2.0128e-10	-0.225929
chr5	135388765	135389705	941	*	3	5.78928e-24	1.54479e-08	6.5572e-07	5.42272e-11	-0.284073	-0.15584	TGFBI	8.39155e-08	-0.15584
chr7	114717840	114718104	265	*	3	2.17152e-22	2.87832e-09	4.24387e-07	5.4521e-11	-0.341826	-0.229675	AC068610.5	1.92921e-08	-0.229675
chr12	86422099	86423337	1239	*	4	9.37354e-16	7.33532e-09	7.9049e-06	5.46065e-11	-0.267373	-0.180558	MGAT4C	4.36681e-08	-0.180558
chr18	57829482	57830457	976	*	3	6.12583e-14	1.33634e-11	4.19809e-06	5.48828e-11	-0.310332	-0.228264		1.60303e-10	-0.228264
chr14	29227941	29229455	1515	*	8	1.05492e-14	2.47157e-10	5.89845e-05	5.57068e-11	0.311365	0.155193	RP11-966I7.1	2.19086e-09	0.155193
chr17	63224561	63225392	832	*	4	2.30806e-18	5.27926e-10	3.5378e-05	5.59331e-11	-0.322675	-0.176655		4.29466e-09	-0.176655
chr10	45650227	45650346	120	*	3	1.31764e-19	2.36834e-11	5.74372e-07	5.61155e-11	-0.254827	-0.159763	RP11-445N18.7	2.68729e-10	-0.159763
chr2	136890383	136893013	2631	*	4	1.24195e-11	5.32047e-11	9.78288e-06	5.63822e-11	-0.198493	-0.153717		5.56279e-10	-0.153717
chr11	69577144	69578007	864	*	3	3.10989e-16	1.31042e-10	1.83006e-06	5.71683e-11	-0.227748	-0.154824		1.2493e-09	-0.154824
chr12	10320327	10320770	444	*	4	4.63445e-17	7.41392e-12	4.24058e-05	5.76241e-11	-0.229172	-0.177343	OLR1	9.38125e-11	-0.177343
chr11	5289815	5292829	3015	*	6	6.06956e-11	1.05714e-11	0.000331588	5.78487e-11	-0.26289	-0.152039	HBG2, HBE1	1.29849e-10	-0.152039
chr5	165035006	165036317	1312	*	4	8.51709e-13	1.83243e-11	1.81127e-05	5.81623e-11	-0.276715	-0.17504	CTC-535M15.2	2.12924e-10	-0.17504
chr10	130427658	130427664	7	*	2	1.91921e-18	1.84163e-11	1.43318e-06	5.82424e-11	-0.208242	-0.207253		2.13754e-10	-0.207253
chr12	99324621	99325398	778	*	4	5.82785e-17	1.87277e-11	7.12676e-05	5.85264e-11	-0.28004	-0.1702	ANKS1B	2.17186e-10	-0.1702
chr18	56516933	56517674	742	*	2	2.42742e-16	1.92854e-11	9.32584e-07	5.85984e-11	-0.28523	-0.25304		2.23031e-10	-0.25304
chr7	90453412	90454617	1206	*	3	5.31633e-12	2.52986e-11	6.56585e-06	5.89262e-11	-0.31785	-0.237732	CDK14	2.85109e-10	-0.237732
chr17	75830718	75830800	83	*	2	2.00103e-18	1.90339e-11	1.15507e-06	5.90383e-11	-0.363789	-0.306928		2.20307e-10	-0.306928
chr16	10133433	10133501	69	*	3	4.96065e-16	8.19669e-12	4.44133e-05	5.91581e-11	0.321017	0.273057	GRIN2A	1.02781e-10	0.273057
chr13	32524193	32524836	644	*	3	2.63248e-22	1.8064e-10	5.64746e-07	6.10972e-11	-0.278705	-0.191641	EEF1DP3	1.66226e-09	-0.191641
chr19	15580010	15580721	712	*	7	8.29293e-17	1.85722e-11	0.000241398	6.1229e-11	0.268308	0.165397	PGLYRP2	2.15502e-10	0.165397
chr7	132443002	132443545	544	*	3	3.07624e-16	1.00881e-11	1.85517e-05	6.1368e-11	-0.192447	-0.150684		1.24354e-10	-0.150684
chr6	71836774	71837164	391	*	4	1.55963e-18	6.47329e-11	5.62011e-06	6.14928e-11	-0.301144	-0.179604	U3	6.64104e-10	-0.179604
chr2	107982142	107982799	658	*	4	1.55992e-15	5.37267e-12	9.6082e-05	6.15163e-11	-0.279105	-0.194515	AC096669.1, AC006227.1	7.00758e-11	-0.194515
chr16	82030629	82031434	806	*	2	1.70677e-14	1.96033e-11	1.47858e-06	6.19284e-11	-0.324537	-0.317573	SDR42E1	2.26329e-10	-0.317573
chr14	84522947	84523464	518	*	3	7.94783e-17	1.1451e-11	9.06595e-06	6.24098e-11	-0.210776	-0.177951		1.39662e-10	-0.177951
chr12	41301033	41302214	1182	*	6	4.34295e-17	4.15008e-10	1.10619e-05	6.28262e-11	-0.343358	-0.183518	CNTN1	3.47197e-09	-0.183518
chr6	113971825	113971911	87	*	3	6.18268e-16	8.63121e-12	5.13329e-05	6.35896e-11	-0.215277	-0.195858		1.07674e-10	-0.195858
chr14	81797427	81797568	142	*	2	1.32368e-18	2.08166e-11	1.17584e-06	6.43096e-11	0.184074	0.176893	STON2	2.38602e-10	0.176893
chr12	131608625	131609838	1214	*	3	4.71844e-18	8.99159e-11	2.41262e-06	6.46346e-11	-0.276904	-0.19571	GPR133	8.94828e-10	-0.19571
chr4	24423225	24423967	743	*	3	3.64499e-16	1.31553e-11	1.50121e-05	6.47052e-11	-0.249096	-0.150728		1.583e-10	-0.150728
chr13	23029137	23029611	475	*	2	1.45655e-17	2.07276e-11	1.44927e-06	6.51753e-11	-0.256325	-0.211337		2.37789e-10	-0.211337
chr5	157911719	157912244	526	*	5	2.80473e-15	2.86957e-12	0.000679867	6.54255e-11	-0.221535	-0.160635	RP11-32D16.1	3.97903e-11	-0.160635
chr8	124000360	124001402	1043	*	4	1.59333e-15	7.41279e-12	0.000144223	6.56157e-11	-0.237134	-0.157571		9.38125e-11	-0.157571
chr10	71689487	71690135	649	*	2	4.51213e-18	2.31463e-11	6.36151e-07	6.64808e-11	-0.190515	-0.17278	COL13A1	2.63282e-10	-0.17278
chr7	114849197	114849382	186	*	3	5.7984e-20	1.98411e-09	1.06291e-06	6.85219e-11	-0.322625	-0.198176	AC068610.5	1.38905e-08	-0.198176
chr8	142879636	142880038	403	*	2	4.21873e-18	2.18273e-11	1.49745e-06	6.86072e-11	-0.216384	-0.188976		2.49577e-10	-0.188976
chr15	61029537	61029790	254	*	2	1.54231e-19	2.37517e-11	7.74304e-07	6.96929e-11	-0.25488	-0.23596	RORA	2.69283e-10	-0.23596
chr1	200643601	200644124	524	*	2	9.79606e-18	2.27628e-11	1.137e-06	6.97093e-11	-0.272486	-0.25744	RP11-92G12.3	2.59631e-10	-0.25744
chr19	55868789	55870540	1752	*	3	8.29062e-12	1.61503e-11	7.11414e-06	7.06452e-11	-0.221272	-0.152036	CTD-2105E13.6, FAM71E2	1.90109e-10	-0.152036
chr3	4612758	4612770	13	*	2	6.83358e-19	2.25848e-11	1.59542e-06	7.11988e-11	-0.28409	-0.280446	ITPR1	2.57671e-10	-0.280446
chr3	131758400	131758853	454	*	5	1.75221e-16	4.05456e-10	2.81264e-05	7.16353e-11	-0.274685	-0.173012	CPNE4	3.40028e-09	-0.173012
chr7	129753942	129754847	906	*	3	1.0971e-19	1.92032e-10	1.65274e-06	7.18387e-11	-0.282647	-0.187831	KLHDC10	1.7535e-09	-0.187831
chr8	126714283	126714292	10	*	2	2.13486e-19	2.64221e-11	4.77043e-07	7.21438e-11	-0.30848	-0.234507		2.96643e-10	-0.234507
chr15	42312313	42313231	919	*	2	2.03321e-13	2.3062e-11	1.53208e-06	7.23912e-11	-0.211698	-0.190143	PLA2G4E	2.62539e-10	-0.190143
chr8	128227686	128228107	422	*	2	8.03268e-20	2.66025e-11	4.77111e-07	7.25905e-11	-0.2082	-0.159535	CCAT1	2.98508e-10	-0.159535
chr1	155976943	155977077	135	*	3	1.48418e-18	1.15141e-10	2.25009e-06	7.29749e-11	-0.292054	-0.18191		1.11332e-09	-0.18191
chr12	54183883	54185035	1153	*	5	3.43617e-18	2.62831e-11	2.45278e-05	7.43653e-11	-0.275228	-0.152034		2.95322e-10	-0.152034
chr21	31693753	31694105	353	*	5	1.26912e-17	7.9741e-11	3.01173e-05	7.55671e-11	-0.266583	-0.154112		8.02025e-10	-0.154112
chr19	9988889	9988894	6	*	2	6.99381e-18	2.40463e-11	1.65534e-06	7.57545e-11	-0.193161	-0.173833	OLFM2	2.7227e-10	-0.173833
chr8	71393059	71393217	159	*	3	2.64767e-16	1.40852e-11	1.17568e-05	7.60288e-11	-0.16226	-0.1514	RP11-333A23.4	1.67895e-10	-0.1514
chr2	21645487	21645829	343	*	3	4.07314e-17	1.7172e-11	7.63418e-06	7.63154e-11	-0.229761	-0.18219	AC067959.1, AC011752.1	2.00601e-10	-0.18219
chr6	114810706	114811111	406	*	3	2.15985e-17	2.23961e-11	2.69612e-06	7.70479e-11	-0.297562	-0.203546		2.558e-10	-0.203546
chr15	95141923	95143065	1143	*	3	9.53474e-14	1.1045e-11	4.4503e-05	7.74817e-11	-0.225019	-0.202244		1.34988e-10	-0.202244
chr8	137806993	137808438	1446	*	3	1.35244e-10	2.4048e-11	7.84505e-06	7.75168e-11	-0.230019	-0.18251	RP11-30J20.1	2.7227e-10	-0.18251
chr3	179170617	179171801	1185	*	3	4.90857e-18	1.43756e-11	1.32174e-05	7.76226e-11	-0.204124	-0.172095		1.70964e-10	-0.172095
chr10	133565947	133566574	628	*	2	5.23262e-16	2.48724e-11	1.67301e-06	7.8273e-11	-0.250525	-0.234046		2.8061e-10	-0.234046
chr16	82226519	82227091	573	*	4	5.69005e-18	1.72799e-10	2.29558e-05	7.84491e-11	-0.270109	-0.168446		1.60254e-09	-0.168446
chr7	28518986	28519833	848	*	3	3.16105e-15	3.48908e-11	6.0752e-06	7.95994e-11	-0.310717	-0.230117	CREB5	3.79911e-10	-0.230117
chr2	47752514	47752984	471	*	2	3.28979e-18	2.69613e-11	1.04773e-06	8.09765e-11	-0.23776	-0.21271	MSH2, KCNK12	3.01799e-10	-0.21271
chr5	129095624	129096098	475	*	3	3.40983e-17	3.96066e-11	5.72359e-06	8.1376e-11	-0.331862	-0.263363	KIAA1024L, CTC-575N7.1	4.26377e-10	-0.263363
chr2	176931680	176933407	1728	*	8	2.52156e-16	7.26087e-12	0.000539663	8.14269e-11	0.253674	0.167683		9.21567e-11	0.167683
chr6	125994112	125995305	1194	*	4	1.51046e-16	6.00178e-10	5.44497e-06	8.1747e-11	-0.375319	-0.208528	RP11-624M8.1	4.80339e-09	-0.208528
chr5	142205796	142206724	929	*	2	1.06067e-14	2.79019e-11	8.53268e-07	8.17543e-11	-0.19026	-0.174622	ARHGAP26	3.10904e-10	-0.174622
chr15	93965021	93966025	1005	*	4	3.47384e-12	7.35312e-12	0.000157093	8.20013e-11	-0.21245	-0.161521	RP11-266O8.1, RP11-164C12.2	9.31567e-11	-0.161521
chr21	26472456	26473267	812	*	2	4.18746e-15	2.70607e-11	1.1669e-06	8.2128e-11	-0.25872	-0.243586	7SK	3.02667e-10	-0.243586
chr4	88755412	88757207	1796	*	5	1.48216e-13	5.38413e-12	0.00011829	8.27381e-11	-0.258766	-0.153765	MEPE	7.01813e-11	-0.153765
chr15	94642624	94643799	1176	*	5	4.34311e-15	4.56926e-10	5.05411e-05	8.31175e-11	-0.237332	-0.157998	CTD-2643K12.3	3.774e-09	-0.157998
chr5	133050033	133050477	445	*	3	1.62297e-15	1.15073e-11	5.3384e-05	8.3298e-11	-0.217906	-0.203299		1.40225e-10	-0.203299
chr13	43986058	43987133	1076	*	3	1.59966e-18	1.79429e-10	2.37492e-06	8.36818e-11	-0.363897	-0.231901	ENOX1	1.65406e-09	-0.231901
chr2	113799752	113799787	36	*	2	3.96774e-18	2.79435e-11	1.06721e-06	8.38723e-11	-0.325514	-0.257756	IL36B	3.11284e-10	-0.257756
chr14	95352573	95353300	728	*	2	1.66204e-15	2.69988e-11	1.53242e-06	8.39763e-11	-0.182502	-0.179855		3.02138e-10	-0.179855
chr15	61503372	61504068	697	*	4	1.41387e-17	2.03624e-09	3.14874e-06	8.47076e-11	-0.356648	-0.163828	RORA	1.42123e-08	-0.163828
chr20	38659074	38660218	1145	*	5	3.79897e-16	1.33099e-11	1.72277e-05	8.50939e-11	-0.197519	-0.156688		1.59892e-10	-0.156688
chr2	47419079	47419263	185	*	2	2.04279e-19	3.07156e-11	5.95738e-07	8.53271e-11	-0.271627	-0.264218		3.38891e-10	-0.264218
chr1	75004465	75004809	345	*	2	1.64178e-18	2.93024e-11	8.78309e-07	8.58143e-11	-0.238426	-0.204581	FPGT-TNNI3K, TNNI3K	3.25113e-10	-0.204581
chr12	43040091	43040840	750	*	3	4.49595e-14	1.18902e-11	5.32911e-05	8.58626e-11	-0.252254	-0.17822	RP11-25I15.2, RP11-609L23.1	1.44383e-10	-0.17822
chr2	76672656	76674458	1803	*	5	1.88197e-10	5.52742e-11	1.46479e-05	8.73909e-11	-0.31728	-0.155125		5.75741e-10	-0.155125
chr8	27806014	27806022	9	*	2	7.36827e-18	2.87255e-11	1.39428e-06	8.82884e-11	-0.24764	-0.215953	SCARA5	3.19395e-10	-0.215953
chr15	30212876	30212981	106	*	2	1.6639e-18	3.13945e-11	7.36636e-07	8.95151e-11	-0.406653	-0.328971	TJP1	3.45922e-10	-0.328971
chr4	7185164	7186138	975	*	3	6.52837e-14	7.46872e-11	4.56949e-06	8.96628e-11	-0.230669	-0.176915		7.54824e-10	-0.176915
chr22	29563115	29563734	620	*	2	4.15933e-20	3.65422e-11	3.35043e-07	9.11009e-11	-0.217064	-0.190749	KREMEN1	3.96126e-10	-0.190749
chr4	142607740	142607753	14	*	2	8.69316e-18	2.95322e-11	1.48754e-06	9.11282e-11	-0.296477	-0.246683	IL15	3.27139e-10	-0.246683
chr4	165118368	165120357	1990	*	5	1.36841e-11	2.78798e-11	0.000239016	9.11998e-11	-0.218744	-0.169791	MARCH1, ANP32C	3.10741e-10	-0.169791
chr12	99640309	99640830	522	*	3	1.82458e-16	1.71855e-11	1.47477e-05	9.12552e-11	-0.317859	-0.239465	ANKS1B	2.00702e-10	-0.239465
chr11	123495493	123496000	508	*	3	6.77748e-16	1.4805e-11	2.09945e-05	9.16964e-11	-0.303301	-0.240032	GRAMD1B	1.75667e-10	-0.240032
chr9	25778652	25780037	1386	*	3	3.95426e-14	4.97483e-11	3.20566e-06	9.18499e-11	-0.270643	-0.21396		5.23435e-10	-0.21396
chr12	55845234	55846355	1122	*	5	1.36506e-16	2.88881e-10	8.6564e-05	9.26081e-11	-0.265069	-0.159389	OR6C2, RP11-110A12.2	2.5114e-09	-0.159389
chr11	57558977	57559965	989	*	4	7.92474e-16	1.44768e-11	8.49687e-05	9.3529e-11	-0.210971	-0.159298	TMX2-CTNND1, RP11-691N7.6, CTNND1	1.72069e-10	-0.159298
chr11	116873735	116873738	4	*	2	1.15129e-17	2.99961e-11	1.72923e-06	9.36395e-11	0.254116	0.23315	SIK3	3.31835e-10	0.23315
chr11	44785348	44786266	919	*	4	3.53425e-15	8.74006e-12	0.000176626	9.57728e-11	-0.194993	-0.156352	TSPAN18	1.08966e-10	-0.156352
chr10	7770764	7770859	96	*	3	1.10388e-15	1.40332e-11	4.07829e-05	9.64264e-11	-0.233707	-0.208156	ITIH2	1.67371e-10	-0.208156
chr1	72566690	72567758	1069	*	3	2.23718e-13	4.04258e-11	2.90701e-06	9.67356e-11	-0.252403	-0.205663	NEGR1	4.33809e-10	-0.205663
chr8	2001827	2002553	727	*	3	1.45097e-16	1.93405e-11	8.03544e-06	9.682e-11	-0.296201	-0.184157	MYOM2	2.23544e-10	-0.184157
chr7	44271193	44271216	24	*	2	6.36364e-22	3.82534e-11	3.79189e-07	9.69338e-11	-0.2115	-0.176812	CAMK2B	4.13166e-10	-0.176812
chr22	51094023	51095200	1178	*	3	2.15816e-13	2.25764e-11	4.88356e-06	9.74937e-11	-0.257712	-0.153198		2.57646e-10	-0.153198
chr14	79176313	79176365	53	*	2	3.59029e-20	3.98764e-11	3.45938e-07	9.89736e-11	-0.360327	-0.308345	NRXN3	4.288e-10	-0.308345
chr16	77624154	77624580	427	*	3	2.9453e-16	1.96138e-11	1.6727e-05	9.92329e-11	-0.213651	-0.198416		2.26387e-10	-0.198416
chr1	248511322	248512586	1265	*	4	7.91079e-18	6.20178e-11	8.65695e-06	9.95199e-11	-0.252157	-0.152765	OR14C36	6.38142e-10	-0.152765
chr5	105880927	105881313	387	*	3	6.23412e-17	2.25708e-11	5.88231e-06	9.9792e-11	-0.227256	-0.199609		2.57646e-10	-0.199609
chr21	31661731	31663266	1536	*	5	2.52985e-12	4.16496e-12	0.000856775	1.0064e-10	-0.211233	-0.153596	KRTAP25-1	5.57957e-11	-0.153596
chr1	193699388	193699433	46	*	2	7.61149e-18	3.36168e-11	1.20743e-06	1.00852e-10	-0.258399	-0.253278		3.68204e-10	-0.253278
chr8	71380293	71381216	924	*	4	3.40303e-20	8.40295e-11	6.75625e-07	1.02114e-10	-0.330175	-0.167161		8.40477e-10	-0.167161
chr17	9950632	9950800	169	*	2	7.64331e-18	3.42367e-11	1.3009e-06	1.03347e-10	-0.288833	-0.261688	GAS7	3.73671e-10	-0.261688
chr12	39073485	39074015	531	*	2	6.6961e-17	3.39312e-11	1.61403e-06	1.04544e-10	-0.367788	-0.347308	CPNE8	3.71019e-10	-0.347308
chr1	109373104	109373498	395	*	3	3.96625e-18	5.98471e-11	1.77881e-06	1.05397e-10	-0.256995	-0.177827	AKNAD1	6.17795e-10	-0.177827
chr7	31552949	31553568	620	*	5	4.74229e-15	3.67921e-11	0.0002657	1.06189e-10	-0.258234	-0.161912		3.98524e-10	-0.161912
chr4	36287903	36288123	221	*	2	1.47048e-17	3.4442e-11	1.71489e-06	1.06571e-10	-0.274375	-0.195759	DTHD1	3.75615e-10	-0.195759
chr5	70991040	70991094	55	*	2	9.20373e-18	3.55316e-11	1.26919e-06	1.06719e-10	-0.243959	-0.181539		3.85977e-10	-0.181539
chr5	43280252	43280399	148	*	3	9.29217e-20	2.7876e-09	9.7692e-07	1.07482e-10	-0.302785	-0.153272	NIM1K	1.87445e-08	-0.153272
chr16	87118888	87119252	365	*	2	2.51471e-17	3.46193e-11	1.85721e-06	1.07791e-10	-0.276608	-0.255277	C16orf95	3.77252e-10	-0.255277
chr3	112992173	112992792	620	*	3	5.98198e-22	6.78531e-09	1.01111e-06	1.08612e-10	-0.269149	-0.168124	BOC	4.08446e-08	-0.168124
chr9	3874757	3875784	1028	*	4	5.74198e-20	3.82951e-09	6.67537e-06	1.08793e-10	-0.300983	-0.172126	RP11-252M18.3, GLIS3	2.47527e-08	-0.172126
chr12	120668276	120669080	805	*	2	1.48145e-16	3.9944e-11	6.27106e-07	1.09057e-10	-0.355509	-0.240036	PXN	4.29194e-10	-0.240036
chr1	42048299	42049046	748	*	3	4.64898e-17	4.22703e-11	9.19456e-06	1.09779e-10	-0.228851	-0.186033	HIVEP3	4.51735e-10	-0.186033
chr3	23710023	23710303	281	*	2	1.48279e-18	3.961e-11	7.08475e-07	1.10092e-10	-0.294448	-0.240588		4.26377e-10	-0.240588
chr12	24374824	24375526	703	*	3	1.10547e-14	1.83988e-11	2.784e-05	1.1093e-10	-0.215398	-0.162402	RP11-444D3.1	2.1367e-10	-0.162402
chr6	163468078	163468554	477	*	3	2.6452e-22	1.41138e-09	4.64473e-07	1.11602e-10	-0.408425	-0.238927	PACRG, RP1-257A15.1	1.02975e-08	-0.238927
chr18	53259961	53260934	974	*	3	1.70634e-16	3.71927e-11	1.98492e-06	1.12061e-10	-0.309447	-0.184497	TCF4	4.0228e-10	-0.184497
chr2	179710133	179711530	1398	*	3	8.28021e-13	1.67372e-11	4.16408e-05	1.12983e-10	-0.279923	-0.230818	CCDC141	1.96129e-10	-0.230818
chr14	36402316	36402334	19	*	2	3.44093e-18	3.66467e-11	1.79069e-06	1.1338e-10	-0.252486	-0.225634	RP11-116N8.1	3.97156e-10	-0.225634
chr5	169706238	169706415	178	*	2	1.78064e-17	3.68461e-11	1.77538e-06	1.13877e-10	-0.217415	-0.166904	LCP2	3.99004e-10	-0.166904
chr13	111100156	111100754	599	*	2	2.51058e-16	3.70709e-11	1.85307e-06	1.14939e-10	-0.253162	-0.248072	COL4A2	4.01229e-10	-0.248072
chr2	18222102	18223285	1184	*	4	9.57003e-19	1.61344e-08	8.44234e-06	1.16229e-10	-0.333055	-0.177131	KCNS3	8.72229e-08	-0.177131
chr3	68931055	68932410	1356	*	5	6.93313e-15	1.45629e-11	0.000165542	1.2124e-10	-0.268027	-0.169744	RNA5SP135, FAM19A4	1.72943e-10	-0.169744
chr11	113775400	113775900	501	*	3	1.27984e-15	1.83318e-11	4.57504e-05	1.22162e-10	-0.199401	-0.156196	HTR3B	2.12952e-10	-0.156196
chr7	4281468	4282548	1081	*	3	2.6174e-15	2.95953e-11	1.03208e-05	1.2359e-10	-0.287853	-0.199526	SDK1	3.27663e-10	-0.199526
chr13	112632730	112633175	446	*	2	2.91358e-17	4.08037e-11	1.61998e-06	1.24298e-10	-0.315058	-0.245161		4.37413e-10	-0.245161
chr8	141220177	141220490	314	*	3	1.97452e-15	1.83171e-11	4.66618e-05	1.24564e-10	0.244047	0.178087	TRAPPC9	2.129e-10	0.178087
chr1	44620527	44621035	509	*	3	1.10989e-15	1.9086e-11	5.23367e-05	1.32089e-10	-0.200728	-0.18047	OOSP1P1	2.20847e-10	-0.18047
chr8	26942199	26942425	227	*	2	8.63502e-18	4.32144e-11	2.0045e-06	1.33633e-10	-0.293103	-0.283893		4.61004e-10	-0.283893
chr16	31548640	31549141	502	*	3	8.17903e-16	2.38709e-11	2.17659e-05	1.36082e-10	0.204341	0.152149		2.70487e-10	0.152149
chr21	26710889	26711277	389	*	3	1.9969e-18	7.64055e-11	1.23606e-06	1.37913e-10	-0.340121	-0.216737		7.70343e-10	-0.216737
chr1	241051809	241052106	298	*	3	1.0734e-15	2.34566e-11	3.00208e-05	1.38525e-10	-0.295345	-0.244776	RGS7	2.66423e-10	-0.244776
chr6	164769688	164771011	1324	*	5	2.69745e-16	1.51336e-09	1.16189e-05	1.38634e-10	-0.343235	-0.170967		1.09587e-08	-0.170967
chr21	35220928	35221000	73	*	2	7.073e-18	4.95898e-11	8.76301e-07	1.38983e-10	-0.231727	-0.224698	ITSN1, AP000304.12	5.22164e-10	-0.224698
chr6	38232517	38232599	83	*	2	4.10403e-17	4.60098e-11	2.30481e-06	1.43355e-10	-0.222827	-0.20051	BTBD9	4.87434e-10	-0.20051
chr8	16460534	16460659	126	*	2	5.96405e-20	5.65275e-11	5.95758e-07	1.47923e-10	-0.346155	-0.265685		5.87741e-10	-0.265685
chr2	231688289	231688923	635	*	3	4.14989e-16	3.92625e-11	4.30235e-06	1.49358e-10	-0.326528	-0.15105		4.23076e-10	-0.15105
chr9	134677381	134678514	1134	*	3	1.97774e-18	4.75107e-10	2.71005e-06	1.49577e-10	-0.206417	-0.159587		3.90398e-09	-0.159587
chr12	15501337	15502773	1437	*	4	4.79228e-12	4.7341e-11	2.87714e-05	1.53008e-10	-0.271768	-0.172346	PTPRO, RERG	5.00133e-10	-0.172346
chr11	119968029	119968331	303	*	2	1.05515e-17	5.33821e-11	1.10859e-06	1.53155e-10	-0.184047	-0.179672		5.57852e-10	-0.179672
chr13	89191968	89193470	1503	*	4	3.46265e-13	1.69096e-11	0.000133406	1.54359e-10	-0.293192	-0.178136	LINC00433	1.97814e-10	-0.178136
chr1	40425741	40426487	747	*	2	1.36159e-15	5.30668e-11	1.45588e-06	1.5709e-10	-0.259372	-0.220848	MFSD2A	5.55116e-10	-0.220848
chr12	68767945	68768185	241	*	2	5.9357e-17	5.05355e-11	2.41908e-06	1.57208e-10	-0.254554	-0.241962	RP11-81H14.2	5.30508e-10	-0.241962
chr12	23405060	23405894	835	*	3	7.92104e-18	1.38342e-10	5.94924e-06	1.58573e-10	-0.332034	-0.246636		1.31079e-09	-0.246636
chr3	169478337	169478456	120	*	2	1.47124e-17	5.40211e-11	1.6897e-06	1.62153e-10	-0.25371	-0.213411		5.63538e-10	-0.213411
chr11	2176877	2177498	622	*	5	1.09404e-17	4.92763e-10	8.71716e-06	1.62526e-10	-0.266207	-0.15804	INS-IGF2	4.03469e-09	-0.15804
chr9	121501343	121502642	1300	*	4	6.83424e-16	4.58741e-11	1.69966e-05	1.62624e-10	-0.23882	-0.165076		4.86244e-10	-0.165076
chr3	130278047	130278864	818	*	3	3.16276e-14	8.96913e-11	7.93587e-06	1.63494e-10	-0.310256	-0.200022		8.92807e-10	-0.200022
chr5	5658536	5658642	107	*	2	3.6694e-18	6.31365e-11	6.32669e-07	1.64881e-10	-0.349867	-0.282485		6.48207e-10	-0.282485
chr7	94430374	94430641	268	*	3	6.72853e-16	5.48964e-11	1.0694e-05	1.65448e-10	-0.219151	-0.184479		5.7195e-10	-0.184479
chr11	88910418	88911467	1050	*	4	2.37406e-16	1.16313e-10	2.67431e-05	1.68617e-10	-0.303268	-0.230961	TYR	1.12386e-09	-0.230961
chr11	29616108	29616398	291	*	3	4.0557e-16	4.47533e-11	1.36597e-05	1.69585e-10	-0.309447	-0.239946		4.75943e-10	-0.239946
chr3	177192738	177192936	199	*	2	5.63083e-17	5.56504e-11	2.15772e-06	1.7052e-10	-0.211705	-0.205943	LINC00578	5.79112e-10	-0.205943
chr19	15903738	15904416	679	*	5	1.08803e-17	5.45029e-09	8.56276e-06	1.70994e-10	-0.257265	-0.15004		3.37325e-08	-0.15004
chr17	39010548	39010551	4	*	2	4.79475e-17	5.64288e-11	1.97783e-06	1.71423e-10	-0.277409	-0.26281	RP5-1110E20.1	5.86885e-10	-0.26281
chr7	156153863	156153989	127	*	2	1.96054e-18	6.76756e-11	5.57125e-07	1.71798e-10	-0.273919	-0.217305		6.91565e-10	-0.217305
chr1	152985241	152985501	261	*	2	9.35308e-19	5.81791e-11	1.58277e-06	1.72581e-10	-0.298491	-0.26545		6.02825e-10	-0.26545
chr8	105703739	105703944	206	*	3	2.41872e-16	4.86954e-11	1.679e-05	1.7446e-10	-0.249542	-0.18174	RP11-127H5.1	5.13137e-10	-0.18174
chr2	11087138	11087224	87	*	2	7.5302e-17	5.73841e-11	2.55595e-06	1.77983e-10	-0.271028	-0.237062		5.95181e-10	-0.237062
chr6	116707933	116708668	736	*	3	4.99206e-15	2.84449e-11	3.54762e-05	1.78199e-10	-0.232233	-0.182668	DSE	3.16581e-10	-0.182668
chr10	109221101	109221218	118	*	3	2.89716e-16	4.64031e-11	1.36577e-05	1.78675e-10	-0.298811	-0.195017		4.90849e-10	-0.195017
chr15	42232601	42233040	440	*	2	1.11835e-16	5.87509e-11	2.12298e-06	1.79156e-10	-0.343283	-0.298044	EHD4	6.07839e-10	-0.298044
chr1	245270426	245270486	61	*	2	6.0751e-17	5.90691e-11	2.03303e-06	1.79364e-10	-0.319656	-0.299315	EFCAB2	6.10399e-10	-0.299315
chr1	84639642	84639778	137	*	2	6.50531e-17	5.96235e-11	2.14342e-06	1.81801e-10	-0.257194	-0.210745	PRKACB	6.15946e-10	-0.210745
chr7	73417197	73417264	68	*	3	4.40178e-15	2.56264e-11	7.3244e-05	1.82016e-10	-0.253384	-0.197546		2.8849e-10	-0.197546
chr3	25346615	25347174	560	*	2	2.1323e-16	6.33239e-11	1.69714e-06	1.88054e-10	-0.391121	-0.366887	RARB	6.4997e-10	-0.366887
chr10	36781985	36783791	1807	*	3	7.47493e-12	3.42306e-11	2.26801e-05	1.894e-10	-0.24264	-0.180145		3.73671e-10	-0.180145
chr2	55360844	55361796	953	*	4	1.19947e-15	3.3058e-11	5.85077e-05	1.90525e-10	-0.217441	-0.158661		3.62999e-10	-0.158661
chr12	12957471	12957749	279	*	2	1.12831e-18	7.36594e-11	6.90868e-07	1.91941e-10	-0.294413	-0.227565	APOLD1	7.46098e-10	-0.227565
chr1	15068172	15068966	795	*	2	1.35482e-14	6.60259e-11	1.55883e-06	1.93729e-10	-0.266005	-0.261304	KAZN	6.76367e-10	-0.261304
chr3	52854843	52855093	251	*	2	4.53392e-17	6.41011e-11	2.36017e-06	1.96214e-10	-0.182531	-0.171329	ITIH4, RP5-966M1.6	6.57784e-10	-0.171329
chr16	20367680	20367762	83	*	3	1.86855e-17	4.94561e-10	2.28537e-06	1.9647e-10	-0.217536	-0.165582		4.04782e-09	-0.165582
chr4	30759285	30759604	320	*	2	2.46466e-18	7.74012e-11	6.33162e-07	1.97795e-10	-0.302074	-0.287403	PCDH7	7.79815e-10	-0.287403
chr16	27443933	27443941	9	*	2	8.23082e-17	6.53669e-11	2.14305e-06	1.98139e-10	-0.230514	-0.199942	IL21R	6.70277e-10	-0.199942
chr4	168023893	168024180	288	*	3	3.51903e-15	3.04549e-11	4.94935e-05	2.0069e-10	-0.29195	-0.206704	SPOCK3	3.36552e-10	-0.206704
chr12	18963829	18964297	469	*	4	3.73143e-16	9.8141e-11	1.01874e-05	2.01948e-10	-0.301008	-0.165092		9.67869e-10	-0.165092
chr7	126698156	126698829	674	*	4	6.53482e-21	1.01637e-07	1.96769e-06	2.01992e-10	-0.325514	-0.177217	GRM8, MIR592	4.34025e-07	-0.177217
chr14	38561274	38561813	540	*	3	1.91524e-15	3.89858e-11	2.14443e-05	2.03975e-10	-0.246481	-0.209075	CTD-2058B24.2	4.2064e-10	-0.209075
chr6	90777526	90778227	702	*	2	7.11052e-16	7.23203e-11	1.22118e-06	2.04723e-10	-0.354065	-0.284612	BACH2	7.33787e-10	-0.284612
chr4	6054679	6055809	1131	*	3	2.89891e-13	3.37943e-11	3.08005e-05	2.06411e-10	-0.20148	-0.16855	JAKMIP1	3.69814e-10	-0.16855
chr2	232485574	232486549	976	*	3	1.09811e-21	3.14878e-08	9.14891e-07	2.08985e-10	-0.281598	-0.170946		1.55507e-07	-0.170946
chr17	72362176	72362302	127	*	2	8.67859e-19	6.76761e-11	2.75207e-06	2.0913e-10	-0.193588	-0.161488		6.91565e-10	-0.161488
chr6	158888866	158889845	980	*	2	2.34737e-14	8.04856e-11	7.91477e-07	2.12289e-10	-0.213009	-0.184259	TULP4	8.07754e-10	-0.184259
chr2	120509481	120509541	61	*	2	1.10309e-16	6.91647e-11	2.62021e-06	2.12604e-10	-0.216419	-0.199464		7.05561e-10	-0.199464
chr3	141345035	141345519	485	*	2	9.4728e-18	8.00109e-11	8.41896e-07	2.13162e-10	-0.193984	-0.191397		8.03961e-10	-0.191397
chr3	100566340	100567127	788	*	4	3.4593e-18	1.78441e-09	2.83574e-06	2.13526e-10	-0.322113	-0.164586	ABI3BP	1.26761e-08	-0.164586
chr12	7522051	7522097	47	*	2	1.31188e-16	6.96797e-11	2.84839e-06	2.15546e-10	-0.214239	-0.18943	CD163L1	7.10118e-10	-0.18943
chr5	23995046	23996035	990	*	3	3.3335e-17	1.46547e-10	3.83465e-06	2.15936e-10	-0.273116	-0.1661	C5orf17	1.38035e-09	-0.1661
chr11	76550284	76551019	736	*	2	5.74447e-15	7.46228e-11	1.70411e-06	2.19063e-10	-0.203767	-0.176299		7.54384e-10	-0.176299
chr11	27694685	27696004	1320	*	3	4.74098e-18	2.01966e-10	8.79658e-07	2.19818e-10	-0.369456	-0.212618	BDNF-AS, BDNF	1.83252e-09	-0.212618
chr13	88325316	88326918	1603	*	7	7.06263e-15	5.90718e-11	0.000735551	2.21857e-10	0.252697	0.159542	SLITRK5	6.10399e-10	0.159542
chr3	150659507	150660524	1018	*	3	1.60107e-15	4.56544e-11	1.33889e-05	2.25246e-10	-0.235786	-0.204734	CLRN1-AS1, RP11-166N6.2, RP11-166N6.3, CLRN1	4.84658e-10	-0.204734
chr6	166217639	166219132	1494	*	6	2.01662e-17	2.03976e-09	0.000111393	2.2794e-10	0.364823	0.156159	PDE10A	1.4232e-08	0.156159
chr21	16251487	16251876	390	*	2	1.10356e-17	8.53861e-11	8.92607e-07	2.28005e-10	-0.29722	-0.237497	AF127936.7	8.52609e-10	-0.237497
chr19	9238958	9239051	94	*	2	4.38339e-17	7.99997e-11	1.40191e-06	2.28412e-10	-0.222027	-0.214169		8.03961e-10	-0.214169
chr3	150634542	150635383	842	*	3	6.50785e-13	4.57248e-11	2.00763e-05	2.33494e-10	-0.261557	-0.21394	CLRN1-AS1, RP11-166N6.2, RP11-166N6.3	4.85281e-10	-0.21394
chr8	13191645	13192156	512	*	2	5.31388e-17	8.35338e-11	1.22038e-06	2.33519e-10	-0.183821	-0.171513	DLC1	8.3572e-10	-0.171513
chr6	152723267	152723422	156	*	3	2.12296e-15	5.21777e-11	2.61106e-05	2.3414e-10	-0.237329	-0.191519	SYNE1	5.46366e-10	-0.191519
chr3	7602120	7602881	762	*	4	6.50177e-18	7.35394e-10	1.58228e-05	2.34141e-10	-0.343441	-0.204308	GRM7	5.77101e-09	-0.204308
chr3	77861101	77862338	1238	*	4	2.33148e-15	4.53862e-11	1.63861e-05	2.34265e-10	-0.337292	-0.155303		4.81934e-10	-0.155303
chr12	115094436	115095025	590	*	3	7.56567e-15	5.04239e-11	2.80608e-05	2.37532e-10	-0.257468	-0.174939		5.29738e-10	-0.174939
chr5	111333193	111333920	728	*	5	2.01703e-14	5.71223e-11	0.000100465	2.38036e-10	-0.304603	-0.172216	NREP-AS1	5.92762e-10	-0.172216
chr10	1219231	1219979	749	*	5	1.06854e-14	1.82966e-10	1.3564e-05	2.40142e-10	-0.198204	-0.158943		1.68143e-09	-0.158943
chr11	10633607	10634923	1317	*	5	1.30618e-14	4.56862e-10	2.62603e-05	2.43199e-10	-0.317291	-0.156691	MRVI1	3.774e-09	-0.156691
chr5	158456264	158456317	54	*	2	1.56215e-17	9.47176e-11	7.65229e-07	2.44295e-10	-0.378048	-0.305539	EBF1	9.3879e-10	-0.305539
chr8	85578293	85578468	176	*	2	5.53843e-18	8.31732e-11	1.98398e-06	2.46146e-10	-0.353224	-0.33962	RALYL	8.32714e-10	-0.33962
chr21	31934366	31934478	113	*	2	1.89888e-16	7.99109e-11	3.05509e-06	2.46604e-10	-0.333236	-0.254542		8.03345e-10	-0.254542
chr9	30065957	30065995	39	*	2	1.25234e-16	8.30967e-11	2.05002e-06	2.46759e-10	-0.304906	-0.281073		8.32149e-10	-0.281073
chr5	139334561	139335242	682	*	2	3.0953e-15	8.42577e-11	1.87038e-06	2.47587e-10	-0.215087	-0.18998	NRG2	8.42557e-10	-0.18998
chr16	69563685	69564735	1051	*	3	6.11146e-19	2.33683e-09	2.1859e-06	2.47887e-10	-0.259752	-0.186773		1.60832e-08	-0.186773
chr17	59529316	59530436	1121	*	7	4.86478e-18	2.1568e-09	0.000118384	2.48074e-10	0.280343	0.187292	TBX4	1.49632e-08	0.187292
chr2	187987671	187989001	1331	*	4	5.08428e-11	2.86214e-11	0.000135451	2.49161e-10	-0.217308	-0.190214	AC007319.1	3.18408e-10	-0.190214
chr15	38225160	38227285	2126	*	4	2.19302e-13	5.66868e-10	1.25938e-05	2.50559e-10	-0.307156	-0.18276	TMCO5A	4.56843e-09	-0.18276
chr1	101788393	101788865	473	*	4	4.94636e-18	2.60476e-09	3.34955e-06	2.52093e-10	-0.332041	-0.182161		1.76898e-08	-0.182161
chr12	34076444	34077318	875	*	4	1.88645e-15	1.91821e-10	1.8951e-05	2.58064e-10	-0.292296	-0.170568		1.75234e-09	-0.170568
chr3	5470788	5470909	122	*	2	4.79287e-17	9.51721e-11	1.15916e-06	2.61131e-10	-0.273524	-0.248786		9.41945e-10	-0.248786
chr3	23484279	23484930	652	*	2	1.50415e-16	9.7833e-11	9.7633e-07	2.6121e-10	-0.30949	-0.227574	UBE2E2	9.6529e-10	-0.227574
chr6	90845604	90847416	1813	*	4	2.93115e-13	1.11921e-10	1.94805e-05	2.6127e-10	-0.243723	-0.161683	BACH2	1.08521e-09	-0.161683
chr14	88338957	88339690	734	*	3	2.71665e-14	4.78928e-11	2.08445e-05	2.62607e-10	-0.269175	-0.197499	GALC	5.0532e-10	-0.197499
chr1	27400973	27401426	454	*	2	3.11626e-16	8.86066e-11	2.39739e-06	2.66008e-10	-0.190555	-0.179617		8.82856e-10	-0.179617
chr5	122041371	122042049	679	*	3	1.82164e-14	3.90669e-11	7.7574e-05	2.69987e-10	-0.211083	-0.181229	RP11-166A12.1	4.21405e-10	-0.181229
chr9	97040428	97040460	33	*	2	3.81473e-17	1.03029e-10	9.32499e-07	2.7176e-10	-0.318857	-0.259067	ZNF169	1.00841e-09	-0.259067
chr5	54525925	54527320	1396	*	3	1.48718e-21	1.06109e-06	1.17506e-06	2.72823e-10	0.27385	0.163566	CCNO	3.33657e-06	0.163566
chr17	67448241	67449345	1105	*	3	1.51336e-18	1.99103e-09	2.67065e-06	2.73454e-10	-0.341625	-0.213519	MAP2K6	1.39342e-08	-0.213519
chr20	60254244	60254704	461	*	2	1.74655e-17	1.05859e-10	8.97321e-07	2.76789e-10	-0.246919	-0.214792	CDH4	1.03374e-09	-0.214792
chr11	129601673	129602293	621	*	3	7.47757e-19	1.38885e-09	3.16644e-06	2.78595e-10	-0.274653	-0.191941		1.01509e-08	-0.191941
chr2	104764029	104764473	445	*	3	4.3888e-16	1.00327e-10	1.58019e-05	2.85125e-10	-0.272466	-0.198463		9.84988e-10	-0.198463
chr11	125057726	125058338	613	*	2	1.47554e-16	1.05768e-10	1.11042e-06	2.8559e-10	-0.299518	-0.226069	PKNOX2, RP11-687M24.7	1.03327e-09	-0.226069
chr7	12728890	12729527	638	*	3	1.83768e-14	7.52853e-11	2.15993e-05	2.85655e-10	-0.289225	-0.203149	ARL4A	7.60526e-10	-0.203149
chr11	72290735	72291035	301	*	2	8.60827e-17	9.95935e-11	1.73355e-06	2.86482e-10	-0.23463	-0.156606	PDE2A	9.78476e-10	-0.156606
chr19	1601665	1601888	224	*	2	1.96602e-16	9.68803e-11	2.43236e-06	2.89497e-10	-0.211692	-0.211195	UQCR11, UQCR11	9.57711e-10	-0.211195
chr14	42769103	42769931	829	*	3	1.24262e-15	1.73063e-10	6.18048e-06	2.89643e-10	-0.318224	-0.242501		1.60427e-09	-0.242501
chr1	40153746	40154993	1248	*	3	4.17427e-12	4.35605e-11	7.19681e-05	2.94593e-10	-0.213506	-0.167503	HPCAL4	4.64567e-10	-0.167503
chr19	57682795	57683885	1091	*	6	1.65985e-16	3.08774e-09	5.77824e-05	2.95376e-10	0.307933	0.195732		2.05324e-08	0.195732
chr1	14898156	14898807	652	*	2	2.54867e-14	9.61932e-11	3.35105e-06	2.9583e-10	-0.265347	-0.243602		9.51372e-10	-0.243602
chr1	111006966	111007736	771	*	2	4.57506e-14	1.00736e-10	2.29607e-06	2.98497e-10	-0.305414	-0.248019		9.883e-10	-0.248019
chr6	138115361	138115747	387	*	2	4.00062e-16	9.81878e-11	3.03054e-06	2.99087e-10	-0.243028	-0.221812		9.68101e-10	-0.221812
chr16	56378328	56378687	360	*	2	5.19441e-17	1.07e-10	1.49514e-06	3.00502e-10	-0.229599	-0.21244	GNAO1	1.04335e-09	-0.21244
chr10	105602815	105603022	208	*	2	1.11822e-16	9.90067e-11	3.06793e-06	3.01743e-10	-0.207372	-0.193608	SH3PXD2A	9.74094e-10	-0.193608
chr5	169830672	169831601	930	*	2	1.02352e-11	9.89131e-11	3.36622e-06	3.03806e-10	-0.228813	-0.193593	KCNIP1, CTD-2270F17.1	9.73404e-10	-0.193593
chr20	30700869	30701083	215	*	2	4.9238e-18	1.28848e-10	5.66864e-07	3.04089e-10	-0.285865	-0.192549	TM9SF4	1.23123e-09	-0.192549
chr11	106003151	106004063	913	*	2	2.20258e-13	1.07311e-10	1.64089e-06	3.04812e-10	-0.314608	-0.271014		1.04589e-09	-0.271014
chr4	5661997	5662472	476	*	2	1.25105e-16	1.09212e-10	1.53037e-06	3.07079e-10	-0.300337	-0.230862	EVC2	1.06192e-09	-0.230862
chr12	55223670	55223903	234	*	3	5.20593e-15	5.56888e-11	2.39454e-05	3.0891e-10	-0.220932	-0.170337		5.79333e-10	-0.170337
chr21	29600801	29601135	335	*	3	7.5712e-19	5.68943e-10	1.22117e-06	3.13906e-10	-0.327168	-0.234684	AL035610.2	4.58166e-09	-0.234684
chr15	99432568	99433633	1066	*	3	1.4677e-23	1.32244e-08	8.12857e-07	3.15752e-10	-0.303484	-0.162381	IGF1R, RP11-654A16.1	7.34025e-08	-0.162381
chr8	55464615	55465507	893	*	3	6.3208e-22	4.77342e-07	1.41379e-06	3.18296e-10	-0.270285	-0.157116		1.66991e-06	-0.157116
chr8	87877382	87878605	1224	*	4	1.05917e-15	8.29064e-09	7.33645e-06	3.20643e-10	-0.258923	-0.1502		4.85274e-08	-0.1502
chr4	154036211	154036828	618	*	3	2.77578e-16	9.88208e-11	3.8169e-06	3.21624e-10	-0.236741	-0.15841		9.72725e-10	-0.15841
chr1	29872399	29873309	911	*	2	1.52618e-12	1.07713e-10	2.70811e-06	3.22868e-10	-0.266256	-0.23831		1.04882e-09	-0.23831
chr8	93084896	93085451	556	*	2	2.10462e-16	1.10152e-10	2.37551e-06	3.25453e-10	-0.269863	-0.248939	RUNX1T1	1.06931e-09	-0.248939
chr1	11668153	11668581	429	*	3	1.11699e-14	6.05063e-11	3.93e-05	3.25663e-10	-0.185848	-0.154047		6.24014e-10	-0.154047
chr18	8800458	8801547	1090	*	4	4.49641e-18	1.02935e-09	7.76616e-06	3.28833e-10	-0.278301	-0.18472	SOGA2	7.78931e-09	-0.18472
chr10	44398610	44400532	1923	*	4	1.67609e-12	4.61993e-11	6.26777e-05	3.2962e-10	-0.217682	-0.152143	RP11-168P8.5	4.89192e-10	-0.152143
chr5	97790839	97791119	281	*	2	3.0793e-17	1.28735e-10	9.33959e-07	3.31839e-10	-0.292211	-0.239977		1.23072e-09	-0.239977
chr3	166288738	166289851	1114	*	3	9.92502e-14	8.49306e-11	1.21748e-05	3.31869e-10	-0.26841	-0.224763		8.48265e-10	-0.224763
chr13	23734299	23735282	984	*	6	1.08197e-14	4.50278e-11	0.00046979	3.34707e-10	0.281893	0.172629		4.78354e-10	0.172629
chr9	135033047	135033769	723	*	3	1.02959e-13	7.45405e-11	3.00879e-05	3.3713e-10	-0.166629	-0.156732		7.53766e-10	-0.156732
chr3	116270835	116271209	375	*	3	2.74047e-15	7.40036e-11	3.14508e-05	3.37457e-10	-0.305167	-0.170624	LSAMP	7.49219e-10	-0.170624
chr19	4311154	4311907	754	*	3	1.29338e-17	5.5798e-10	5.79265e-06	3.45298e-10	-0.239274	-0.167398	FSD1	4.50036e-09	-0.167398
chr7	13140513	13140973	461	*	2	3.79377e-17	1.27576e-10	1.28517e-06	3.45503e-10	-0.232636	-0.21007		1.22076e-09	-0.21007
chr10	61050062	61050726	665	*	2	4.82214e-15	1.19355e-10	2.17341e-06	3.47287e-10	-0.320817	-0.277295	FAM13C	1.15005e-09	-0.277295
chr5	111275577	111276124	548	*	3	2.78445e-14	6.24096e-11	4.77325e-05	3.54094e-10	-0.215319	-0.167875	NREP-AS1, NREP	6.41378e-10	-0.167875
chr1	9133353	9133414	62	*	2	7.10476e-17	1.19128e-10	2.83638e-06	3.56236e-10	-0.19115	-0.170706	SLC2A5	1.14813e-09	-0.170706
chr8	35718561	35719518	958	*	3	1.17237e-19	5.87839e-09	2.60712e-06	3.59021e-10	-0.365795	-0.22075		3.59799e-08	-0.22075
chr3	134347026	134347172	147	*	2	4.47929e-16	1.18181e-10	3.37992e-06	3.59225e-10	-0.176873	-0.170998	EPHB1, KY	1.14058e-09	-0.170998
chr10	29948324	29948428	105	*	2	4.06204e-16	1.1985e-10	2.98901e-06	3.60013e-10	-0.345978	-0.32203	SVIL	1.15347e-09	-0.32203
chr1	188126053	188126523	471	*	3	5.34356e-16	1.05921e-10	4.10674e-06	3.61262e-10	-0.176216	-0.16442		1.03403e-09	-0.16442
chr2	190235456	190235654	199	*	2	4.0827e-16	1.19846e-10	3.1175e-06	3.61389e-10	-0.362431	-0.290398		1.15347e-09	-0.290398
chr12	65927079	65928450	1372	*	4	2.22518e-11	2.87575e-11	0.000358079	3.62885e-10	-0.216906	-0.171759	RP11-230G5.2	3.19665e-10	-0.171759
chr21	30009254	30009854	601	*	3	2.30261e-14	9.5301e-11	1.99966e-05	3.63107e-10	-0.220326	-0.185735	AF131217.1	9.42996e-10	-0.185735
[truncated: 3,293 more rows]

## Sheet: dmrs_ca_meandiff015_fdr005
chr	start	end	width	strand	no.cpgs	min_smoothed_fdr	Stouffer	HMFDR	Fisher	maxdiff	meandiff	overlapping.genes	Stouffer_FDR
[truncated: 3,030 more rows]

[truncated: 7 more sheets: common_overlappingGenes, common_overlappingGenes_100, dmrs_adl_overlapGenes_correlexp, dmrs_adh_overlapGenes_correlexp, dmrs_ca_overlapGenes_correlexp, dmrs_correlexp_compilation, unique_genes_correlexp_dmrscomm]
