# Supplementary material for: Genome-wide DNA methylation profiles of colorectal tumors in Lynch syndrome and familial adenomatous polyposis
Source: Clin Epigenetics. 2025 Aug 2;17:137. doi: 10.1186/s13148-025-01940-x (PMC12317532; doi:10.1186/s13148-025-01940-x)
Supplement: Supplementary file 10 — Additional file 10. [file 13148_2025_1940_MOESM10_ESM.xlsx]

## Sheet: READ_ME
Additional Table 7.
Promoter analysis results for LS tumor groups and LS normal vs FAP normal. Details given in the sheet titles.
Abbreviations used:
NES	Normalized enrichment score by number of CpGs associated to the feature.
Padj	BH-adjusted p value.
leadingEdge	Leading edge CpGs which drive the enrichment.
size	Number of CpGs associated to the feature.
LS adl	LS adenoma with low-grade dysplasia
LS adh	LS adenoma with high-grade dysplasia
LS ca	LS carcinoma
FAPn	FAP normal
LSn	LS normal

## Sheet: LS_adl_promoters
The results of correlation test with RNA-seq expression values are given in three last columns. The genes highlighted with green resulted negative correlation with gene expression (BH-adjusted p value < 0.05). Correlation based on averaged beta values of leading-edge CpGs.
gene	pval	padj	log2err	ES	NES	size	leadingEdge	Spearman's rho	p value	padj
EYA4	2.98915e-29	5.14133e-27	1.40259	0.961941	5.21525	21	cg22871668, cg06132028, cg20980055, cg11664500, cg20093099, cg14287112, cg08712932, cg05085230, cg20602026, cg06181518, cg20787173, cg20286200, cg14270292, cg11942956, cg05062333, cg24176563, cg01162672, cg26449787, cg01328892, cg02446647, cg21607030	0.11285	0.512273	0.710197
HOXA5	1.4594e-19	1.25509e-17	1.14219	0.898502	4.77856	20	cg02646423, cg12015737, cg14014955, cg20517050, cg16997642, cg00969405, cg04863892, cg19759481, cg17432857, cg23204968, cg20817131, cg23936031, cg01323381, cg03368099, cg17569124, cg08070327, cg09549073, cg13694927, cg14882265, cg05774699	-0.258172	0.128286	0.260848
HOXA3	3.27889e-17	1.8799e-15	1.06721	0.90511	4.54953	17	cg02627455, cg11267546, cg21134232, cg12434681, cg02000808, cg12305431, cg00727675, cg10794257, cg03331474, cg24360871, cg14573448, cg08164294, cg22772747, cg24272697, cg00899400, cg12923919, cg03536885	-0.400515	0.0161139	0.0546082
ADHFE1	2.77199e-14	1.19195e-12	0.975995	0.982601	3.31358	8	cg18065361, cg20912169, cg20295442, cg19283840, cg09383816, cg01588438, cg08090772, cg01649224	-0.375358	0.0240793	0.0734419
FBLIM1	7.89564e-14	2.7161e-12	0.954542	0.924351	3.8727	12	cg04897742, cg15816719, cg14531560, cg11780735, cg26036626, cg23002761, cg07846167, cg13484546, cg25494767, cg16519300, cg17150168	-0.56731	0.000389382	0.00263914
KHDRBS2	1.301e-11	3.72953e-10	0.875325	0.961773	3.24335	8	cg26715952, cg04398581, cg18884037, cg22014661, cg16587616, cg18239753, cg11315153, cg00472801	-0.690722	3.1223e-06	4.76151e-05
ZNF542	2.21255e-11	5.43655e-10	0.863415	0.985135	2.95465	6	cg15708153, cg18787401, cg27062795, cg27477373, cg26309134, cg03146949	-0.332561	0.0480613	0.127467
SFMBT2	5.19175e-10	1.11623e-08	0.801216	0.860977	3.4008	11	cg26878816, cg09060610, cg09762221, cg19625921, cg16818993, cg12220353, cg01785576, cg26978668, cg19573776, cg03237648	-0.0985843	0.565975	0.750532
KCNQ5	1.19401e-09	2.28188e-08	0.788187	0.98454	2.7244	5	cg05447008, cg14098442, cg04377145, cg24687051, cg11008243	-0.0144751	0.933224	0.998713
LBX2	1.35295e-09	2.32707e-08	0.788187	0.957788	3.06535	7	cg17192454, cg22089737, cg25040225, cg18031307, cg05702092, cg15689410, cg04679040	-0.00128866	0.994049	0.998781
ZNF135	2.03179e-09	3.17699e-08	0.774939	0.897798	3.20508	9	cg08701621, cg06454760, cg05181865, cg09907936, cg22457238, cg18430128, cg19905369, cg16638540, cg02473540	-0.118412	0.491564	0.697336
CLASP2	4.11274e-09	5.89493e-08	0.761461	0.919486	3.10074	8	cg21424270, cg16618226, cg06761398, cg03857847, cg12007634, cg16136926, cg08683307, cg21553436	0.0743887	0.66531	0.828243
GFRA1	1.23996e-08	1.64056e-07	0.74774	0.975115	2.69832	5	cg18044663, cg18672939, cg19485539, cg06298519, cg27034576	-0.220077	0.196443	0.363981
LCAT	1.39949e-08	1.71938e-07	0.74774	0.906893	3.05828	8	cg26924825, cg20861649, cg02564259, cg06134860, cg01817009, cg09581611, cg17490189, cg07207367	0.401133	0.0153226	0.0546082
CDO1	3.09725e-08	3.55151e-07	0.719513	0.934391	2.99047	7	cg08516516, cg23180938, cg14470895, cg16707405, cg12880658, cg11036833, cg02792792	-0.220189	0.196908	0.363981
ADARB2	3.79467e-08	3.83931e-07	0.719513	0.96867	2.68048	5	cg02899206, cg05307923, cg23684973, cg06730723, cg00467420	0.138199	0.421513	0.616289
PLCH1	3.66978e-08	3.83931e-07	0.719513	0.895753	3.02071	8	cg13009087, cg01728454, cg25093492, cg05806866, cg09276573, cg22621169, cg20583930, cg20215257	0.0810811	0.637162	0.809726
RNH1	7.0093e-08	6.69777e-07	0.704976	0.944341	2.8323	6	cg15661311, cg14468692, cg01704474, cg20813589, cg23687466, cg23927970	0.349517	0.0366624	0.106496
IRF4	9.17524e-08	7.89071e-07	0.704976	0.922879	2.95362	7	cg21402590, cg05766140, cg06392169, cg12741420, cg26433102, cg10379890, cg12684209	-0.163192	0.34025	0.532186
ZNF528	9.04692e-08	7.89071e-07	0.704976	0.923028	2.9541	7	cg03091337, cg08188890, cg14025336, cg12950007, cg03077453, cg13672300, cg16601569	-0.574775	0.000315171	0.00257624
GRIK1	1.05868e-07	8.67109e-07	0.704976	0.919787	2.94373	7	cg04389926, cg24868359, cg04869314, cg02287346, cg09542111, cg01959155, cg07950000	0.0109038	0.949674	0.998781
ITGA8	1.48358e-07	1.15989e-06	0.690132	0.935288	2.80515	6	cg19944763, cg08361126, cg01078989, cg25825488, cg07073391, cg26104297	-0.414672	0.0124976	0.0476471
PCDHGC4	1.73292e-07	1.29592e-06	0.690132	0.933313	2.79922	6	cg06428620, cg19759129, cg03640756, cg15949044, cg12648074, cg26890354	0.466048	0.00417328	0.0212142
PREX2	2.04794e-07	1.46769e-06	0.690132	0.956041	2.64554	5	cg17147045, cg15745900, cg17459204, cg13652336, cg06617456	-0.197941	0.246182	0.42906
GRIA4	2.25653e-07	1.49278e-06	0.690132	0.930259	2.79006	6	cg03225817, cg04747226, cg00343633, cg23559689, cg07972135, cg15603568	-0.421828	0.0103926	0.0452821
MDFIC	2.23098e-07	1.49278e-06	0.690132	0.909653	2.91129	7	cg16886175, cg14193908, cg10433965, cg05338976, cg10436410, cg01550799, cg04739472	0.253539	0.135466	0.266563
TTC6	2.63729e-07	1.68005e-06	0.674963	0.954029	2.63997	5	cg22731882, cg11648070, cg07231100, cg04154354, cg03248814	-0.303366	0.0720804	0.169112
ZNF625	2.78517e-07	1.70638e-06	0.674963	0.953023	2.63719	5	cg17892556, cg00875960, cg24115221, cg06429617, cg05107803	-0.000263935	0.998781	0.998781
ZIK1	2.87704e-07	1.70638e-06	0.674963	0.90589	2.89925	7	cg04342092, cg26246807, cg18579862, cg02653557, cg18435449, cg01046104, cg00800512	-0.0370656	0.829762	0.937324
MIR922	5.15788e-07	2.95719e-06	0.659444	0.897396	2.87206	7	cg27013765, cg12023911, cg17304531, cg09559242, cg19463199, cg18834352, cg06336230	NA	NA	NA
ITGA4	7.70536e-07	4.27523e-06	0.659444	0.913382	2.73945	6	cg21995919, cg06952671, cg25024074, cg25652029, cg20415809, cg23478302	-0.0494208	0.774126	0.90683
KLHDC7B	1.46361e-06	7.86693e-06	0.643552	0.936594	2.59173	5	cg03957481, cg17174023, cg16443812, cg07600533, cg11344005	0.316318	0.0601749	0.146827
ADAMTS5	3.02173e-06	1.57464e-05	0.627257	0.925381	2.5607	5	cg21646598, cg03202077, cg25528589, cg19070567, cg15237494	0.208494	0.221499	0.397396
ZNF793	3.11266e-06	1.57464e-05	0.627257	0.896157	2.68778	6	cg15139588, cg17332326, cg14732998, cg20208952, cg06795643	-0.55444	0.000554605	0.00338309
BOLL	8.64976e-06	4.25074e-05	0.593325	0.907685	2.51173	5	cg17565627, cg07495363, cg03774803, cg02957700, cg24141882	0.260886	0.124336	0.260848
TBX15	1.33383e-05	6.37274e-05	0.593325	0.901874	2.49565	5	cg06204711, cg07820868, cg23371746, cg04707332, cg16990168	0.765358	5.42024e-08	1.65317e-06
CLDN15	1.47934e-05	6.69595e-05	0.593325	0.900458	2.49173	5	cg24809529, cg05403383, cg27248297, cg17906415, cg07659651	-0.136937	0.42433	0.616289
ZFHX3	1.47934e-05	6.69595e-05	0.593325	0.900533	2.49194	5	cg06086177, cg04700292, cg03878654, cg13416486, cg10092685	-0.0175032	0.919458	0.998713
CDH3	1.57634e-05	6.95207e-05	0.57561	0.899266	2.48843	5	cg00748373, cg27417609, cg06575065, cg11843735, cg23969378	0.771767	3.57274e-08	1.65317e-06
OPCML	1.73849e-05	7.47553e-05	0.57561	0.897478	2.48348	5	cg08769451, cg18710784, cg20495183, cg12552289, cg18932983	0.000387751	0.998209	0.998781
ZNF334	7.94168e-05	0.000333163	0.538434	0.856473	2.37002	5	cg07139762, cg10140114, cg27385032, cg26238800	-0.53462	0.000932158	0.00516924
ZSCAN18	0.0001056	0.000432459	0.538434	0.779248	2.49394	7	cg25784220, cg18428688, cg21653184, cg22721334, cg15498379	-0.451995	0.00609254	0.0285881
SEPT9	0.000143497	0.000573988	0.518848	0.814114	2.44172	6	cg20275528, cg12783819, cg12985929, cg05184938, cg02320862	0.0700129	0.683967	0.83444
HAPLN1	0.000338212	0.0013221	0.498493	-0.671841	-2.23909	9	cg06621606, cg17348924, cg18156471, cg12923574, cg16317440, cg14005603, cg08667279, cg02468593	0.395367	0.017632	0.056608
DYDC1	0.000373838	0.00139783	0.498493	0.811818	2.24645	5	cg25535587, cg01527459, cg16771783, cg13087076	NA	NA	NA
DYDC2	0.000373838	0.00139783	0.498493	0.811818	2.24645	5	cg25535587, cg01527459, cg16771783, cg13087076	0.159774	0.351951	0.536726
FLI1	0.000567384	0.00207638	0.477271	0.503072	2.40177	16	cg17872757, cg11017065, cg06313256, cg19897940, cg27028555, cg02216246, cg03847470, cg24436531, cg02536065	0.0499356	0.77183	0.90683
COL25A1	0.000804656	0.00288335	0.477271	0.785737	2.17428	5	cg25088758, cg07095995, cg02441747, cg18926350	0.103613	0.547598	0.7423
ADD2	0.000879258	0.00308638	0.477271	0.780911	2.16092	5	cg22370480, cg24612225, cg11220663, cg24938166, cg14981468	0.0153331	0.929275	0.998713
RALYL	0.000926382	0.00318675	0.477271	0.74754	2.24205	6	cg01538821, cg11089595, cg22403811, cg25757598, cg18016194	0.317299	0.0593405	0.146827
KLF17	0.00130173	0.00439015	0.45506	-0.778718	-2.06221	5	cg09594770, cg20243285, cg04877567	-0.659527	1.21449e-05	0.000148168
DAPP1	0.00233108	0.00771049	0.431708	-0.704555	-2.00578	6	cg21614638, cg10397389, cg06398236, cg14506696	-0.788932	2.92279e-07	5.943e-06
RARB	0.00260675	0.00845965	0.431708	-0.492358	-2.06817	16	cg22918875, cg09035199, cg06705767, cg13857881, cg16106426, cg01709919, cg06905304, cg07810650, cg16856285, cg21700394	0.414929	0.0124389	0.0476471
RIMS1	0.00321177	0.0102301	0.431708	0.589299	1.98727	8	cg14101302, cg14151861, cg27558107, cg14224762	0.295616	0.0800391	0.174371
FGF12	0.00372406	0.0116462	0.431708	0.724791	2.00563	5	cg16376000, cg17393267, cg10511904, cg04346397	-0.18285	0.285785	0.471159
CHN2	0.00618696	0.0190028	0.407018	0.696924	1.92852	5	cg00615485, cg21251563, cg03100044, cg16920620	-0.170876	0.319042	0.512146
HECW1	0.00752116	0.0226954	0.407018	0.489714	1.93434	11	cg03781266, cg22332188, cg17438849, cg22795470, cg17852282, cg03400553, cg16087544, cg23786580, cg26874464, cg05898025	-0.0464548	0.787901	0.90683
RBFOX3	0.00783103	0.023223	0.38073	0.687069	1.90125	5	cg16668986, cg08384130, cg17647582, cg26438409, cg23998382	0.0923021	0.592364	0.768813
CNTN4	0.0112587	0.0328221	0.38073	-0.464013	-1.78045	13	cg08258631, cg25558588, cg02115416, cg05730105, cg15166461, cg16156123, cg23990077, cg08898240, cg26087843, cg18570253, cg21928760	0.564258	0.000337868	0.00257624
TNR	0.0119171	0.0341623	0.38073	-0.586326	-1.87519	8	cg12767196, cg03852267, cg01595298, cg04923875, cg22941315	0.344192	0.0398257	0.110426
MMP13	0.0139444	0.0393185	0.38073	-0.673709	-1.78412	5	cg22658979, cg19620758, cg14995062	-0.632596	3.48093e-05	0.000353894
SUB1	0.0173326	0.0473208	0.352488	-0.664568	-1.75992	5	cg18721397, cg02038353, cg20420047, cg12600337, cg04225902	-0.300901	0.0748757	0.169164
GPM6A	0.0172831	0.0473208	0.352488	0.55786	1.7854	7	cg20450979, cg22478591, cg22821324	-0.189044	0.269494	0.456643

## Sheet: LS_adh_promoters
The results of correlation test with RNA-seq expression values are given in three last columns. The genes highlighted with green resulted negative correlation with gene expression (BH-adjusted p value < 0.05). Correlation based on averaged beta values of leading-edge CpGs.
gene	pval	padj	log2err	ES	NES	size	leadingEdge	Spearman's rho	p value	padj
EYA4	1.4476e-21	1.02201e-18	1.20398	0.801532	5.17683	32	cg20602026, cg20980055, cg20093099, cg22871668, cg14287112, cg11664500, cg05062333, cg06132028, cg24176563, cg05085230, cg01162672, cg08712932, cg20286200, cg11942956, cg20787173, cg26449787, cg14270292, cg02446647, cg14817541, cg20611276, cg01328892, cg06393563, cg24842760, cg01957732, cg21607030, cg21296676, cg26501369, cg21390624, cg01805282, cg17722675	0.240686	0.157352	0.323428
SFMBT2	1.31088e-19	3.08493e-17	1.14219	0.827149	4.87418	26	cg16664667, cg20299663, cg09090197, cg10588818, cg12328063, cg20506550, cg09060610, cg26076412, cg26878816, cg12767281, cg22862480, cg02866454, cg12220353, cg19625921, cg16818993, cg01785576, cg09762221, cg02353184, cg20506184, cg19573776, cg26978668, cg03031609, cg03237648, cg07423571	-0.110682	0.519042	0.691788
SALL1	9.48253e-20	3.08493e-17	1.15122	0.781305	4.9825	31	cg11035433, cg21392309, cg08439930, cg08526074, cg15463013, cg05151154, cg00177451, cg14115575, cg16118070, cg13692711, cg01500945, cg08776356, cg08806408, cg01146232, cg05404010, cg06653699, cg09016242, cg00310215, cg04698114, cg04550052, cg02864757, cg05213609, cg00582524, cg02288754, cg06232807, cg06724588, cg08199953, cg04844564, cg08878368, cg06274671	-0.177606	0.298831	0.485133
CCNA1	3.01139e-18	5.3151e-16	1.10534	0.807941	4.76099	26	cg11513637, cg12417071, cg06260815, cg05089090, cg13060997, cg00282249, cg24334591, cg17215831, cg08676975, cg05120331, cg23831735, cg08215918, cg07962128, cg03871460, cg18348647, cg14499563, cg26984343, cg27142924, cg08296176, cg26345046, cg12571423, cg13711394, cg02478448, cg21754388, cg05137358, cg14089714	-0.334054	0.0464585	0.140096
SFRP2	1.35198e-17	1.909e-15	1.08644	0.907281	4.40496	17	cg03202804, cg14330641, cg00082664, cg05164933, cg23207990, cg23121156, cg11354906, cg14063488, cg25645268, cg23292160, cg10942078, cg05874561, cg23910835, cg06549216, cg25775322, cg14435644, cg07999845	0.122817	0.475471	0.651819
TBX15	8.92609e-17	1.0503e-14	1.05746	0.827628	4.60637	23	cg26104752, cg25340966, cg06204711, cg07820868, cg10703826, cg22378919, cg23371746, cg21170796, cg03942051, cg24884142, cg16990168, cg04707332, cg02177231, cg13080379, cg18944010, cg24720355, cg14565725, cg21647227, cg25507958, cg24842086, cg02362103, cg13655674, cg06158650	0.803913	3.53765e-09	1.37615e-06
USP44	1.05872e-16	1.06779e-14	1.05746	0.896382	4.35204	17	cg08571241, cg03308628, cg03918605, cg00256076, cg26438317, cg01123334, cg25767001, cg10431993, cg12701184, cg22538054, cg13879483, cg07783282, cg00927554, cg23982858, cg22802813, cg17368254	0.124428	0.469658	0.647861
HIST1H3I	1.79993e-16	1.58844e-14	1.04763	0.914662	4.17305	15	cg05511483, cg07991112, cg01310019, cg12181621, cg06323023, cg25479916, cg25485294, cg26074223, cg04796181, cg25845597, cg05990544, cg22919370, cg06005695, cg16138458, cg08782481	0.0585201	0.734595	0.853932
GFRA1	1.49448e-15	1.17234e-13	1.01754	0.878888	4.26711	17	cg27341926, cg18672939, cg19485539, cg17256532, cg06298519, cg13346013, cg18044663, cg27034576, cg20943155, cg24792682, cg23898073, cg13890706, cg20095233, cg03503087, cg04983142, cg25351565	-0.221107	0.194317	0.358306
HSPA1A	1.85238e-15	1.18889e-13	1.00732	0.970474	3.69728	10	cg17494781, cg21122656, cg18466674, cg12883479, cg10598353, cg22847691, cg13413286, cg15174834, cg01639032, cg00929855	-0.552124	0.000590226	0.00740639
HSPA1L	1.85238e-15	1.18889e-13	1.00732	0.970474	3.69728	10	cg17494781, cg21122656, cg18466674, cg12883479, cg10598353, cg22847691, cg13413286, cg15174834, cg01639032, cg00929855	-0.358044	0.0326625	0.113444
KCNA1	5.73829e-15	3.37603e-13	0.996986	0.893021	4.07432	15	cg10363246, cg12411513, cg06204922, cg19651132, cg16907029, cg15682043, cg11388325, cg20392607, cg09487611, cg10569606, cg15543616, cg10767336, cg06652199, cg03929977	0.208586	0.222151	0.395973
HOXA5	2.43875e-14	1.32443e-12	0.975995	0.815487	4.17468	20	cg19643053, cg17432857, cg14014955, cg03368099, cg16997642, cg01323381, cg04863892, cg00969405, cg02005600, cg23936031, cg13694927, cg14882265, cg02646423, cg07049592, cg25307665, cg02916332, cg05774699, cg09549073, cg17569124, cg26023912	-0.283912	0.0934925	0.230181
GATA2	3.02681e-14	1.52638e-12	0.965328	0.857172	4.16167	17	cg22122410, cg19638477, cg16674492, cg19759549, cg22801992, cg06490988, cg02436004, cg25395660, cg21675036, cg27106398, cg07841173, cg03839949, cg17642618, cg13483882, cg25772723, cg19301963, cg02856377	0.614058	6.79476e-05	0.0015548
KHDRBS2	5.14357e-14	2.42091e-12	0.965328	0.917702	3.90229	13	cg22014661, cg18884037, cg04398581, cg23926793, cg26715952, cg00578220, cg11315153, cg16587616, cg18134312, cg18239753, cg02217159, cg00472801	-0.680671	4.92367e-06	0.000319218
HOXA3	7.15232e-14	3.15596e-12	0.954542	0.864796	4.04865	16	cg02627455, cg03331474, cg21134232, cg12305431, cg22772747, cg09591524, cg02000808, cg02439266, cg03536885, cg11267546, cg24360871, cg12434681, cg00727675, cg24272697, cg25768734, cg14573448	-0.375547	0.0246524	0.0937015
ADHFE1	1.05786e-13	4.39325e-12	0.954542	0.979723	3.32715	8	cg18065361, cg20295442, cg20912169, cg19283840, cg09383816, cg01588438, cg08090772, cg01649224	-0.375358	0.0240793	0.0936685
HOXB4	1.77546e-13	6.96376e-12	0.943632	0.942118	3.69319	11	cg04609859, cg08089301, cg07015911, cg02422694, cg24114154, cg13789775, cg12806763, cg26327071, cg09194159, cg19081437, cg17144149	-0.463619	0.00440149	0.0324033
EID3	2.13833e-13	7.94557e-12	0.943632	0.9408	3.68802	11	cg01857475, cg20923245, cg18633684, cg03817911, cg10572274, cg25274376, cg21234561, cg09884423, cg26614816, cg09477407, cg27205904	0.129995	0.449852	0.627213
FBLIM1	2.39503e-13	8.148e-12	0.932595	0.915791	3.73508	12	cg04897742, cg15816719, cg11780735, cg14531560, cg26036626, cg23002761, cg13484546, cg25494767, cg07846167, cg16519300, cg17150168	-0.56731	0.000389382	0.00540962
FBN2	2.42363e-13	8.148e-12	0.932595	0.865074	3.94681	15	cg01939274, cg17958315, cg23621127, cg13203474, cg12940822, cg14413263, cg25084878, cg11965976, cg25532099, cg27223047, cg02620875, cg05686497, cg17564775, cg05209584, cg10866940	-0.195367	0.252474	0.428085
KCNQ5	6.54396e-13	2.00871e-11	0.921426	0.933111	3.65788	11	cg11008243, cg24687051, cg15717808, cg14098442, cg04377145, cg23315078, cg09303936, cg03786924, cg19974356, cg00751586, cg00852573	0.0115025	0.946915	0.964267
ATP10A	6.29003e-13	2.00871e-11	0.921426	0.858207	3.91549	15	cg22113930, cg26230285, cg16389285, cg09984339, cg03307893, cg21951425, cg13417268, cg03419058, cg22797991, cg26519141, cg18194306, cg15523238, cg00288824, cg02245837	-0.315078	0.0612422	0.17139
TBX5	1.2501e-12	3.67737e-11	0.91012	0.810961	4.04408	18	cg05555207, cg25079102, cg08985029, cg09623338, cg17462200, cg26196480, cg06717557, cg16805360, cg16249035, cg10281002, cg04002444, cg03877376, cg16559598, cg08318726, cg14214262, cg12670347, cg03569640, cg21907579	0.288059	0.0884405	0.221141
GRIA4	1.30312e-12	3.68e-11	0.91012	0.840497	3.93489	16	cg04747226, cg03225817, cg00343633, cg23559689, cg21217024, cg07972135, cg19343464, cg15603568, cg23676682, cg03243226, cg14088478, cg08892158, cg11308643, cg09147777, cg05023507, cg12754421	-0.417184	0.0113618	0.0597264
TXNRD1	2.90395e-12	7.88533e-11	0.898671	0.89821	3.66337	12	cg01857475, cg20923245, cg18633684, cg03817911, cg10572274, cg25274376, cg21234561, cg09884423, cg26614816, cg09477407, cg27205904	-0.297297	0.0785577	0.203726
HENMT1	4.10806e-12	1.06078e-10	0.887075	0.978953	3.17331	7	cg22568351, cg16977637, cg08955613, cg11284811, cg14924567, cg04152056, cg18854166	-0.106049	0.536784	0.705436
SORCS3	4.20708e-12	1.06078e-10	0.887075	0.858635	3.78849	14	cg08768569, cg03958798, cg10601616, cg02320740, cg16787600, cg09551147, cg20482521, cg02392179, cg14752336, cg08495770, cg18326021, cg23797411, cg10778841, cg01874697	-0.411389	0.0126776	0.0632256
ZNF829	9.74092e-12	2.37141e-10	0.875325	0.927754	3.53452	10	cg21761844, cg21292152, cg20154403, cg03060201, cg26612849, cg15322783, cg02459604, cg24052101, cg24704859, cg21117780	-0.350988	0.0358257	0.121184
EFHA2	3.05077e-11	7.17948e-10	0.851339	0.985981	2.97498	6	cg18577280, cg05956498, cg00720475, cg03919781, cg23218760, cg21653826	-0.135436	0.430944	0.614056
PCDH10	3.30988e-11	7.53799e-10	0.851339	0.813188	3.80704	16	cg09221867, cg23713176, cg02114924, cg05401965, cg01408654, cg02043159, cg14400886, cg04035209, cg17504999, cg10524033, cg14146100, cg09693004, cg07665387, cg00945238, cg09960109, cg06667761	-0.69322	2.78039e-06	0.000270393
EPHA5	3.4523e-11	7.61664e-10	0.851339	0.838749	3.70076	14	cg13796804, cg02355420, cg24620673, cg14386496, cg25798792, cg03143681, cg02463418, cg05191076, cg10554702, cg09009536, cg17644293, cg00130165, cg12682684	0.0211172	0.902705	0.93891
SOX11	4.15084e-11	8.88029e-10	0.851339	0.745158	3.71191	19	cg14776201, cg04043795, cg18897632, cg15034345, cg12312988, cg16717065, cg11716272, cg08432727, cg04225243, cg25194918, cg07025511, cg24837370, cg06173889, cg00078318, cg26659079, cg08526991, cg20401252, cg15989068	0.403865	0.0145764	0.068276
TLX1NB	5.87891e-11	1.22074e-09	0.839089	0.868348	3.54158	12	cg03020810, cg20615879, cg08908184, cg02567119, cg25741023, cg10999413, cg18964775, cg02450004, cg11196237, cg25856018, cg02096397, cg05329692	0.250901	0.139942	0.300759
SLITRK1	6.95864e-11	1.40366e-09	0.839089	0.812256	3.70584	15	cg13988851, cg18789918, cg18215217, cg01729717, cg19610077, cg02365360, cg19696317, cg26998274, cg07104706, cg17528432, cg25938646, cg21448057, cg08954631, cg25188032, cg18937395	0.262205	0.122375	0.280023
GRIN2A	8.64938e-11	1.69624e-09	0.839089	0.857756	3.64739	13	cg14011057, cg16368442, cg09239744, cg08621611, cg10951859, cg00287829, cg25047001, cg20943121, cg06922606, cg24764979, cg00518386, cg25119571, cg06758670	-0.326468	0.0519807	0.152034
GRIK1	1.61654e-10	3.08452e-09	0.826657	0.821527	3.62477	14	cg04389926, cg04869314, cg24868359, cg08685096, cg02287346, cg09542111, cg21816539, cg01959155, cg07950000, cg22176262, cg09199698, cg09397801, cg25596598, cg23475371	0.0375144	0.828038	0.904794
COL25A1	1.97215e-10	3.66405e-09	0.826657	0.848089	3.60629	13	cg05791136, cg11979589, cg08193528, cg10237419, cg25088758, cg10074544, cg19039028, cg06468908, cg02441747, cg09926747, cg07095995, cg18926350	0.0823195	0.63315	0.796843
BNC1	2.17335e-10	3.93431e-09	0.826657	0.85341	3.48065	12	cg07016258, cg18952647, cg06523224, cg11536216, cg02713760, cg14385245, cg19685251, cg09180848, cg22271562, cg18560204, cg26429925, cg27304406	-0.1949	0.254663	0.428849
HIST1H4L	2.80207e-10	4.94565e-09	0.814036	0.885196	3.47005	11	cg07991112, cg06323023, cg25479916, cg25485294, cg25845597, cg05990544, cg17446896, cg06005695, cg16138458, cg12408601, cg17651821	-0.235934	0.165964	0.324831
GPR75	3.52819e-10	6.07536e-09	0.814036	0.9032	3.44098	10	cg19664945, cg19592277, cg00701946, cg12451530, cg01876338, cg19961545, cg13356253, cg19878627, cg08611810, cg05414908	-0.134048	0.435727	0.618539
ST6GALNAC5	3.70536e-10	6.22854e-09	0.814036	0.945005	3.20925	8	cg13463054, cg15100100, cg13823136, cg16966815, cg06489596, cg09051357, cg00228272, cg06201642	-0.0646783	0.707834	0.842041
PCDHGC4	4.04938e-10	6.64852e-09	0.814036	0.919552	3.3607	9	cg06428620, cg19759129, cg03640756, cg23445461, cg26890354, cg02022733, cg12145907, cg12648074, cg15949044	0.450942	0.00577615	0.0374487
ADAMTS5	4.32209e-10	6.93498e-09	0.814036	0.810497	3.5761	14	cg21646598, cg19523085, cg13601496, cg08190291, cg03202077, cg07942598, cg25528589, cg15237494, cg19070567, cg02462195, cg23986671, cg08979041, cg02800810, cg12078031	0.23964	0.158804	0.323428
IRF4	5.86284e-10	9.19815e-09	0.801216	0.898448	3.42288	10	cg21402590, cg22661116, cg05766140, cg17228900, cg12741420, cg06392169, cg26433102, cg12684209, cg10379890, cg12612118	-0.189447	0.267354	0.446355
RASGRF1	7.9667e-10	1.22272e-08	0.801216	0.831293	3.53486	13	cg22699279, cg14510404, cg25673084, cg17507573, cg24733262, cg04828458, cg11806630, cg20574415, cg14984684, cg15156078, cg17474100, cg17821321, cg16154416	-0.0587023	0.733799	0.853932
DKFZP434H168	9.50309e-10	1.39775e-08	0.788187	0.983027	2.71227	5	cg07700514, cg19047292, cg07829842, cg00246932, cg02667667	NA	NA	NA
CMTM3	9.46751e-10	1.39775e-08	0.788187	0.910652	3.32818	9	cg26560414, cg08682544, cg01434608, cg09233013, cg08601917, cg16335762, cg15855767, cg22227603, cg06445928	0.165251	0.334125	0.525827
NPBWR1	1.17836e-09	1.6978e-08	0.788187	0.89085	3.39393	10	cg24857620, cg15531403, cg07770968, cg02237470, cg21381280, cg18755296, cg21001487, cg26205771, cg06528306, cg07629017	NA	NA	NA
ZNF568	1.41483e-09	1.99773e-08	0.788187	0.865311	3.3921	11	cg21761844, cg21292152, cg20154403, cg03060201, cg26612849, cg15322783, cg02459604, cg24052101, cg24704859, cg21117780	-0.481338	0.00328337	0.0271751
SLIT3	1.69458e-09	2.33498e-08	0.788187	0.886006	3.37548	10	cg00849183, cg22305257, cg09073398, cg15927720, cg11732619, cg07136998, cg01663016, cg17386093, cg14658804, cg10165167	-0.152638	0.372721	0.555511
RALYL	1.71981e-09	2.33498e-08	0.788187	0.823316	3.50094	13	cg04842146, cg01538821, cg23458558, cg25757598, cg21671806, cg23649708, cg11089595, cg22403811, cg08327106, cg18016194, cg06955749, cg11234361	0.373611	0.0247981	0.0937015
FBN1	2.13474e-09	2.84364e-08	0.774939	0.947832	3.07243	7	cg22535307, cg10480343, cg15385562, cg09211701, cg04125371, cg19908534, cg03535663	0.179408	0.293893	0.482381
SRRM4	2.23199e-09	2.91812e-08	0.774939	0.826158	3.36951	12	cg01750714, cg24809072, cg01070209, cg14843800, cg14135814, cg02345991, cg05677041, cg09562322, cg01944655, cg11670651, cg12878812, cg00474090	0.138306	0.421151	0.60534
GALNTL6	2.3484e-09	3.01449e-08	0.774939	0.903844	3.3033	9	cg03304610, cg12548778, cg26814276, cg14307443, cg17896776, cg05295006, cg26588943, cg03413465, cg15124215	0.13814	0.421715	0.60534
BOLL	2.41919e-09	3.04991e-08	0.774939	0.823913	3.36035	12	cg05783139, cg13356896, cg13706908, cg03774803, cg17565627, cg07495363, cg21866259, cg00926400, cg24589459, cg17560332, cg02957700, cg24141882	0.31934	0.0576351	0.164853
LOC100302652	2.66151e-09	3.28781e-08	0.774939	0.903184	3.30088	9	cg19664945, cg00701946, cg12451530, cg01876338, cg19961545, cg13356253, cg19878627, cg08611810, cg05414908	-0.117708	0.49416	0.669785
ACSS3	2.70103e-09	3.28781e-08	0.774939	0.820671	3.34713	12	cg25971727, cg23614791, cg26272220, cg05143887, cg13273396, cg25358039, cg10789281, cg00354572, cg11659501, cg23007705, cg21754400, cg08314603	-0.34378	0.0400795	0.131916
SLC6A15	3.11661e-09	3.72937e-08	0.774939	0.85633	3.35689	11	cg08254307, cg14510812, cg25434174, cg18023283, cg03064067, cg17222500, cg19952303, cg15542741, cg05619587, cg19686001, cg21702506	-0.29904	0.0764429	0.200921
MSX1	3.64732e-09	4.29168e-08	0.774939	0.815034	3.46572	13	cg04660422, cg21689228, cg15092343, cg13207326, cg24469464, cg17938612, cg00486340, cg03335246, cg19846622, cg20588069, cg18849102, cg10266211, cg07462756	0.509443	0.00150643	0.0146501
UNC5C	3.75357e-09	4.34429e-08	0.761461	0.854238	3.34869	11	cg12584684, cg15701178, cg17334018, cg20377606, cg11723848, cg13265789, cg07234102, cg00822398, cg12802900, cg00329039, cg15984718	-0.485714	0.0029813	0.0257717
ADRA1A	4.25115e-09	4.84083e-08	0.761461	0.813312	3.31711	12	cg22295787, cg26730369, cg00460235, cg22461835, cg21230493, cg18654812, cg01338924, cg09557462, cg09714127, cg23008606, cg20303399, cg02409177	-0.579613	0.000211803	0.00382619
GPC6	4.84809e-09	5.18598e-08	0.761461	0.93974	3.0462	7	cg00191477, cg19824907, cg07576142, cg07529657, cg12989574, cg16792800, cg18058689	0.0481338	0.779874	0.876795
ADCY4	4.80989e-09	5.18598e-08	0.761461	0.896027	3.27473	9	cg23179456, cg25556905, cg13631572, cg16761581, cg14287235, cg12265829, cg05031016, cg21284733, cg19646112	0.114028	0.506413	0.681642
MARCH1	4.80989e-09	5.18598e-08	0.761461	0.896174	3.27526	9	cg01791874, cg25092681, cg17712694, cg21901718, cg16182986, cg23065934, cg16150752, cg12456714, cg18325622	NA	NA	NA
ZNF471	4.63009e-09	5.18598e-08	0.761461	0.896868	3.2778	9	cg14042851, cg19358877, cg11539780, cg12844912, cg00674365, cg14277392, cg14289985, cg19811761	-0.620246	5.4609e-05	0.00132768
TMEM155	5.31836e-09	5.60412e-08	0.761461	0.810317	3.44567	13	cg19197515, cg04638468, cg21077559, cg08553437, cg10863741, cg24912438, cg07978472, cg05396987, cg18149485, cg13640145, cg17898196, cg16790291, cg19737970	0.0327867	0.849444	0.910285
ROBO1	6.01946e-09	6.24961e-08	0.761461	0.71014	3.54131	18	cg22459503, cg24784794, cg24257740, cg15709235, cg18703601, cg13141515, cg10293426, cg08305038, cg21585126, cg10407200, cg07997035, cg11980129, cg19823985, cg08661007, cg01239827, cg04562217	0.157529	0.357449	0.545285
MMP2	7.02676e-09	7.1897e-08	0.761461	0.868738	3.30969	10	cg09350341, cg12840361, cg01821058, cg11308367, cg27642062, cg09530163, cg12317456, cg22528729, cg08318842, cg14400118	0.172973	0.311773	0.501156
SNCA	7.50804e-09	7.5724e-08	0.74774	0.936143	3.03454	7	cg06632027, cg00119181, cg18258770, cg01035160, cg20776829, cg20003494, cg15452573	0.0787848	0.64786	0.807749
SLIT2	1.04784e-08	1.04193e-07	0.74774	0.864132	3.29214	10	cg08428452, cg13281139, cg13078140, cg11344247, cg09781944, cg26860620, cg16049807, cg03742003, cg13680236, cg18972811	-0.271042	0.109841	0.253676
CDH8	1.39217e-08	1.3651e-07	0.74774	0.742505	3.38761	15	cg25601859, cg04882273, cg11897701, cg00950846, cg27444994, cg02858606, cg09515947, cg02172312, cg06830659, cg03671700, cg13397057, cg06831576, cg17995563, cg27120816	-0.281268	0.096555	0.233694
NR2E1	1.47953e-08	1.43089e-07	0.74774	0.835337	3.2746	11	cg24225517, cg21239311, cg08616702, cg12463600, cg08640634, cg24104938, cg18253016, cg20652607, cg19697981, cg25838080, cg03958979	0.154577	0.368036	0.550638
C17orf46	1.62974e-08	1.55486e-07	0.733762	0.929501	3.01301	7	cg01627847, cg03048083, cg08124910, cg17222164, cg26742995, cg26532627, cg19539667	-0.395971	0.0168202	0.0719016
MSC	1.6817e-08	1.58304e-07	0.733762	0.834254	3.27035	11	cg09734791, cg25832771, cg20675505, cg14409559, cg26490272, cg04596005, cg06102330, cg24258699, cg25827490, cg14546394, cg23710218	0.400258	0.0155684	0.0688192
GALNT13	1.89708e-08	1.76229e-07	0.733762	0.792242	3.36881	13	cg07547000, cg12079322, cg18118685, cg02593932, cg17130964, cg26983710, cg08919742, cg14739151, cg25703346, cg26660002, cg14630357, cg24412079	0.0583379	0.735392	0.853932
GALR1	2.37881e-08	2.18109e-07	0.733762	0.874043	3.19438	9	cg03502002, cg19056926, cg12699371, cg10390058, cg04534765, cg02611744, cg21938435, cg10122698, cg06360427	-0.217447	0.202682	0.371903
FOXG1	2.41959e-08	2.19004e-07	0.733762	0.828327	3.24712	11	cg02681442, cg16804284, cg02991338, cg08120263, cg19714132, cg27006650, cg05872306, cg17525102, cg04525757, cg10300684, cg10828337	0.312465	0.0635407	0.176552
SIM1	2.61878e-08	2.34033e-07	0.733762	0.852186	3.24663	10	cg21063722, cg27252696, cg11471772, cg21684012, cg11891393, cg08133486, cg01258751, cg12865837, cg11540692, cg18528367	NA	NA	NA
GHSR	2.66934e-08	2.3557e-07	0.733762	0.87208	3.18721	9	cg14768785, cg07430214, cg15987088, cg21310911, cg18619151, cg24599434, cg18895189, cg17152757, cg04851268	-0.516059	0.0012743	0.0137696
ZNF135	2.7151e-08	2.3665e-07	0.733762	0.82706	3.24215	11	cg06454760, cg08701621, cg05181865, cg09907936, cg22748799, cg22457238, cg18430128, cg19905369, cg02473540, cg16638540, cg21643361	-0.122402	0.476977	0.651819
CMTM2	3.16816e-08	2.72771e-07	0.719513	0.849947	3.2381	10	cg09849405, cg16626067, cg06666025, cg08032924, cg09854734, cg04439806, cg01683883, cg05546863, cg00049664, cg06033254	0.415516	0.011728	0.0607418
ZNF528	3.28673e-08	2.7957e-07	0.719513	0.868667	3.17473	9	cg03091337, cg20725941, cg27258025, cg12950007, cg08188890, cg14025336, cg13672300, cg03077453, cg16601569	-0.574775	0.000315171	0.00500104
TLX1	3.39569e-08	2.85399e-07	0.719513	0.8683	3.17339	9	cg03020810, cg08908184, cg02567119, cg25741023, cg18964775, cg02450004, cg11196237, cg02096397, cg05329692	0.531229	0.000857068	0.00980586
FBXO39	3.46117e-08	2.87481e-07	0.719513	0.848534	3.23272	10	cg08843809, cg06091013, cg23729107, cg02093112, cg00376544, cg07540103, cg02374745, cg11871421, cg17097923, cg23341223	0.423664	0.0100293	0.0555923
FGF12	3.72433e-08	3.05742e-07	0.719513	0.727868	3.32083	15	cg16376000, cg15048660, cg23207710, cg16366473, cg17393267, cg10511904, cg16209795, cg04003850, cg01257828, cg00386551, cg01255414, cg07127762	-0.0800775	0.642465	0.803597
DRD4	3.79688e-08	3.08115e-07	0.719513	0.918271	2.97661	7	cg12928379, cg06825142, cg00556112, cg20931042, cg23501406, cg15861585, cg08726248	0.00425533	0.980349	0.982876
ZNF331	4.08463e-08	3.27699e-07	0.719513	0.777647	3.30675	13	cg11332363, cg07952047, cg21748418, cg14824035, cg06551490, cg10359230, cg05264510, cg00533364, cg10617499, cg25504654, cg10851698, cg06813140	0.275418	0.104055	0.24503
CPXM1	4.93863e-08	3.91761e-07	0.719513	0.96433	2.66068	5	cg07113642, cg21459340, cg23448584, cg22304612, cg15547669	0.348867	0.0370373	0.124203
AK5	5.21907e-08	4.09407e-07	0.719513	0.859973	3.14296	9	cg11696936, cg07316309, cg23241335, cg22840802, cg17484154, cg16409049, cg26466094, cg25604883	-0.270765	0.110209	0.253676
NEUROD1	5.38278e-08	4.1307e-07	0.719513	0.818656	3.20921	11	cg09942248, cg06714480, cg20709008, cg25206687, cg03767531, cg22359606, cg17088751, cg01863682, cg19711579, cg22976218, cg02819605	-0.684067	4.22965e-06	0.000319218
KCNA4	5.36405e-08	4.1307e-07	0.719513	0.674236	3.36226	18	cg27319123, cg05756220, cg12164612, cg04719819, cg15183083, cg08490115, cg15044957, cg15310492, cg10387551, cg22639011, cg05660764, cg03506489, cg11735997, cg22685409, cg14161359, cg17714025	NA	NA	NA
ZIK1	5.51104e-08	4.18365e-07	0.719513	0.858594	3.13792	9	cg04342092, cg18579862, cg26246807, cg01046104, cg18435449, cg02653557, cg22444105, cg00800512	-0.0684685	0.690598	0.836892
GDNF	6.19946e-08	4.65619e-07	0.704976	0.816912	3.20237	11	cg05730365, cg23097534, cg07128111, cg18725867, cg21918513, cg24398268, cg18182111, cg21319053, cg08204023, cg07442479, cg00049047	-0.0601262	0.727584	0.853932
NCAM2	6.31396e-08	4.69227e-07	0.704976	0.856574	3.13054	9	cg12426234, cg15681537, cg02842227, cg17475987, cg13920886, cg18128969, cg13062913, cg19556343, cg18492126	-0.373582	0.0248104	0.0937015
RXFP3	6.49644e-08	4.77759e-07	0.704976	0.815426	3.19655	11	cg26986911, cg18689958, cg07832473, cg13349651, cg00981837, cg12238343, cg15408073, cg26390889, cg02640041, cg03909500, cg02341815	NA	NA	NA
ZIC4	6.71917e-08	4.89045e-07	0.704976	0.81504	3.19504	11	cg24686610, cg08812189, cg00235367, cg27606499, cg03881775, cg07850418, cg17003736, cg03900143, cg24620761, cg22796509, cg02387803	0.229096	0.178942	0.341219
OTX2	7.46162e-08	5.37541e-07	0.704976	0.812581	3.1854	11	cg27122213, cg10042106, cg04736351, cg03091551, cg13411015, cg26998537, cg13784080, cg13023623, cg23365739, cg15607672, cg10243278	NA	NA	NA
ZIC1	7.68508e-08	5.48047e-07	0.704976	0.81238	3.1846	11	cg02647941, cg01610632, cg24686610, cg14741939, cg09241332, cg05371578, cg04738965, cg26400885, cg12419052, cg12965599, cg07291439	0.360824	0.0306212	0.110293
CHAT	8.5804e-08	6.05777e-07	0.704976	0.810233	3.17619	11	cg08996579, cg11389172, cg23987444, cg24109980, cg00586644, cg02728050, cg12052765, cg16494192, cg12741435, cg06108782, cg17284779	-0.514594	0.00132281	0.0139074
ASTN1	1.08747e-07	7.60154e-07	0.704976	0.832862	3.17301	10	cg17105834, cg01743819, cg22891212, cg06165434, cg02211913, cg14659404, cg25631060, cg01493238, cg06650419, cg14895591	-0.414894	0.0118673	0.0607418
CNGA3	1.22519e-07	8.48025e-07	0.690132	0.905169	2.93414	7	cg03015784, cg10583000, cg13933835, cg19370054, cg18404308, cg02076785, cg21488538	0.207062	0.225622	0.397136
ZNF132	1.31312e-07	8.91408e-07	0.690132	0.881187	2.99252	8	cg12839275, cg19776201, cg03735888, cg00868383, cg13877915, cg07878486, cg24366702, cg00547077	-0.290347	0.0860592	0.218804
DLEU7	1.31304e-07	8.91408e-07	0.690132	0.846371	3.09325	9	cg10359157, cg08274637, cg17241776, cg27051129, cg06679720, cg05965387, cg13846270, cg20400592, cg17288288	0.0851649	0.621409	0.787388
TRPC6	1.60703e-07	1.08054e-06	0.690132	0.843087	3.08124	9	cg07013734, cg27296293, cg23650423, cg24842731, cg18239414, cg11016563, cg04553838, cg14186937, cg03411507	-0.0710425	0.67956	0.831448
CBLN2	1.84335e-07	1.19395e-06	0.690132	0.899958	2.91725	7	cg21529405, cg18596362, cg03561455, cg21902544, cg19202058, cg13478228, cg15733692	-0.254377	0.134354	0.298651
GLRA3	1.84292e-07	1.19395e-06	0.690132	0.839802	3.06924	9	cg23697278, cg26226802, cg21365094, cg05424071, cg09841488, cg27517702, cg05990549, cg15104299, cg22045888	-0.399164	0.01588	0.069408
SGIP1	1.84292e-07	1.19395e-06	0.690132	0.840059	3.07018	9	cg25976504, cg17692242, cg00920348, cg03685124, cg17162576, cg14610403, cg16001682, cg03879673, cg02994349	-0.00334642	0.984546	0.984546
TRH	1.84292e-07	1.19395e-06	0.690132	0.840407	3.07145	9	cg08195943, cg22512438, cg14595003, cg02700891, cg05013728, cg05835982, cg11940285, cg22931604, cg01009664	0.0400919	0.816417	0.899678
PRDM14	2.12621e-07	1.36464e-06	0.690132	0.823616	3.13779	10	cg02919936, cg13267264, cg17450425, cg11229513, cg07719492, cg18035229, cg01295203, cg13371954, cg23758305, cg27029821	0.392046	0.0180393	0.0746521
ADAMTSL1	2.15568e-07	1.37109e-06	0.690132	0.952238	2.62732	5	cg00116234, cg03732161, cg10005611, cg07403294, cg16714091	-0.343372	0.0409322	0.132688
PRKAR1B	2.34991e-07	1.44467e-06	0.690132	0.895599	2.90312	7	cg18601167, cg13895235, cg20381963, cg08558397, cg13577076, cg00356183	0.401055	0.0153442	0.0688192
ZNF304	2.29363e-07	1.44467e-06	0.690132	0.896517	2.90609	7	cg03049220, cg07494047, cg21627760, cg16848116, cg17849956, cg13788592	-0.202574	0.235126	0.408321
NTRK3	2.37082e-07	1.44467e-06	0.690132	0.871642	2.9601	8	cg04627496, cg03568975, cg11108676, cg11525479, cg05901579, cg25751158, cg21956337, cg14384532	-0.281318	0.0964928	0.233694
VCAN	2.341e-07	1.44467e-06	0.690132	0.871862	2.96085	8	cg02551029, cg07478641, cg05176349, cg19540689, cg16431436, cg19814134, cg08288083, cg10528788	0.244015	0.15116	0.316136
ZNF418	2.37367e-07	1.44467e-06	0.690132	0.835104	3.05207	9	cg13668618, cg12961842, cg07474494, cg26671652, cg15060012, cg11998703, cg18673377, cg03304654, cg21759268	-0.456793	0.00510155	0.0336356
NKX2-6	2.63905e-07	1.59245e-06	0.674963	0.833691	3.04691	9	cg03749016, cg17875555, cg22747746, cg14428146, cg15854847, cg10603004, cg03694713, cg08490482, cg13021619	NA	NA	NA
WBSCR17	2.81016e-07	1.68133e-06	0.674963	0.819099	3.12058	10	cg02300154, cg01159623, cg10239388, cg01366419, cg03893271, cg02172150, cg23839136, cg15685693, cg22898647, cg21497056	0.0739501	0.668193	0.830438
ADCY8	2.8399e-07	1.68485e-06	0.674963	0.818989	3.12016	10	cg22060073, cg02842496, cg16696270, cg03120091, cg05229355, cg01245966, cg17907547, cg21998264, cg02812947, cg07557260	NA	NA	NA
RNH1	2.99707e-07	1.7487e-06	0.674963	0.868981	2.95107	8	cg15661311, cg12686881, cg14468692, cg01704474, cg23687466, cg20813589, cg23927970, cg18732172	0.343336	0.0403548	0.131916
PCDH17	2.98858e-07	1.7487e-06	0.674963	0.817925	3.1161	10	cg00208153, cg13602092, cg04413320, cg07430472, cg13806135, cg25891355, cg12432236, cg00766702, cg15112032, cg12606396	0.252767	0.136692	0.299523
WDR8	3.07808e-07	1.78125e-06	0.674963	0.817558	3.1147	10	cg04021697, cg04865841, cg07382920, cg11256802, cg22822803, cg21012455, cg25731359, cg24073122, cg26128092, cg21000072	0.5501	0.000509524	0.00660683
ZNF660	3.74062e-07	2.14706e-06	0.674963	0.935979	2.82411	6	cg01139508, cg03340649, cg22598028, cg17536166, cg21771463, cg15372508	-0.281133	0.0967215	0.233694
NEFM	3.79529e-07	2.16087e-06	0.674963	0.813557	3.09946	10	cg03169018, cg01583969, cg18898125, cg26330518, cg20040969, cg09234518, cg02002551, cg16459364, cg26174464, cg26980244	-0.234568	0.168501	0.326104
GAD2	3.91482e-07	2.21109e-06	0.674963	0.812438	3.0952	10	cg00733780, cg11500467, cg24820783, cg09056181, cg11328303, cg24097797, cg27372732, cg12527175, cg04599297, cg25835733	0.472142	0.00364521	0.0287311
ZNF804A	4.11889e-07	2.30788e-06	0.674963	0.826553	3.02082	9	cg13536757, cg00271207, cg21245277, cg21739754, cg15512297, cg00554682, cg13107760, cg11811513, cg13121699	-0.177879	0.299311	0.485133
PPM1E	4.38366e-07	2.4369e-06	0.674963	0.885752	2.8712	7	cg16958716, cg15386368, cg08592707, cg02071825, cg05264587, cg19141563, cg16477091	-0.274502	0.105193	0.24503
LOC100133991	4.49411e-07	2.47878e-06	0.674963	0.945834	2.60965	5	cg01627847, cg03048083, cg08124910, cg17222164, cg11933779	-0.0136422	0.937316	0.959515
CA10	4.94858e-07	2.68746e-06	0.659444	0.823672	3.01029	9	cg13125157, cg14073722, cg08605326, cg24341611, cg02098495, cg22855255, cg14424450, cg14054928, cg12953985	-0.206141	0.227739	0.399056
PDGFRA	4.94858e-07	2.68746e-06	0.659444	0.823837	3.01089	9	cg14777772, cg02759489, cg16012041, cg08038052, cg23209990, cg22736323, cg17187183, cg20121019, cg10492953	-0.0815959	0.635017	0.796843
CLDN10	5.69648e-07	3.07001e-06	0.659444	0.779027	3.05386	11	cg10305311, cg09469554, cg04603730, cg16232183, cg16556145, cg16275739, cg06428163, cg18470456, cg24426691	-0.0356094	0.836649	0.909097
TCTEX1D1	6.25355e-07	3.3447e-06	0.659444	0.819947	2.99667	9	cg09769134, cg25339566, cg24110050, cg16996144, cg17284804, cg19159365, cg24161501, cg08857729, cg19808205	-0.29156	0.0844673	0.21617
ZSCAN18	6.3924e-07	3.39326e-06	0.659444	0.672241	3.06704	15	cg21653184, cg25784220, cg06243556, cg07924874, cg22721334, cg07657064, cg23229395, cg18888520, cg15498379, cg07369950, cg14972743	-0.422651	0.0107829	0.0574593
ZNF790	7.67378e-07	4.04305e-06	0.659444	0.876342	2.8407	7	cg06466031, cg16646909, cg14195122, cg02343318, cg04803153, cg17656260, cg25772438	-0.504762	0.00193168	0.017891
RARB	8.39657e-07	4.39109e-06	0.659444	-0.640649	-2.70498	18	cg16106426, cg01709919, cg22918875, cg04055060, cg09035199, cg07810650, cg16856285, cg06753333, cg21700394, cg10101098, cg10909857, cg06905304, cg06705767, cg11505132, cg04960536	0.395109	0.017711	0.0740814
GABRA5	8.51667e-07	4.42116e-06	0.659444	0.815414	2.98011	9	cg15665646, cg10652393, cg22523852, cg21276413, cg03462380, cg21402921, cg20005743, cg17710023, cg18255240	-0.471561	0.00369294	0.0287311
KCNA3	9.45672e-07	4.87332e-06	0.659444	0.847191	2.87707	8	cg07808555, cg11595545, cg01423964, cg09545197, cg26013553, cg09410234, cg20302133, cg07903677	-0.201185	0.239361	0.411997
C1QL2	9.7078e-07	4.96645e-06	0.643552	0.813029	2.97139	9	cg07212778, cg17319142, cg19774368, cg10996058, cg26875812, cg16849609, cg20470857, cg15089219, cg12891160	NA	NA	NA
ADCYAP1	1.06607e-06	5.41472e-06	0.643552	0.810863	2.96348	9	cg24287438, cg21438101, cg18319029, cg15458338, cg07211875, cg08246545, cg19962990, cg07376535, cg11850773	-0.107026	0.534416	0.705436
SLC18A3	1.11372e-06	5.61631e-06	0.643552	0.810203	2.96106	9	cg08996579, cg11389172, cg23987444, cg24109980, cg02728050, cg12052765, cg16494192, cg06108782, cg17284779	-0.592842	0.000138972	0.002703
KCNH5	1.16136e-06	5.81504e-06	0.643552	0.809909	2.95999	9	cg05207495, cg21463228, cg13891978, cg11880727, cg10162522, cg22235160, cg11755405, cg03642486, cg05299793	0.235934	0.165964	0.324831
MRPS21	1.41644e-06	7.0423e-06	0.643552	0.837682	2.84477	8	cg25373063, cg26535484, cg23650482, cg18031008, cg23819679, cg01566242, cg08293086	-0.222136	0.192208	0.358306
ITGA4	1.51106e-06	7.46021e-06	0.643552	0.919465	2.77428	6	cg21995919, cg06952671, cg20415809, cg25024074, cg25652029, cg23478302	-0.0494208	0.774126	0.872855
SIAH3	1.59205e-06	7.80545e-06	0.643552	0.801358	2.92874	9	cg08018585, cg02674384, cg26667946, cg12979844, cg14269973, cg00613224, cg25658983, cg02017534, cg08540973	0.0389979	0.821345	0.900009
ARHGDIB	1.67603e-06	8.16055e-06	0.643552	-0.777944	-2.60698	10	cg10925082, cg16393012, cg07611519, cg15450139, cg10087172, cg19826026, cg00512404, cg07265168	-0.681081	8.73051e-06	0.000388754
C18orf34	1.70674e-06	8.19698e-06	0.643552	0.92998	2.56591	5	cg05994094, cg00625334, cg20820063, cg20615848, cg05332960	0.0948982	0.581949	0.749597
PREX2	1.70674e-06	8.19698e-06	0.643552	0.930072	2.56616	5	cg17747005, cg05293738, cg06617456, cg17459204, cg13652336	-0.230116	0.176409	0.338045
C5orf38	1.94911e-06	9.11305e-06	0.627257	0.832465	2.82706	8	cg08204280, cg09524455, cg04992127, cg10237977, cg08235864, cg21093166, cg11793269, cg02135861	0.246258	0.147671	0.31326
IRX2	1.94911e-06	9.11305e-06	0.627257	0.832465	2.82706	8	cg08204280, cg09524455, cg04992127, cg10237977, cg08235864, cg21093166, cg11793269, cg02135861	0.22142	0.194351	0.358306
ZSCAN1	1.9249e-06	9.11305e-06	0.627257	0.832685	2.82781	8	cg21331821, cg11312896, cg14886059, cg19819285, cg02344833, cg05983315, cg24368848, cg20449685	-0.405695	0.014094	0.0668605
FLRT2	1.93835e-06	9.11305e-06	0.627257	0.479869	2.97534	29	cg19622874, cg04862347, cg18845692, cg14400498, cg12155356, cg02305242, cg21571339, cg12080751, cg19953646, cg26651233, cg05855039, cg02805920, cg01919632, cg05295297, cg23934295, cg16800165, cg18070676, cg01711160, cg22518208, cg01537995	-0.423065	0.0101467	0.0555923
ZFHX4	1.9776e-06	9.18542e-06	0.627257	0.704713	2.99661	13	cg01419567, cg11174836, cg08322102, cg25662926, cg22263659, cg10074775, cg00594560, cg13617198, cg00931558, cg08322240, cg20280828	-0.0169384	0.921892	0.951236
FOXE1	2.09071e-06	9.64734e-06	0.627257	0.85946	2.78597	7	cg17092594, cg09568691, cg24393316, cg13564742, cg13791254, cg05928239, cg13696609	0.357563	0.0322729	0.113427
BSCL2	2.14157e-06	9.81784e-06	0.627257	0.914345	2.75884	6	cg06974871, cg14638988, cg10336707, cg26333513, cg01236148, cg21163128	-0.0186832	0.913875	0.946328
ITGA8	2.20496e-06	1.00432e-05	0.627257	0.858451	2.7827	7	cg19944763, cg08361126, cg26104297, cg13492340, cg01078989, cg07073391, cg25825488	-0.378893	0.0233255	0.0925879
CCDC13	2.33788e-06	1.05804e-05	0.627257	0.913	2.75478	6	cg25635144, cg03992938, cg04342821, cg09008417, cg14311608, cg06593715	-0.224773	0.18751	0.354084
NELL1	2.54882e-06	1.1389e-05	0.627257	0.85601	2.77479	7	cg14749465, cg02510267, cg17371081, cg10824063, cg06873316, cg07854207, cg12071328	0.040727	0.81356	0.899076
ZNF229	2.54765e-06	1.1389e-05	0.627257	0.776122	2.95685	10	cg17904997, cg13498858, cg17612420, cg10166283, cg14056357, cg07243038, cg09896900, cg22720041, cg19915738	-0.431302	0.00863146	0.0502992
BVES	2.89553e-06	1.28569e-05	0.627257	0.82384	2.79777	8	cg22481028, cg12543898, cg10163342, cg20624391, cg14159026, cg08826738, cg22485693, cg20317866	-0.460746	0.00509283	0.0336356
DLX5	3.3335e-06	1.47091e-05	0.627257	0.820739	2.78724	8	cg13286614, cg01448276, cg05597836, cg10243939, cg20250426, cg16876790, cg17916835, cg17083494	0.358926	0.031574	0.112682
EPHA7	3.38663e-06	1.47772e-05	0.627257	0.903886	2.72728	6	cg21552709, cg20253378, cg08001895, cg05427966, cg02168857, cg22363783	-0.164875	0.336583	0.525827
KIAA1217	3.3908e-06	1.47772e-05	0.627257	0.571816	3.0435	21	cg08539841, cg20969685, cg13882278, cg24487076, cg04275404, cg03611826, cg06251764, cg09330153, cg04063945, cg04154276, cg06806958, cg13363417, cg18633693, cg25042430	-0.470013	0.00419273	0.0319798
FREM3	3.51322e-06	1.52167e-05	0.627257	0.851019	2.75861	7	cg04514249, cg11315111, cg15042811, cg08334984, cg17495719, cg09556043, cg05561644	0.363027	0.0295447	0.109456
EVC2	3.57682e-06	1.53978e-05	0.627257	0.818406	2.77931	8	cg03881544, cg05542338, cg22290744, cg05571820, cg01834022, cg17255450, cg06426416, cg27434509	-0.0893639	0.604249	0.768147
L1TD1	3.60512e-06	1.54255e-05	0.627257	0.902051	2.72174	6	cg05000407, cg21561370, cg01391898, cg23049458, cg14254748, cg19594218	-0.396911	0.0171644	0.0725755
LCAT	3.67415e-06	1.56262e-05	0.627257	0.817436	2.77602	8	cg20861649, cg06134860, cg26924825, cg02564259, cg01817009, cg17490189, cg09581611, cg07207367	0.401133	0.0153226	0.0688192
CNTNAP2	3.69691e-06	1.56289e-05	0.627257	0.850689	2.75754	7	cg09571420, cg07028533, cg02024077, cg23708361, cg16910830, cg16521917, cg21322436	0.102188	0.551791	0.722716
AJAP1	3.96613e-06	1.66672e-05	0.610527	0.816133	2.7716	8	cg13495205, cg09175749, cg12475759, cg11835068, cg15484532, cg01982088, cg10146268, cg20959866	0.0301178	0.861576	0.91558
TTC6	3.9984e-06	1.67034e-05	0.610527	0.918934	2.53543	5	cg11648070, cg22731882, cg07231100, cg04154354, cg03248814	-0.303366	0.0720804	0.196079
HTR1E	4.03513e-06	1.67577e-05	0.610527	0.659468	2.90972	14	cg07833420, cg09863441, cg02928916, cg10135483, cg21286526, cg03472798, cg00454577, cg22141389, cg11990309, cg09297468, cg04278702, cg02508664	NA	NA	NA
SIX6	4.20945e-06	1.73794e-05	0.610527	0.814518	2.76611	8	cg22154539, cg06785999, cg08132837, cg19456540, cg20585530, cg14186066, cg12099524, cg13939792	NA	NA	NA
GPR26	4.25811e-06	1.74781e-05	0.610527	0.814151	2.76487	8	cg07036530, cg16783279, cg02721665, cg11893763, cg04549162, cg20846213, cg02757432, cg03574723	-0.0512128	0.766751	0.872739
LBX2	4.34798e-06	1.77438e-05	0.610527	0.899281	2.71338	6	cg22089737, cg17192454, cg25040225, cg05702092, cg18031307, cg15689410	0.00927836	0.957169	0.967114
C11orf87	4.59875e-06	1.86593e-05	0.610527	0.811858	2.75708	8	cg00830817, cg11473876, cg13952556, cg16359550, cg07428323, cg04861929, cg21852408, cg07142201	0.0732208	0.671281	0.831448
ADAMTS16	4.69608e-06	1.89453e-05	0.610527	0.811583	2.75614	8	cg15048991, cg15409013, cg25973534, cg04136610, cg09403594, cg22784954, cg16508480, cg03209854	0.214938	0.20807	0.376461
NXPH2	4.75361e-06	1.90685e-05	0.610527	0.845146	2.73957	7	cg00593536, cg00804628, cg14923640, cg18150439, cg20331795, cg15175143, cg23302570	NA	NA	NA
LPPR5	4.93821e-06	1.9697e-05	0.610527	0.844927	2.73886	7	cg19365673, cg14991984, cg18623672, cg24270716, cg03120289, cg26266842, cg20857364	0.095565	0.579288	0.748648
HIST1H2BB	5.05017e-06	1.99185e-05	0.610527	0.91565	2.52637	5	cg27635394, cg21250296, cg02221866, cg22478210, cg26426142	-0.034196	0.843051	0.909385
CBLN4	5.03721e-06	1.99185e-05	0.610527	0.81017	2.75134	8	cg19282373, cg06672560, cg07056964, cg25993718, cg00480389, cg27563985, cg02501779, cg12569911	0.356125	0.0330241	0.113685
GRM7	5.23282e-06	2.05243e-05	0.610527	0.809234	2.74816	8	cg00657200, cg17892178, cg12535229, cg09399937, cg18863595, cg27199820, cg21187352, cg06547966	0.171687	0.316717	0.507008
SNAP25	5.36109e-06	2.09112e-05	0.610527	0.729211	2.85857	11	cg11687406, cg25307902, cg14398275, cg11355215, cg08921126, cg12909741, cg21857363, cg14851482, cg06433879	-0.234597	0.168447	0.326104
SPAG17	5.39971e-06	2.09461e-05	0.610527	0.843331	2.73369	7	cg02152120, cg01105494, cg00830087, cg26100099, cg09497789, cg23257935, cg16240368	0.439529	0.00731521	0.0451685
MIR124-3	5.49201e-06	2.11878e-05	0.610527	0.843129	2.73303	7	cg15699267, cg18627360, cg01052879, cg02650317, cg03387135, cg15028514, cg20277905	NA	NA	NA
HTR1A	5.62405e-06	2.14626e-05	0.610527	0.807747	2.74312	8	cg07839533, cg16280141, cg11432303, cg15092168, cg04694812, cg08259925, cg02266732, cg23448729	NA	NA	NA
FOXI2	5.62405e-06	2.14626e-05	0.610527	0.807839	2.74343	8	cg16642284, cg08829841, cg25539045, cg04617948, cg26115633, cg02523640, cg25043050, cg13929328	-0.50062	0.00187341	0.0177746
ZNF667	6.09577e-06	2.31377e-05	0.610527	0.754038	2.87271	10	cg08063125, cg24464397, cg21287936, cg26612735, cg00502665, cg15600627, cg24411929, cg11472930, cg03289872	-0.046254	0.788797	0.881426
DCC	6.81807e-06	2.57409e-05	0.610527	0.77571	2.835	9	cg07897248, cg19613722, cg18801691, cg21669679, cg19042459, cg18874136, cg07935012	-0.133601	0.437271	0.618539
FAM184B	7.33367e-06	2.73946e-05	0.610527	0.891115	2.68875	6	cg27207796, cg02108033, cg18790597, cg05624214, cg02816816, cg05095318	-0.245962	0.148174	0.31326
PDE4D	7.30147e-06	2.73946e-05	0.610527	0.598421	2.90541	17	cg08554295, cg11258089, cg22706610, cg07190535, cg00388870, cg16261871, cg03804272, cg24628676, cg26078977, cg23219119, cg26970354, cg23509134, cg05141014, cg15410418	-0.130759	0.445691	0.625898
GRIN2C	7.4215e-06	2.75767e-05	0.610527	0.908751	2.50733	5	cg23513814, cg10394354, cg19700341, cg05848509, cg05410012	-0.340275	0.0422911	0.13375
OPCML	7.5802e-06	2.80189e-05	0.610527	0.80004	2.71694	8	cg08769451, cg18710784, cg09515205, cg12552289, cg23236270, cg16639665, cg18932983, cg22791045	-0.136747	0.426456	0.609895
RNF220	7.94846e-06	2.92272e-05	0.593325	0.889849	2.68493	6	cg10224098, cg04023150, cg14403130, cg04541474, cg05597624, cg15590950	0.170656	0.318376	0.507575
CDO1	8.99945e-06	3.27506e-05	0.593325	0.83133	2.69479	7	cg08516516, cg23180938, cg16707405, cg12880658, cg11036833, cg14470895, cg16265906	-0.243136	0.153041	0.318357
SOX2	8.99945e-06	3.27506e-05	0.593325	0.83144	2.69515	7	cg15106134, cg00666105, cg04948892, cg08062338, cg07747133, cg05664581, cg02573703	-0.387924	0.0193986	0.0783031
GATA5	9.26761e-06	3.30451e-05	0.593325	0.903521	2.4929	5	cg18278265, cg23770904, cg08568720, cg24500900, cg09339194	-0.47325	0.00355569	0.0287311
BTG4	9.26761e-06	3.30451e-05	0.593325	0.887611	2.67817	6	cg21881253, cg24041078, cg22879515, cg01192900, cg13767940, cg18515591	-0.600232	0.000108937	0.00223035
MIR34C	9.26761e-06	3.30451e-05	0.593325	0.887611	2.67817	6	cg21881253, cg24041078, cg22879515, cg01192900, cg13767940, cg18515591	NA	NA	NA
MDGA2	9.19114e-06	3.30451e-05	0.593325	0.676222	2.75799	12	cg08217024, cg18856581, cg24851539, cg21039938, cg09155219, cg23254031, cg23222756, cg18343957, cg25881125, cg26706380, cg24239350	-0.00813564	0.96244	0.967539
FAT4	9.43854e-06	3.34855e-05	0.593325	0.795269	2.70074	8	cg12058185, cg10731073, cg17265829, cg04373334, cg04459504, cg22911422, cg03947846, cg10399929	-0.0447876	0.794874	0.881426
HOXA6	9.73968e-06	3.43811e-05	0.593325	0.830504	2.69211	7	cg14044640, cg09936824, cg22469274, cg03529432, cg19183743, cg00297048, cg19816811	-0.37653	0.0236065	0.0927569
C6orf150	9.97369e-06	3.5032e-05	0.593325	0.886106	2.67363	6	cg27279904, cg24713667, cg17162475, cg20758982, cg05525106, cg09527362	-0.139254	0.416472	0.604505
ARHGAP20	1.02962e-05	3.59858e-05	0.593325	0.827551	2.68254	7	cg04417028, cg14652031, cg03110368, cg04974587, cg12767055, cg03927037	-0.403243	0.0147434	0.068276
GNAL	1.06672e-05	3.70989e-05	0.593325	0.826431	2.67891	7	cg25958283, cg20477644, cg11951019, cg14612428, cg06522054, cg10068300, cg11920122	-0.465637	0.00459883	0.0324033
ONECUT1	1.08563e-05	3.75713e-05	0.593325	0.882858	2.66383	6	cg26158897, cg14816805, cg13877670, cg01196531, cg20056542, cg14217069	0.235934	0.165964	0.324831
DPP6	1.09728e-05	3.77893e-05	0.593325	0.712287	2.79223	11	cg24011260, cg09215287, cg00017489, cg06495961, cg21048052, cg14523847, cg27032232, cg10605996, cg00064733, cg19274890	-0.390039	0.0186909	0.0765345
CLIP4	1.11766e-05	3.83044e-05	0.593325	0.76464	2.79455	9	cg08808128, cg01777397, cg06333058, cg09695033, cg25737323, cg07285673, cg05038216, cg21972382	-0.307336	0.0686402	0.188036
HSF4	1.25224e-05	4.27092e-05	0.593325	0.823623	2.66981	7	cg06277900, cg03811260, cg09030672, cg07816687, cg05436064, cg18705279, cg25146597	0.329556	0.0496728	0.147502
C14orf39	1.2798e-05	4.34395e-05	0.593325	0.879445	2.65353	6	cg27398547, cg23989821, cg05255275, cg18921771, cg26132298, cg12189551	NA	NA	NA
FOXB1	1.35041e-05	4.56168e-05	0.593325	0.89853	2.47913	5	cg03059131, cg20987924, cg26517663, cg02630553, cg07928083	0.274713	0.104915	0.24503
LAYN	1.46455e-05	4.92368e-05	0.593325	0.783302	2.6601	8	cg16376807, cg03864000, cg24668836, cg19820372, cg02532096, cg21703322, cg06459000	0.139511	0.415604	0.604505
HCN1	1.52693e-05	5.10908e-05	0.57561	0.877555	2.64783	6	cg19697475, cg05539745, cg05201970, cg06498267, cg04259977, cg07254032	0.0239175	0.889877	0.933052
HHLA2	1.58459e-05	5.27697e-05	0.57561	-0.862894	-2.36301	6	cg13078965, cg02124498, cg19733251, cg08817540, cg02059214, cg10431989	0.667696	1.45483e-05	0.000565931
CHRM2	1.601e-05	5.3066e-05	0.57561	0.507688	2.82566	23	cg10454514, cg04748704, cg21127286, cg09121402, cg05327864, cg00973677, cg19630629, cg16342993, cg24228819, cg23300659, cg08323651, cg05680531, cg22471517, cg24575234, cg24845274, cg07664198	0.207741	0.22407	0.396197
FAM5B	1.63285e-05	5.38687e-05	0.57561	0.894622	2.46835	5	cg04209911, cg06758591, cg21523908, cg13843613, cg13589108	-0.443673	0.00672015	0.0421635
ZIC5	1.66037e-05	5.45218e-05	0.57561	0.818907	2.65452	7	cg16033633, cg11591636, cg10679688, cg00529958, cg05617469, cg24259244, cg24136205	0.431116	0.00866336	0.0502992
DBX1	1.67892e-05	5.48758e-05	0.57561	0.817072	2.64857	7	cg24592027, cg13445796, cg18242712, cg16338768, cg02878244, cg03983645, cg06340987	0.039378	0.819632	0.900009
TAC1	1.89815e-05	6.17556e-05	0.57561	0.89209	2.46136	5	cg17437939, cg16288089, cg14221171, cg01287975, cg11873482	-0.438519	0.00746698	0.0453852
SLC7A14	1.91459e-05	6.20046e-05	0.57561	0.753161	2.75259	9	cg04386206, cg05663573, cg14051544, cg21154627, cg07766263, cg21884231, cg18774195, cg09543255	-0.279077	0.0992906	0.236957
ISLR2	1.99484e-05	6.43086e-05	0.57561	0.813916	2.63834	7	cg00781110, cg07216112, cg27200833, cg05547902, cg10070260, cg19470379, cg25705558	-0.144341	0.400969	0.590821
RAB34	2.12917e-05	6.83269e-05	0.57561	0.751154	2.74526	9	cg21816330, cg02850487, cg18686527, cg19504123, cg02530437, cg04146591, cg26472572, cg01274742	0.195109	0.253109	0.428085
C9orf129	2.25294e-05	7.17398e-05	0.57561	0.889778	2.45498	5	cg12059257, cg10065823, cg23839761, cg05790550, cg01230325	-0.460131	0.00474804	0.0324033
PHYHIPL	2.25584e-05	7.17398e-05	0.57561	0.81276	2.63459	7	cg24073466, cg01037890, cg06879152, cg24761366, cg24563570, cg23712342, cg08688023	-0.340626	0.0420654	0.13375
LOC100128811	2.3239e-05	7.32442e-05	0.57561	0.888915	2.4526	5	cg03650342, cg26009363, cg14971895, cg14315190, cg26249873	NA	NA	NA
KLHDC7B	2.3239e-05	7.32442e-05	0.57561	0.88897	2.45276	5	cg03957481, cg17174023, cg16443812, cg11344005, cg07600533	0.316318	0.0601749	0.170862
RAX	2.35937e-05	7.36386e-05	0.57561	0.86838	2.62015	6	cg27189087, cg27019126, cg00397673, cg11548971, cg04506894, cg05945059	NA	NA	NA
EPHX3	2.3677e-05	7.36386e-05	0.57561	0.811292	2.62984	7	cg26010734, cg24520342, cg08457898, cg24745495, cg16184495, cg18366919, cg21595709	0.222595	0.191935	0.358306
TRHDE	2.3677e-05	7.36386e-05	0.57561	0.811311	2.62989	7	cg02511156, cg27579953, cg06622999, cg23142394, cg01030121, cg13663218, cg26600983	-0.534106	0.000944444	0.0104968
GRIA2	2.40498e-05	7.44701e-05	0.57561	0.810852	2.62841	7	cg13793788, cg21209095, cg15425280, cg07260221, cg04947286, cg23734973, cg25148589	-0.0299283	0.862438	0.91558
ADD2	2.44107e-05	7.52573e-05	0.57561	0.65859	2.68608	12	cg15170605, cg23427269, cg14288567, cg03384579, cg05659187, cg08132931, cg25631352, cg24612225, cg11220663	-0.182451	0.286857	0.474839
OLIG3	2.46581e-05	7.56896e-05	0.57561	0.867573	2.61771	6	cg15980797, cg13560452, cg03602029, cg02799448, cg04508701, cg06918467	NA	NA	NA
LVRN	2.51684e-05	7.65901e-05	0.57561	0.8101	2.62597	7	cg07224726, cg03890037, cg22010052, cg25044651, cg14803440, cg10199250, cg07912449	-0.3417	0.0413805	0.133033
SLC6A2	2.51684e-05	7.65901e-05	0.57561	0.810191	2.62627	7	cg25601695, cg16941715, cg03226000, cg04490714, cg07158132, cg27047406, cg09321400	-0.256003	0.131798	0.296355
ZNF880	2.59141e-05	7.8521e-05	0.57561	0.809531	2.62413	7	cg13393110, cg09313053, cg05028795, cg03005603, cg17650272, cg01572741, cg26436200	-0.415187	0.0123804	0.0625449
INSC	2.6432e-05	7.97479e-05	0.57561	0.887301	2.44815	5	cg04044490, cg22792646, cg23930945, cg12170314, cg23463269	0.196409	0.250931	0.428085
CCDC140	2.70327e-05	8.08691e-05	0.57561	0.807953	2.61901	7	cg14688579, cg08688313, cg00926215, cg08022524, cg14559259, cg07119829, cg02245378	NA	NA	NA
SLC13A5	2.70327e-05	8.08691e-05	0.57561	0.808191	2.61978	7	cg12146546, cg13781853, cg10316103, cg13545212, cg21872037, cg26782108, cg16652063	-0.0671552	0.697165	0.838991
ZNF804B	2.74964e-05	8.19091e-05	0.57561	0.886236	2.44521	5	cg09591286, cg18208446, cg21159370, cg02712194, cg12278754	-0.18712	0.274489	0.456309
TMTC1	2.79329e-05	8.28599e-05	0.57561	0.743554	2.71748	9	cg08275602, cg04822518, cg15720995, cg10512875, cg20140110, cg10449882, cg19402702, cg21954549	-0.0833977	0.627532	0.792565
MIR129-2	2.85608e-05	8.43678e-05	0.57561	0.863903	2.60664	6	cg01939477, cg14416371, cg14944647, cg15556502, cg05376374, cg16407471	NA	NA	NA
FLI1	2.96225e-05	8.71395e-05	0.57561	0.513671	2.82202	22	cg11017065, cg06072021, cg17872757, cg19897940, cg27028555, cg06313256, cg02216246, cg02526522, cg06172475, cg09037089	-0.1287	0.45294	0.628285
ZNF677	3.53017e-05	0.000103415	0.557332	0.859463	2.59324	6	cg24685755, cg04154138, cg18335068, cg25404339, cg06506966, cg16708981	-0.565931	0.00032146	0.00500104
CCDC37	3.60113e-05	0.000105058	0.557332	0.85816	2.58931	6	cg00891278, cg11229862, cg21109744, cg01815671, cg20312228, cg09686443	0.0587068	0.733779	0.853932
FEZF2	3.81505e-05	0.000110841	0.557332	0.877484	2.42106	5	cg24705960, cg25082847, cg27564792, cg08681924, cg08252579	NA	NA	NA
NRXN1	4.46063e-05	0.000129066	0.557332	0.604889	2.66891	14	cg05001009, cg07529754, cg05015185, cg05378233, cg11905658, cg27112565, cg15384060, cg03295083, cg13999106, cg05579077, cg15134685	-0.641211	2.5129e-05	0.000751938
SUB1	5.66429e-05	0.000163224	0.557332	-0.870016	-2.23096	5	cg18721397, cg12600337, cg02038353, cg20420047, cg04225902	-0.300901	0.0748757	0.199771
NPY2R	5.91621e-05	0.00016979	0.557332	0.748573	2.54216	8	cg14586939, cg20054392, cg20271517, cg26384430, cg07121547, cg18930994, cg21512644	-0.326785	0.0517396	0.152034
FAM13A	6.45344e-05	0.000184459	0.538434	0.846251	2.55338	6	cg08259261, cg25779483, cg21395123, cg04536922, cg01628862, cg06884401	-0.348263	0.0380041	0.126356
HOXC9	6.66736e-05	0.000189805	0.538434	0.865062	2.38679	5	cg25456468, cg10694030, cg01615018, cg13233407, cg03215137	0.396095	0.0167828	0.0719016
PNMAL1	6.73867e-05	0.000191064	0.538434	0.864658	2.38568	5	cg17296166, cg10788735, cg17787159, cg21988244, cg27201673	-0.237884	0.16239	0.324831
TMEFF2	6.88129e-05	0.000192023	0.538434	0.863484	2.38244	5	cg06008912, cg24899822, cg01808545, cg18221862, cg18107367	-0.110992	0.519286	0.691788
TMEM108	6.88009e-05	0.000192023	0.538434	0.509337	2.53719	19	cg26143045, cg17385936, cg26099138, cg14423735, cg06288251, cg05075118, cg18115215, cg09090724, cg02745211, cg24198558	-0.424627	0.00984297	0.0554915
DKK2	6.88129e-05	0.000192023	0.538434	0.845169	2.55011	6	cg08341316, cg01962428, cg01471384, cg00594011, cg26955835, cg03504865	0.509837	0.00149162	0.0146501
IGFBP3	6.80998e-05	0.000192023	0.538434	0.845499	2.55111	6	cg09619271, cg07910986, cg08831744, cg23455440, cg22083798, cg03776080	-0.155212	0.364635	0.550638
TNFRSF10C	7.38114e-05	0.000205161	0.538434	0.862254	2.37904	5	cg08309809, cg16175263, cg23831143, cg27090216, cg17790241	0.297094	0.078471	0.203726
PROCA1	7.8111e-05	0.00021626	0.538434	0.861264	2.37631	5	cg24841318, cg07585069, cg18448746, cg14676825, cg02685896	0.0473769	0.78379	0.878658
CHL1	8.1782e-05	0.000225539	0.538434	0.505739	2.51927	19	cg04001014, cg21145524, cg04748834, cg09861201, cg10603275, cg18277764, cg11165881, cg12065366, cg11163933, cg07746943, cg00891836, cg25852422, cg17018976	-0.202059	0.236337	0.4086
RSPO2	8.81434e-05	0.000239343	0.538434	0.859704	2.37201	5	cg14733048, cg20061155, cg16845394, cg13177747, cg04549460	-0.642891	2.35541e-05	0.000751938
LOC157627	8.81434e-05	0.000239343	0.538434	0.840801	2.53693	6	cg21535000, cg12877251, cg15248835, cg16424920, cg10866298, cg14278808	-0.203391	0.234139	0.408321
STL	8.81434e-05	0.000239343	0.538434	0.841022	2.5376	6	cg19171596, cg19478500, cg17382198, cg02312409, cg18192252, cg16203203	0.108306	0.529508	0.702999
BRUNOL4	8.81434e-05	0.000239343	0.538434	0.841407	2.53876	6	cg15179725, cg13382322, cg14350197, cg06103031, cg17319486, cg07300558	-0.158786	0.354976	0.543645
CDH3	8.95765e-05	0.000242303	0.538434	0.859098	2.37034	5	cg00748373, cg11843735, cg06575065, cg27417609, cg23969378	0.771767	3.57274e-08	6.94898e-06
SFRP1	0.000108208	0.000290475	0.538434	0.854438	2.35748	5	cg15839448, cg22418909, cg04255616, cg13398291, cg10406295	-0.336315	0.0449074	0.138643
UNC5D	0.000108104	0.000290475	0.538434	0.704664	2.57535	9	cg08000065, cg13561879, cg05385453, cg26872137, cg13867963, cg04629898, cg06638129, cg17889086	0.052812	0.759679	0.869162
KIAA0495	0.000112508	0.000300873	0.538434	0.853043	2.35363	5	cg25467973, cg01793449, cg15472784, cg05491852, cg10634619	-0.0504505	0.769536	0.872739
TWIST1	0.000113941	0.000303556	0.538434	0.834031	2.5165	6	cg02400740, cg04917226, cg20121142, cg10624122, cg12307484, cg06243400	0.289345	0.0869643	0.219669
TMEM90B	0.000123973	0.000329042	0.518848	0.831553	2.50903	6	cg22452236, cg05347927, cg16098981, cg16793866, cg02997755, cg22479299	0.337776	0.0439273	0.136702
ADARB2	0.000128273	0.000339179	0.518848	0.830546	2.50599	6	cg02899206, cg23684973, cg06730723, cg05307923, cg00467420	0.138199	0.421513	0.60534
FGF3	0.000131139	0.000345464	0.518848	0.830452	2.50571	6	cg24359323, cg24795627, cg15119027, cg15337897, cg06329574, cg04495670	0.095565	0.579288	0.748648
FGF10	0.000134006	0.000351703	0.518848	0.82981	2.50377	6	cg17575255, cg00272200, cg16384588, cg10412719, cg25103492, cg08976810	-0.478309	0.00317085	0.0268144
ST8SIA5	0.000138305	0.000360308	0.518848	0.828187	2.49887	6	cg23129478, cg09275869, cg26155939, cg15049968, cg19751300, cg01059449	-0.357383	0.0323661	0.113427
PLCH1	0.000138305	0.000360308	0.518848	0.828196	2.4989	6	cg25093492, cg01728454, cg22621169, cg13009087, cg20215257, cg09276573	0.0504505	0.769536	0.872739
MEIS2	0.000144038	0.000371135	0.518848	0.847759	2.33905	5	cg13800209, cg25381383, cg21643314, cg09840968, cg03951374	0.0980758	0.569314	0.740679
TMEM132E	0.000144038	0.000371135	0.518848	0.847879	2.33938	5	cg27213352, cg05045807, cg08033114, cg10451253, cg18338311	0.163449	0.34084	0.528234
JAM2	0.000144038	0.000371135	0.518848	0.847879	2.33938	5	cg03382304, cg05796727, cg06716684, cg09908368	-0.0658945	0.701699	0.838991
PRDM8	0.000154113	0.00039565	0.518848	0.824397	2.48744	6	cg14197071, cg06440348, cg03404272, cg09595050, cg27111250, cg01304890	0.435521	0.00844123	0.0502992
DCLK1	0.00016499	0.000422041	0.518848	0.753011	2.44092	7	cg24239329, cg20219457, cg25943503, cg25012919, cg25724283, cg12328333	-0.143124	0.404994	0.5945
LEPR	0.000168516	0.000427957	0.518848	0.845575	2.33302	5	cg16987305, cg08234308, cg05197142, cg06900008, cg00630958	0.160103	0.349567	0.537476
LOC100132215	0.000168516	0.000427957	0.518848	0.822544	2.48185	6	cg00157515, cg27344587, cg21081034, cg00445126, cg18126442, cg20585676	-0.165181	0.335677	0.525827
CALCR	0.000171329	0.000433543	0.518848	0.488219	2.432	19	cg12510028, cg12929755, cg20276156, cg00819619, cg07969984, cg05876738, cg03722243, cg19524362, cg13095704, cg01460227, cg23239396, cg12665742	-0.3345	0.0461491	0.140096
BHLHE23	0.000177157	0.000446689	0.518848	0.844584	2.33029	5	cg26492446, cg27501878, cg01699217, cg14060496, cg06550340	-0.122035	0.47831	0.651819
GABRA1	0.000179059	0.000449877	0.518848	0.629597	2.46808	11	cg06907391, cg06479604, cg02065387, cg23702430, cg00051179, cg00048832, cg26597242, cg02322252, cg16355785	-0.235934	0.165964	0.324831
HOXC10	0.000182918	0.000457944	0.518848	0.84396	2.32857	5	cg13426316, cg27247092, cg05420790, cg00699029, cg26153631	-0.222266	0.192609	0.358306
CYP26C1	0.000188679	0.000470698	0.518848	0.820067	2.47437	6	cg01416891, cg16577651, cg07225966, cg17743250, cg09440270, cg20322977	0.252205	0.137827	0.299523
SHISA9	0.00019444	0.000481667	0.518848	0.842441	2.32438	5	cg04342955, cg09229683, cg26752526, cg02860732, cg01995306	-0.607857	8.41959e-05	0.00181957
HAND2	0.00019444	0.000481667	0.518848	0.842768	2.32528	5	cg07681935, cg19669618, cg07969748, cg01580681, cg16919569	-0.240325	0.157995	0.323428
C2orf74	0.000200202	0.000492482	0.518848	0.818415	2.46939	6	cg18158151, cg16328106, cg10580144, cg23405039, cg05037927, cg24757310	-0.0340024	0.843928	0.909385
IZUMO1	0.000200202	0.000492482	0.518848	0.819296	2.47205	6	cg15085603, cg03401608, cg03609666, cg18537730, cg22037435, cg10234985	0.145241	0.398008	0.588689
RIMS2	0.000208843	0.000511956	0.518848	0.841502	2.32179	5	cg25744484, cg10883626, cg20800509, cg01482645, cg18218371	-0.0543538	0.752879	0.863923
ZFHX3	0.000214604	0.000524258	0.518848	0.817131	2.46551	6	cg06086177, cg04700292, cg05915866, cg10092685, cg03878654, cg13416486	-0.0185328	0.914703	0.946328
SLC32A1	0.000217485	0.000527644	0.518848	0.839942	2.31748	5	cg10076224, cg08535373, cg10615414, cg24454144, cg10216615	-0.570241	0.000282422	0.00477661
PNPLA5	0.000217485	0.000527644	0.518848	0.816746	2.46435	6	cg04839422, cg24534477, cg11187025, cg11250773, cg06500236, cg20377114	0.154577	0.368036	0.550638
GCM2	0.000237649	0.000572628	0.518848	0.814819	2.45854	6	cg14250833, cg22851295, cg09829319, cg15244049, cg02844545, cg25861699	NA	NA	NA
C3orf14	0.000237649	0.000572628	0.518848	0.815021	2.45915	6	cg21205375, cg04670845, cg15059608, cg01309665, cg19537495, cg01832005	-0.490347	0.00268826	0.0237667
CHFR	0.000249171	0.000598349	0.498493	0.81381	2.45549	6	cg26394825, cg04044684, cg07951978, cg12238812, cg20535781, cg23432930	-0.389447	0.0195255	0.0783031
ANK1	0.000264891	0.000631264	0.498493	0.734448	2.38074	7	cg17331296, cg05166490, cg19891728, cg19844326, cg19585816, cg08881214	0.462995	0.00446179	0.0324033
SOX17	0.000266454	0.000631264	0.498493	0.811112	2.44735	6	cg21226224, cg04672706, cg26059468, cg09626193, cg02919422, cg00123055	0.130158	0.449282	0.627213
FZD10	0.000266454	0.000631264	0.498493	0.811131	2.44741	6	cg21386611, cg18209212, cg21885046, cg13755349, cg17537177, cg22813950	0.0106917	0.950652	0.965545
HS3ST3A1	0.000266454	0.000631264	0.498493	0.811479	2.44846	6	cg12503102, cg24375938, cg18236079, cg07480567, cg21493870, cg18255166	0.287849	0.0886837	0.221141
SLC4A11	0.000275096	0.000649558	0.498493	0.834749	2.30315	5	cg23413506, cg03738669, cg11004890, cg18408783, cg17037355	0.578924	0.000216391	0.00382619
TMEM132D	0.00027754	0.000653144	0.498493	0.668737	2.44405	9	cg23891360, cg12122146, cg25013011, cg23266743, cg13234863, cg04733537, cg03469054, cg11160362	-0.00953548	0.955983	0.967114
MEI1	0.000283738	0.000665511	0.498493	0.809791	2.44337	6	cg10296410, cg22804236, cg20522370, cg11260046, cg22476848, cg10384919	0.00810863	0.962565	0.967539
TACR3	0.000292379	0.000683509	0.498493	0.80825	2.43872	6	cg16461251, cg04263186, cg18538958, cg00875511, cg19163049, cg04535008	-0.191897	0.2622	0.439637
CNRIP1	0.000295893	0.00068944	0.498493	0.648543	2.4708	10	cg07080358, cg11573679, cg24171907, cg00020052, cg26612567, cg24671807, cg17640530, cg09870066	-0.336422	0.0454078	0.139084
ENOX1	0.000297282	0.000690188	0.498493	-0.588412	-2.18105	13	cg25987051, cg12243618, cg00198969, cg24658360, cg16355981, cg13508482, cg24797276, cg00294260, cg25559189, cg08637725	0.0249775	0.885028	0.932997
CIDEA	0.000298169	0.000690188	0.498493	0.832456	2.29683	5	cg16727201, cg07204280, cg12395205, cg17991823, cg26974111	0.0710517	0.680496	0.831448
ANKRD45	0.000332906	0.000765575	0.498493	0.828657	2.28635	5	cg17014785, cg15680620, cg13990746, cg15883716, cg04446579	-0.0908346	0.598287	0.763062
CCDC8	0.000332906	0.000765575	0.498493	0.829832	2.28959	5	cg02512703, cg17375267, cg03576469, cg00934864, cg20265803	0.0330866	0.848082	0.910285
ADAMTS10	0.000356064	0.000816173	0.498493	0.826731	2.28103	5	cg26911613, cg25757678, cg13880275, cg25463077, cg22599422	0.067958	0.693718	0.838064
DAPP1	0.000373915	0.000854316	0.498493	-0.782232	-2.14212	6	cg10397389, cg21614638, cg06398236, cg14506696	-0.788932	2.92279e-07	3.78988e-05
NRG1	0.000409874	0.000933454	0.498493	0.511619	2.33421	15	cg24946597, cg12914931, cg04555373, cg25230074, cg05707244, cg03430846, cg11586086, cg00614182, cg08695336	0.029601	0.863799	0.91558
C11orf85	0.00041396	0.000939728	0.498493	0.824933	2.27607	5	cg24077102, cg10149600, cg11177264, cg21165089, cg17977679	0.338133	0.0436909	0.136702
CNTN4	0.000415604	0.000940437	0.498493	-0.517354	-2.18439	18	cg08258631, cg15166461, cg25558588, cg02115416, cg16156123, cg05730105, cg07935906, cg18570253, cg23990077, cg26087843, cg13916117, cg23771866, cg06289547, cg04934867, cg08898240	0.557565	0.000411229	0.00551615
ZNF454	0.000435046	0.000981286	0.498493	0.721688	2.33938	7	cg24843380, cg03234732, cg10575261, cg23037403, cg16536329, cg02165355	-0.296407	0.0791965	0.204023
BVES-AS1	0.000442907	0.000995836	0.498493	0.823795	2.27293	5	cg22481028, cg12543898, cg10163342, cg22485693, cg20317866	-0.353367	0.0345054	0.117742
PENK	0.000448697	0.00100247	0.498493	0.822547	2.26949	5	cg20885738, cg06066137, cg11060276, cg19149681, cg04612444	0.510112	0.0014814	0.0146501
TET1	0.000448697	0.00100247	0.498493	0.822639	2.26974	5	cg13848707, cg06767766, cg12630147, cg23350336, cg02774862	0.0563743	0.743994	0.856254
LRFN5	0.0004519	0.00100644	0.498493	0.5766	2.35168	12	cg15413377, cg19574405, cg10160975, cg21547690, cg14347088, cg08699047, cg05943996, cg13526007, cg04784672	-0.444842	0.00655991	0.0418329
FGFR2	0.000460276	0.00101867	0.498493	0.821483	2.26655	5	cg01385327, cg18566515, cg17681491, cg02210151, cg13437682	-0.465122	0.00464879	0.0324033
LHX8	0.000460276	0.00101867	0.498493	0.821721	2.26721	5	cg26688527, cg15343302, cg09222749, cg07563793, cg25289697	NA	NA	NA
CYP7B1	0.000471855	0.00103779	0.498493	0.821043	2.26534	5	cg15160198, cg04418492, cg10816489, cg19424531, cg01510388	0.216216	0.204562	0.373589
SLC6A11	0.000471855	0.00103779	0.498493	0.821061	2.26539	5	cg16435571, cg09022422, cg10527010, cg07744841, cg26836233	-0.0587018	0.733801	0.853932
VSTM2B	0.000477645	0.00104079	0.498493	0.820731	2.26448	5	cg18802754, cg01464835, cg02012703, cg16055378, cg04711162	0.284549	0.092566	0.229351
SNAP91	0.000477645	0.00104079	0.498493	0.820804	2.26468	5	cg07335294, cg01965307, cg24190603, cg26133272, cg05602531	-0.324667	0.0533652	0.154918
AKNA	0.000477645	0.00104079	0.498493	0.820877	2.26488	5	cg07922719, cg15499265, cg14080475, cg14909856, cg08827579	-0.156757	0.359835	0.54678
MAGI2	0.000495013	0.00107532	0.477271	0.820437	2.26367	5	cg24021956, cg02523844, cg01158680, cg07448060, cg20537629	-0.494981	0.0024208	0.0218998
BCAT1	0.000515509	0.00111641	0.477271	0.594137	2.32907	11	cg07537523, cg02765913, cg23036244, cg10764357, cg15096563, cg08598454, cg10072115, cg23424146, cg05197760	-0.011583	0.946853	0.964267
FLJ32063	0.00053554	0.00115624	0.477271	0.818749	2.25901	5	cg27109600, cg03583016, cg07444473, cg24688655, cg00082770	-0.550579	0.000615092	0.00747721
CNTN1	0.000552141	0.00118845	0.477271	0.502081	2.29069	15	cg15087347, cg02033213, cg02622052, cg23500059, cg00596508, cg27352992, cg11830800, cg11657203, cg14625113, cg11743675, cg27195326	-0.315668	0.060733	0.171197
ZNF529	0.000564488	0.00121133	0.477271	0.817409	2.25531	5	cg27658967, cg19406736, cg24871714, cg02157552, cg07350105	0.180438	0.291095	0.479814
LRRC3B	0.000572654	0.00122513	0.477271	0.453738	2.26023	19	cg26263234, cg24216220, cg04954680, cg00412425, cg26035366, cg13964105, cg23181201, cg15969359, cg08646125, cg18404374, cg13787438, cg18679410, cg10768206	-0.0633315	0.713658	0.846381
PRLHR	0.000587646	0.00124963	0.477271	0.815024	2.24873	5	cg02819347, cg07098752, cg10661615, cg15493780, cg02531437	NA	NA	NA
TP73	0.000587646	0.00124963	0.477271	0.815538	2.25015	5	cg07382920, cg26197063, cg25731359, cg24073122, cg00589002	0.647148	1.99571e-05	0.000705757
MIR124-2	0.000599283	0.00126297	0.477271	0.812694	2.2423	5	cg25900085, cg20653075, cg05474726, cg16189671, cg07792478	NA	NA	NA
SST	0.000599283	0.00126297	0.477271	0.813116	2.24347	5	cg13206017, cg14821473, cg16927040, cg02164046, cg15347189	-0.539907	0.000677312	0.00798408
NMBR	0.000599283	0.00126297	0.477271	0.813171	2.24362	5	cg13202845, cg26365690, cg24924958, cg18688293, cg19233753	NA	NA	NA
NEFL	0.000610919	0.00127985	0.477271	0.811703	2.23957	5	cg06999323, cg24032666, cg13266631, cg24425081, cg16080876	0.0139148	0.935803	0.959515
LPPR4	0.000610919	0.00127985	0.477271	0.781148	2.35694	6	cg26164310, cg06060191, cg03646889, cg18947801, cg05596294, cg00654657	0.131754	0.443694	0.625351
SPHKAP	0.000622555	0.00130037	0.477271	0.810841	2.23719	5	cg04072323, cg10959353, cg06092815, cg19168659, cg23163333	0.208244	0.222926	0.395973
PCDHGA12	0.000657464	0.00135722	0.477271	0.808565	2.23091	5	cg07489502, cg22151446, cg07802710, cg21185686, cg21627409	-0.0706734	0.682108	0.831448
XKR4	0.000657464	0.00135722	0.477271	0.808749	2.23142	5	cg03751030, cg09524907, cg12751432, cg16939364, cg02509825	-0.100355	0.560329	0.731436
CNTNAP5	0.000657464	0.00135722	0.477271	0.808822	2.23162	5	cg12919006, cg08790440, cg04168670, cg18582824, cg13358636	-0.30047	0.0749783	0.199771
GATA4	0.000657464	0.00135722	0.477271	0.809556	2.23364	5	cg12827351, cg21073927, cg05157731, cg22024215, cg22320962	0.421957	0.0103667	0.0560092
NETO1	0.0006691	0.00137721	0.477271	0.808382	2.2304	5	cg21922574, cg12921750, cg23505303, cg26186727, cg24863335	-0.231779	0.173767	0.33463
RGS12	0.000704009	0.00144485	0.477271	0.808015	2.22939	5	cg00968423, cg23838378, cg19974227, cg17569842, cg09921821	0.0906049	0.59797	0.763062
SYT1	0.000786225	0.00160891	0.477271	0.408381	2.27294	23	cg01588748, cg15245095, cg10841775, cg00020191, cg27142032, cg03205584, cg16661508, cg21478833, cg11106813	-0.0447934	0.795322	0.881426
CDH12	0.000867897	0.00177091	0.477271	0.553266	2.25651	12	cg04480386, cg17664150, cg26105816, cg23016045, cg26227411, cg18394953, cg10303842	-0.252205	0.137827	0.299523
OPRK1	0.000972221	0.00197806	0.477271	0.694074	2.24987	7	cg25990647, cg13405783, cg10095242, cg09816500, cg16491617, cg06808751	NA	NA	NA
RIMS1	0.000997391	0.00202344	0.45506	0.467817	2.3329	18	cg02916312, cg14101302, cg27558107, cg14151861, cg23473285, cg11092616, cg01276475, cg14224762	0.257936	0.128806	0.291311
CASR	0.00102308	0.00206961	0.45506	0.572117	2.24275	11	cg20043137, cg05937969, cg01739661, cg14006863, cg25729826, cg19108881, cg17453778	0.0927615	0.590515	0.75812
FUT9	0.00104318	0.00210425	0.45506	0.662333	2.24929	8	cg01489686, cg25114913, cg24840922, cg20790058, cg07002201, cg22782271	0.400484	0.0155044	0.0688192
COL11A1	0.00112292	0.00225863	0.45506	0.79273	2.18722	5	cg26436330, cg12884406, cg03520644, cg26913669, cg13023480	0.254792	0.133699	0.298651
RUNX1T1	0.00117836	0.00236341	0.45506	-0.534283	-2.02196	14	cg05182533, cg06507903, cg16394664, cg24776722, cg03760919, cg19618555, cg22334059, cg06035133, cg01578016, cg18457433, cg14771437, cg14666397	0.260489	0.124805	0.283913
ST8SIA3	0.00122903	0.00245806	0.45506	0.681881	2.21034	7	cg16902385, cg04017533, cg13096208, cg22070406, cg05826255, cg24811864	-0.240371	0.157912	0.323428
RPL39L	0.00141497	0.00282195	0.45506	0.748955	2.25981	6	cg24524308, cg07441272, cg14370628, cg13432744, cg24673476	0.0571429	0.739896	0.855882
EDNRB	0.00147158	0.00292658	0.45506	0.646691	2.19617	8	cg10016380, cg08321129, cg13434989, cg04390523, cg01910869, cg12602112, cg25348433	-0.432432	0.00895905	0.0512511
FGF14	0.00155529	0.00308438	0.45506	0.777337	2.14475	5	cg25317585, cg23809442, cg15972331, cg05210258, cg00273543	-0.361272	0.0303998	0.110293
BACH2	0.00179806	0.00355583	0.45506	-0.464978	-2.07446	21	cg17486314, cg22324719, cg24700316, cg23244234, cg27277366, cg26961240, cg13640551, cg11559054, cg12987340, cg12062597, cg01462343, cg10104534	0.0343651	0.842284	0.909385
ANKS1B	0.00215067	0.00424127	0.431708	0.662048	2.14605	7	cg13452951, cg16161489, cg16943580, cg18846139	-0.237815	0.162515	0.324831
MACROD2	0.0021654	0.00425842	0.431708	-0.52408	-1.94259	13	cg04476531, cg13991350, cg20955552, cg11077499, cg09937190, cg11734508, cg12751352, cg09431095, cg07850633, cg07930825	0.113256	0.509313	0.683182
ACOT7	0.00234236	0.00459363	0.431708	-0.59139	-1.98182	10	cg10770046, cg03499017, cg02328793, cg06407172, cg10163234, cg19056927, cg00777636	-0.322265	0.0557561	0.16066
NARR	0.00237386	0.0046425	0.431708	0.725109	2.18786	6	cg02850487, cg19504123, cg04146591, cg26472572, cg01274742, cg22833124	0.128443	0.453851	0.628285
C13orf36	0.00251487	0.0049047	0.431708	0.759647	2.09594	5	cg17934871, cg06639332, cg07401378, cg17906786, cg14975160	0.198357	0.246168	0.421847
LAMA1	0.0027029	0.00525688	0.431708	0.718632	2.16832	6	cg14950072, cg03159124, cg19909349, cg18764577, cg07846220	-0.412355	0.013037	0.0633924
SEPT9	0.00318638	0.00618018	0.431708	0.642096	2.08138	7	cg20275528, cg12783819, cg12985929, cg05184938, cg02320862	0.0700129	0.683967	0.831448
GPR85	0.00359601	0.00693912	0.431708	0.744577	2.05436	5	cg20019019, cg13251269, cg20513548, cg21852992	0.364434	0.0288738	0.107999
ZNF334	0.00359734	0.00693912	0.431708	0.573303	2.09526	9	cg27385032, cg10140114, cg17327430, cg26238800, cg25828181, cg01471196	-0.572716	0.00033426	0.00500104
OSBPL6	0.00375513	0.00722376	0.431708	-0.58159	-1.88312	9	cg26320010, cg22869011, cg19151455, cg04461800, cg01420564, cg23945081, cg03915558, cg00156026	0.410553	0.0134701	0.0646898
RORA	0.00407559	0.00781892	0.407018	0.628761	2.03815	7	cg20006924, cg22728551, cg27167601, cg17149655, cg09782034	0.114543	0.504484	0.681403
KLF17	0.00430178	0.00823051	0.407018	-0.627808	-1.94982	8	cg09594770, cg20243285, cg04877567, cg16903122, cg08679985	-0.632254	3.52543e-05	0.000979566
KIAA1026	0.00434811	0.00829666	0.407018	0.734624	2.0269	5	cg05006349, cg03391684, cg15007156, cg12873454	0.0615187	0.720714	0.852151
KCNA6	0.00448912	0.00854265	0.407018	0.733868	2.02481	5	cg26858704, cg10671668, cg11224582, cg01175812	NA	NA	NA
FHL2	0.00470062	0.00892106	0.407018	-0.622438	-1.93314	8	cg04883751, cg03012338, cg00004700, cg00304793, cg23367358, cg14019044, cg02234235	-0.210039	0.218036	0.390858
HAPLN1	0.00472017	0.00893415	0.407018	-0.527111	-1.88823	12	cg06621606, cg17348924, cg12923574, cg18156471, cg16317440, cg22720562, cg14005603, cg02468593	0.362934	0.0302338	0.110293
MTMR7	0.00484221	0.00914064	0.407018	0.600794	2.0403	8	cg12296772, cg02490989, cg15600488, cg08231493, cg04792712, cg15852516	-0.301158	0.074618	0.199771
CPNE4	0.00500885	0.00943	0.407018	-0.731445	-1.87563	5	cg08389995, cg16578613, cg23450509, cg10660595, cg18720550	0.162925	0.34241	0.528562
NTM	0.00521277	0.00978781	0.407018	0.615549	1.99533	7	cg06874656, cg23699196, cg20881910, cg15585794, cg06931179	-0.121782	0.479229	0.651819
KRTAP22-1	0.00525171	0.00983476	0.407018	-0.725644	-1.86075	5	cg07426514, cg07945323, cg12197571, cg05572621	NA	NA	NA
TNFRSF8	0.00576695	0.0107711	0.407018	0.507208	1.9883	11	cg05121790, cg14834850, cg00653960, cg03160603, cg19896198, cg01237531	-0.0281492	0.870545	0.920223
TRIM9	0.00590487	0.0109996	0.407018	0.719591	1.98542	5	cg18683604, cg04234680, cg18282456, cg15872478, cg08557675	-0.308187	0.0674501	0.186086
FIGLA	0.00609382	0.0113217	0.407018	0.682749	2.06005	6	cg22650617, cg06294698, cg25222010, cg00469856, cg26095658	0.0569495	0.741471	0.855882
SPG20	0.00699996	0.0129711	0.407018	0.60675	1.9668	7	cg00947032, cg20691205, cg03966514, cg01404317, cg18755783	-0.250193	0.140835	0.301016
CRISPLD1	0.00759556	0.0140379	0.407018	0.450362	1.91505	13	cg13534450, cg05624932, cg04410024, cg01937650, cg02942845, cg15953602, cg21844856, cg18614859	-0.0657726	0.703113	0.838991
CHST9	0.00864468	0.0159351	0.38073	0.694681	1.91669	5	cg10397941, cg18083794, cg16933181, cg26807767	-0.142436	0.407278	0.595606
TRPS1	0.00889468	0.0163532	0.38073	0.533878	1.95117	9	cg05754853, cg03277455, cg25379763, cg12396523, cg13270873	-0.174517	0.30742	0.496209
CCDC178	0.00898574	0.0164777	0.38073	0.593713	1.92454	7	cg01763410, cg03855575, cg21864203, cg09389936	0.0657996	0.702997	0.838991
LOC200726	0.00951886	0.0174101	0.38073	0.530362	1.93833	9	cg21541833, cg08057136, cg12110911, cg17165841, cg20841047, cg12848065, cg11346003	NA	NA	NA
WDR86	0.00958944	0.0174939	0.38073	0.689364	1.90202	5	cg16482474, cg17509603, cg12433277, cg19831077	-0.106667	0.535795	0.705436
SLC24A4	0.0105389	0.0191764	0.38073	0.681816	1.8812	5	cg02240446, cg17075048, cg01802258, cg03635488	0.0722426	0.675431	0.831448
SEMA6D	0.0107219	0.0194593	0.38073	-0.488936	-1.75148	12	cg02529737, cg27594743, cg06409217, cg23812278, cg15976080, cg13371826, cg12500192, cg18830699, cg25944895	0.68314	8.06312e-06	0.000388754
A2BP1	0.0107503	0.0194608	0.38073	0.411553	1.81587	14	cg00853103, cg07849944, cg04671611, cg12310850, cg14642432, cg27256528, cg27376707	-0.227085	0.182891	0.347047
NBEA	0.0112874	0.0203809	0.38073	-0.652197	-1.78602	6	cg22182936, cg26700590, cg08520986, cg25192925	0.251223	0.139167	0.300755
BDNF	0.0123307	0.0222078	0.38073	0.40673	1.79459	14	cg22128379, cg27351358, cg06684850, cg24249411, cg01642653, cg01225698, cg01583131, cg26949694, cg04106006	0.170273	0.320779	0.509319
ZNF365	0.0132269	0.0237613	0.38073	-0.450992	-1.70675	14	cg23736693, cg21559140, cg07382101, cg01758940, cg12229394, cg15053129, cg26129587, cg22686127, cg25669783, cg00236005, cg14322844, cg12797375	0.0151052	0.930324	0.957397
CDH11	0.0145929	0.0261488	0.38073	-0.640935	-1.75518	6	cg00094303, cg01021552, cg02352722, cg09631415	-0.163192	0.34025	0.528234
TENM4	0.0148936	0.0266199	0.38073	-0.454766	-1.68566	13	cg04352242, cg14651703, cg14941157, cg06838991, cg21952793, cg19413300, cg06531610, cg13042052, cg20860700, cg14366055, cg16293463, cg21497443	-0.299678	0.0757865	0.200551
WDR17	0.0152879	0.0272557	0.38073	0.490053	1.86699	10	cg08684639, cg22520644, cg10382689, cg18443378, cg24141863	-0.0231253	0.893503	0.934335
ZNF385B	0.0153414	0.0272821	0.38073	-0.591482	-1.7295	7	cg07732626, cg03939903, cg15328131, cg04868962, cg10671757, cg01992936, cg17098412	0.244609	0.150489	0.316136
PALLD	0.0160455	0.0284627	0.352488	0.647904	1.78763	5	cg25054754, cg25715779, cg04488869, cg13573928	0.680309	8.9943e-06	0.000388754
OR51B4	0.016555	0.0292927	0.352488	-0.655058	-1.67975	5	cg09628978, cg19151323, cg26800915, cg21365501, cg06353345	NA	NA	NA
PDZRN4	0.0173747	0.0306664	0.352488	0.639718	1.76505	5	cg23039331, cg14750066, cg21926708, cg02192815, cg21735487	0.211373	0.215893	0.388808
GPM6A	0.0176647	0.0311004	0.352488	0.377621	1.72286	15	cg08576864, cg21823999, cg05940610, cg22821324, cg21088281	-0.23582	0.166173	0.324831
SLC6A16	0.0180265	0.0316585	0.352488	-0.650012	-1.66681	5	cg07969045, cg17981236, cg01453814, cg06237487, cg24188017	-0.0457475	0.791058	0.881426
P2RY12	0.0182717	0.0320096	0.352488	-0.634214	-1.73678	6	cg18143869, cg14368276, cg13229867, cg04172370, cg07710415	0.410081	0.0129918	0.0633924
ZNF382	0.0186589	0.0326069	0.352488	0.549831	1.7823	7	cg27658967, cg19406736, cg24871714, cg02157552, cg07350105	0.022524	0.896257	0.934703
CHN2	0.0192736	0.0335979	0.352488	0.614699	1.85472	6	cg00615485, cg16920620, cg03100044, cg21251563, cg00394901	-0.215464	0.206932	0.376153
PACSIN2	0.0196791	0.0342203	0.352488	-0.561209	-1.74298	8	cg18343506, cg14859088, cg01434528, cg13978028, cg25664606, cg13450954	0.633719	4.95244e-05	0.00128433
RGMA	0.0201772	0.0349144	0.352488	0.498371	1.8214	9	cg01950845, cg08729178, cg10959198, cg14344095, cg08695357, cg13528563, cg00415704, cg22727796	0.332132	0.047811	0.143065
FAM19A4	0.0201772	0.0349144	0.352488	0.498836	1.82311	9	cg04347354, cg23967169, cg15356923, cg08495813, cg05893614, cg19061171	-0.16607	0.333045	0.525827
NRG3	0.0204185	0.0352457	0.352488	0.615777	1.69899	5	cg04529370, cg01151966, cg10401879, cg02690638	-0.237246	0.163553	0.324831
SVIL	0.020479	0.0352639	0.352488	-0.640793	-1.64317	5	cg06197966, cg13324103, cg04132644	0.279794	0.0985047	0.236533
GRP	0.0208002	0.0357297	0.352488	0.614448	1.69532	5	cg26460471, cg24131595, cg15633664, cg25260683	0.252205	0.137827	0.299523
ZMAT4	0.0210408	0.0360554	0.352488	0.530186	1.80052	8	cg23421023, cg05619892, cg17437344, cg22271921, cg15225671, cg23108843, cg00330581, cg10789370	0.0360384	0.834708	0.909097
SGCZ	0.0215635	0.0368615	0.352488	0.60555	1.82712	6	cg15220538, cg16266667, cg19540560, cg26247737	0.154577	0.368036	0.550638
KCNIP1	0.0219519	0.0374349	0.352488	0.403419	1.71544	13	cg04248157, cg08360721, cg01585372, cg11782635, cg11343409, cg15713707, cg26513304, cg12216397, cg16149612	-0.460178	0.00474321	0.0324033
LINC01246	0.0231768	0.0394286	0.352488	-0.630341	-1.61637	5	cg04273530, cg16286233, cg00119464, cg01496664	NA	NA	NA
TMPRSS3	0.0234221	0.03975	0.352488	-0.621849	-1.70292	6	cg01214847, cg18500968, cg25608949, cg23939861, cg00685216	-0.562327	0.000357725	0.00515389
KIAA0182	0.0239126	0.0404851	0.352488	-0.620763	-1.69994	6	cg07098502, cg04847043, cg26649321, cg04148089, cg02124524	-0.0496782	0.772978	0.872855
SPG7	0.0269065	0.0451211	0.352488	0.593974	1.63883	5	cg15206445, cg07474682, cg09560549, cg16428612, cg07924503	-0.0311454	0.856734	0.915576
RXRG	0.0269065	0.0451211	0.352488	0.594598	1.64055	5	cg01913568, cg11717564, cg19153567, cg06100542, cg01319940	0.150039	0.382433	0.567811
SPOCK1	0.0269065	0.0451211	0.352488	0.596535	1.6459	5	cg14650610, cg24847829, cg20897685, cg09054633	-0.0713045	0.67942	0.831448
HCRTR2	0.0269065	0.0451211	0.352488	0.59735	1.64815	5	cg10725720, cg17240815, cg13948987, cg22753888, cg19882078	-0.0244069	0.887638	0.933052
ESR1	0.0275476	0.0460867	0.352488	0.394661	1.67819	13	cg00920970, cg20253551, cg20627916, cg00655307, cg21969073, cg23009221, cg11251858	-0.276515	0.102564	0.243278
KLHL1	0.029578	0.0493666	0.352488	0.590304	1.62871	5	cg20523861, cg19904805, cg15197609, cg23240145, cg22250617	-0.178346	0.298023	0.485133

## Sheet: LS_ca_promoters
The results of correlation test with RNA-seq expression values are given in three last columns. The genes highlighted with green resulted negative correlation with gene expression (BH-adjusted p value < 0.05). Correlation based on averaged beta values of leading-edge CpGs.
gene	pval	padj	log2err	ES	NES	size	leadingEdge	Spearman's rho	p value	padj
HIST1H3C	1.56426e-14	5.60006e-12	0.975995	0.981052	3.21748	8	cg25438963, cg13459798, cg26042169, cg17432453, cg07636178, cg21250296, cg02221866, cg26426142	-0.471635	0.00368677	0.0158617
HSPA1A	1.17455e-13	1.21351e-11	0.943632	0.939843	3.53859	11	cg22847691, cg21122656, cg12883479, cg17494781, cg10598353, cg18466674, cg15174834, cg13413286, cg01639032, cg00929855	-0.552124	0.000590226	0.00454966
HSPA1L	1.17455e-13	1.21351e-11	0.943632	0.939843	3.53859	11	cg22847691, cg21122656, cg12883479, cg17494781, cg10598353, cg18466674, cg15174834, cg13413286, cg01639032, cg00929855	-0.358044	0.0326625	0.0736899
USP44	1.35588e-13	1.21351e-11	0.943632	0.900712	3.63299	13	cg03918605, cg08571241, cg00256076, cg25767001, cg12701184, cg26438317, cg22538054, cg13879483, cg07783282, cg22802813, cg23982858, cg00927554	0.135141	0.431959	0.547345
HIST1H2BI	1.33573e-12	9.56383e-11	0.91012	0.983961	3.08898	7	cg00036011, cg14273822, cg23233200, cg23229820, cg01563704, cg26674751, cg11731890	NA	NA	NA
FBLIM1	2.02441e-11	1.2079e-09	0.863415	0.889021	3.47791	12	cg04897742, cg15816719, cg14531560, cg11780735, cg26036626, cg23002761, cg25494767, cg07846167, cg13484546, cg16519300, cg17150168	-0.56731	0.000389382	0.00313198
ADHFE1	2.39622e-11	1.22549e-09	0.863415	0.916326	3.32676	10	cg18065361, cg01649224, cg20295442, cg19283840, cg20912169, cg09383816, cg01588438, cg26224169, cg08090772, cg16642695	-0.408683	0.013335	0.0391188
HIST1H3I	3.26196e-10	1.45973e-08	0.814036	0.864612	3.38242	12	cg01310019, cg12181621, cg06323023, cg05511483, cg25845597, cg07991112, cg25479916, cg25485294, cg05990544, cg04796181, cg16138458, cg06005695	0.0284547	0.869152	0.913597
HIST1H3G	6.80973e-10	2.70876e-08	0.801216	0.921451	3.1482	9	cg00036011, cg14273822, cg23233200, cg23229820, cg01563704, cg26674751, cg02909790, cg11731890	-0.377721	0.0231341	0.0577826
GATA5	1.94405e-09	6.95971e-08	0.774939	0.983499	2.60357	5	cg20265733, cg14980983, cg13845982, cg02484469, cg12664464	-0.309242	0.066469	0.128091
HOXA3	7.20305e-09	2.34427e-07	0.761461	0.616005	3.33576	27	cg11267546, cg02439266, cg02693607, cg22798849, cg10794257, cg06837799, cg03650946, cg02627455, cg02000808, cg03331474, cg20712820, cg07917150, cg08164294, cg12434681, cg20688917, cg24272697, cg12923919, cg26127662, cg07942135, cg25768734, cg09469665, cg00727675	-0.378636	0.0234254	0.0577826
TOX2	1.33395e-08	3.97961e-07	0.74774	0.82865	3.11994	11	cg06962944, cg13088368, cg13459498, cg03011535, cg06779449, cg19593767, cg11319389, cg25362630, cg04369341	0.33181	0.0480403	0.100994
HOXA5	3.20494e-08	8.8259e-07	0.719513	0.629237	3.19739	23	cg16997642, cg14013695, cg12015737, cg23204968, cg02646423, cg20817131, cg25307665, cg20517050, cg04863892, cg02005600, cg19643053, cg14014955, cg02916332, cg23936031, cg01323381, cg09549073, cg08070327, cg17569124, cg03368099, cg25506432, cg23454797, cg03207666, cg25390165	-0.241441	0.155623	0.252546
CCDC13	7.70673e-08	1.97072e-06	0.704976	0.964938	2.55443	5	cg25635144, cg09008417, cg03992938, cg04342821, cg14311608	-0.197563	0.248102	0.356643
EYA4	1.72725e-07	4.12237e-06	0.690132	0.959198	2.53924	5	cg22871668, cg11664500, cg05085230, cg08712932, cg14270292	0.0994279	0.563976	0.644047
ZNF793	2.37696e-07	5.31844e-06	0.690132	0.848457	2.89881	9	cg15139588, cg14732998, cg06795643, cg17332326, cg20208952, cg18154014, cg24078985, cg05063298	-0.545689	0.000700102	0.00471216
MDFIC	5.9523e-07	1.18385e-05	0.659444	0.889687	2.79303	7	cg14193908, cg16886175, cg10433965, cg05338976, cg10436410, cg01550799, cg04739472	0.253539	0.135466	0.225777
HIST1H4L	5.66885e-07	1.18385e-05	0.659444	0.858173	2.81448	8	cg06323023, cg25845597, cg07991112, cg25479916, cg25485294, cg05990544, cg16138458, cg06005695	-0.268476	0.113369	0.194197
SLMAP	6.90813e-07	1.30164e-05	0.659444	0.88719	2.78519	7	cg03534375, cg15172734, cg11339849, cg00002426, cg19470226, cg04463649, cg12200215	-0.576577	0.000299275	0.00251663
ZNF775	9.05419e-07	1.54352e-05	0.659444	0.826065	2.82231	9	cg06204531, cg20087585, cg23208717, cg00417714, cg02410784, cg26911727, cg04144173, cg07999732, cg23380308	-0.0306504	0.859152	0.908247
ZNF608	8.90137e-07	1.54352e-05	0.659444	0.785716	2.85258	10	cg05921500, cg15827169, cg26878870, cg26413942, cg16633058, cg26254402, cg19861823, cg13849459, cg20237752, cg14392182	-0.278507	0.100113	0.173092
SH3RF3	9.50002e-07	1.54591e-05	0.659444	0.942697	2.49555	5	cg06083965, cg12518410, cg09392940, cg26112874, cg23046629	0.224196	0.188038	0.287496
C12orf79	1.16141e-06	1.80776e-05	0.643552	0.876723	2.75233	7	cg11809139, cg24360658, cg08653930, cg23428870, cg24937298, cg25254263	-0.176035	0.304429	0.414113
SNORD30	1.24873e-06	1.86269e-05	0.643552	0.875362	2.74805	7	cg02905828, cg05512483, cg00666295, cg21613307, cg09448652, cg03431111	0.170848	0.319122	0.427809
ZNF582	1.30113e-06	1.86321e-05	0.643552	0.874613	2.7457	7	cg13916740, cg20984085, cg09568464, cg02763101, cg22647407, cg08464824	-0.113285	0.510637	0.606292
ZSCAN12	1.83665e-06	2.52893e-05	0.643552	0.935283	2.47593	5	cg25060829, cg25666433, cg02622316, cg23164203, cg18815343	-0.164479	0.336414	0.444547
CHN2	2.17913e-06	2.88937e-05	0.627257	0.617901	2.83965	18	cg03287046, cg00615485, cg21251563, cg03100044, cg16920620, cg14159956, cg23687322, cg08781425, cg13385408, cg06926818, cg17822452, cg09964316, cg19161497, cg21472642, cg17750844	-0.168299	0.326504	0.434556
TM6SF1	2.26409e-06	2.8948e-05	0.627257	0.867033	2.72191	7	cg11167100, cg08452658, cg17604209, cg02949804, cg22387243	0.229777	0.177618	0.273827
ZNF542	2.34581e-06	2.89586e-05	0.627257	0.932245	2.46789	5	cg27477373, cg15708153, cg26309134, cg03146949, cg27062795	-0.326898	0.0521792	0.107257
ADCY4	2.59153e-06	3.09256e-05	0.627257	0.806173	2.75435	9	cg23179456, cg25556905, cg13631572, cg16761581, cg14287235, cg12265829, cg05031016, cg21284733, cg19646112	0.114028	0.506413	0.606292
PRRT3	2.85496e-06	3.29702e-05	0.627257	0.92998	2.46189	5	cg06663068, cg06181784, cg21746851, cg21556309, cg08941824	-0.0126159	0.941785	0.962598
ZNF625	2.97987e-06	3.33373e-05	0.627257	0.903502	2.6426	6	cg02914087, cg06429617, cg17892556, cg00875960, cg24115221, cg05107803	-0.0216427	0.900296	0.938331
SNORD31	7.06694e-06	7.66656e-05	0.610527	0.811323	2.66083	8	cg02905828, cg05512483, cg00666295, cg21613307, cg09448652, cg03431111	NA	NA	NA
OSR2	7.30268e-06	7.68929e-05	0.610527	0.846873	2.65862	7	cg26570179, cg07972191, cg25167736, cg02409878, cg02469095, cg07358855	0.607727	8.45716e-05	0.000977859
ITGBL1	8.92663e-06	9.13067e-05	0.593325	-0.902487	-2.34317	5	cg23920922, cg07937672, cg15731500, cg16087188, cg24727383	-0.663149	1.04571e-05	0.000225857
MYO9A	1.1386e-05	0.000107268	0.593325	0.903903	2.39286	5	cg23631802, cg17751510, cg20023783, cg15411268, cg12751207	-0.440154	0.00771284	0.0269222
SENP8	1.1386e-05	0.000107268	0.593325	0.903903	2.39286	5	cg23631802, cg17751510, cg20023783, cg15411268, cg12751207	-0.246589	0.146793	0.24247
SNAP91	1.12901e-05	0.000107268	0.593325	0.799861	2.62324	8	cg21688264, cg24190603, cg25044026, cg01965307, cg09227138, cg01828334, cg20631014, cg15950068	-0.190336	0.266176	0.369108
PREX2	1.32581e-05	0.000121703	0.593325	0.834011	2.61824	7	cg17147045, cg15745900, cg17459204, cg05293738, cg17747005, cg06617456	-0.160875	0.347223	0.452368
ZNF528	1.52118e-05	0.000136146	0.593325	0.868735	2.54091	6	cg03091337, cg14025336, cg08188890, cg12950007, cg03077453, cg13672300	-0.578636	0.000281989	0.00248419
ARHGAP20	2.3475e-05	0.00019754	0.57561	0.888663	2.35251	5	cg26578621, cg14652031, cg04417028, cg03532274, cg26135012	-0.435935	0.00786732	0.0269529
GRIA4	2.37269e-05	0.00019754	0.57561	0.754324	2.5772	9	cg04747226, cg03225817, cg00343633, cg23559689, cg07972135, cg14088478, cg09980522, cg15603568	-0.414346	0.011991	0.037599
LCAT	2.33265e-05	0.00019754	0.57561	0.718019	2.6068	10	cg06134860, cg20861649, cg02564259, cg26924825, cg09581611, cg01817009, cg17490189, cg07207367, cg09495207	0.40139	0.015251	0.0427489
ARHGDIB	2.68081e-05	0.000218121	0.57561	-0.654923	-2.5457	13	cg10925082, cg16393012, cg00512404, cg07265168, cg15450139, cg19826026, cg07611519, cg08251901, cg10087172, cg04998805	-0.70399	3.59166e-06	0.000132892
NADK	2.92167e-05	0.000232435	0.57561	-0.880683	-2.28656	5	cg05627004, cg18591364, cg04157786, cg11837076, cg14958032	0.0913771	0.594839	0.675124
IFRD1	3.05647e-05	0.000237873	0.557332	0.883154	2.33793	5	cg13643613, cg20780851, cg18363886, cg19746337, cg20003176	-0.353925	0.0348307	0.0776347
CNTN4	3.33503e-05	0.00025403	0.557332	-0.58425	-2.51663	17	cg08258631, cg25558588, cg16156123, cg15166461, cg08898240, cg04934867, cg23338594, cg02115416, cg23990077, cg07935906, cg26087843, cg05730105, cg23771866, cg08144588, cg13916117	0.532982	0.000817687	0.00487974
COL4A2	4.89623e-05	0.000365177	0.557332	0.871055	2.3059	5	cg21938148, cg17541528, cg22757824, cg24089600, cg13596497	0.47619	0.00367274	0.0158617
NEU1	6.23658e-05	0.000446539	0.538434	-0.761682	-2.42438	8	cg17353698, cg27347290, cg21116447, cg23174932, cg22753340, cg18363192, cg00397479, cg20383155	0.238353	0.161105	0.25721
EIF4G3	6.20903e-05	0.000446539	0.538434	0.726047	2.48059	9	cg09046664, cg08920867, cg04272105, cg12732334, cg25858738, cg13149996, cg08692046, cg21972903	-0.534363	0.000938283	0.00526007
PLCH1	6.69127e-05	0.000469701	0.538434	0.724576	2.47557	9	cg13009087, cg25093492, cg01728454, cg09276573, cg22621169, cg18450931, cg20583930, cg05806866, cg20215257	0.0602317	0.726338	0.790427
ZNF471	8.05161e-05	0.000554322	0.538434	0.859342	2.27489	5	cg19358877, cg14042851, cg11539780, cg12844912, cg19811761	-0.575455	0.0002409	0.00222832
SNORD22	9.15263e-05	0.000618234	0.538434	0.779101	2.44586	7	cg05512483, cg00666295, cg21613307, cg09448652, cg03431111	NA	NA	NA
CARHSP1	9.95851e-05	0.000648209	0.538434	0.776336	2.43718	7	cg02349264, cg09760217, cg07692489, cg00040278, cg10279148, cg21306072, cg20544307	0.427284	0.00988281	0.0320758
NEDD4L	9.85979e-05	0.000648209	0.538434	0.559078	2.52488	17	cg03157546, cg18722949, cg02744573, cg05665968, cg20976694, cg10578569, cg12224670, cg01106576, cg07700972, cg09223871, cg17467154, cg16529174, cg05116780, cg16992216, cg11214027	-0.53565	0.00090801	0.00524943
GALR1	0.000111779	0.000714587	0.538434	0.826335	2.4169	6	cg26065057, cg19056926, cg21938435, cg04534765, cg18461021, cg12699371	-0.199468	0.243479	0.354674
LTK	0.000125866	0.00079053	0.518848	0.843819	2.2338	5	cg27494383, cg12868424, cg25298161, cg03257179, cg14271686	-0.212613	0.212349	0.314276
SLC4A4	0.000128211	0.000791373	0.518848	0.824585	2.41178	6	cg10265502, cg13517056, cg07991704, cg15053915, cg11855354, cg05179645	-0.651223	2.67275e-05	0.000380353
HOXA6	0.000177613	0.00105976	0.518848	0.816115	2.38701	6	cg14044640, cg22469274, cg09936824, cg03529432, cg19816811, cg19183743	-0.395208	0.0170516	0.0461483
APBB2	0.000175096	0.00105976	0.518848	0.661157	2.40036	10	cg21080367, cg27514091, cg17991991, cg08016336, cg04568895, cg13514532, cg02109167, cg14191035, cg06140237, cg19085693	-0.10888	0.525907	0.615777
RUNX3	0.000183342	0.00107601	0.518848	0.608193	2.45312	13	cg26256263, cg15014975, cg25470148, cg21406271, cg24006721, cg07996594, cg24019564, cg25882256, cg10993442, cg04907595, cg18087266, cg04221877, cg13106389	0.672329	1.22085e-05	0.000225857
MEF2D	0.000228955	0.00130104	0.518848	0.82405	2.18147	5	cg26387866, cg18266783, cg17787876, cg08123045, cg10128479	-0.286486	0.0904617	0.160917
CASZ1	0.000226565	0.00130104	0.518848	0.693013	2.36773	9	cg02634861, cg27563027, cg01550887, cg09368070, cg23957159, cg24073777, cg07985864, cg09270672, cg24661860	-0.448134	0.006585	0.0238868
INPP5D	0.000247703	0.00138559	0.498493	-0.671155	-2.26164	9	cg04126261, cg23553480, cg22029587, cg06272010, cg02935132, cg16321975, cg22331159, cg15131282, cg07178563	-0.854569	2.29387e-08	2.12183e-06
LBX2	0.000281329	0.00154948	0.498493	0.802046	2.34586	6	cg22089737, cg17192454, cg25040225, cg05702092, cg15689410, cg04679040	0.00128866	0.994049	0.998207
C11orf71	0.000301161	0.00158552	0.498493	0.812747	2.15154	5	cg16170720, cg08410147, cg24481177, cg06792742, cg05705044	-0.289318	0.0872165	0.156651
STK38L	0.000296342	0.00158552	0.498493	0.815013	2.15754	5	cg10236745, cg22547158, cg01702766, cg13014866, cg05074873	-0.17426	0.308143	0.416105
KIF25	0.000298624	0.00158552	0.498493	0.72116	2.36513	8	cg05392263, cg12707343, cg10532440, cg18761763, cg16912129, cg11186282, cg13770417, cg03270619	0.233776	0.169984	0.2665
FOXD2	0.00033207	0.00172291	0.498493	0.622915	2.34533	11	cg26518431, cg15691862, cg22438763, cg23659056, cg16076997, cg09269866, cg08638320, cg15868302, cg24114899, cg16342298, cg14566738	-0.491634	0.00261149	0.0123878
TEAD1	0.000387893	0.0019838	0.498493	0.804617	2.13002	5	cg21709793, cg27240158, cg18555698, cg08537660	-0.222651	0.191159	0.289873
RAPGEF4	0.000408516	0.00205984	0.498493	0.708596	2.32393	8	cg25322618, cg10756110, cg19975218, cg02596875, cg09459581, cg21015714, cg22306460, cg24186108	0.343629	0.0407736	0.0887426
LOC283314	0.000469808	0.00233599	0.498493	0.797997	2.1125	5	cg27130630, cg07027613, cg07526656, cg21990700, cg21439672	0.314109	0.0620868	0.123506
ZMYND8	0.000489082	0.00239851	0.477271	0.797096	2.11011	5	cg14646311, cg18638857, cg25520710, cg00506062, cg10467021	-0.514028	0.00155085	0.00775423
LPGAT1	0.000523375	0.002532	0.477271	0.702623	2.30434	8	cg05146057, cg07569918, cg07097417, cg08892386, cg16419533, cg11389491, cg01985143, cg23588204	-0.0689833	0.688385	0.762093
KLF17	0.000605622	0.00289084	0.477271	-0.788716	-2.04778	5	cg09594770, cg20243285, cg04877567	-0.659527	1.21449e-05	0.000225857
LPP	0.000668827	0.00315053	0.477271	0.618905	2.24696	10	cg21427213, cg12120430, cg15958366, cg26124569, cg23181899, cg06547766, cg19528963, cg06398643, cg00819081	-0.68906	6.40952e-06	0.000197627
GNG12	0.000702141	0.0032645	0.477271	0.789173	2.08914	5	cg25407736, cg00884805, cg16960356, cg00147943	-0.673616	1.16247e-05	0.000225857
SH3BP2	0.000786018	0.00356195	0.477271	-0.782309	-2.03115	5	cg15569052, cg05336051, cg12086464, cg25467912	-0.295753	0.0801787	0.145422
TBX15	0.0007805	0.00356195	0.477271	0.715299	2.24556	7	cg25340966, cg21170796, cg06204711, cg13080379, cg21647227, cg10703826	0.782291	1.7491e-08	2.12183e-06
DAAM1	0.000821067	0.00367428	0.477271	0.686599	2.25178	8	cg03114334, cg04272613, cg00993881, cg01119163, cg26048849, cg21669940, cg00855486, cg03706108	-0.545689	0.000700102	0.00471216
BAZ2B	0.000866778	0.00378423	0.477271	0.784894	2.07781	5	cg18847112, cg17503977, cg27501190, cg27002794, cg13942991	0.0746461	0.664218	0.74473
PIK3R1	0.000856502	0.00378423	0.477271	0.648449	2.21547	9	cg07872489, cg16664523, cg18104285, cg02271687, cg16333716, cg24797508, cg05914150, cg09101894	-0.343629	0.0407736	0.0887426
HIVEP3	0.00094474	0.00404348	0.477271	-0.394216	-2.09874	30	cg04464434, cg11289747, cg19619028, cg17539088, cg20149359, cg17892259, cg17111236, cg20724589, cg16549694, cg09555553, cg22218407, cg01714451, cg15452381, cg05878460, cg00970057, cg24018522, cg23114964, cg25191304, cg09664054, cg24049493, cg05118864, cg17220055, cg08204194, cg04497870, cg06430925, cg13423554, cg05207354, cg01700078, cg20708125	0.418018	0.0117521	0.0374853
GPRIN3	0.00094875	0.00404348	0.477271	0.709839	2.22842	7	cg14665366, cg22558389, cg10497345, cg23853980, cg13681468, cg12681745, cg07552354	0.195882	0.251207	0.357487
UCN3	0.0010239	0.00426226	0.45506	0.705077	2.21347	7	cg01387797, cg01134643, cg26644395, cg27349333, cg15671083, cg12428514, cg11218842	-0.281329	0.0964793	0.168384
PYDC1	0.00102186	0.00426226	0.45506	0.765967	2.24033	6	cg10038009, cg04784212, cg17247959, cg13352836, cg13974531, cg16422492	0.538024	0.000713192	0.00471216
DNMBP	0.00108032	0.00434554	0.45506	0.775163	2.05205	5	cg14405603, cg18522740, cg26002091, cg13011951, cg02987555	-0.464093	0.00475012	0.0186973
PRKAR1B	0.00106085	0.00434554	0.45506	0.775643	2.05332	5	cg18601167, cg08558397, cg13895235, cg13577076	0.431302	0.00863146	0.0290331
GPR75	0.00107122	0.00434554	0.45506	0.677085	2.22058	8	cg19592277, cg19664945, cg00701946, cg01876338, cg12451530, cg19961545, cg08611810, cg13356253	-0.128242	0.456041	0.568042
NRIP2	0.00111925	0.00445211	0.45506	0.768187	2.03358	5	cg10231675, cg02852959, cg00922748, cg03126946, cg05194726	0.231403	0.173951	0.270428
RERE	0.00121286	0.00477146	0.45506	0.759918	2.22264	6	cg19400316, cg02080944, cg00154554, cg25023843, cg04995521, cg18858951	-0.284942	0.0922709	0.162573
PCDHGC3	0.00124493	0.00484439	0.45506	0.672708	2.20623	8	cg04453180, cg14672084, cg07445963, cg08155325, cg27639030, cg24024424, cg00589850, cg13121939	0.241956	0.154723	0.252546
PRDM8	0.00144097	0.00554695	0.45506	0.593085	2.15322	10	cg14197071, cg06307913, cg09595050, cg05059566, cg06440348, cg26299084, cg27111250, cg27242132, cg03404272, cg22902505	0.374775	0.0249675	0.0599868
ZNRF3	0.00146961	0.00559703	0.45506	0.762704	2.01907	5	cg22912095, cg20689034, cg13374956, cg12968041, cg03648091	0.31094	0.0653327	0.127227
REPIN1	0.00156407	0.00584523	0.45506	0.627414	2.1436	9	cg17677524, cg00835828, cg12613107, cg16400647, cg09378425, cg16139161, cg02855996, cg18024258, cg19439768	-0.142342	0.406124	0.521756
TRIM2	0.00156744	0.00584523	0.45506	0.546573	2.20458	13	cg14505896, cg17852507, cg21421692, cg17943647, cg04571803, cg16708623, cg06640069, cg12793610, cg02616418, cg25837904, cg17371020, cg20818457	-0.196911	0.248686	0.356643
DCPS	0.00170066	0.00627665	0.45506	-0.757375	-1.96641	5	cg20559217, cg22911867, cg13877106, cg17631150, cg10499172	-0.395882	0.017475	0.0461483
POMC	0.00176081	0.00643235	0.45506	0.622636	2.12728	9	cg20387815, cg00674304, cg24425171, cg01926269, cg22900229	-0.0858901	0.618431	0.69762
KIAA1217	0.00180495	0.006527	0.45506	0.741549	2.16891	6	cg03611826, cg11580199, cg14642082, cg19647783, cg23881119	-0.458172	0.00537088	0.0202778
FARP2	0.00197704	0.00700772	0.431708	0.736079	2.15292	6	cg15832329, cg05515866, cg09639679, cg27444437, cg14684937, cg27541378	-0.360618	0.0313649	0.071636
ARMC5	0.00197704	0.00700772	0.431708	0.736872	2.15524	6	cg15079206, cg18406471, cg19616352, cg04299018, cg20750077	0.23709	0.163839	0.259061
KIAA1026	0.00227368	0.00798018	0.431708	0.609186	2.08133	9	cg05006349, cg00763594, cg15007156, cg16663033, cg13469034, cg21413173, cg03398002, cg19520372, cg26577320	0.112741	0.511251	0.606292
TBC1D16	0.00239931	0.00833934	0.431708	0.727357	2.12741	6	cg20067780, cg00372410, cg21048763, cg08374619, cg04615639, cg13615590	0.414672	0.0124976	0.0385343
LOC100302652	0.00251101	0.00864367	0.431708	0.677067	2.12554	7	cg19664945, cg00701946, cg01876338, cg12451530, cg19961545, cg08611810, cg13356253	-0.115901	0.500858	0.606292
BZRAP1	0.00263487	0.00898364	0.431708	-0.573073	-1.99318	10	cg00511318, cg13877662, cg12117658, cg26402421, cg12937434, cg06325595, cg11638071	-0.439238	0.00735868	0.0261799
AHNAK	0.00299286	0.010108	0.431708	0.73449	1.94438	5	cg22084138, cg01249800, cg05427381, cg21569749, cg15613349	-0.396396	0.0173191	0.0461483
SIGLEC12	0.0032099	0.0105426	0.431708	-0.730294	-1.8961	5	cg06460654, cg13981787, cg04336859, cg02381385, cg18986165	-0.307098	0.0684754	0.130145
ZNF436	0.00318847	0.0105426	0.431708	0.732328	1.93865	5	cg16240683, cg26999579, cg16696234, cg22502492, cg20150640	-0.541828	0.000774434	0.00487974
AQP1	0.00318847	0.0105426	0.431708	0.73274	1.93974	5	cg10132917, cg07135629, cg00516678, cg11827925, cg27117561	0.186873	0.274002	0.375484
DOCK9	0.00326671	0.0106317	0.431708	0.731607	1.93675	5	cg10811485, cg27518324, cg02799880, cg21712331, cg16624069	0.191763	0.261464	0.366445
BEST3	0.00334871	0.0108003	0.431708	-0.729218	-1.8933	5	cg14834675, cg05493841, cg22610980, cg20106370	-0.448539	0.00607472	0.0224765
SLC17A8	0.00381442	0.0120249	0.431708	0.719225	1.90397	5	cg06563300, cg14077898, cg21429394, cg24446178, cg21961771	-0.705216	1.56685e-06	7.2467e-05
ZFHX3	0.00382915	0.0120249	0.431708	0.564083	2.04793	10	cg06086177, cg04700292, cg03878654, cg17555914, cg05915866, cg10092685, cg08094551	0.0185328	0.914703	0.945363
EPHX1	0.00378128	0.0120249	0.431708	0.71049	2.07807	6	cg13953354, cg03138928, cg03268860, cg03459809, cg00501904, cg24928687	-0.210296	0.217463	0.319291
SLA	0.00401799	0.0125082	0.407018	-0.542496	-2.04391	12	cg22691687, cg07473959, cg03259445, cg07696914, cg13941628, cg03634567, cg12133754, cg15516499, cg11883141, cg27618173, cg05330139, cg18886943	-0.395109	0.017711	0.0461483
NAP1L4	0.00412816	0.0127404	0.407018	0.717172	1.89853	5	cg20013151, cg05080976, cg08036934, cg23644132, cg26886572	0.339768	0.0432056	0.091874
FLRT2	0.00422147	0.012917	0.407018	-0.707987	-1.98223	6	cg01832662, cg26235748, cg18042427, cg05381290, cg23000309	0.0683442	0.692063	0.762093
EYA3	0.00428542	0.0130015	0.407018	0.715492	1.89409	5	cg22500255, cg13400109, cg15660458, cg09204609, cg13422475	0.267181	0.115148	0.195435
NOD1	0.00435938	0.0131148	0.407018	0.701403	2.05149	6	cg18789624, cg15435493, cg12999366, cg07299810, cg16680624, cg10918527	0.410296	0.013533	0.0391188
EIF4G1	0.00444268	0.013254	0.407018	0.713134	1.88784	5	cg02795603, cg24252966, cg06398251, cg23024952	0.19305	0.258229	0.364674
BACH2	0.00451242	0.0132674	0.407018	-0.393767	-1.95704	25	cg13640551, cg20849631, cg27277366, cg17486314, cg14780806, cg24700316, cg26961240, cg14855789, cg01316186, cg12859373, cg14332439, cg27644327, cg17161099, cg10477339, cg20836666, cg23244234, cg20768122	-0.238497	0.161278	0.25721
SEPT9	0.00452131	0.0132674	0.407018	0.71214	1.88521	5	cg20275528, cg16922732, cg12783819, cg19654743	0.137709	0.421701	0.538033
HRNBP3	0.00459486	0.0133737	0.407018	-0.576927	-1.94411	9	cg14715697, cg24366429, cg11629921, cg11444048, cg07459248, cg03214622, cg04105876, cg20292318, cg10009757	-0.0143898	0.933616	0.95955
PDE4B	0.00482231	0.0139225	0.407018	0.696666	2.03764	6	cg00046625, cg22336004, cg22488256, cg08462879, cg10552807, cg17563620	0.630888	5.45576e-05	0.00072094
SLC22A18	0.00488416	0.0139882	0.407018	-0.624128	-1.98656	8	cg21853021, cg18419977, cg13485320, cg05457684, cg22040301, cg25427871, cg23190089	0.306564	0.069366	0.130145
HAPLN1	0.00508533	0.0144488	0.407018	-0.547289	-1.9035	10	cg06621606, cg17348924, cg23520613, cg18156471, cg14005603, cg02468593, cg09556715, cg12923574, cg16317440	0.361905	0.0307323	0.0710685
CNR1	0.00528568	0.0147834	0.407018	-0.697593	-1.95313	6	cg23276695, cg21572719, cg14337785, cg09879107, cg22563010, cg10919843	0.30587	0.0696452	0.130145
RBM47	0.00526291	0.0147834	0.407018	0.605798	1.98679	8	cg10459087, cg17598576, cg05742954, cg22056336, cg12153178, cg11268702, cg14666513, cg21151541	-0.613642	9.66382e-05	0.00105165
STAMBPL1	0.00551671	0.0153099	0.407018	0.684398	2.00176	6	cg21877477, cg19631635, cg23264429, cg07510282	0.00514801	0.976697	0.987372
SORBS1	0.00557478	0.0153521	0.407018	0.601453	1.97254	8	cg20959701, cg05471782, cg25775445, cg07044749, cg09715958, cg05399716	-0.341313	0.042219	0.0908199
PHLDB2	0.00567102	0.0154979	0.407018	0.683958	2.00047	6	cg03275396, cg21857668, cg22874988, cg22860978, cg07003097	-0.0990991	0.563938	0.644047
PIK3R5	0.00578231	0.0156823	0.407018	-0.689096	-1.92934	6	cg07335619, cg23852535, cg26976693, cg17372026, cg21018887	-0.480566	0.00333937	0.0150679
RXFP1	0.00625116	0.0167685	0.407018	0.696906	1.84488	5	cg00140754, cg20578405, cg03875996, cg10799646, cg11413127	-0.00980839	0.954725	0.970462
CYB5R3	0.00627649	0.0167685	0.407018	0.597997	1.9612	8	cg06135810, cg10108828, cg11423697, cg18535283, cg07711899, cg04242898, cg11879465, cg20950843	-0.219048	0.198586	0.298686
ACVR1B	0.00667404	0.0176986	0.407018	0.674965	1.97417	6	cg24085215, cg05651442, cg26277606, cg02534417, cg25571973, cg08490555	-0.509138	0.00174265	0.00848394
TNR	0.00685185	0.0180365	0.407018	-0.611814	-1.94737	8	cg03852267, cg01595298, cg12767196, cg25220645, cg13115534, cg22941315	0.393493	0.0175818	0.0461483
IL18RAP	0.00713032	0.0186325	0.407018	-0.678517	-1.89972	6	cg12640402, cg18156583, cg00772686, cg21972222, cg13897122, cg21282997	-0.329472	0.0502735	0.104501
NFIL3	0.00727335	0.0188686	0.407018	0.689808	1.82609	5	cg04521449, cg07084627, cg03126456, cg05992424	-0.46538	0.00462375	0.0186973
TMEM51	0.00736844	0.0189214	0.407018	0.67118	1.9631	6	cg17657214, cg02772951, cg25964299, cg07180646, cg23513000, cg21331060	-0.12278	0.474137	0.584769
SLC20A2	0.00739943	0.0189214	0.407018	0.639455	2.00746	7	cg06982089, cg10764013, cg07672104, cg08126344, cg02641676, cg16839726, cg07543334	-0.488031	0.00283146	0.0130955
RARB	0.00769791	0.0190059	0.407018	-0.516272	-1.89067	11	cg22918875, cg07810650, cg06705767, cg16856285, cg06905304, cg11505132, cg21700394, cg09035199, cg04055060, cg19472549, cg10909857	0.405148	0.0148437	0.0422474
C14orf159	0.0076665	0.0190059	0.407018	0.687407	1.81974	5	cg12254911, cg22429706, cg06330250, cg18111531, cg08009198	0.214672	0.207874	0.310135
PPARG	0.00760194	0.0190059	0.407018	0.585204	1.91925	8	cg16827534, cg07424807, cg19046290, cg25845026, cg10237171, cg08288126	-0.529215	0.00106852	0.00581401
CCDC106	0.00752276	0.0190059	0.407018	0.668194	1.95436	6	cg27537628, cg07805604, cg12582959, cg06330208, cg24805411, cg02143364	0.0685126	0.691342	0.762093
CLDN9	0.0076271	0.0190059	0.407018	0.637138	2.00019	7	cg04715503, cg09674170, cg27009812, cg08199758, cg16837379, cg10282491, cg05485462	-0.0429429	0.803609	0.859351
ZMIZ1	0.00798102	0.0194368	0.38073	0.685476	1.81463	5	cg16201273, cg00162361, cg17823346, cg14889272, cg15299891	-0.549807	0.000627871	0.00464625
SEMA3F	0.00798102	0.0194368	0.38073	0.686197	1.81653	5	cg08635998, cg01891789, cg08887622, cg00220225, cg05458540	0.379506	0.0224407	0.0568701
ACSS1	0.00829659	0.0200688	0.38073	0.663746	1.94135	6	cg04663750, cg25987285, cg06922269, cg00747734, cg10863113	-0.000514801	0.998207	0.998207
KLF12	0.0087712	0.0210744	0.38073	0.679765	1.79951	5	cg13696283, cg20658100, cg16168178, cg09996325	0.127413	0.457504	0.568042
CTNNBIP1	0.00918189	0.02159	0.38073	-0.677135	-1.75808	5	cg17575567, cg06347522, cg22423930, cg06820852, cg12547033	-0.46435	0.00472461	0.0186973
DAPP1	0.00918189	0.02159	0.38073	-0.676003	-1.75514	5	cg21614638, cg06398236, cg10397389, cg14506696, cg12190768	-0.772716	4.19848e-07	2.58906e-05
EPB41L1	0.00908727	0.02159	0.38073	0.678603	1.79643	5	cg25841279, cg15561614, cg01713740, cg18452806, cg05468839	-0.37529	0.0247571	0.0599868
SLC38A11	0.00922703	0.02159	0.38073	0.65679	1.92101	6	cg05090759, cg05181354, cg05339727, cg12301695, cg20485190, cg24777351	-0.0638764	0.7113	0.778642
GZMA	0.00948279	0.0220444	0.38073	-0.666287	-1.86548	6	cg06058187, cg06118312, cg19343233, cg13566919, cg19271162	0.30399	0.0718292	0.132884
KIAA0748	0.00960242	0.0221785	0.38073	-0.675195	-1.75304	5	cg22688241, cg00240653, cg25486399, cg24536818	-0.320206	0.0574078	0.11544
LIMA1	0.00987745	0.0222398	0.38073	0.671575	1.77783	5	cg20289898, cg22940738, cg11248646, cg01623993, cg10319545	-0.540541	0.000800725	0.00487974
MIR6717	0.00987745	0.0222398	0.38073	0.671704	1.77817	5	cg07589927, cg19576080, cg09335599, cg15703728, cg18020268	NA	NA	NA
NDRG2	0.00987745	0.0222398	0.38073	0.671704	1.77817	5	cg07589927, cg19576080, cg09335599, cg15703728, cg18020268	-0.129987	0.448402	0.564315
ANGPT2	0.00971941	0.0222398	0.38073	0.672579	1.78048	5	cg02548132, cg24670715, cg02402368, cg03631656, cg10395101	0.517375	0.00143059	0.0075617
SOX5	0.0101011	0.0226012	0.38073	-0.431162	-1.85721	17	cg07109603, cg14281572, cg01920182, cg08359855, cg24011341, cg02402843, cg16095464, cg03770575, cg04659628, cg01171844, cg18525212, cg18822243, cg22427170, cg16397701, cg09445158	-0.0490379	0.776399	0.839964
MIR142	0.0101958	0.0226713	0.38073	-0.664385	-1.86016	6	cg00176888, cg26112797, cg19466818, cg10530767, cg00057966	NA	NA	NA
OXR1	0.0103815	0.0229419	0.38073	-0.595819	-1.89645	8	cg04046119, cg20095581, cg06438976, cg20476388, cg05353977	0.622651	7.19602e-05	0.000887509
WFIKKN2	0.0107536	0.0236183	0.38073	0.624601	1.96083	7	cg10408284, cg01234610, cg20493283, cg10690919, cg07168556, cg19085402, cg13655803	-0.325169	0.0529763	0.107699
ASB4	0.0112112	0.0244732	0.38073	0.622773	1.95509	7	cg11554605, cg20040691, cg06784129, cg25692621, cg19100779, cg09375488, cg26847490	-0.047966	0.781167	0.840208
LCP2	0.0120764	0.0260735	0.38073	-0.586368	-1.86637	8	cg08670465, cg02676052, cg04822621, cg23573995, cg03623277	-0.36242	0.0304822	0.0710685
NUMB	0.01209	0.0260735	0.38073	0.660557	1.74866	5	cg19412359, cg27241783, cg07185684, cg21485251, cg01582648	-0.661261	1.85052e-05	0.000285289
SLC4A11	0.0127221	0.0272725	0.38073	0.658266	1.74259	5	cg23413506, cg03738669, cg11004890, cg18408783, cg17037355	0.578924	0.000216391	0.00210697
CDH4	0.0136043	0.0289901	0.38073	-0.502716	-1.74847	10	cg08903736, cg19801831, cg03349664, cg01848203, cg13970791, cg23527226, cg07347959, cg14574038, cg11024496, cg21617158	0.261428	0.123527	0.20775
RIMS1	0.0140253	0.0297104	0.38073	0.545339	1.7885	8	cg14101302, cg14151861, cg27558107, cg14224762	0.295616	0.0800391	0.145422
THSD7B	0.0142283	0.0299632	0.38073	-0.654499	-1.69931	5	cg06848148, cg22510067, cg08084967, cg25714147	-0.653727	1.53696e-05	0.000258489
SH3BP4	0.0150245	0.0314547	0.38073	0.608073	1.90895	7	cg01854776, cg01696784, cg13904006, cg11677744, cg20324959, cg12559925, cg06638913	0.312741	0.0637272	0.12542
ATP2C1	0.0153335	0.0318863	0.38073	-0.641299	-1.79552	6	cg01964650, cg11132443, cg11285029, cg15122111, cg02082588	-0.189447	0.267354	0.369108
LHFPL2	0.0154087	0.0318863	0.38073	0.648999	1.71806	5	cg04357965, cg07260172, cg25067878, cg14545089, cg01343065	-0.431145	0.00918274	0.0303358
ME3	0.0160409	0.0326286	0.352488	0.641919	1.69932	5	cg01505705, cg05576425, cg03955932, cg09416908, cg03646605	-0.462291	0.00493207	0.019009
LRRC2	0.0160409	0.0326286	0.352488	0.642228	1.70014	5	cg11365440, cg10031651, cg27000627, cg09596674, cg13719901	0.120463	0.482573	0.591232
C5orf66	0.0158828	0.0326286	0.352488	0.645858	1.70975	5	cg25665749, cg26746540, cg20906976, cg12887021, cg11469026	0.114783	0.505028	0.606292
FILIP1L	0.0166751	0.0337271	0.352488	0.630635	1.84451	6	cg16347595, cg08350549, cg08883172, cg01377807, cg07472196, cg15827559	0.385071	0.0210325	0.0540419
PTPRC	0.0176092	0.0354163	0.352488	-0.646617	-1.67884	5	cg25132230, cg03226454, cg19111613, cg13673094	-0.363964	0.0297421	0.0705421
CHST8	0.0179006	0.0358012	0.352488	-0.58547	-1.7518	7	cg07981869, cg24221853, cg13954131, cg27072734, cg04953335, cg01444487, cg08989375	0.105184	0.54151	0.630059
TRIM26	0.0182412	0.0362797	0.352488	0.597415	1.87549	7	cg00206463, cg14971718, cg12600843, cg05489957, cg20345556, cg05581314, cg11556489	0.0211068	0.902827	0.938331
PTPRK	0.0185819	0.0367532	0.352488	0.634995	1.68099	5	cg13920693, cg01505627, cg15501174, cg00010096, cg12353041	-0.411583	0.0132211	0.0391188
FGD4	0.0191609	0.0376901	0.352488	0.595941	1.87086	7	cg08738571, cg19540425, cg11809958, cg22431093, cg09096933, cg05681757	-0.514543	0.00153178	0.00775423
MYT1L	0.0207475	0.0405879	0.352488	-0.463207	-1.74518	12	cg26383138, cg21463709, cg19740859, cg15300436, cg03221579, cg11454300, cg21741679, cg08617328, cg15225844, cg00913032, cg01144650	-0.583804	0.000185695	0.00190853
LINC01227	0.0212719	0.0413877	0.352488	-0.641816	-1.66638	5	cg20630344, cg09785374, cg20481941, cg13778025, cg11714327	NA	NA	NA
FLI1	0.0221486	0.0428605	0.352488	-0.433576	-1.68532	13	cg01681098, cg18363176, cg21585162, cg10729106, cg02666257, cg03356689, cg11057802, cg03798942	-0.153925	0.368665	0.476944
FOXP1	0.0239694	0.0461346	0.352488	0.429784	1.73352	13	cg07356798, cg07644184, cg02845735, cg27135057, cg18342703, cg03072598, cg20382675, cg14564722, cg06092290, cg01165615	-0.161647	0.344889	0.452368
CALN1	0.0251771	0.0482	0.352488	-0.570024	-1.70558	7	cg13797217, cg07856521, cg19757435, cg09762252, cg14955982, cg03229590, cg27036733	-0.0373878	0.828609	0.880993
DOCK10	0.0257798	0.0490355	0.352488	-0.633167	-1.64392	5	cg18607830, cg16324747, cg12900404, cg19281955, cg16014076	-0.473616	0.00388212	0.0163226
C8orf4	0.0258875	0.0490355	0.352488	0.618107	1.63628	5	cg21857346, cg02731032, cg17939444, cg09833224, cg13125627	0.109138	0.524923	0.615777
IGF2BP2	0.0262994	0.0495536	0.352488	0.518472	1.70039	8	cg01396302, cg10586255, cg18213679, cg27506390, cg15487251, cg11100080, cg12934184, cg21006745	-0.411326	0.013283	0.0391188
TFDP2	0.0265227	0.0497128	0.352488	0.616566	1.6322	5	cg25150351, cg25033349, cg19108859, cg11540513, cg11265171	-0.0993565	0.562921	0.644047

## Sheet: LS_promoters_common
Compilation of the promoters that are significantly altered in all LS tumors. Promoters sorted alphabetically. Negative NES indicates hypomethylation in tumor and positive NES value hypermethylation in tumor. NES: Normalized enrichment score by number of CpGs associated to the feature. Avg_NES: averaged NES value across the LS tumor samples. Padj: BH-adjusted p value. size: Number of CpGs associa…
gene	tumor	padj	NES	avg_NES	size	Spearman's rho	p value	padj
ADHFE1	adl	1.19195e-12	3.31358	3.3225	8	-0.375358	0.0240793	0.0426018
ADHFE1	adh	4.39325e-12	3.32715		8
ADHFE1	ca	1.22549e-09	3.32676		10
CHN2	adl	0.0190028	1.92852	2.20763	5	-0.170876	0.319042	0.431645
CHN2	adh	0.0335979	1.85472		6
CHN2	ca	2.88937e-05	2.83965		18
CNTN4	adl	0.0328221	-1.78045	-2.16049	13	0.556921	0.000418981	0.00137665
CNTN4	adh	0.000940437	-2.18439		18
CNTN4	ca	0.00025403	-2.51663		17
DAPP1	adl	0.00771049	-2.00578	-1.96768	6	-0.788932	2.92279e-07	6.72242e-06
DAPP1	adh	0.000854316	-2.14212		6
DAPP1	ca	0.02159	-1.75514		5
EYA4	adl	5.14133e-27	5.21525	4.31044	21	0.0994279	0.563976	0.682708
EYA4	adh	1.02201e-18	5.17683		32
EYA4	ca	4.12237e-06	2.53924		5
FBLIM1	adl	2.7161e-12	3.8727	3.69523	12	-0.57	0.000389	0.001
FBLIM1	adh	8.148e-12	3.73508		12
FBLIM1	ca	1.2079e-09	3.47791		12
FLI1	adl	0.00207638	2.40177	1.17949	16	NA
FLI1	adh	8.71395e-05	2.82202		22
FLI1	ca	0.0428605	-1.68532		13
GRIA4	adl	1.49278e-06	2.79006	3.10072	6	-0.421828	0.0103926	0.0291872
GRIA4	adh	3.68e-11	3.93489		16
GRIA4	ca	0.00019754	2.5772		9
HAPLN1	adl	0.0013221	-2.23909	-2.01027	9	0.377864	0.0237273	0.0426018
HAPLN1	adh	0.00893415	-1.88823		12
HAPLN1	ca	0.0144488	-1.9035		10
HOXA3	adl	1.8799e-15	4.54953	3.97798	17	-0.382239	0.0220588	0.0426018
HOXA3	adh	3.15596e-12	4.04865		16
HOXA3	ca	2.34427e-07	3.33576		27
HOXA5	adl	1.25509e-17	4.77856	4.05021	20	-0.270785	0.110189	0.168957
HOXA5	adh	1.32443e-12	4.17468		20
HOXA5	ca	8.8259e-07	3.19739		23
KLF17	adl	0.00439015	-2.06221	-2.01994	5	-0.659527	1.21449e-05	9.31111e-05
KLF17	adh	0.00823051	-1.94982		8
KLF17	ca	0.00289084	-2.04778		5
LBX2	adl	2.32707e-08	3.06535	2.7082	7	0.032732	0.849692	0.888314
LBX2	adh	1.77438e-05	2.71338		6
LBX2	ca	0.00154948	2.34586		6
LCAT	adl	1.71938e-07	3.05828	2.8137	8	0.401133	0.0153226	0.035242
LCAT	adh	1.56262e-05	2.77602		8
LCAT	ca	0.00019754	2.6068		10
PLCH1	adl	3.83931e-07	3.02071	2.66506	8	0.0504505	0.769536	0.842825
PLCH1	adh	0.000360308	2.4989		6
PLCH1	ca	0.000469701	2.47557		9
PREX2	adl	1.46769e-06	2.64554	2.60998	5	-0.217503	0.20183	0.29013
PREX2	adh	8.19698e-06	2.56616		5
PREX2	ca	0.000121703	2.61824		7
RARB	adl	0.00845965	-2.06817	-2.22127	16	0.419562	0.0114211	0.0291872
RARB	adh	4.39109e-06	-2.70498		18
RARB	ca	0.0190059	-1.89067		11
RIMS1	adl	0.0102301	1.98727	2.03622	8	0.295616	0.0800391	0.131493
RIMS1	adh	0.00202344	2.3329		18
RIMS1	ca	0.0297104	1.7885		8
SEPT9	adl	0.000573988	2.44172	2.1361	6	0.14852	0.38588	0.493068
SEPT9	adh	0.00618018	2.08138		7
SEPT9	ca	0.0132674	1.88521		5
TBX15	adl	6.37274e-05	2.49565	3.11586	5	0.724199	5.95541e-07	6.84872e-06
TBX15	adh	1.0503e-14	4.60637		23
TBX15	ca	0.00356195	2.24556		7
ZFHX3	adl	6.69595e-05	2.49194	2.33513	5	0.0048906	0.977892	0.977892
ZFHX3	adh	0.000524258	2.46551		6
ZFHX3	ca	0.0120249	2.04793		10
ZNF528	adl	7.89071e-07	2.9541	2.88992	7	-0.578636	0.000281989	0.00129715
ZNF528	adh	2.7957e-07	3.17473		9
ZNF528	ca	0.000136146	2.54091		6

## Sheet: LSn_vs_FAPn_promoters
Differentially methylated promoters in LS normal vs FAP normal (BH-adjusted p value < 0.05). The second column indicates if the gene promoter was resulted in the promoter analysis of LS tumors. Negative NES indicates hypomethylation in LS normal and positive NES value hypermethylation in LS normal (or vice versa in FAP normal). Gene name in bold text indicates the ones that were hypermethylated i…
gene	in other promoter analyses	pval	padj	log2err	ES	NES	size	leadingEdge
HOXA5	all LS tumors (hyper)	1.20827e-31	3.86647e-30	1.46045	-0.869685	-4.78158	36	cg23204968, cg20517050, cg02646423, cg16997642, cg19643053, cg14014955, cg00969405, cg01323381, cg03744763, cg19759481, cg20817131, cg17432857, cg08070327, cg04863892, cg05774699, cg09549073, cg25307665, cg03207666, cg23936031, cg23454797, cg17569124, cg02005600, cg26023912, cg14882265, cg14058329, cg13694927, cg02916332, cg25390165, cg03368099, cg07049592, cg25506432, cg14013695, cg02106682, cg0…
HOXA3	all LS tumors (hyper)	5.33423e-14	8.53477e-13	0.965328	-0.862548	-3.4169	16	cg02627455, cg12434681, cg02439266, cg09591524, cg22772747, cg12305431, cg14573448, cg24360871, cg11267546, cg00727675, cg03331474, cg00899400, cg21134232, cg03536885, cg24361385, cg25426743
ATP10A	LS adh (hyper)	1.61614e-08	1.72388e-07	0.733762	-0.960154	-2.58678	6	cg13417268, cg16389285, cg26230285, cg20124450, cg22113930, cg03307893
SOX2	LS adh (hyper)	5.19193e-08	4.15354e-07	0.719513	-0.837778	-2.77219	10	cg07747133, cg08062338, cg19258425, cg11129008, cg05664581, cg00666105, cg18148179, cg04948892, cg15106134, cg24782772
HOXA4		6.63828e-08	4.2485e-07	0.704976	-0.94765	-2.55309	6	cg15624376, cg08203284, cg25967031, cg11908057, cg20161965, cg15196806
CUGBP2		1.00221e-06	5.34511e-06	0.643552	0.847031	2.54198	8	cg05966978, cg20379239, cg04249706, cg17775621, cg25761326, cg26150462, cg12178980, cg11482422
CDX2		1.49414e-06	6.83037e-06	0.643552	-0.927463	-2.32321	5	cg27001271, cg09710091, cg01499197, cg07984133, cg16201038
MIR922	LS adl (hyper)	6.75002e-06	2.70001e-05	0.610527	-0.904657	-2.26609	5	cg27013765, cg19975560, cg18834352, cg12023911, cg09559242
ADAMTSL1	LS adh (hyper)	0.000174361	0.000619949	0.518848	-0.812301	-2.18844	6	cg00116234, cg10005611, cg16714091, cg07403294, cg03732161
GRHL3		0.000295922	0.000946949	0.498493	-0.761363	-2.14753	7	cg01231985, cg10337902, cg01590970, cg14616251, cg21273275, cg22176324
KHDRBS2	LS adl and adh (hyper)	0.00035079	0.00102048	0.498493	-0.820717	-2.05582	5	cg22014661, cg26715952, cg18884037, cg18239753, cg18134312
GJB2		0.000828177	0.00220847	0.477271	0.772088	2.07322	6	cg00347757, cg13528344, cg07921371, cg26883974, cg09195389
LOC100130872-SPON2		0.000918631	0.00226124	0.477271	0.65517	2.15477	10	cg14066993, cg17227257, cg17232217, cg02471028, cg15203271, cg04228083, cg14527262, cg26130533, cg16721321
NEDD4L	LS ca (hyper)	0.00110193	0.0025187	0.45506	0.795027	1.99052	5	cg16467015, cg21615397, cg11049680, cg22624429, cg00661552
FOXP1	LS ca (hyper)	0.00157628	0.00336274	0.45506	0.693967	2.00332	7	cg08574043, cg17415380, cg07278181, cg09589331, cg03812057, cg18444952, cg24971189
FAM102A		0.00248204	0.00496408	0.431708	-0.698777	-1.97099	7	cg02625253, cg14604470, cg24765459, cg14080888, cg07967042, cg13692655, cg07465591
THBS1		0.00285507	0.00537425	0.431708	0.724545	1.94556	6	cg25499543, cg25503381, cg23116540, cg23849826, cg10078511
FILIP1		0.00601821	0.010699	0.407018	0.736502	1.84399	5	cg10606698, cg14989243, cg12569246, cg19954602, cg26466508
CDYL		0.00641584	0.0108056	0.407018	-0.720016	-1.80358	5	cg27307183, cg19530603, cg06223904, cg03187073, cg07599389
FRZB		0.00726381	0.0116221	0.407018	0.633228	1.82798	7	cg01481989, cg19568591, cg06830784, cg03576419, cg20308679, cg20701689, cg14693391
GNG2		0.00767887	0.0117011	0.407018	0.632522	1.82594	7	cg18526310, cg06401858, cg19518242, cg04057163, cg10868297
L1TD1	LS adh (hyper)	0.0231012	0.0330362	0.352488	-0.634161	-1.70851	6	cg05000407, cg14254748, cg23049458, cg19594218, cg27300647
UGT1A6		0.0237448	0.0330362	0.352488	-0.650364	-1.62911	5	cg23874600, cg04646928, cg10433022, cg18820295, cg07512295
RBM24		0.025462	0.0339493	0.352488	0.662179	1.6579	5	cg23207527, cg23146346, cg15753394, cg01729060, cg02066331
