# Supplementary material for: Genome-wide DNA methylation profiles of colorectal tumors in Lynch syndrome and familial adenomatous polyposis
Source: Clin Epigenetics. 2025 Aug 2;17:137. doi: 10.1186/s13148-025-01940-x (PMC12317532; doi:10.1186/s13148-025-01940-x)
Supplement: Supplementary file 11 — Additional file 11. [file 13148_2025_1940_MOESM11_ESM.xlsx]

## Sheet: READ_ME
Additional Table 8.
This table presents all differentially methylated regions fullfilling the thresholds (see Methods) for speficied sample group comparisons.
Negative mean/maxdiff indicates hypomethylation in FAP adenoma or LS normal, and postive value indicates hypomethylation in FAP adenoma or LS normal.
Abbreviations used:
adl	LS adenoma with low-grade dysplasia
adh	LS adenoma with high-grade dysplasia
ca	LS carcinoma
dmrs	differentially methylated regions

## Sheet: dmrs_FAPad_meandiff008_fdr005
chr	start	end	width	strand	no.cpgs	min_smoothed_fdr	Stouffer	HMFDR	Fisher	maxdiff	meandiff	overlapping.genes	Stouffer_BH
chr5	134362967	134367680	4714	*	21	1.26142e-22	3.52861e-17	0.0187985	1.75602e-13	0.131293	0.0806113	PITX1	8.93679e-14
chr10	11206221	11208339	2119	*	15	2.38475e-32	4.14904e-14	0.0123871	2.98269e-12	0.134859	0.0874908	CELF2	5.25407e-11
chr1	16083782	16085984	2203	*	14	7.46876e-30	1.7114e-12	0.0112633	2.65993e-11	0.152766	0.0810355	FBLIM1	1.0836e-09
chr6	29520698	29521803	1106	*	34	1.45722e-36	1.32128e-13	0.052716	2.68316e-10	0.124448	0.0848234	OR2I1P	1.25617e-10
chr8	145104575	145107857	3283	*	12	1.05625e-19	5.96125e-10	0.0117442	5.10386e-10	0.153487	0.0986367	CTD-3065J16.6, OPLAH	1.81174e-07
chr14	54418728	54420185	1458	*	7	9.32798e-19	1.41381e-08	0.00485941	2.7908e-08	0.161219	0.0828571	BMP4	2.23794e-06
chr12	104696685	104697983	1299	*	13	5.69407e-21	3.32848e-09	0.0296831	1.346e-07	0.125508	0.097566	TXNRD1, EID3	6.65522e-07
chr5	174158654	174159705	1052	*	6	3.05636e-16	8.41244e-09	0.0085397	1.90398e-07	0.100887	0.0872919		1.48646e-06
chr1	200007403	200007863	461	*	4	2.42122e-11	3.48769e-05	0.00726162	5.95267e-05	0.141931	0.0911411	NR5A2	0.000705022
chr7	143579698	143580147	450	*	4	5.59006e-09	2.24321e-05	0.019742	0.00013544	0.122744	0.108205	FAM115A	0.000552045
chr6	28565403	28565626	224	*	3	2.54433e-08	5.90499e-05	0.0121355	0.000216289	0.0971771	0.0909425	SCAND3	0.000977475
chr1	200005219	200006247	1029	*	5	2.28557e-09	3.01496e-05	0.0303194	0.000234601	0.103025	0.0824651	NR5A2	0.000650785
chr1	47911336	47912753	1418	*	6	8.75756e-09	0.000443431	0.0324354	0.00168558	0.118311	0.082168		0.00297369
chr3	128202036	128202176	141	*	2	3.45645e-06	0.0015941	0.0112893	0.00270973	0.0989519	0.0816419	GATA2	0.00576485
chr2	232262773	232263534	762	*	3	1.22354e-05	0.000946198	0.0314192	0.00274189	0.159822	0.139095	B3GNT7	0.00442498
chr1	121260900	121261404	505	*	3	1.65232e-05	0.00116851	0.0306372	0.00321542	0.11001	0.0809111	EMBP1	0.00492298
chr12	109178017	109178373	357	*	2	4.44041e-05	0.00199577	0.020072	0.00377757	0.0857866	0.0814622	SSH1	0.00649695
chr22	18527557	18527778	222	*	2	0.000115394	0.00332841	0.0258555	0.00609763	0.109653	0.104256		0.00851616
chr9	100616469	100616607	139	*	2	1.23392e-05	0.00357551	0.0212254	0.00611479	0.0966338	0.0815735	FOXE1	0.00879307
chr17	72429636	72429670	35	*	2	0.000129906	0.00434238	0.0313148	0.00793681	0.104134	0.0892627	GPRC5C	0.00973637
chr16	7137026	7137080	55	*	2	0.000228434	0.00453348	0.0322033	0.00827632	0.102133	0.0945584	RBFOX1	0.00993808
chr19	21646447	21646781	335	*	3	0.000373129	0.0356884	0.116035	0.0676221	0.0955685	0.0909126	CTD-2561J22.3, CTD-2561J22.5	0.0433233

## Sheet: dmrs_LSn_LSUAn
chr	start	end	width	strand	no.cpgs	min_smoothed_fdr	Stouffer	HMFDR	Fisher	maxdiff	meandiff	overlapping.genes
chr7	5000013	5000219	207	*	3	2.84218e-11	0.00337146	0.0248119	0.00654907	0.174277	0.139352
chr18	72837386	72837782	397	*	7	7.20079e-17	0.00760232	0.148401	0.0349952	0.0847202	0.06955
chr5	178986131	178987429	1299	*	15	2.79015e-27	0.0173717	0.230205	0.0817145	-0.100175	-0.0503908	RUFY1
chr9	93922026	93922330	305	*	3	1.61993e-11	0.0544345	0.175142	0.1088	-0.0793365	-0.0709783	RP11-305L7.6, LINC00484, RP11-305L7.3
chr14	105260520	105260748	229	*	4	1.14283e-11	0.0745242	0.225123	0.165839	-0.0527112	-0.0394185	AKT1
chr3	39542991	39543776	786	*	7	7.22248e-13	0.127049	0.30982	0.327509	-0.0973232	-0.0728718	MOBP
chr22	46449752	46450251	500	*	8	2.73689e-12	0.25413	0.298695	0.395446	-0.0848613	-0.0338186	RP6-109B7.3, FLJ27365, C22orf26
chr6	32145543	32146048	506	*	17	3.30144e-11	0.98505	0.605434	0.997416	-0.014742	-0.00742566	AGPAT1

## Sheet: dmrs_LSn_FAPn_meandiff010fdr005
seqnames	start	end	width	strand	no.cpgs	min_smoothed_fdr	Stouffer	HMFDR	Fisher	maxdiff	meandiff	overlapping.genes	Stouffer_FDR	Count if LS	FAP adenomas	LS adl	LS adh	LS ca	If same genes overlapped the DMRs in FAP adenomas or LS tumors compared to their normal counterparts and their mean diff value
chr7	27179800	27190235	10436	*	74	0	2.43377e-292	1.30865e-08	4.31608e-292	-0.305264	-0.15047	HOXA-AS3, HOXA3, RP1-170O19.22, HOXA5, HOXA6, RP1-170O19.23	3.72123e-288	2				0.161132
chr17	46809935	46811527	1593	*	13	9.51414e-91	5.76849e-63	9.87697e-07	2.2291e-57	0.348079	0.248947	CTD-2377D24.4	4.41001e-59	3
chr15	37385900	37391121	5222	*	19	1.54681e-97	4.13068e-62	8.29623e-10	3.18125e-72	-0.26824	-0.100307	MEIS2	1.57895e-58	2			0.171251
chr1	200002343	200006247	3905	*	17	4.04691e-78	3.90833e-62	2.10796e-06	4.74978e-57	-0.216816	-0.115317	NR5A2	1.57895e-58	0	0.0911411	0.126314	0.19342	0.163178
chr10	11205700	11208973	3274	*	17	6.22101e-113	8.30109e-62	1.02779e-07	1.70638e-64	0.19913	0.13055	CELF2	2.53847e-58	1	0.0874908	-0.103754		-0.230348
chr6	62995523	62997123	1601	*	14	1.97208e-85	2.2381e-54	7.18795e-07	1.15254e-49	-0.22885	-0.105825	KHDRBS2	4.88864e-51	1		0.112797	0.318237
chr7	27140797	27144595	3799	*	32	4.273e-49	1.9712e-50	6.26082e-05	2.74964e-46	-0.17644	-0.110838	HOXA2	3.34885e-47	3
chr2	176936091	176937971	1881	*	10	8.21648e-71	2.62767e-48	4.80587e-09	5.67825e-48	-0.290867	-0.178382		3.65247e-45	3
chr17	46799640	46805563	5924	*	34	2.91557e-64	1.53974e-44	1.46211e-06	2.01079e-55	0.358469	0.107775	PRAC2, PRAC1, MIR3185, HOXB13	1.56951e-41	3
chr18	8717011	8718597	1587	*	10	5.77602e-68	2.01691e-43	4.06371e-08	6.70361e-41	-0.228493	-0.12187	SOGA2	1.81403e-40	1		-0.134808	-0.18472
chr2	176931003	176934369	3367	*	10	1.11982e-65	5.45596e-38	8.89486e-08	4.19766e-41	-0.290533	-0.177807		3.79189e-35	3
chr17	59529316	59532826	3511	*	15	2.24149e-65	8.3633e-36	2.80191e-09	4.63058e-47	-0.236238	-0.100501	TBX4	4.56696e-33	2			0.187292
chr7	27145972	27148002	2031	*	10	4.34103e-38	1.11833e-31	5.80464e-05	2.81267e-28	-0.19582	-0.149169	HOXA-AS2, HOXA3	4.7498e-29	0		0.185438	0.1541	0.153762
chr13	28549574	28552052	2479	*	10	3.38318e-52	9.37209e-31	3.14742e-08	4.20845e-34	-0.214591	-0.129219	URAD	3.58248e-28	2				0.160514
chr7	27172631	27173776	1146	*	4	9.65194e-45	3.4484e-30	1.05965e-09	1.03997e-28	-0.328243	-0.260139	HOXA-AS2, HOXA-AS3, HOXA3, RP1-170O19.22	1.25538e-27	1		0.128166		0.157803
chr15	37190548	37190998	451	*	5	2.2207e-51	6.73008e-30	6.46878e-08	5.82157e-28	-0.174727	-0.118915	MEIS2	2.3387e-27	2			0.171251
chr6	2767832	2768847	1016	*	5	3.04532e-47	1.26739e-27	1.50322e-08	2.64583e-26	0.188761	0.116657	WRNIP1	3.58858e-25	3
chr17	73996245	73997820	1576	*	8	6.13343e-51	2.31836e-27	1.6565e-08	2.24837e-28	-0.28615	-0.119945	TEN1, TEN1-CDK3, CDK3	6.44505e-25	3
chr16	89659589	89660453	865	*	5	1.27126e-59	8.0324e-27	6.12437e-10	5.07257e-28	0.221944	0.166391	CPNE7	2.11751e-24	3
chr3	117604167	117604411	245	*	4	1.96869e-43	5.89487e-25	2.85442e-09	1.12479e-23	0.141767	0.118283	LSAMP, RP11-384F7.2	1.25184e-22	2			-0.17575
chr10	115480298	115480704	407	*	5	1.28408e-45	9.11742e-25	3.01956e-07	1.98674e-23	-0.243141	-0.172512	CASP7	1.88386e-22	2				0.21425
chr12	124893398	124893649	252	*	5	1.34763e-39	9.99276e-25	9.08659e-07	6.9945e-23	-0.220892	-0.14167	NCOR2	2.03719e-22	2				-0.17603
chr1	20739759	20740200	442	*	5	5.28609e-45	6.03082e-24	1.33574e-08	2.73496e-24	0.24006	0.139561	LINC01141	1.21331e-21	2				-0.159295
chr7	116151921	116152240	320	*	3	1.90442e-43	1.3463e-23	4.33456e-10	1.43004e-22	0.145866	0.12928		2.63908e-21	3
chr16	4000587	4001959	1373	*	6	2.44988e-43	6.00537e-23	9.0363e-07	2.18946e-23	0.198347	0.125971		1.11978e-20	3
chr3	197401134	197402207	1074	*	11	2.71428e-40	6.26484e-23	0.000292416	2.5779e-21	-0.173227	-0.10233	KIAA0226, MIR922	1.14035e-20	3
chr15	98568117	98568888	772	*	3	1.87192e-36	7.88549e-23	6.5157e-09	9.95969e-22	0.244924	0.200781		1.41846e-20	3
chr1	27669563	27669932	370	*	3	3.03302e-43	3.02229e-22	4.40749e-09	3.22497e-21	0.180153	0.136714	SYTL1	5.07812e-20	1		-0.134531	-0.228362
chr17	46831306	46832919	1614	*	6	3.5315e-26	1.54193e-21	2.07348e-05	1.26827e-19	0.169296	0.13614		2.35761e-19	3
chr8	106539737	106539890	154	*	3	5.04488e-37	4.48595e-21	5.67932e-09	4.51757e-20	0.207467	0.194459	ZFPM2	6.59521e-19	2			-0.226794
chr2	15804594	15805812	1219	*	6	7.02841e-63	5.25655e-21	2.11664e-09	3.70137e-28	0.201736	0.120556		7.58233e-19	3
chr2	127821711	127823722	2012	*	7	6.86641e-64	1.3321e-20	1.93347e-09	5.87364e-28	0.260921	0.109328	BIN1	1.81855e-18	3
chr11	43856336	43856925	590	*	3	1.89225e-34	7.17118e-20	3.51962e-09	5.02102e-19	-0.244657	-0.207501	HSD17B12, RP11-613D13.5	9.37157e-18	0		0.157889	0.214622	0.297484
chr6	33943520	33944657	1138	*	6	2.5309e-27	1.4744e-19	1.46346e-05	7.32183e-18	0.137637	0.1198		1.86311e-17	3
chr4	153186305	153186554	250	*	2	1.60341e-38	2.06268e-19	1.33158e-10	8.26569e-19	0.216248	0.20685		2.5641e-17	3
chr2	232261864	232263534	1671	*	4	1.4762e-29	5.10042e-19	2.74769e-07	1.6172e-18	0.337046	0.245278	B3GNT7	5.99888e-17	3	0.139095
chr4	112723480	112724069	590	*	4	4.99414e-32	5.24978e-19	3.83177e-07	3.58016e-18	0.188519	0.123134	RP11-269F21.1	6.08099e-17	0		-0.164072	-0.325363	-0.204641
chr1	164532029	164533042	1014	*	3	3.47468e-23	5.56726e-19	1.14974e-07	5.86385e-18	-0.230756	-0.217993	PBX1	6.40026e-17	0		0.200717	0.275066	0.298552
chr20	19955436	19955868	433	*	4	1.49886e-29	5.85367e-19	2.00652e-06	1.14298e-17	0.127655	0.122722	RIN2	6.6793e-17	3
chr6	17289383	17290146	764	*	6	4.07702e-38	5.98997e-19	6.25268e-08	7.82677e-19	0.215062	0.121052	RBM24	6.7842e-17	3
chr8	13191645	13192156	512	*	2	1.58016e-35	1.28376e-18	1.5138e-10	4.81414e-18	0.138904	0.119091	DLC1	1.3823e-16	0		-0.15355	-0.171513	-0.160813
chr21	36398338	36399540	1203	*	5	6.23348e-39	1.48312e-18	1.19383e-07	4.02336e-20	0.170527	0.106959	RUNX1	1.5858e-16	3
chr10	57228030	57228036	7	*	2	1.14042e-34	2.63406e-18	2.35686e-10	9.85086e-18	-0.231175	-0.216239	PCDH15, RP11-168O22.1	2.73978e-16	2			0.158528
chr7	157381078	157381240	163	*	3	1.12508e-30	2.90195e-18	2.62815e-07	3.03973e-17	-0.201979	-0.171381	PTPRN2	2.99803e-16	0		-0.121077	-0.167803	-0.166246
chr12	68758840	68759069	230	*	3	6.20088e-31	3.19245e-18	2.495e-08	1.78317e-17	0.138819	0.105649	RP11-81H14.2	3.25417e-16	0		-0.159006	-0.241962	0.193185
chr14	61069502	61070289	788	*	3	1.81835e-36	3.69884e-18	1.15375e-09	2.16651e-18	0.176374	0.101973		3.72074e-16	3
chr7	27175152	27177068	1917	*	5	1.14416e-27	4.0011e-18	2.02014e-09	1.19942e-19	-0.250605	-0.143651	HOXA-AS3, HOXA3, RP1-170O19.22	3.99849e-16	3
chr16	8420802	8421149	348	*	2	1.10072e-32	6.5558e-18	6.95403e-10	2.52025e-17	0.161821	0.148416	RP11-568A19.1	6.38459e-16	0		-0.176801	-0.296173	-0.183056
chr12	120148382	120149097	716	*	4	5.4752e-29	9.95441e-18	2.38779e-07	8.25403e-17	0.207385	0.127697	CIT	9.22442e-16	2				0.201019
chr1	164681267	164681652	386	*	4	4.0163e-27	1.45183e-17	6.91084e-06	2.95742e-16	-0.131515	-0.115408	PBX1	1.32134e-15	0		0.200717	0.275066	0.298552
chr4	27102620	27102927	308	*	4	4.45295e-28	1.58144e-17	1.86757e-06	1.34917e-16	0.160364	0.121984		1.42236e-15	3
chr15	101401498	101402037	540	*	5	1.95269e-37	1.68059e-17	2.55973e-07	1.15073e-19	-0.177246	-0.110262	RP11-66B24.2, RP11-66B24.7	1.5027e-15	3
chr14	81797427	81797568	142	*	2	4.82312e-32	1.79986e-17	1.17368e-09	6.84535e-17	-0.146607	-0.138691	STON2	1.59074e-15	0		0.110176	0.176893	0.150782
chr17	34040309	34040514	206	*	2	1.66499e-31	1.87143e-17	1.29829e-09	7.14399e-17	-0.252851	-0.199791	AP2B1	1.64449e-15	3
chr19	18539756	18540330	575	*	5	2.75324e-28	2.6761e-17	1.75961e-06	1.37627e-16	-0.198672	-0.161437	SSBP4	2.33815e-15	0		0.149391	0.314437	0.299691
chr10	115478900	115479248	349	*	3	2.73578e-30	3.82814e-17	5.62028e-07	3.71965e-16	-0.24799	-0.208771	CASP7, RP11-211N11.5	3.2518e-15	3
chr7	27157818	27157855	38	*	2	2.97575e-30	5.06804e-17	2.06794e-09	1.90893e-16	-0.30757	-0.266884	HOXA-AS2, HOXA3	4.21143e-15	0		0.185438	0.1541	0.153762
chr11	14062901	14063063	163	*	2	3.40092e-30	5.10149e-17	2.07753e-09	1.92151e-16	-0.192272	-0.177524	SPON1	4.21631e-15	3
chr16	3515991	3516099	109	*	2	2.32586e-31	6.60376e-17	2.05933e-09	2.46093e-16	-0.25639	-0.232616	NAA60, NAA60, LA16c-306E5.3	5.31546e-15	1		0.141568		0.194139
chr6	168844079	168845736	1658	*	4	1.15465e-19	1.30525e-16	3.84152e-06	1.48235e-15	-0.212521	-0.134041	SMOC2	9.92902e-15	1			-0.150518	0.196223
chr5	81702289	81702646	358	*	2	6.161e-29	1.40042e-16	2.49259e-09	5.11157e-16	0.204466	0.198278		1.0548e-14	3
chr19	30494289	30495077	789	*	6	3.96184e-51	1.83554e-16	8.33905e-09	9.43538e-24	-0.233067	-0.120209	URI1	1.3624e-14	2				0.178983
chr1	3308286	3308549	264	*	2	8.63316e-33	1.97883e-16	1.33704e-09	6.73951e-16	0.217734	0.19026	PRDM16	1.45463e-14	2				-0.153004
chr1	151634388	151634697	310	*	5	7.70972e-29	2.82466e-16	5.7197e-06	8.3208e-17	0.200931	0.143465	SNX27	2.02765e-14	2			-0.168654
chr3	125363375	125363697	323	*	3	2.09359e-33	3.58772e-16	1.3218e-09	5.82103e-17	-0.19953	-0.134921		2.50485e-14	3
chr12	46780084	46781487	1404	*	6	1.03575e-44	3.83452e-16	5.67938e-08	2.30217e-21	0.204154	0.1203	RP11-96H19.1, RP11-474P2.4	2.63662e-14	3
chr20	55519367	55519560	194	*	3	3.74574e-25	3.84543e-16	1.20037e-06	3.56671e-15	-0.113702	-0.105802		2.63662e-14	3
chr6	25926050	25927016	967	*	5	3.34777e-41	3.8874e-16	2.10058e-08	2.37916e-19	0.21434	0.108676	SLC17A2	2.6535e-14	3
chr17	29482076	29482914	839	*	3	1.17745e-23	4.71355e-16	3.42367e-07	3.05314e-15	0.180759	0.166858	NF1	3.18895e-14	1		-0.126474	-0.191224
chr3	171792488	171792545	58	*	2	1.27673e-27	7.73998e-16	3.00037e-09	2.61461e-15	-0.151247	-0.128692	FNDC3B	5.05745e-14	1		0.140269		0.163071
chr12	94655935	94656250	316	*	4	6.35704e-26	8.33016e-16	5.02525e-06	8.28669e-15	-0.157503	-0.128682	PLXNC1	5.41992e-14	2				0.176795
chr5	141595654	141595696	43	*	2	1.7187e-26	1.30837e-15	6.86961e-09	4.60196e-15	0.159373	0.142649		8.10289e-14	3
chr5	134662722	134663062	341	*	6	2.11365e-26	1.37543e-15	3.74435e-05	5.12969e-15	0.196728	0.111028	C5orf66	8.47996e-14	3
chr12	124399622	124400247	626	*	2	5.15691e-28	1.63281e-15	4.76399e-10	3.94146e-15	-0.250345	-0.174115	DNAH10	1.00264e-13	1			-0.223521	0.178266
chr7	121376168	121376481	314	*	3	6.56007e-28	2.29848e-15	2.49448e-08	2.15658e-15	0.222841	0.136852		1.36746e-13	3
chr14	22635468	22635534	67	*	2	6.40912e-26	2.80983e-15	4.56961e-09	9.08934e-15	-0.207133	-0.176803		1.6652e-13	3
chr6	113971825	113971911	87	*	3	2.15891e-23	2.99331e-15	2.77152e-06	2.67931e-14	0.126971	0.120903		1.7603e-13	3
chr4	87980297	87981092	796	*	2	1.35733e-19	4.89259e-15	2.17215e-08	1.74576e-14	-0.165345	-0.148399	AFF1	2.83363e-13	1		0.129837		0.205666
chr3	169041586	169042374	789	*	3	4.74794e-26	5.85896e-15	1.22792e-07	1.08617e-14	0.212617	0.150185	MECOM	3.33024e-13	0		-0.131957	-0.227627	-0.218299
chr11	116873735	116873738	4	*	2	1.07057e-24	6.2391e-15	2.28548e-08	2.2096e-14	-0.215811	-0.197186	SIK3	3.52014e-13	0		0.1513	0.23315	0.233648
chr8	19067050	19067078	29	*	2	1.03052e-24	7.61172e-15	2.34202e-08	2.67576e-14	0.219217	0.218623	RP11-1080G15.1	4.23212e-13	0		-0.18297	-0.315814	-0.342884
chr8	103750821	103751623	803	*	5	3.02177e-25	8.41023e-15	9.4995e-06	3.01477e-14	0.140325	0.101024		4.62563e-13	3
chr4	177158477	177160363	1887	*	6	2.72481e-26	9.26958e-15	1.21379e-05	6.30988e-15	0.254533	0.124075	ASB5	5.06185e-13	3
chr17	68169416	68169870	455	*	3	1.91442e-25	9.66985e-15	7.78141e-08	3.94174e-14	-0.154606	-0.118799	KCNJ2	5.22445e-13	2				0.194663
chr15	63671405	63671692	288	*	2	4.26567e-25	1.00658e-14	5.44692e-09	3.00863e-14	-0.135399	-0.132443	CA12	5.41923e-13	1		0.106582		0.226901
chr14	90378209	90379392	1184	*	3	3.22656e-19	1.34465e-14	4.7325e-08	2.79927e-14	-0.239519	-0.135119	RP11-33N16.3, EFCAB11	7.01696e-13	2				0.168065
chr1	6333502	6333867	366	*	4	1.78216e-25	1.45628e-14	3.39434e-08	2.60092e-14	0.196447	0.112776	ACOT7	7.5225e-13	0		-0.184692	-0.207548	-0.155186
chr9	92806854	92807373	520	*	3	1.28509e-27	1.50463e-14	6.56009e-09	1.30039e-14	0.171848	0.1253		7.74608e-13	3
chr15	93347048	93347244	197	*	2	5.09705e-27	1.80805e-14	2.92589e-10	2.72362e-14	0.168914	0.120184	FAM174B	9.18443e-13	0		-0.13839	-0.201017	-0.155429
chr2	19673800	19674105	306	*	3	4.75338e-24	1.9238e-14	3.45713e-08	6.06041e-14	0.168062	0.121257		9.74001e-13	3
chr3	171561060	171561201	142	*	4	2.59547e-23	2.13166e-14	2.76843e-05	3.17247e-13	-0.147856	-0.104691	TMEM212	1.06862e-12	3
chr10	76349212	76349339	128	*	3	4.53025e-22	2.78533e-14	9.95657e-07	1.83062e-13	-0.117173	-0.111027	ADK	1.38722e-12	2			0.252484
chr2	41944748	41944895	148	*	2	2.40491e-23	3.54137e-14	2.87316e-08	1.16454e-13	0.108415	0.10395		1.74669e-12	3
chr15	37396505	37396672	168	*	2	7.80936e-24	3.62281e-14	4.54706e-08	1.23546e-13	-0.228616	-0.204001		1.78112e-12	3
chr1	228940806	228940949	144	*	2	2.92519e-23	3.72268e-14	2.24173e-08	1.1908e-13	0.169204	0.150529		1.81852e-12	3
chr3	45314068	45314933	866	*	2	1.20912e-20	3.98581e-14	3.20308e-09	9.43121e-14	0.135776	0.113724		1.92167e-12	3
chr15	30212876	30212981	106	*	2	6.98563e-23	4.35797e-14	3.66372e-08	1.44617e-13	0.16629	0.158516	TJP1	2.0758e-12	0		-0.192044	-0.328971	-0.291347
chr13	110432935	110434682	1748	*	6	3.50399e-40	5.61341e-14	3.54822e-08	1.6239e-18	-0.281524	-0.114866	IRS2	2.63279e-12	3
chr15	79223174	79223378	205	*	2	8.64765e-23	6.18958e-14	2.75008e-08	1.95223e-13	0.183172	0.15477	CTSH	2.88532e-12	3
chr16	54085289	54085398	110	*	2	3.24187e-24	7.47505e-14	4.15008e-09	1.72019e-13	0.166387	0.115655	FTO, RP11-357N13.1	3.43224e-12	3
chr17	46816036	46816347	312	*	3	5.55078e-21	7.89496e-14	4.7655e-06	5.95954e-13	0.250411	0.200807		3.58201e-12	3
chr17	599829	600586	758	*	4	6.16429e-30	8.66112e-14	3.24114e-08	1.89487e-15	0.208619	0.11754	VPS53	3.918e-12	3
chr15	39874413	39876248	1836	*	5	4.34034e-24	1.09679e-13	3.17212e-06	2.21246e-14	-0.236274	-0.119491	THBS1	4.87499e-12	0		0.180641	0.208221	0.32118
chr17	76280213	76280427	215	*	2	6.30417e-22	1.14633e-13	7.2042e-08	3.80717e-13	-0.164387	-0.141298		5.08041e-12	3
chr3	59996265	59996864	600	*	2	8.93045e-23	1.6015e-13	4.2511e-09	3.34007e-13	0.192145	0.15662	FHIT	6.83994e-12	2		-0.147383
chr1	214166090	214166209	120	*	3	4.9823e-21	1.73525e-13	2.9206e-06	9.95876e-13	-0.112033	-0.101214	PROX1	7.32926e-12	3
chr15	98462600	98462743	144	*	2	1.48439e-23	1.9689e-13	1.65758e-09	3.14385e-13	-0.191493	-0.12855		8.20661e-12	3
chr12	105360655	105360886	232	*	2	1.94125e-21	2.09992e-13	7.58577e-08	6.7565e-13	0.196542	0.176463		8.70129e-12	3
chr1	222138601	222139170	570	*	2	1.77218e-23	2.64699e-13	2.4055e-09	4.43978e-13	0.178334	0.17786	RP11-815M8.1	1.07927e-11	1		-0.172441	-0.338053
chr5	169675675	169675722	48	*	2	3.08171e-21	2.67333e-13	6.05609e-08	8.26694e-13	0.158055	0.140787	C5orf58, LCP2	1.08711e-11	3
chr14	89865559	89866317	759	*	6	3.61184e-32	3.16997e-13	3.27876e-06	2.3381e-16	-0.275937	-0.118382	FOXN3	1.25893e-11	3
chr17	75830718	75830800	83	*	2	5.34245e-21	3.53474e-13	6.35223e-08	1.07609e-12	0.171175	0.143775		1.3858e-11	3
chr4	74920559	74921577	1019	*	4	7.87062e-20	4.4505e-13	2.6114e-05	4.01371e-12	0.147572	0.1128	PPBPP2	1.69696e-11	1		-0.103998	-0.191762
chr13	78762369	78762406	38	*	2	5.54963e-21	5.18318e-13	3.04499e-08	1.37337e-12	-0.147304	-0.138294	RNF219-AS1	1.95681e-11	2			-0.155766
chr19	2905983	2906331	349	*	3	5.56966e-29	5.28726e-13	1.77302e-08	4.46453e-14	-0.19078	-0.130153	ZNF57	1.99119e-11	3
chr4	57623782	57624431	650	*	3	4.8182e-21	5.31463e-13	3.95816e-07	1.66037e-12	0.154859	0.119991		1.99658e-11	3
chr1	245878782	245879613	832	*	2	1.27103e-16	5.53147e-13	1.0284e-07	1.71875e-12	0.118575	0.104509		2.06788e-11	3
chr4	82426691	82427052	362	*	2	3.26467e-22	5.6714e-13	1.2221e-08	1.25004e-12	0.223054	0.160585	RASGEF1B	2.10987e-11	3
chr13	92316499	92316568	70	*	2	2.3487e-20	5.76101e-13	2.18638e-07	1.90878e-12	-0.201775	-0.170543	GPC5	2.138e-11	0		-0.146057	-0.217945	-0.207048
chr7	74057723	74058031	309	*	2	3.90747e-20	6.23347e-13	2.53301e-07	2.0783e-12	0.138504	0.123297		2.30217e-11	3
chr11	78003296	78003665	370	*	2	2.13405e-20	7.97151e-13	1.31261e-07	2.47645e-12	0.11457	0.100252	GAB2	2.90893e-11	2				-0.158034
chr4	100006848	100008198	1351	*	4	1.85768e-27	8.14312e-13	1.29327e-08	2.97907e-14	-0.172221	-0.101729	ADH5	2.96448e-11	2				0.195509
chr7	112124979	112125811	833	*	3	1.3817e-29	9.01064e-13	3.2445e-08	4.6001e-14	0.195904	0.119935	LSMEM1	3.24171e-11	3
chr9	3874757	3875784	1028	*	4	1.57676e-29	1.10793e-12	3.77696e-08	8.81304e-15	0.227918	0.125712	RP11-252M18.3, GLIS3	3.95802e-11	0		-0.123493	-0.172126	-0.159332
chr20	17715916	17716005	90	*	2	8.05364e-21	1.14044e-12	1.55919e-08	2.40515e-12	0.1544	0.118486	BANF2	4.0552e-11	3
chr12	32405503	32405647	145	*	2	2.99156e-20	1.1395e-12	5.10784e-08	3.02452e-12	0.195012	0.16997	BICD1	4.0552e-11	2			-0.152969
chr12	27614991	27615389	399	*	3	1.65959e-21	1.30046e-12	2.85826e-07	2.40984e-12	0.158309	0.114863		4.59214e-11	3
chr16	75568999	75569852	854	*	5	2.78183e-33	1.63881e-12	8.30478e-08	9.14065e-16	0.190475	0.111536	RP11-77K12.7, CHST5	5.69486e-11	3
chr8	95918348	95919153	806	*	4	1.87569e-19	1.79779e-12	8.05209e-07	6.99191e-13	-0.17635	-0.101638	NDUFAF6	6.20501e-11	2				-0.178095
chr12	112152862	112153283	422	*	3	2.95741e-19	1.97162e-12	5.34487e-06	9.53821e-12	-0.140621	-0.105935	ACAD10	6.72902e-11	2				0.178533
chr7	137647868	137648167	300	*	2	2.19988e-24	2.17755e-12	5.23631e-10	1.41787e-12	0.190714	0.154389	CREB3L2	7.33364e-11	2			-0.181149
chr15	61619484	61619490	7	*	2	3.11354e-19	2.27022e-12	2.3703e-07	6.96727e-12	0.102093	0.100761	RP11-507B12.2	7.56246e-11	2			-0.168554
chr6	144284512	144284774	263	*	2	4.1687e-20	2.55559e-12	5.24251e-07	8.3443e-12	-0.126971	-0.11613	PLAGL1	8.43952e-11	3
chr6	168557985	168558545	561	*	3	2.8137e-20	2.76863e-12	6.09347e-06	1.18457e-11	0.160311	0.125611		9.04473e-11	3
chr2	38155379	38156004	626	*	3	1.88441e-17	3.02599e-12	1.18929e-05	1.78484e-11	-0.181682	-0.116598	RMDN2	9.82322e-11	1		0.112709		0.182931
chr3	183733199	183733220	22	*	3	1.35149e-18	3.20414e-12	8.80359e-06	1.97415e-11	-0.13541	-0.116567	ABCC5	1.0314e-10	2				0.16153
chr2	49255400	49255575	176	*	2	6.642e-19	3.35542e-12	3.5301e-07	1.04345e-11	0.110699	0.102006	FSHR	1.07107e-10	1		-0.109471	-0.162312
chr6	138225759	138226252	494	*	2	2.16215e-18	3.85802e-12	2.84571e-07	1.16175e-11	0.126728	0.111405		1.21878e-10	3
chr4	112709384	112709411	28	*	2	3.68316e-19	3.89347e-12	7.59024e-08	9.6511e-12	0.124664	0.103992		1.22492e-10	3
chr3	71032103	71032216	114	*	2	1.30097e-18	4.5372e-12	6.83751e-07	1.46527e-11	0.132189	0.129214	FOXP1	1.39585e-10	0		-0.126663	-0.249002	0.15029
chr10	118652838	118652981	144	*	2	5.71865e-19	4.67146e-12	7.10399e-07	1.51049e-11	0.206468	0.157526	ENO4, KIAA1598	1.42853e-10	2		-0.134021
chr20	45526613	45527673	1061	*	4	6.40255e-17	4.81162e-12	0.000167849	5.33829e-11	-0.14758	-0.125237	EYA2	1.46553e-10	1			0.157968	0.185847
chr5	79918427	79919233	807	*	2	1.4289e-16	5.52299e-12	8.75025e-08	1.3482e-11	0.207058	0.157302		1.65257e-10	3
chr10	11277347	11277563	217	*	2	8.94139e-19	5.53393e-12	1.84021e-07	1.52801e-11	0.231798	0.211168	CELF2	1.65261e-10	1	0.0874908	-0.103754		-0.230348
chr8	77343706	77343728	23	*	2	2.91558e-18	6.13408e-12	7.97546e-07	1.97146e-11	0.142097	0.138183	LINC01111	1.81062e-10	3
chr3	52580707	52581294	588	*	2	5.22811e-22	6.2519e-12	2.90224e-09	5.91212e-12	-0.197172	-0.15288	SMIM4, PBRM1	1.84184e-10	2				0.244587
chr18	42277045	42277130	86	*	2	2.72861e-18	7.55565e-12	3.09478e-07	2.17789e-11	-0.158387	-0.14394	SETBP1	2.19214e-10	0		-0.116969	-0.158108	-0.202926
chr3	23710023	23710303	281	*	2	8.51529e-26	7.70178e-12	1.60417e-10	2.10554e-12	0.169415	0.116037		2.22609e-10	3
chr6	27441972	27442106	135	*	3	1.79406e-21	7.76995e-12	4.39691e-05	5.62786e-11	-0.144441	-0.114941		2.24156e-10	3
chr16	48646724	48647055	332	*	2	6.4505e-18	8.32646e-12	8.44143e-07	2.64269e-11	0.12706	0.108816	N4BP1	2.37521e-10	0		-0.176276	-0.264429	-0.275309
chr1	200943936	200944307	372	*	2	3.92975e-18	8.61244e-12	4.21413e-07	2.55003e-11	-0.125137	-0.109679	KIF21B	2.44312e-10	2			-0.162871
chr9	114811681	114813204	1524	*	3	4.84835e-16	9.24335e-12	1.7615e-06	1.06119e-11	-0.168392	-0.120395	SUSD1	2.60278e-10	2				0.206492
chr3	197428720	197428803	84	*	2	7.87062e-20	1.2385e-11	3.59799e-08	2.20884e-11	-0.132179	-0.125799	KIAA0226	3.42962e-10	0		0.123599	0.170316	0.260242
chr11	130076148	130076312	165	*	3	2.19786e-17	1.37272e-11	1.57583e-05	6.83834e-11	-0.231605	-0.157277	ST14	3.7682e-10	3
chr8	6758616	6758788	173	*	2	2.63946e-18	1.46935e-11	1.07533e-07	3.2985e-11	0.123575	0.110935		4.0047e-10	3
chr9	97856033	97856079	47	*	2	1.54068e-17	1.57938e-11	1.2657e-06	4.99017e-11	-0.24315	-0.229487		4.2817e-10	3
chr15	51658329	51659538	1210	*	6	8.28898e-46	1.7276e-11	1.16803e-08	1.31388e-19	0.224807	0.108682	GLDN	4.65054e-10	3
chr5	132601937	132602073	137	*	2	2.13808e-18	2.33516e-11	2.07591e-07	5.62669e-11	0.119134	0.1173	CTB-49A3.4, FSTL4	6.08254e-10	3
chr1	65064036	65064166	131	*	2	3.28273e-18	2.5121e-11	1.57379e-07	5.67896e-11	0.159742	0.120449	CACHD1	6.48817e-10	2				0.152665
chr7	107483786	107483801	16	*	2	3.21255e-17	2.63681e-11	6.56996e-07	7.52102e-11	-0.203673	-0.181317		6.7307e-10	3
chr12	1684576	1684664	89	*	3	3.74892e-18	4.28498e-11	1.99919e-06	7.92746e-11	0.149309	0.110761	WNT5B, FBXL14	1.03996e-09	2				0.182742
chr15	78326426	78327280	855	*	3	2.50592e-18	4.30473e-11	2.87187e-06	8.50157e-11	0.211007	0.118671	TBC1D2B	1.04145e-09	3
chr2	235528865	235529129	265	*	2	1.68819e-21	4.56228e-11	1.16429e-09	1.75486e-11	0.180375	0.125748		1.10201e-09	3
chr5	49737236	49737773	538	*	3	8.75897e-22	5.07006e-11	5.53963e-09	2.12362e-12	0.255093	0.117148	EMB	1.21127e-09	3
chr3	52170742	52171030	289	*	2	1.34429e-17	5.18475e-11	1.19315e-06	1.50404e-10	0.117059	0.107078	POC1A	1.23289e-09	3
chr5	68195154	68195506	353	*	2	2.39366e-19	5.24682e-11	1.40185e-08	5.25818e-11	0.23895	0.143983	CTC-340D7.1	1.24488e-09	3
chr4	183710344	183710473	130	*	2	1.60087e-16	5.94322e-11	1.32778e-06	1.72677e-10	0.167698	0.16322	TENM3	1.40018e-09	1		-0.1177	-0.151673
chr8	6575798	6575881	84	*	2	2.81379e-16	6.8209e-11	2.50218e-06	2.09034e-10	-0.119234	-0.105495	AGPAT5	1.58739e-09	3
chr7	111493001	111493566	566	*	3	3.77882e-16	6.9153e-11	2.80172e-06	1.39323e-10	-0.151435	-0.113578	DOCK4	1.60691e-09	3
chr15	70316931	70317045	115	*	3	1.514e-17	7.12907e-11	1.55285e-06	1.91745e-10	0.177833	0.136222		1.64658e-09	3
chr15	42470270	42470732	463	*	2	1.61584e-17	8.70182e-11	1.21675e-07	1.53278e-10	-0.248648	-0.184425	VPS39	1.97698e-09	3
chr12	110367524	110368234	711	*	2	2.14884e-17	8.8191e-11	8.93547e-08	1.42506e-10	-0.154577	-0.109742	TCHP, GIT2	1.99474e-09	0		-0.104768	-0.160435	0.188519
chr8	95176928	95177214	287	*	2	3.6003e-16	9.55814e-11	1.93936e-06	2.7932e-10	-0.128805	-0.110435	CDH17	2.14918e-09	3
chr18	8701877	8702156	280	*	2	1.27081e-16	9.77726e-11	4.91919e-07	2.32463e-10	-0.159998	-0.139787	RP11-674N23.1	2.1824e-09	3
chr1	162518082	162518158	77	*	2	1.66437e-16	1.01234e-10	3.60747e-07	2.25258e-10	0.181389	0.165909		2.23681e-09	3
chr8	13222600	13223028	429	*	2	7.22214e-19	1.02921e-10	2.20608e-08	1.03321e-10	0.154042	0.110249	DLC1	2.26752e-09	0		-0.15355	-0.171513	-0.160813
chr11	111312361	111312453	93	*	2	1.21368e-16	1.06054e-10	3.70819e-07	2.35845e-10	0.116864	0.101869	POU2AF1	2.32985e-09	1		-0.129013	-0.231445
chr14	53340533	53340748	216	*	2	5.51051e-18	1.0856e-10	3.06676e-08	1.20658e-10	0.150083	0.115405	FERMT2	2.37126e-09	1		-0.102577	-0.16369
chr8	37404429	37404497	69	*	2	1.38638e-16	1.1026e-10	5.46725e-07	2.63488e-10	0.155739	0.144549	RP11-150O12.1	2.39811e-09	0		-0.142474	-0.269688	-0.251351
chr15	57573447	57573715	269	*	2	1.1928e-16	1.14698e-10	3.6419e-06	3.51449e-10	0.120125	0.115296	TCF12	2.48403e-09	2				0.259685
chr20	50312386	50312632	247	*	2	7.89627e-16	1.21713e-10	3.21357e-06	3.67655e-10	0.200623	0.188373	ATP9A	2.62113e-09	2		-0.145365
chr6	130923610	130923954	345	*	2	3.26305e-16	1.36789e-10	1.03842e-06	3.56319e-10	0.133463	0.106088		2.92518e-09	3
chr22	49139512	49139600	89	*	2	1.01748e-18	1.47972e-10	2.31159e-08	1.38486e-10	-0.149111	-0.113943	FAM19A5	3.13798e-09	1			-0.160793	-0.158111
chr12	116941069	116941140	72	*	2	1.6371e-15	1.78712e-10	4.49849e-06	5.42558e-10	0.167335	0.159561		3.7076e-09	3
chr10	115141827	115141887	61	*	2	1.52833e-15	1.9698e-10	2.30283e-06	5.54371e-10	0.12791	0.11984		4.03729e-09	3
chr2	161082396	161082574	179	*	2	2.12468e-16	2.01606e-10	2.19053e-06	5.62743e-10	-0.12749	-0.116495	ITGB6	4.12659e-09	2				0.159839
chr3	71447382	71447574	193	*	2	7.88758e-16	2.03603e-10	1.08642e-06	5.11785e-10	0.119526	0.105627	FOXP1	4.16189e-09	0		-0.126663	-0.249002	0.15029
chr10	124067280	124067666	387	*	3	3.9722e-26	2.33033e-10	2.11059e-08	1.89887e-13	0.178358	0.104334	BTBD16	4.71305e-09	1		-0.115848	-0.217207
chr17	75797067	75797102	36	*	2	2.0222e-15	2.42858e-10	3.35376e-06	7.02078e-10	-0.112393	-0.107488		4.88593e-09	3
chr7	126698156	126698829	674	*	4	3.58204e-23	2.5319e-10	1.5454e-07	4.18084e-12	0.193872	0.100983	GRM8, MIR592	5.06712e-09	2			-0.177217
chr6	36332842	36333147	306	*	2	2.3725e-15	2.54347e-10	5.37835e-06	7.67097e-10	0.114622	0.111619	ETV7	5.08361e-09	3
chr3	71515686	71515848	163	*	2	1.14116e-15	2.83589e-10	8.03378e-07	6.47557e-10	0.164279	0.136001	FOXP1	5.637e-09	0		-0.126663	-0.249002	0.15029
chr9	16203482	16204159	678	*	2	2.17389e-13	2.83877e-10	4.76859e-06	8.41032e-10	0.17536	0.133076	C9orf92	5.637e-09	3
chr11	120386965	120388531	1567	*	4	2.12709e-14	2.84371e-10	4.03643e-05	7.69536e-11	-0.16899	-0.130389	GRIK4	5.63947e-09	1			-0.180175	-0.163438
chr6	90031402	90031462	61	*	2	4.10926e-15	3.07139e-10	4.77159e-06	9.05138e-10	0.161857	0.160976		6.07523e-09	3
chr1	93374979	93375895	917	*	2	1.12313e-11	3.07862e-10	3.16498e-06	8.67699e-10	0.222792	0.149232	FAM69A	6.08168e-09	2				0.163636
chr8	42103037	42103068	32	*	2	2.58921e-15	3.15804e-10	2.19886e-06	8.46591e-10	0.124978	0.101244	RP11-231D20.2	6.20648e-09	3
chr16	48265760	48266305	546	*	3	7.99651e-15	3.34542e-10	4.91834e-05	1.72527e-09	0.119121	0.112083	ABCC11	6.5411e-09	2			-0.189976
chr1	247844764	247845002	239	*	2	4.38517e-16	3.36341e-10	5.00097e-07	6.76147e-10	-0.123885	-0.10499	RP11-634B7.4	6.56788e-09	1		-0.159076	-0.239714
chr16	57272905	57273293	389	*	2	2.73241e-15	3.54283e-10	2.01848e-06	9.27218e-10	0.132134	0.131567	RSPRY1	6.87435e-09	3
chr6	10141504	10141718	215	*	2	3.79708e-16	3.7326e-10	4.12282e-06	1.0681e-09	-0.173955	-0.144829	OFCC1	7.16979e-09	0		-0.108806	-0.186118	-0.170401
chr9	100434385	100434781	397	*	2	5.21612e-18	3.76511e-10	3.07299e-08	3.09966e-10	-0.190734	-0.120819	NCBP1	7.22316e-09	3
chr10	3948722	3949206	485	*	2	8.18589e-15	4.42995e-10	2.65219e-06	1.18067e-09	-0.186217	-0.166897		8.31092e-09	3
chr15	98520083	98520417	335	*	3	8.48838e-15	5.96723e-10	4.76071e-05	2.93137e-09	0.13806	0.137353		1.09268e-08	3
chr10	127769172	127769903	732	*	3	2.0859e-14	6.31817e-10	0.000140367	3.74016e-09	-0.139441	-0.130946	ADAM12	1.15143e-08	0		-0.144693	-0.245901	-0.230777
chr13	79968174	79968324	151	*	3	4.70277e-16	6.40202e-10	9.54453e-06	7.36434e-10	0.158419	0.10638	RBM26	1.16532e-08	0		-0.103045	-0.186572	-0.22438
chr11	129062277	129062477	201	*	3	4.40296e-16	6.65013e-10	3.58833e-06	8.05171e-10	0.170111	0.128649	ARHGAP32	1.20617e-08	0		-0.10539	-0.217073	0.267302
chr7	50599369	50599400	32	*	2	3.98086e-17	7.00367e-10	4.5241e-08	5.69084e-10	0.117754	0.102375	DDC	1.26729e-08	0		-0.134416	-0.257693	0.188708
chr14	73766158	73766887	730	*	2	7.06673e-14	7.72979e-10	1.1191e-06	1.6479e-09	-0.124087	-0.102928	NUMB	1.38232e-08	3
chr6	41499640	41499799	160	*	2	1.68132e-14	8.67896e-10	9.20935e-06	2.53659e-09	0.121576	0.112134	RP11-328M4.2	1.53235e-08	1		-0.127033		-0.217789
chr10	29948324	29948428	105	*	2	2.83158e-14	9.04372e-10	9.63359e-06	2.64697e-09	0.149966	0.133909	SVIL	1.58758e-08	0		-0.212727	-0.32203	0.162691
chr15	61209239	61210235	997	*	3	1.07251e-21	9.50401e-10	2.21882e-07	1.58133e-11	-0.190684	-0.111348	RORA	1.66647e-08	0		-0.1067	-0.206023	-0.151151
chr7	24882829	24882838	10	*	2	3.67669e-14	1.05307e-09	9.20674e-06	3.03653e-09	0.119056	0.116312	OSBPL3	1.83179e-08	2				0.195843
chr6	38207681	38207741	61	*	2	3.25724e-14	1.09524e-09	5.98555e-06	2.99815e-09	-0.148899	-0.113692	BTBD9	1.89652e-08	0		-0.107478	-0.20051	0.238498
chr6	149082222	149082648	427	*	2	1.80773e-14	1.28826e-09	2.40027e-06	2.997e-09	0.204677	0.171954	UST	2.20577e-08	3
chr1	24085334	24086220	887	*	2	4.10034e-12	1.52668e-09	1.95782e-06	3.3325e-09	-0.145379	-0.104152	TCEB3	2.5708e-08	0		0.10903	0.15125	0.186008
chr14	62218962	62219600	639	*	2	2.4869e-16	1.71634e-09	2.22734e-07	2.00036e-09	0.121823	0.110253	RP11-618G20.1	2.85559e-08	3
chr17	57228573	57229514	942	*	4	1.12933e-15	1.79631e-09	4.82994e-05	4.52104e-09	-0.171226	-0.116064	SKA2, MIR301A	2.96925e-08	3
chr8	28950249	28950303	55	*	2	3.40927e-15	1.80416e-09	1.61792e-07	1.85743e-09	-0.232744	-0.179931	KIF13B	2.97901e-08	0		0.164578	0.18342	0.232178
chr2	208134638	208135102	465	*	2	2.37308e-14	1.86276e-09	1.98662e-06	3.96506e-09	0.189061	0.126702	AC007879.6, AC007879.5	3.06254e-08	3
chr3	61826848	61827248	401	*	2	3.09243e-14	1.89969e-09	2.72274e-06	4.30701e-09	0.160379	0.136862	PTPRG	3.11321e-08	0		0.106944	0.267504	0.22413
chr10	115371055	115371072	18	*	2	7.83113e-14	2.01348e-09	1.58088e-05	5.84626e-09	-0.102082	-0.100938	NRAP	3.27164e-08	3
chr10	63150889	63151255	367	*	2	2.07269e-13	2.74245e-09	1.37576e-05	7.67936e-09	0.13241	0.109233		4.30957e-08	3
chr12	23785144	23785291	148	*	2	2.1156e-13	2.80786e-09	1.87706e-05	8.09942e-09	-0.126809	-0.103909	SOX5	4.38979e-08	1			-0.255146	-0.174736
chr1	183486832	183487609	778	*	3	2.59481e-14	3.09565e-09	1.34672e-05	5.81126e-09	-0.191585	-0.121389	SMG7	4.7854e-08	3
chr11	114003497	114004145	649	*	2	9.04341e-15	4.2468e-09	4.17518e-07	4.98075e-09	0.154144	0.153574	ZBTB16	6.34737e-08	3
chr9	95148002	95148259	258	*	2	5.41033e-13	4.69469e-09	2.43934e-05	1.33984e-08	-0.13781	-0.12387	CENPP, OGN	6.93544e-08	3
chr1	155274771	155274787	17	*	2	5.88507e-13	6.72471e-09	9.06128e-06	1.62877e-08	-0.130822	-0.11863		9.60942e-08	3
chr6	143206075	143206640	566	*	2	2.64982e-13	6.75304e-09	3.1813e-06	1.31557e-08	0.132094	0.118008	HIVEP2	9.6319e-08	0		-0.139558	-0.181224	-0.206823
chr2	174217513	174218367	855	*	2	3.17106e-22	7.33142e-09	5.16816e-10	2.46042e-10	-0.264555	-0.15308	AC092573.2	1.0389e-07	3
chr8	18027853	18028071	219	*	2	2.40321e-14	7.45071e-09	3.60137e-07	7.22452e-09	-0.16577	-0.114485	NAT1	1.05385e-07	2				0.216646
chr20	49708657	49708799	143	*	2	3.04527e-13	7.51885e-09	3.10521e-06	1.4307e-08	0.159276	0.157566		1.05957e-07	3
chr4	169608030	169608898	869	*	3	1.03915e-11	7.68995e-09	5.90108e-05	1.50885e-08	0.179268	0.107409	PALLD	1.08169e-07	1			-0.162749	0.201043
chr4	143384471	143384523	53	*	2	5.07213e-13	8.57245e-09	4.04622e-06	1.7029e-08	-0.135889	-0.131879	INPP4B	1.19508e-07	0		0.141518	-0.173955	0.257905
chr3	189347814	189348674	861	*	3	3.1129e-29	8.82875e-09	3.93736e-08	3.97249e-13	0.198059	0.123593		1.22497e-07	3
chr19	5846552	5846586	35	*	2	1.47174e-12	1.02589e-08	1.91058e-05	2.66806e-08	-0.128886	-0.112554	FUT3	1.3943e-07	3
chr13	100752973	100753357	385	*	2	5.88398e-16	1.12625e-08	5.82766e-08	4.43367e-09	-0.216656	-0.145064	PCCA	1.51321e-07	1		0.101711		0.184609
chr4	90056255	90056430	176	*	2	8.70321e-13	1.21968e-08	7.96262e-06	2.67201e-08	-0.140261	-0.116301		1.61183e-07	3
chr3	69819855	69820182	328	*	2	1.68838e-14	1.31595e-08	2.95048e-07	1.01284e-08	0.112723	0.108267	MITF	1.72001e-07	2			-0.191002
chr14	59705166	59705396	231	*	2	2.06287e-14	1.35043e-08	4.2013e-07	1.18832e-08	-0.127709	-0.108919	DAAM1	1.76178e-07	2				0.156911
chr19	50391064	50391885	822	*	4	4.08045e-12	1.41748e-08	0.00135261	1.17282e-07	0.138719	0.117686	TBC1D17, MIR4750	1.83361e-07	3
chr8	128755270	128755294	25	*	2	3.17624e-12	1.52118e-08	3.22198e-05	4.08496e-08	-0.12331	-0.111934		1.95782e-07	3
chr8	30671824	30672041	218	*	3	7.54048e-14	1.93066e-08	7.07386e-05	6.16584e-08	-0.148757	-0.139613	PPP2CB	2.39871e-07	3
chr13	109261777	109261976	200	*	2	3.65503e-12	1.98556e-08	2.33215e-05	4.97346e-08	-0.145141	-0.117231	MYO16	2.45624e-07	1			-0.18956	-0.151544
chr12	76816350	76817117	768	*	2	3.59099e-10	2.00082e-08	3.87435e-05	5.36631e-08	-0.171147	-0.153101	OSBPL8	2.47113e-07	3
chr17	78305484	78305896	413	*	2	2.20172e-13	2.19898e-08	1.66634e-06	2.82739e-08	0.118819	0.117018	RNF213	2.67269e-07	3
chr17	57440029	57440226	198	*	2	5.36677e-12	2.21212e-08	3.61024e-05	5.82993e-08	0.144568	0.12683	YPEL2	2.68653e-07	3
chr12	89740403	89740614	212	*	2	1.92626e-14	2.2784e-08	1.2857e-07	1.02843e-08	0.117226	0.102552		2.75947e-07	3
chr3	55508379	55508686	308	*	4	1.69919e-12	2.30251e-08	0.00142813	1.62959e-07	-0.228913	-0.131916	WNT5A	2.78524e-07	3
chr3	126034448	126034840	393	*	2	1.79555e-15	2.6012e-08	7.34689e-08	8.55177e-09	0.191108	0.109482		3.09995e-07	3
chr13	29114924	29115045	122	*	2	2.41236e-13	3.01124e-08	1.54338e-06	3.50387e-08	0.122742	0.100255		3.53352e-07	3
chr1	204195149	204195183	35	*	2	2.40559e-12	3.19475e-08	6.16997e-05	8.6946e-08	-0.12192	-0.114369	PLEKHA6	3.71748e-07	2				0.175339
chr15	39877764	39877954	191	*	2	3.54941e-13	3.23557e-08	9.55742e-07	3.09967e-08	-0.194449	-0.156742	THBS1	3.75356e-07	0		0.180641	0.208221	0.32118
chr5	57073212	57074040	829	*	2	3.25354e-11	3.2673e-08	5.31575e-06	5.52558e-08	0.146761	0.130493		3.77644e-07	3
chr7	137668356	137669081	726	*	2	3.10408e-17	3.31979e-08	1.82061e-08	4.72223e-09	0.250899	0.140451	CREB3L2	3.82802e-07	2			-0.181149
chr5	142159386	142159393	8	*	2	4.05669e-12	3.41671e-08	6.77966e-05	9.34336e-08	-0.119007	-0.109539	ARHGAP26	3.92204e-07	1			-0.174622	0.180057
chr2	242009513	242009588	76	*	2	4.24479e-12	3.79518e-08	5.53913e-05	1.00582e-07	-0.143138	-0.126457	SNED1	4.30158e-07	2			0.152354
chr4	7449638	7449698	61	*	2	6.28064e-12	4.26761e-08	8.93113e-06	7.90192e-08	-0.116276	-0.102774	SORCS2	4.78385e-07	1			-0.170419	-0.180634
chr15	69177547	69178278	732	*	2	9.97919e-11	4.41326e-08	2.04109e-05	9.81144e-08	0.114369	0.106205	SPESP1	4.92906e-07	3
chr6	131961972	131962001	30	*	2	3.67829e-12	4.90842e-08	3.01731e-06	6.41171e-08	-0.132278	-0.110408	ENPP3	5.40315e-07	2				0.271353
chr12	117354631	117354824	194	*	2	1.04253e-11	4.98317e-08	1.76037e-05	1.0563e-07	0.102615	0.100716	FBXW8	5.47361e-07	0		-0.159642	-0.27356	-0.209966
chr4	124538156	124538171	16	*	2	5.56897e-14	5.18696e-08	8.48089e-08	1.42073e-08	-0.174509	-0.132529		5.67707e-07	3
chr1	205818484	205820014	1531	*	14	1.26282e-11	5.55006e-08	0.0647249	7.81884e-06	0.188793	0.139335	PM20D1	6.02701e-07	3
chr4	7794646	7795713	1068	*	3	6.07824e-21	6.15144e-08	9.6742e-08	8.78018e-11	0.192633	0.121798	AFAP1	6.57731e-07	2				0.197906
chr2	69901557	69902420	864	*	2	5.50482e-13	6.68284e-08	4.89668e-07	3.92327e-08	0.177676	0.110946	ANXA4	7.06155e-07	2			-0.162243
chr3	58059919	58060875	957	*	2	4.34908e-13	6.83085e-08	2.61861e-07	2.976e-08	0.16334	0.108072	FLNB	7.20302e-07	3
chr19	4323034	4323200	167	*	3	1.59718e-11	7.46122e-08	0.000294842	2.35226e-07	-0.213643	-0.145586	FSD1	7.79249e-07	2			-0.167398
chr2	98583404	98583534	131	*	2	7.93657e-11	1.06028e-07	0.000116673	2.81122e-07	-0.11558	-0.113579	TMEM131	1.05408e-06	2				0.162287
chr5	139672796	139672838	43	*	2	1.74931e-11	1.07864e-07	6.43606e-06	1.51443e-07	-0.153178	-0.131024	PFDN1	1.0684e-06	2				0.168077
chr5	97790839	97791119	281	*	2	6.30359e-11	1.11233e-07	6.96032e-05	2.74232e-07	0.111264	0.102884		1.09868e-06	3
chr3	171863238	171863467	230	*	3	1.41103e-11	1.17009e-07	0.000128277	3.48871e-07	0.149996	0.115252	FNDC3B	1.14537e-06	1		0.140269		0.163071
chr1	55678590	55678649	60	*	2	9.59426e-11	1.24729e-07	0.000105806	3.22279e-07	0.138055	0.110942	USP24	1.21107e-06	3
chr11	1043852	1043951	100	*	3	1.06229e-10	1.27235e-07	0.00134331	6.49172e-07	-0.113469	-0.102121		1.23128e-06	3
chr1	220608240	220609013	774	*	2	3.51296e-15	1.38114e-07	7.24547e-08	2.34247e-08	0.224622	0.135192		1.32648e-06	3
chr7	17274056	17274337	282	*	2	1.38006e-10	1.4912e-07	0.000130569	3.89186e-07	0.146546	0.13333		1.42148e-06	3
chr5	111518718	111519228	511	*	2	5.22064e-11	1.57761e-07	2.65799e-05	3.07313e-07	-0.154823	-0.115113	EPB41L4A	1.4936e-06	3
chr7	22701589	22702505	917	*	3	1.76139e-19	1.78642e-07	1.13144e-06	2.10941e-10	0.198735	0.123244	AC002480.2	1.66551e-06	3
chr15	39882655	39883114	460	*	2	2.92684e-10	1.7863e-07	0.000135804	4.61029e-07	-0.112528	-0.109039	THBS1	1.66551e-06	0		0.180641	0.208221	0.32118
chr5	106724064	106724406	343	*	2	1.36195e-11	1.87473e-07	7.72714e-05	4.4339e-07	0.131935	0.103589	EFNA5	1.73725e-06	3
chr11	96065844	96065862	19	*	2	3.28207e-11	2.03206e-07	5.46945e-06	2.32378e-07	-0.169017	-0.122239	MAML2	1.86272e-06	0		0.110834	0.189316	0.218377
chr16	87795632	87796307	676	*	3	1.58531e-19	2.11554e-07	1.85851e-08	9.25255e-10	0.304974	0.129358	KLHDC4	1.92769e-06	3
chr15	79854927	79855036	110	*	2	1.55533e-11	2.30244e-07	3.31198e-06	2.10301e-07	0.140922	0.101055		2.06477e-06	3
chr5	14216113	14216772	660	*	2	4.43522e-10	2.41025e-07	4.94376e-05	5.06268e-07	-0.125212	-0.105597	TRIO	2.13763e-06	3
chr2	113537104	113537166	63	*	2	2.16457e-10	2.52676e-07	6.61391e-05	5.596e-07	-0.17073	-0.148652	IL1A	2.23061e-06	2				0.150964
chr3	42538831	42538967	137	*	2	7.8819e-15	2.62507e-07	2.98385e-08	1.96239e-08	-0.205529	-0.109983	VIPR1	2.31072e-06	3
chr7	2092310	2092420	111	*	2	1.1279e-11	2.71378e-07	2.666e-06	2.16249e-07	0.182022	0.128537	MAD1L1	2.37712e-06	2				0.162167
chr16	68907950	68908398	449	*	2	6.46421e-12	3.02944e-07	6.5924e-06	3.35096e-07	-0.162547	-0.123854	TANGO6	2.60959e-06	2			-0.217161
chr2	216299448	216300292	845	*	5	6.39727e-38	3.5411e-07	2.69715e-09	4.58229e-14	0.292222	0.122332	FN1	2.9831e-06	3
chr9	133643478	133644031	554	*	2	2.07885e-14	3.61009e-07	1.70851e-07	6.60092e-08	-0.184186	-0.110688	ABL1	3.03236e-06	3
chr7	2069790	2070409	620	*	5	4.20224e-14	3.95619e-07	0.000493388	2.06929e-07	0.254185	0.128848	MAD1L1	3.29467e-06	2				0.162167
chr16	83829911	83830599	689	*	3	8.65036e-18	4.22444e-07	3.02457e-06	1.67703e-09	0.15323	0.103931	CDH13, RP11-483P21.2	3.48767e-06	1		-0.116659	-0.253519
chr3	156511429	156511814	386	*	2	1.19282e-14	4.36588e-07	6.34375e-08	4.07384e-08	-0.176881	-0.104292	LINC00886	3.58124e-06	3
chr18	56167407	56168083	677	*	2	6.48671e-09	4.44359e-07	0.00019852	1.10604e-06	-0.103673	-0.100765	ALPK2	3.63523e-06	2				0.159715
chr1	244763480	244763541	62	*	2	5.45293e-10	4.46837e-07	9.56459e-05	9.84659e-07	0.118891	0.118032	C1orf101	3.64965e-06	0		-0.227969	-0.317117	-0.2517
chr16	506958	507391	434	*	2	8.32441e-10	5.99446e-07	0.000267133	1.50826e-06	-0.108207	-0.106054	RAB11FIP3	4.70268e-06	3
chr3	167110385	167110569	185	*	2	1.49267e-09	7.04716e-07	0.000283949	1.76007e-06	0.145273	0.108313		5.42008e-06	3
chr13	29107069	29107295	227	*	3	1.37852e-09	7.13833e-07	0.00267099	3.42428e-06	-0.185949	-0.123238		5.47642e-06	3
chr12	97951330	97951712	383	*	2	2.41858e-09	7.26513e-07	0.000328904	1.84372e-06	-0.13208	-0.113416	RMST	5.56532e-06	3
chr20	22562478	22562737	260	*	2	1.30864e-09	7.35488e-07	0.000238158	1.78446e-06	0.126873	0.122656	FOXA2	5.63125e-06	3
chr17	55483844	55484600	757	*	3	5.23354e-09	7.4914e-07	0.000861481	2.77048e-06	0.142762	0.12951	MSI2	5.72446e-06	0		-0.105008	-0.207797	-0.158556
chr16	11473477	11473669	193	*	2	7.50464e-10	7.58393e-07	6.65545e-05	1.42059e-06	0.106443	0.105499	CTD-3088G3.8	5.78634e-06	1		-0.123282	-0.227048
chr3	142677738	142677860	123	*	2	1.5573e-09	8.01045e-07	0.000201313	1.87513e-06	0.12293	0.100382	PAQR9	6.05437e-06	0		-0.161488	-0.260462	-0.158178
chr2	242585086	242585285	200	*	3	7.47087e-14	8.01565e-07	1.73212e-07	6.46177e-08	0.264022	0.163427	ATG4B	6.0553e-06	3
chr13	113918406	113918539	134	*	2	4.66088e-10	8.06715e-07	2.48427e-05	1.11943e-06	0.148629	0.111959	CUL4A	6.08519e-06	3
chr13	80145898	80146405	508	*	3	4.53274e-18	8.58301e-07	1.967e-06	5.96013e-10	0.162153	0.102057		6.4236e-06	3
chr14	66976514	66977238	725	*	3	4.0909e-12	8.70549e-07	0.000113252	1.45345e-06	-0.184665	-0.108097	GPHN	6.51208e-06	3
chr3	27575278	27575726	449	*	2	1.12733e-10	8.76705e-07	1.50757e-05	1.00061e-06	0.157473	0.105775		6.54852e-06	3
chr22	18527557	18527778	222	*	2	9.80342e-11	9.06457e-07	5.5649e-06	6.85507e-07	-0.118928	-0.115712		6.73783e-06	3
chr16	86608910	86609136	227	*	2	1.92696e-10	9.14245e-07	0.000367125	2.3033e-06	-0.112914	-0.103783		6.78419e-06	3
chr14	102274696	102275227	532	*	3	8.70095e-15	9.51926e-07	2.23488e-05	5.40988e-08	-0.184999	-0.122086	PPP2R5C, CTD-2017C7.2	7.0212e-06	3
chr12	132908418	132908454	37	*	2	1.45206e-10	9.57642e-07	6.32283e-05	1.69734e-06	0.192231	0.149576		7.05315e-06	3
chr3	196007281	196007766	486	*	2	1.00796e-09	9.67372e-07	0.000379355	2.4345e-06	-0.134768	-0.103338	PCYT1A, RP11-447L10.1	7.11111e-06	3
chr2	121261361	121261750	390	*	3	1.5698e-09	1.01711e-06	0.00255625	4.6198e-06	-0.178787	-0.110987		7.42319e-06	3
chr7	113559922	113560252	331	*	3	3.85774e-12	1.02602e-06	1.20102e-05	2.70486e-07	0.131296	0.106265	PPP1R3A	7.46791e-06	2			-0.189871
chr14	70272490	70272511	22	*	2	1.49398e-11	1.06262e-06	6.12569e-07	2.51702e-07	-0.222723	-0.139861		7.68926e-06	3
chr17	3576600	3576856	257	*	2	1.02179e-09	1.2327e-06	0.000195485	2.71988e-06	-0.127501	-0.110647	P2RX5-TAX1BP3, P2RX5	8.70977e-06	3
chr2	28857916	28858407	492	*	2	1.387e-09	1.28505e-06	9.43821e-05	2.39769e-06	-0.152751	-0.120198	PLB1, AC074011.2	9.00478e-06	1		0.101399		0.207628
chr3	123476518	123476889	372	*	2	1.48681e-12	1.28794e-06	1.10626e-06	3.89719e-07	0.149649	0.113003	MYLK	9.02088e-06	3
chr2	242853900	242854462	563	*	2	1.16025e-11	1.32696e-06	3.88246e-06	7.51348e-07	0.177906	0.112157	AC131097.3	9.2518e-06	0		-0.115758	-0.1574	-0.231047
chr13	107182539	107183635	1097	*	5	2.18686e-08	1.36955e-06	0.0163042	1.49589e-05	-0.131155	-0.114804	EFNB2	9.50108e-06	2				0.161704
chr22	46918924	46919549	626	*	2	1.22475e-14	1.70147e-06	1.04982e-07	1.10796e-07	-0.211452	-0.119801	CELSR1	1.13406e-05	2				0.158091
chr6	134757461	134757763	303	*	2	1.22064e-09	1.73272e-06	6.81801e-05	2.79333e-06	0.123049	0.102375	RP11-557H15.3	1.15138e-05	1		-0.129179	-0.21552
chr10	658638	658822	185	*	2	3.75484e-09	1.91515e-06	0.000288699	4.28858e-06	0.129968	0.113208	DIP2C	1.25354e-05	2		-0.114883
chr8	121604940	121605565	626	*	2	1.50151e-08	1.92653e-06	0.000281693	4.29146e-06	-0.135433	-0.104002	SNTB1	1.25991e-05	0		0.106621	0.204962	0.225742
chr11	131776986	131777582	597	*	2	1.02421e-14	2.1277e-06	1.31926e-07	1.43106e-07	0.158175	0.103801	NTM	1.36536e-05	0		-0.122299	-0.178374	-0.150016
chr6	1296864	1297024	161	*	2	4.80295e-10	2.19427e-06	7.58252e-05	3.47639e-06	0.119279	0.100882		1.40437e-05	3
chr4	38386635	38386643	9	*	2	8.90491e-09	2.24078e-06	0.000492949	5.37751e-06	-0.112454	-0.110567	RP11-83C7.1	1.42697e-05	2		0.107771
chr2	189160834	189161106	273	*	2	5.92395e-10	2.3024e-06	1.57864e-05	2.04341e-06	0.117621	0.105946	GULP1	1.45831e-05	2			-0.248519
chr4	109799253	109800066	814	*	2	1.30929e-11	3.12365e-06	1.64336e-06	8.12547e-07	0.139917	0.104028	COL25A1	1.86857e-05	0		-0.163271	-0.355668	-0.21807
chr4	77598723	77599008	286	*	3	6.40018e-11	3.13709e-06	6.95843e-06	1.21795e-06	0.235233	0.106013	SHROOM3	1.87441e-05	1			-0.193219	0.162596
chr4	187459415	187459476	62	*	3	1.57279e-08	3.67012e-06	0.0035756	1.50536e-05	0.120275	0.107432	RP11-215A19.2, MTNR1A	2.13288e-05	1			-0.249563	-0.1505
chr7	87906307	87906614	308	*	3	2.65759e-13	6.18146e-06	8.73478e-07	6.11143e-07	0.110549	0.100886	AC003991.3, STEAP4	3.30818e-05	3
chr8	74226661	74226981	321	*	2	9.24434e-09	6.46673e-06	0.000806902	1.48777e-05	-0.153965	-0.140531	RDH10, RP11-434I12.2	3.43679e-05	2				0.185345
chr4	112560639	112561225	587	*	3	4.39557e-09	7.2336e-06	0.000566238	1.54977e-05	0.118323	0.107841		3.78255e-05	3
chr2	103233395	103233733	339	*	3	2.89548e-08	7.32993e-06	0.00482837	2.87596e-05	-0.134478	-0.116697		3.81943e-05	3
chr12	51180192	51180876	685	*	2	7.06143e-14	9.01489e-06	5.18511e-07	6.9383e-07	-0.183919	-0.108325	ATF1	4.52075e-05	3
chr10	64679758	64679766	9	*	2	7.92929e-08	9.77291e-06	0.000918794	2.18574e-05	-0.143811	-0.122471		4.84212e-05	3
chr3	122086251	122087056	806	*	2	1.15246e-07	1.05967e-05	0.000240601	1.70305e-05	-0.145465	-0.112763	CCDC58	5.17153e-05	3
chr13	43294435	43294719	285	*	2	1.41698e-20	1.19059e-05	2.52435e-10	1.948e-09	-0.193782	-0.101204		5.6977e-05	3
chr3	5119934	5119975	42	*	2	1.34253e-07	1.37032e-05	0.00118322	3.06915e-05	0.122868	0.10334		6.40938e-05	3
chr3	28181837	28182184	348	*	2	8.95152e-14	1.718e-05	5.24679e-08	1.73687e-07	0.208283	0.110167		7.67629e-05	3
chr8	136659278	136659294	17	*	2	2.34396e-07	1.96557e-05	0.00159276	4.42809e-05	0.11778	0.115058	KHDRBS3	8.60311e-05	2			-0.194824
chr2	95941719	95941774	56	*	2	7.99455e-08	2.66317e-05	0.00196303	5.98655e-05	-0.122687	-0.101439	PROM2	0.000110832	2				0.19734
chr12	94280613	94281536	924	*	3	1.43565e-16	3.05147e-05	9.92056e-08	2.23668e-07	0.27242	0.100119	CRADD	0.000123791	0		-0.103725	-0.174031	-0.154919
chr2	46644143	46644170	28	*	2	5.54775e-07	3.4963e-05	0.0024175	7.8701e-05	0.141378	0.100858		0.00013835	3
chr9	84720807	84720842	36	*	2	1.24913e-10	4.46445e-05	4.57439e-07	1.23588e-06	0.174112	0.102663		0.000168256	3
chr12	127384772	127384868	97	*	2	2.13078e-07	4.60399e-05	0.000195986	4.71828e-05	-0.146596	-0.113763		0.000172579	3
chr1	8143891	8144388	498	*	2	4.36705e-14	4.64754e-05	7.67895e-08	3.18774e-07	0.190021	0.105363	RP11-431K24.1	0.000173998	0		-0.105234	-0.194345	-0.153883
chr3	150237138	150237547	410	*	2	8.77609e-09	4.81568e-05	6.3045e-05	2.89048e-05	-0.157399	-0.101873		0.000179196	3
chr2	8752058	8752135	78	*	2	9.37739e-07	4.82893e-05	0.00286755	0.000107505	0.119898	0.105722	AC011747.6	0.000179557	3
chr12	110704831	110704909	79	*	2	1.05983e-06	5.23182e-05	0.00303555	0.000116433	0.1177	0.109605		0.000191787	3
chr10	77257808	77258084	277	*	2	4.63321e-09	6.62677e-05	8.77413e-06	1.11876e-05	0.190869	0.105991		0.000233088	3
chr6	90344648	90344688	41	*	2	1.49674e-06	6.75318e-05	0.00307459	0.000145789	-0.102225	-0.101298	LYRM2	0.000236717	1		0.106324		0.172235
chr19	50268077	50268079	3	*	2	3.02579e-07	8.23497e-05	0.00231224	0.000163011	0.154267	0.123095		0.000277524	3
chr1	193428099	193428489	391	*	2	6.01115e-12	0.000148248	5.81267e-07	2.21443e-06	-0.220708	-0.104907		0.000444017	3
chr12	96272432	96273208	777	*	2	2.56911e-11	0.000171435	1.62851e-06	5.11792e-06	0.183256	0.100421	SNRPF, CCDC38	0.000497861	3
chr6	22071195	22071933	739	*	2	2.23475e-12	0.000747287	5.42644e-07	3.12205e-06	0.20675	0.105928	CASC15	0.00157145	2			-0.214227
chr14	27311486	27312177	692	*	2	3.3304e-05	0.000750748	0.00858651	0.00137995	0.126421	0.106156	RP11-384J4.2	0.00157707	1		-0.108406	-0.157012
chr11	114655164	114655280	117	*	2	5.61098e-05	0.000812161	0.0110438	0.00156432	0.115334	0.105853		0.00167538	3
chr7	158362907	158362966	60	*	2	4.31047e-05	0.000832389	0.012974	0.0016552	-0.108686	-0.105381	PTPRN2	0.00170667	0		-0.121077	-0.167803	-0.166246
chr4	2908468	2908912	445	*	2	9.70259e-15	0.000940553	3.52604e-08	2.90695e-07	-0.221055	-0.108873	ADD1	0.00187302	2				0.156233
chr4	798980	798983	4	*	2	0.000232584	0.00101323	0.0144889	0.00199907	-0.129592	-0.118743	CPLX1	0.0019887	1		0.100154	0.160755
chr10	114583195	114583595	401	*	3	1.9462e-07	0.00114713	0.0025515	0.000275395	0.175441	0.112535	RP11-57H14.4	0.00218787	3
chr5	86682130	86682691	562	*	2	2.39117e-14	0.00127217	1.50259e-07	1.10621e-06	-0.198625	-0.101473	RASA1	0.00237358	3
chr15	70699519	70699636	118	*	2	0.000138834	0.0014716	0.0166151	0.00281143	0.11734	0.108103		0.00265057	3
chr3	192537924	192538433	510	*	3	5.48012e-05	0.00215135	0.0168244	0.00376465	0.12742	0.102763	MB21D2	0.00353625	3
chr19	21617438	21617943	506	*	2	1.38175e-07	0.00307862	7.15667e-05	0.000228553	0.182532	0.115744	CTD-2561J22.3	0.00462307	1		-0.110398	-0.24756
														196
